# Supplementary material for: G-InforBIO: integrated system for microbial genomics
Source: BMC Bioinformatics. 2006 Aug 4;7:368. doi: 10.1186/1471-2105-7-368 (PMC1552091; doi:10.1186/1471-2105-7-368)
Supplement: Additional File 1 — G-InforBIO_Src_V177. Zipped file of the source code of G-InforBIO system [file 1471-2105-7-368-S1.zip]

Archive with 261 entries (252 files):
- src/
- src/JP/
- src/JP/AC/
- src/JP/AC/nig/
- src/JP/AC/nig/wdcm/
- src/JP/AC/nig/wdcm/analysis/
- src/JP/AC/nig/wdcm/analysis/AlignFeatureViewer.java
- src/JP/AC/nig/wdcm/analysis/AlignMacroFeature.java
- src/JP/AC/nig/wdcm/analysis/AlignMacroFeatureForBlastclust.java
- src/JP/AC/nig/wdcm/analysis/AlignmentViewer.java
- src/JP/AC/nig/wdcm/analysis/AlignNamePanel.java
- src/JP/AC/nig/wdcm/analysis/AlignSeqEdit.java
- src/JP/AC/nig/wdcm/analysis/AlignSeqPanel.java
- src/JP/AC/nig/wdcm/analysis/analyzCom.java
- src/JP/AC/nig/wdcm/analysis/Blast.java
- src/JP/AC/nig/wdcm/analysis/Blast2.java
- src/JP/AC/nig/wdcm/analysis/Blastclust.java
- src/JP/AC/nig/wdcm/analysis/BlastclustServerInternal.java
- src/JP/AC/nig/wdcm/analysis/BlastList.java
- src/JP/AC/nig/wdcm/analysis/BlastServerDdbj.java
- src/JP/AC/nig/wdcm/analysis/BlastServerInternal.java
- src/JP/AC/nig/wdcm/analysis/BlastVSG.java
- src/JP/AC/nig/wdcm/analysis/Blat.java
- src/JP/AC/nig/wdcm/analysis/BlatFeatureViewer.java
- src/JP/AC/nig/wdcm/analysis/BlatServerInternal.java
- src/JP/AC/nig/wdcm/analysis/BLSOM.java
- src/JP/AC/nig/wdcm/analysis/BmpWriter.java
- src/JP/AC/nig/wdcm/analysis/Bound.java
- src/JP/AC/nig/wdcm/analysis/CallEdit.java
- src/JP/AC/nig/wdcm/analysis/ClustalW.java
- src/JP/AC/nig/wdcm/analysis/ClustalW2.java
- src/JP/AC/nig/wdcm/analysis/ClustalwServerDdbj.java
- src/JP/AC/nig/wdcm/analysis/ClustalwServerInternal.java
- src/JP/AC/nig/wdcm/analysis/Codonfrq2Fasta.java
- src/JP/AC/nig/wdcm/analysis/ColorSelect.java
- src/JP/AC/nig/wdcm/analysis/DiagMatrix.java
- src/JP/AC/nig/wdcm/analysis/DichotomousFork.java
- src/JP/AC/nig/wdcm/analysis/DichotomousLeaf.java
- src/JP/AC/nig/wdcm/analysis/DichotomousNode.java
- src/JP/AC/nig/wdcm/analysis/DichotomousTree.java
- src/JP/AC/nig/wdcm/analysis/DistributionGraph1.java
- src/JP/AC/nig/wdcm/analysis/DistributionGraph2.java
- src/JP/AC/nig/wdcm/analysis/DnamlServerInternal.java
- src/JP/AC/nig/wdcm/analysis/DnaparsServerInternal.java
- src/JP/AC/nig/wdcm/analysis/Eigen.java
- src/JP/AC/nig/wdcm/analysis/EigenShapeCanvas.java
- src/JP/AC/nig/wdcm/analysis/EigenValueCanvas.java
- src/JP/AC/nig/wdcm/analysis/ExcelStringTokenizer.java
- src/JP/AC/nig/wdcm/analysis/ExportPicture.java
- src/JP/AC/nig/wdcm/analysis/Furcation.java
- src/JP/AC/nig/wdcm/analysis/GenomeColorList.java
- src/JP/AC/nig/wdcm/analysis/GetFeatureQ.java
- src/JP/AC/nig/wdcm/analysis/GetFeatureS.java
- src/JP/AC/nig/wdcm/analysis/HTaxonomicUnit.java
- src/JP/AC/nig/wdcm/analysis/IdentificationTable.java
- src/JP/AC/nig/wdcm/analysis/LinearMap.java
- src/JP/AC/nig/wdcm/analysis/LinearOrdered.java
- src/JP/AC/nig/wdcm/analysis/LinearOrdered2.java
- src/JP/AC/nig/wdcm/analysis/LinearOrdered3.java
- src/JP/AC/nig/wdcm/analysis/MacroFeatureL.java
- src/JP/AC/nig/wdcm/analysis/MacroFeatureR.java
- src/JP/AC/nig/wdcm/analysis/MacroFeatureS.java
- src/JP/AC/nig/wdcm/analysis/Matrix.java
- src/JP/AC/nig/wdcm/analysis/MegaBlastServerInternal.java
- src/JP/AC/nig/wdcm/analysis/MouseInformable.java
- src/JP/AC/nig/wdcm/analysis/MouseMovedInformer.java
- src/JP/AC/nig/wdcm/analysis/NamedMatrix.java
- src/JP/AC/nig/wdcm/analysis/NucCount.java
- src/JP/AC/nig/wdcm/analysis/OptionBClust.java
- src/JP/AC/nig/wdcm/analysis/OptionBlast.java
- src/JP/AC/nig/wdcm/analysis/OptionBlat.java
- src/JP/AC/nig/wdcm/analysis/OptionClustalW.java
- src/JP/AC/nig/wdcm/analysis/OptionPrimer.java
- src/JP/AC/nig/wdcm/analysis/OptionVSG.java
- src/JP/AC/nig/wdcm/analysis/OrderedVector.java
- src/JP/AC/nig/wdcm/analysis/OTaxonomicUnit.java
- src/JP/AC/nig/wdcm/analysis/PointList.java
- src/JP/AC/nig/wdcm/analysis/Primer.java
- src/JP/AC/nig/wdcm/analysis/PrimerAlignSeq.java
- src/JP/AC/nig/wdcm/analysis/PrimerServer.java
- src/JP/AC/nig/wdcm/analysis/PrintCanvas.java
- src/JP/AC/nig/wdcm/analysis/PromlServerInternal.java
- src/JP/AC/nig/wdcm/analysis/SelfOrganizingMap.java
- src/JP/AC/nig/wdcm/analysis/Sim4.java
- src/JP/AC/nig/wdcm/analysis/Sim4FeatureViewer.java
- src/JP/AC/nig/wdcm/analysis/Sim4ServerInternal.java
- src/JP/AC/nig/wdcm/analysis/SOM.java
- src/JP/AC/nig/wdcm/analysis/SomAllFrequencyMap.java
- src/JP/AC/nig/wdcm/analysis/SomEvaluationList.java
- src/JP/AC/nig/wdcm/analysis/SomFeatureViewer.java
- src/JP/AC/nig/wdcm/analysis/SomFrequencyPanel.java
- src/JP/AC/nig/wdcm/analysis/SomViewer.java
- src/JP/AC/nig/wdcm/analysis/TaxonomicUnit.java
- src/JP/AC/nig/wdcm/analysis/TimeCourseFrame.java
- src/JP/AC/nig/wdcm/analysis/UTreeCanvas.java
- src/JP/AC/nig/wdcm/analysis/VsgFeatureViewer.java
- src/JP/AC/nig/wdcm/analysis/WeightColorList.java
- src/JP/AC/nig/wdcm/analysis/WWcompareABSeven.java
- src/JP/AC/nig/wdcm/client/
- src/JP/AC/nig/wdcm/client/AnalysisPanel.java
- src/JP/AC/nig/wdcm/client/appCom.java
- src/JP/AC/nig/wdcm/client/BarGrafDialog.java
- src/JP/AC/nig/wdcm/client/ClientView.java
- src/JP/AC/nig/wdcm/client/Corba.java
- src/JP/AC/nig/wdcm/client/CsvSchemaCorrespond.java
- src/JP/AC/nig/wdcm/client/DdbjDadDatabase.java
- src/JP/AC/nig/wdcm/client/DdbjDadDatabase2.java
- src/JP/AC/nig/wdcm/client/DdbjSrsDatabase.java
- src/JP/AC/nig/wdcm/client/DelimStringTokenizer.java
- src/JP/AC/nig/wdcm/client/DictionaryEdit.java
- src/JP/AC/nig/wdcm/client/ExecutePanel.java
- src/JP/AC/nig/wdcm/client/ExportFastaFile.java
- src/JP/AC/nig/wdcm/client/FastaFileFilter.java
- src/JP/AC/nig/wdcm/client/FeatureSequenceSE.java
- src/JP/AC/nig/wdcm/client/FlatFileFilter.java
- src/JP/AC/nig/wdcm/client/GenomeNameList.java
- src/JP/AC/nig/wdcm/client/GetFeature.java
- src/JP/AC/nig/wdcm/client/HtmlPanel.java
- src/JP/AC/nig/wdcm/client/HtmlPanel1.java
- src/JP/AC/nig/wdcm/client/HtmlPanel2.java
- src/JP/AC/nig/wdcm/client/HtmlPanel3.java
- src/JP/AC/nig/wdcm/client/HtmlPanel4.java
- src/JP/AC/nig/wdcm/client/ImagePanel.java
- src/JP/AC/nig/wdcm/client/ImportCorbaDB.java
- src/JP/AC/nig/wdcm/client/ImportFlatFile.java
- src/JP/AC/nig/wdcm/client/ImportTextFile.java
- src/JP/AC/nig/wdcm/client/InforBIO.java
- src/JP/AC/nig/wdcm/client/ObjectStore.java
- src/JP/AC/nig/wdcm/client/Option.java
- src/JP/AC/nig/wdcm/client/OptionCORBA.java
- src/JP/AC/nig/wdcm/client/OptionDictionary.java
- src/JP/AC/nig/wdcm/client/OptionGenomeName.java
- src/JP/AC/nig/wdcm/client/OptionPanel.java
- src/JP/AC/nig/wdcm/client/SearchCategoryPanel.java
- src/JP/AC/nig/wdcm/client/SearchEntryPanel.java
- src/JP/AC/nig/wdcm/client/SearchEntryRecord.java
- src/JP/AC/nig/wdcm/client/SearchItemPanel.java
- src/JP/AC/nig/wdcm/client/SearchPanel.java
- src/JP/AC/nig/wdcm/client/StatusPanel.java
- src/JP/AC/nig/wdcm/client/TabPanel.java
- src/JP/AC/nig/wdcm/client/TextFileFilter.java
- src/JP/AC/nig/wdcm/client/unzip.java
- src/JP/AC/nig/wdcm/client/WebPanel.java
- src/JP/AC/nig/wdcm/client/XmlDbGet.java
- src/JP/AC/nig/wdcm/client/XmlDbPut.java
- src/JP/AC/nig/wdcm/client/XmlFileFilter.java
- src/JP/AC/nig/wdcm/feature/
- src/JP/AC/nig/wdcm/feature/AbstractLocVisitor.java
- src/JP/AC/nig/wdcm/feature/AppBase.java
- src/JP/AC/nig/wdcm/feature/BasicFeature.java
- src/JP/AC/nig/wdcm/feature/BasicFeature2.java
- src/JP/AC/nig/wdcm/feature/BasicSequencer.java
- src/JP/AC/nig/wdcm/feature/Clickable.java
- src/JP/AC/nig/wdcm/feature/ClickPolygons.java
- src/JP/AC/nig/wdcm/feature/ClickRect.java
- src/JP/AC/nig/wdcm/feature/ClickSymbols.java
- src/JP/AC/nig/wdcm/feature/CodonList.java
- src/JP/AC/nig/wdcm/feature/CodonManipulator.java
- src/JP/AC/nig/wdcm/feature/ConFocal.java
- src/JP/AC/nig/wdcm/feature/Context.java
- src/JP/AC/nig/wdcm/feature/DDBJFFimage.java
- src/JP/AC/nig/wdcm/feature/DomesticVisitorSet.java
- src/JP/AC/nig/wdcm/feature/Draggable.java
- src/JP/AC/nig/wdcm/feature/ErrorBuffer.java
- src/JP/AC/nig/wdcm/feature/ExcelAnnotation.java
- src/JP/AC/nig/wdcm/feature/ExcelEntry.java
- src/JP/AC/nig/wdcm/feature/ExcelFasta.java
- src/JP/AC/nig/wdcm/feature/ExcelFeature.java
- src/JP/AC/nig/wdcm/feature/ExcelFeatureWrapper.java
- src/JP/AC/nig/wdcm/feature/ExcelQualifier.java
- src/JP/AC/nig/wdcm/feature/ExcelSequence.java
- src/JP/AC/nig/wdcm/feature/FeatColor.java
- src/JP/AC/nig/wdcm/feature/FeatColorList.java
- src/JP/AC/nig/wdcm/feature/FeaturePrimitive.java
- src/JP/AC/nig/wdcm/feature/FeatureSequence.java
- src/JP/AC/nig/wdcm/feature/FeatureSequence2.java
- src/JP/AC/nig/wdcm/feature/FeatureViewer.java
- src/JP/AC/nig/wdcm/feature/ForeignRangeValidater.java
- src/JP/AC/nig/wdcm/feature/GeneralValidater.java
- src/JP/AC/nig/wdcm/feature/GetEntry.java
- src/JP/AC/nig/wdcm/feature/GetEntryFactory.java
- src/JP/AC/nig/wdcm/feature/GetFeature.java
- src/JP/AC/nig/wdcm/feature/GetVersion.java
- src/JP/AC/nig/wdcm/feature/GetVersionFactory.java
- src/JP/AC/nig/wdcm/feature/GetVersionSequencer.java
- src/JP/AC/nig/wdcm/feature/HtmlBufferedReader.java
- src/JP/AC/nig/wdcm/feature/ILevelInfo.java
- src/JP/AC/nig/wdcm/feature/IResource.java
- src/JP/AC/nig/wdcm/feature/IResourceServer.java
- src/JP/AC/nig/wdcm/feature/IResourceTypeInfo.java
- src/JP/AC/nig/wdcm/feature/ITextResourceKeyInfo.java
- src/JP/AC/nig/wdcm/feature/LocalResource.java
- src/JP/AC/nig/wdcm/feature/LocalTextResource.java
- src/JP/AC/nig/wdcm/feature/LocBetween.java
- src/JP/AC/nig/wdcm/feature/LocBounded.java
- src/JP/AC/nig/wdcm/feature/LocCodon.java
- src/JP/AC/nig/wdcm/feature/LocComplement.java
- src/JP/AC/nig/wdcm/feature/LocConsSplice.java
- src/JP/AC/nig/wdcm/feature/LocDescription.java
- src/JP/AC/nig/wdcm/feature/LocEntry.java
- src/JP/AC/nig/wdcm/feature/LocExcept.java
- src/JP/AC/nig/wdcm/feature/LocForeign.java
- src/JP/AC/nig/wdcm/feature/LocFunctional.java
- src/JP/AC/nig/wdcm/feature/LocInclusive.java
- src/JP/AC/nig/wdcm/feature/LocJoin.java
- src/JP/AC/nig/wdcm/feature/LocList.java
- src/JP/AC/nig/wdcm/feature/LocListLink.java
- src/JP/AC/nig/wdcm/feature/LocListTerm.java
- src/JP/AC/nig/wdcm/feature/LocLpartial.java
- src/JP/AC/nig/wdcm/feature/LocMessageCapsule.java
- src/JP/AC/nig/wdcm/feature/LocMetrical.java
- src/JP/AC/nig/wdcm/feature/LocNumber.java
- src/JP/AC/nig/wdcm/feature/LocObject.java
- src/JP/AC/nig/wdcm/feature/LocOperator.java
- src/JP/AC/nig/wdcm/feature/LocPair.java
- src/JP/AC/nig/wdcm/feature/LocPartial.java
- src/JP/AC/nig/wdcm/feature/LocPoint.java
- src/JP/AC/nig/wdcm/feature/LocReferencial.java
- src/JP/AC/nig/wdcm/feature/LocRelative.java
- src/JP/AC/nig/wdcm/feature/LocRpartial.java
- src/JP/AC/nig/wdcm/feature/LocSymbol.java
- src/JP/AC/nig/wdcm/feature/LocValidater.java
- src/JP/AC/nig/wdcm/feature/LocVariable.java
- src/JP/AC/nig/wdcm/feature/LocVisitor.java
- src/JP/AC/nig/wdcm/feature/LocVisitorSet.java
- src/JP/AC/nig/wdcm/feature/MacroFeature.java
- src/JP/AC/nig/wdcm/feature/MacroFeature2.java
- src/JP/AC/nig/wdcm/feature/MicroFeature.java
- src/JP/AC/nig/wdcm/feature/MicroFeature2.java
- src/JP/AC/nig/wdcm/feature/MouseExecutable.java
- src/JP/AC/nig/wdcm/feature/MouseInformable.java
- src/JP/AC/nig/wdcm/feature/NetworkSequencer.java
- src/JP/AC/nig/wdcm/feature/NucleotideFile.java
- src/JP/AC/nig/wdcm/feature/NucleotideFragment.java
- src/JP/AC/nig/wdcm/feature/NucleotideManipulator.java
- src/JP/AC/nig/wdcm/feature/NucleotideMapper.java
- src/JP/AC/nig/wdcm/feature/Nucleotides.java
- src/JP/AC/nig/wdcm/feature/NucleotideSequencer.java
- src/JP/AC/nig/wdcm/feature/OldNucleotideManipulator.java
- src/JP/AC/nig/wdcm/feature/PartialValidater.java
- src/JP/AC/nig/wdcm/feature/PersistentSequencer.java
- src/JP/AC/nig/wdcm/feature/PhantomSequencer.java
- src/JP/AC/nig/wdcm/feature/PickSeq.java
- src/JP/AC/nig/wdcm/feature/QueryNotFoundException.java
- src/JP/AC/nig/wdcm/feature/RangeValidater.java
- src/JP/AC/nig/wdcm/feature/ResourceKey.java
- src/JP/AC/nig/wdcm/feature/ResourceManager.java
- src/JP/AC/nig/wdcm/feature/ResourceObject.java
- src/JP/AC/nig/wdcm/feature/ResourceType.java
- src/JP/AC/nig/wdcm/feature/RetroBufferedReader.java
- src/JP/AC/nig/wdcm/feature/SequenceRetriever.java
- src/JP/AC/nig/wdcm/feature/SequenceRetrieverFactory.java
- src/JP/AC/nig/wdcm/feature/TextResourceObject.java
- src/JP/AC/nig/wdcm/feature/UnDefinedResourceException.java
- src/JP/AC/nig/wdcm/feature/UnsupportedResourceException.java
- src/JP/AC/nig/wdcm/feature/VariableSequencer.java
- src/JP/AC/nig/wdcm/feature/VisitingLocValidater.java
- src/JP/AC/nig/wdcm/feature/WebContent.java
- src/JP/AC/nig/wdcm/util/
- src/JP/AC/nig/wdcm/util/Enum.java
- src/JP/AC/nig/wdcm/util/EnumValueException.java
