# Supplementary material for: G-InforBIO: integrated system for microbial genomics
Source: BMC Bioinformatics. 2006 Aug 4;7:368. doi: 10.1186/1471-2105-7-368 (PMC1552091; doi:10.1186/1471-2105-7-368)
Supplement: Additional File 1 — G-InforBIO_Src_V177. Zipped file of the source code of G-InforBIO system [file 1471-2105-7-368-S1.zip › src/JP/AC/nig/wdcm/analysis/AlignFeatureViewer.java]

////////////////////////////////////////////////////////////////
//                                                            //
//   class name : AlignFeatureViewer                          //
//                                                            //
//   history    : 10-00 2004.04.16 K.Koorikawa (HSK)          //
//              : 11-00 2004.11.09 K.Koorikawa (HSK)          //
//              : 12-00 2005.09.30 K.Koorikawa (HSK)          //
//                                                            //
////////////////////////////////////////////////////////////////
package JP.AC.nig.wdcm.analysis ;

import java.awt.* ;
import java.awt.datatransfer.*;
import java.awt.event.* ;
import java.awt.image.*;
import java.io.* ;
import java.net.* ;
import java.text.*;
import java.util.* ;
import javax.swing.* ;
import javax.swing.event.* ;
import javax.swing.text.* ;
import JP.AC.nig.wdcm.client.* ;
import JP.AC.nig.wdcm.feature.* ;

public class AlignFeatureViewer implements ActionListener, MouseInformable,
									ConFocal, IResourceTypeInfo, ITextResourceKeyInfo {
	private int wsize = 600, hsize = 600;
	private AlignFeatureViewer instance = null;
	public JFrame frame ;
	private static JPanel borderPanel = null;
	private static JPanel groundPanel = null;
	private static JPanel pLE = null;
	private static JPanel pRI = null;
	private static JPanel pBP = null;
	private static JScrollPane spaneL = null;
	private static JScrollPane spaneR = null;
	private JScrollBar SBL = null;								//12-00
	private JScrollBar SBR = null;								//12-00
	private static int currSBL = 0;	//befor Scroll Bar-1 Value	//12-00
	private static int nextSBL = 0;	//after Scroll Bar-1 Value	//12-00
	private static int currSBR = 0;	//befor Scroll Bar-2 Value	//12-00
	private static int nextSBR = 0;	//after Scroll Bar-2 Value	//12-00
	public static JTextField status = new JTextField(" Ready ") ;

	private static JButton previous = null;
	private static JButton next = null;
	private static JButton zoomin = null;
	private static JButton zoomout = null;
	private static JButton colorl = null;
	private static JButton exit = null;
	private static JButton slock = null;					//12-00
	private Hashtable helpdb = new Hashtable();

	//----------- parameters ------------
	private String[] accession = new String[2] ;//0=Subject,1=Query
	private String[] organism = new String[2] ;//0=Subject,1=Query		//10-02
	private String[] ffname = new String[2] ;//0=Subject,1=Query
	private int[] seqlng = new int[2] ;//0=Subject,1=Query
	private GetFeatureS getfeatS = null;
	private GetFeatureQ getfeatQ = null;

	private static VariableSequencer sequencerL = null;
	private static VariableSequencer sequencerR = null;
	private static GetEntry[] entries = null;
	private static boolean currDirty = false;
	private static int clkcnt = 0;
//	private static PanelMouseListener panelMouseListener = new PanelMouseListener() ;

	private static JPopupMenu popup = null;
	private static JMenuItem menuItem1 = null;
	private static JMenuItem menuItem2 = null;
	private static JMenuItem menuItem3 = null;
	private static JMenuItem menuItem4 = null;

	private static Insets buttonInset = new Insets(1,5,1,5);//top, left, bottom, right margin
	private boolean inside = false;
	private static Object operable = null;
	private static Point origPoint = null;
	private static Point currPoint = null;
	private static int currScale = 1;
	private static int nextScale = 1;

	private ObjectStore OS = ObjectStore.getInstance() ;
	private AlignmentViewer AV = null ;
	private MacroFeatureL macrofeatL = null;
	private MacroFeatureR macrofeatR = null;
	private static boolean compleF = false;
	private FeatColorList FCL = null;
	public static boolean colorLF = false;
	public static boolean slockF = false;				//12-00

	private String loca = "";
	private String gene = "";
	private String prod = "";
	private String[][] locsS = new String[0][2];	//Subject Click Locations
	private String[] locsQ = new String[2];		//Query Click Location
	private int locPnt = 0;
	private int[][] aligntbl;	//S.start,end, Q.start,end, Sift siz


	public AlignFeatureViewer(AlignmentViewer avinstance, int[][] aligntbl, Vector vLocat, String[][] names, int[] seqln) {
		instance = this;
		AV = avinstance;

		//---------- PopUpMenue ------------
		popup = new JPopupMenu();
		menuItem1 = new JMenuItem();
		menuItem2 = new JMenuItem();
		menuItem3 = new JMenuItem();
		menuItem4 = new JMenuItem();
		popup.add(menuItem1);
		popup.addSeparator();
		popup.add(menuItem2);
		popup.addSeparator();
		popup.add(menuItem3);
		popup.addSeparator();
		popup.add(menuItem4);
		menuItem1.setBackground(Color.white);
		menuItem2.setBackground(Color.white);
		menuItem3.setBackground(Color.white);
		menuItem4.setBackground(Color.white);
		popup.setVisible(false);

		ffname[0] = names[0][0] ;//Subject FFname
		ffname[1] = names[1][0] ;//Query FFname
		organism[0] = names[0][1] ;//Subject Genome name	//10-02
		organism[1] = names[1][1] ;//Query Genome name		//10-02
		accession[0] = names[0][2] ;//Subject Accession
		accession[1] = names[1][2] ;//Query Accession
		seqlng = seqln ;//Subject seqlng, Query seqlng
//		System.out.println("AFV Subject Acc = "+accession[0]+" FF = "+ffname[0]);// DEBUG
//		System.out.println("AFV Query   Acc = "+accession[1]+" FF = "+ffname[1]);// DEBUG

		this.aligntbl = aligntbl;
//		if (aligntbl==null) System.out.println(" AFV Aligntbl = NULL");//DEBUG
//		else System.out.println(" AFV Aligntbl siz = "+aligntbl.length);//DEBUG

		if (vLocat.size() > 0) {
			locsQ = (String[])vLocat.elementAt(0);
//			System.out.println(" AFV1 locate_Query : "+locsQ[0]+"-"+locsQ[1]);//DEBUG
			locsS = new String[vLocat.size()-1][2];
			for (int i=1; i<vLocat.size(); i++) {
				locsS[i-1] = (String[])vLocat.elementAt(i);
//				System.out.println(" AFV1 locate_Subject : "+locsS[i-1][0]+"-"+locsS[i-1][1]);//DEBUG
			}
		}

		frame = new JFrame("Alignment Feature View") ;
		frame.getContentPane().setLayout(new BorderLayout()) ;
		frame.setIconImage(Toolkit.getDefaultToolkit().getImage("InforBIO.jpg"));
		frame.addWindowListener(new frameListener());

		initComponents();

//		Dimension screenSize = Toolkit.getDefaultToolkit().getScreenSize() ;
//		frame.setLocation(screenSize.width/2-wsize+180, screenSize.height/2-hsize+320) ;
		Point p = InforBIO.frame.getLocationOnScreen();		//13-00
		frame.setLocation(p.x, p.y);						//13-00
		frame.setSize(wsize, hsize);
		frame.show() ;

		if (locsS.length > 0) {
			locateL_actionPerformed(locsS[0]);
			locateR_actionPerformed(locsQ);
		}
	}

	public void initComponents(){
		groundPanel = new JPanel(new BorderLayout());
		groundPanel.setBorder(appCom.Empty0000_Lowered);
		frame.getContentPane().add(groundPanel, BorderLayout.CENTER) ;

		//---------- Macro L ------------
		pLE = appCom.CreateBorderLayoutPanel() ;
		pLE.setBorder(BorderFactory.createTitledBorder("Subject [ "+organism[0]+" ]"));//10-02
		JTextArea dmy1 = new JTextArea();
		dmy1.setEnabled(false) ;
		spaneL = new JScrollPane(dmy1);
		pLE.add(spaneL, BorderLayout.CENTER) ;

		//---------- Macro R ------------
		pRI = appCom.CreateBorderLayoutPanel() ;
		pRI.setBorder(BorderFactory.createTitledBorder("Query [ "+organism[1]+" ]"));//10-02
		JTextArea dmy2 = new JTextArea();
		dmy2.setEnabled(false) ;
		spaneR = new JScrollPane(dmy2);
		pRI.add(spaneR, BorderLayout.CENTER) ;

		importFeatures();

		//------ Split Line ------
		JSplitPane splitPaneH = new JSplitPane(JSplitPane.HORIZONTAL_SPLIT, pLE, pRI) ;
		splitPaneH.setDividerLocation(wsize/2-10) ;
		splitPaneH.setOneTouchExpandable(true) ;
		groundPanel.add(splitPaneH) ;

		//---------- Button ------------
		pBP = new JPanel(new GridLayout(1, 7, 0, 0)) ;				//12-00
		JPanel p1 = new JPanel(new BorderLayout());
		p1.add(pBP, BorderLayout.CENTER) ;
		p1.add(status, BorderLayout.SOUTH) ;
		status.setEditable(false) ;
		status.setFont(appCom.defaultFont) ;
		status.setBackground(Color.white) ;
		groundPanel.add(p1, BorderLayout.SOUTH) ;

		previous = new JButton("<<");
		previous.setFont(new Font("Dialog", Font.BOLD, 12));
		previous.addActionListener(this);
		previous.setMargin(buttonInset);	//Margin
		previous.setEnabled(false) ;
		addHelp(previous, "Previous Feature.");
		previous.setToolTipText((String)helpdb.get(previous));
		pBP.add(previous);

		next = new JButton(">>");
		next.setFont(new Font("Dialog", Font.BOLD, 12));
		next.addActionListener(this);
		next.setMargin(buttonInset);	//Margin
		if (locsS.length <= 1) next.setEnabled(false) ;
		addHelp(next, "Next Feature.");
		next.setToolTipText((String)helpdb.get(next));
		pBP.add(next);

		zoomin = new JButton("Zoom IN");
		zoomin.setFont(new Font("Dialog", Font.BOLD, 12));
		zoomin.addActionListener(this);
		zoomin.setMargin(buttonInset);	//Margin
//		addHelp(zoomin, "Changes scale magnitude of feature overview map.");
//		zoomin.setToolTipText((String)helpdb.get(zoomin));
		pBP.add(zoomin);

		zoomout = new JButton("Zoom OUT");
		zoomout.setFont(new Font("Dialog", Font.BOLD, 12));
		zoomout.addActionListener(this);
		zoomout.setMargin(buttonInset);	//Margin
//		addHelp(zoomout, "Changes scale magnitude of feature overview map.");
//		zoomout.setToolTipText((String)helpdb.get(zoomout));
		pBP.add(zoomout);

		slock = new JButton("Free");						//12-00
		slock.setFont(new Font("Dialog", Font.BOLD, 12));	//12-00
		slock.addActionListener(this);						//12-00
		slock.setMargin(buttonInset);	//Margin			//12-00
		slock.setBackground(appCom.lightYellow);			//12-00
		pBP.add(slock);										//12-00

		colorl = new JButton("Color List");
		colorl.setFont(new Font("Dialog", Font.BOLD, 12));
		colorl.addActionListener(this);
		colorl.setMargin(buttonInset);	//Margin
		pBP.add(colorl);

		exit = new JButton("Exit");
		exit.setFont(new Font("Dialog", Font.BOLD, 12));
		exit.addActionListener(this);
		exit.setMargin(buttonInset);	//Margin
//		addHelp(exit, "Exit Viewer.");
//		exit.setToolTipText((String)helpdb.get(exit));
		pBP.add(exit);

		groundPanel.validate() ;
	}

	protected void importFeatures() {
//		System.out.println(" Import from SearchEntry panel Start ");// DEBUG
		currScale = scaleChk(Math.max(seqlng[0], seqlng[1]));
		getfeatS = new GetFeatureS(accession[0], ffname[0]) ;
		if (getfeatS.getReturn()) {
			sequencerL = new NetworkSequencer(getfeatS.getName(), getfeatS.getSequence()) ;
			//------------ Subject MacroFeature -------------
			pLE.remove(spaneL) ;
			macrofeatL = new MacroFeatureL(this, getfeatS.getName(), getfeatS.getSequences(),
										getfeatS.getFeatdescs(), getfeatS.getFeatcolrs(), getfeatS.getFeatfrags(),
										getfeatS.getLanenum(), getfeatS.getFeatlanes(), currScale, aligntbl);
			PanelMouseListener panelMouseListener = new PanelMouseListener() ;
			macrofeatL.addMouseListener(panelMouseListener) ;
			macrofeatL.addMouseMotionListener(panelMouseListener) ;
			spaneL = new JScrollPane(macrofeatL);
			pLE.add(spaneL, BorderLayout.CENTER) ;
			pLE.validate() ;

			ScrollBarListener SBListener = new ScrollBarListener();	//12-00
			SBL = spaneL.getVerticalScrollBar();					//12-00
			SBL.addAdjustmentListener(SBListener);					//12-00
		}

		getfeatQ = new GetFeatureQ(accession[1], ffname[1]) ;
		if (getfeatS.getReturn()) {
			sequencerR = new NetworkSequencer(getfeatQ.getName(), getfeatQ.getSequence()) ;
			//---------- Query MacroFeat ------------
			pRI.remove(spaneR) ;
			macrofeatR = new MacroFeatureR(this, getfeatQ.getName(), getfeatQ.getSequences(),
										getfeatQ.getFeatdescs(), getfeatQ.getFeatcolrs(), getfeatQ.getFeatfrags(),
										getfeatQ.getLanenum(), getfeatQ.getFeatlanes(), currScale, aligntbl);
			PanelMouseListener panelMouseListener = new PanelMouseListener() ;
			macrofeatR.addMouseListener(panelMouseListener) ;
			macrofeatR.addMouseMotionListener(panelMouseListener) ;
			spaneR = new JScrollPane(macrofeatR);
			pRI.add(spaneR, BorderLayout.CENTER) ;
			pRI.validate() ;

			ScrollBarListener SBRistener = new ScrollBarListener();	//12-00
			SBR = spaneR.getVerticalScrollBar();					//12-00
			SBR.addAdjustmentListener(SBRistener);					//12-00

			JScrollBar HSB = spaneR.getHorizontalScrollBar();		//12-00
			BoundedRangeModel BRM = HSB.getModel();					//12-00
//			System.out.println(" BRM val1="+BRM.getValue()+", min="+BRM.getMinimum()+", max="+BRM.getMaximum()+", ext="+BRM.getExtent());//DEBUG
			BRM.setValue(BRM.getMaximum());							//12-00
//			System.out.println(" BRM val2="+BRM.getValue()+", min="+BRM.getMinimum()+", max="+BRM.getMaximum()+", ext="+BRM.getExtent());//DEBUG
			BRM.setValue(BRM.getMaximum());							//12-00
//			System.out.println(" BRM val3="+BRM.getValue()+", min="+BRM.getMinimum()+", max="+BRM.getMaximum()+", ext="+BRM.getExtent());//DEBUG
		}
		groundPanel.validate() ;
	}
	private int scaleChk(int seqlng) {
		int scale = seqlng / 30000;
		if (scale <= 1) scale = 1;
		else if (scale <= 2) scale = 2;
		else if (scale <= 4) scale = 4;
		else if (scale <= 8) scale = 8;
		else if (scale <= 16) scale = 16;
		else if (scale <= 32) scale = 32;
		else if (scale <= 64) scale = 64;
		else if (scale <= 128) scale = 128;
		else if (scale <= 256) scale = 256;
		else if (scale <= 512) scale = 512;
		else scale = 1024;
		return scale;
	}

	//------------ Scroll Feature View -------------
	public void ReLocation(Vector vLocat) {	//add 10-00
		locPnt = 0;
		locsQ = (String[])vLocat.elementAt(0);
//		System.out.println(" AFV2 locate_Query : "+locsQ[0]+"-"+locsQ[1]);//DEBUG
		locsS = new String[vLocat.size()-1][2];
		for (int i=1; i<vLocat.size(); i++) {
			locsS[i-1] = (String[])vLocat.elementAt(i);
//			System.out.println(" AFV2 locate_Subject : "+locsS[i-1][0]+"-"+locsS[i-1][1]);//DEBUG
		}
		if (locsS.length > 0) {
			locateL_actionPerformed(locsS[locPnt]);
			locateR_actionPerformed(locsQ);
			previous.setEnabled(false) ;
			if (locsS.length > 1) 
				 next.setEnabled(true) ;
			else next.setEnabled(false) ;
		}
	}

	public void actionPerformed(ActionEvent ae) {
		status.setFont(appCom.defaultFont) ;
		status.setBackground(Color.white) ;
		status.setText("") ;

		Object source = ae.getSource();
		if (source == previous) {			//"<<"
			if (locsS.length > 0) {
				locPnt -= 1;
				if (locPnt < 0) locPnt = 0;
				if (locPnt == 0) previous.setEnabled(false) ;
				next.setEnabled(true) ;
				locateL_actionPerformed(locsS[locPnt]);
			}
		}
		else if (source == next) {			//">>"
			if (locsS.length > 0) {
				locPnt += 1;
				if (locPnt >= locsS.length) locPnt = locsS.length-1;
				if (locPnt == locsS.length-1) next.setEnabled(false) ;
				previous.setEnabled(true) ;
				locateL_actionPerformed(locsS[locPnt]);
			}
		}
		else if (source == zoomin) {		//"Zoom IN"
			nextScale = currScale * 2;
			scale_actionPerformed(ae);
			pLE.validate() ;
			if (locsS.length > 0) {
				locateL_actionPerformed(locsS[locPnt]);
				locateR_actionPerformed(locsQ);
			}
		}
		else if (source == zoomout) {		//"Zoom OUT"
			if (currScale == 1) return;
			nextScale = currScale / 2;
			scale_actionPerformed(ae);
			pLE.validate() ;
			if (locsS.length > 0) {
				locateL_actionPerformed(locsS[locPnt]);
				locateR_actionPerformed(locsQ);
			}
		}
		else if (source == slock) {			//"LOCK"/"FREE"		//12-00
			slock_actionPerformed(ae);
		}
		else if (source == colorl) {		//"Color List"
			if (colorLF && (FCL != null)) {						//12-00
				FCL.frame.toFront() ;
			} else {
				FCL = new FeatColorList("AF");					//12-00
				colorLF = true ;
			}
		}
		else if (source == exit) {			//"Exit"
			if (colorLF) FCL.frame.dispose();					//12-00
			AV.alignfvF = false ;
			frame.dispose();
		}
	}

	protected void slock_actionPerformed(ActionEvent ae) {		//12-00 add
		if (slockF) {
			slock.setText("Free");
			slock.setActionCommand("Free");
			slock.setBackground(appCom.lightYellow);
			slockF = false;
		} else {
			slock.setText("Lock");
			slock.setActionCommand("Lock");
			slock.setBackground(appCom.lightGreen);
			slockF = true;
		}
	}

	class PanelMouseListener implements MouseListener, MouseMotionListener {
		public void mouseClicked(MouseEvent me) {
		}
		public void mousePressed(MouseEvent me) {
			Object source = me.getSource();
			if (source instanceof MouseExecutable) {
				MouseExecutable executor = (MouseExecutable)source;
				operable = executor.mouseLocate(me.getPoint());
				if (operable != null) {
					if (operable instanceof Draggable) {		//Seq area
//						MouseInformable informer = (MouseInformable)source;
//						String msg = informer.mouseInfo(operable, me.getPoint());
//						showStatus(msg, me);
//						System.out.println(" - mousePressed 1 : "+msg);
					}
					else if (operable instanceof Clickable) {	//Feature area
						clkcnt = me.getClickCount();
						inside = true;
//						executor.traceObj((Clickable)operable);	//Focus to click pare
//						System.out.println(" - mouse 1-Clicked -");

						//------ Set location of Feature ------ add 10-00
/*						System.out.println(" Locate = "+loca);
						int p1 = 0;
						int p2 = loca.indexOf("..");
						if (p2 > 0) {
							for (int k=p2-1; k>=0; k--) {
								if (loca.charAt(k)<'0' || loca.charAt(k)>'9') break;
								p1 = k;
							}
							locS = loca.substring(p1,p2);
							p1 = p2+2;
							for (int k=p1; k<loca.length(); k++) {
								if (loca.charAt(k)<'0' || loca.charAt(k)>'9') break;
								p2 = k;
							}
							locE = loca.substring(p1,p2+1);
							if (loca.indexOf("complement") >= 0) compleF = true;
						}
*/					}
				}
				else {
					executor.clearObj();
					showStatus("", me);
				}
			}
		}
		public void mouseReleased(MouseEvent me) {
			Object source = me.getSource();
			if (source instanceof MouseExecutable) {
				MouseExecutable executor = (MouseExecutable)source;
				if (operable != null) {
					if (operable instanceof Draggable) {		//Seq area
						executor.dragObj((Draggable)operable, origPoint, currPoint);
					}
					else if (operable instanceof Clickable) {	//Feature area
						if (inside) {
							executor.traceObj((Clickable)operable);//Color change
							executor.clickObj((Clickable)operable);//Feature diteil view  10-00
							inside = false;
						}
					}
					operable = null;
				}
			}
		}
		public void mouseEntered(MouseEvent me) {}
		public void mouseExited(MouseEvent me) {}
		public void mouseDragged(MouseEvent me) {
			Object source = me.getSource();
			if (source instanceof MouseExecutable) {
				MouseExecutable executor = (MouseExecutable)source;
				if (operable != null) {
					if (operable instanceof Draggable) {
//						executor.dragObj((Draggable)operable, origPoint, currPoint, me.getPoint());
//						currPoint = me.getPoint();
//						showStatus(executor.dragMsg((Draggable)operable, origPoint, currPoint), me);
//						showStatusErr(" - mouseDragged -");//DEBUG
					}
					else if (operable instanceof Clickable) {
						if (inside ^ executor.mouseInside((Clickable)operable, me.getPoint())) {
							executor.traceObj((Clickable)operable);
							inside = !inside;
						}
					}
				}
			}
		}
		public void mouseMoved(MouseEvent me) {
			Object source = me.getSource();
			if (source instanceof MouseInformable) {
//				System.out.println(" - mouseMoved 1 -");
				MouseInformable informer = (MouseInformable)source;
				Object operable = informer.mouseLocate(me.getPoint());
				if (operable != null) {
					showStatus(informer.mouseInfo(operable, me.getPoint()), me);
//					System.out.println(" - mouseMoved 2 : "+informer.mouseInfo(operable, me.getPoint()));
				}
				else {
					showStatus("", me);
				}
			}
		}
		private void drawSelectRect(int wx, int wy, boolean mode){ }
	}

	protected void reset() {
		macrofeatL.select(0, 0);
		macrofeatL.scroll(0, 1, spaneL.getViewport().getViewRect(), MacroFeature.LESS);
		macrofeatR.select(0, 0);
		macrofeatR.scroll(0, 1, spaneR.getViewport().getViewRect(), MacroFeature.LESS);
	}

	protected void locateL_actionPerformed(String[] loc) {
//		System.out.println(" locate_actionPerformed Start ");// DEBUG
		if (loc[0].length() > 0) {
			LocDescription desc = LocDescription.parseDescriptionAll(loc[0]);
			if (desc != null) {
				if (desc instanceof LocPoint) {
//					System.out.println(" locate_actionPerformed Start 1");// DEBUG
					int pos = ((LocPoint)desc).minValue();
					if ((pos > 0) && (pos <= seqlng[0])) {
						macrofeatL.traceObj(loc);
						macrofeatL.scroll(pos-1, pos, spaneL.getViewport().getViewRect(), MacroFeature.JUST);
						spaneL.validate() ;
					}
				}
				else if (desc instanceof LocMetrical) {
					System.out.println(" locate_actionPerformed Start 2");// DEBUG
					int origpos = ((LocMetrical)desc).minValue();
					int destpos = ((LocMetrical)desc).maxValue();
					if ((origpos <= destpos) && (origpos > 0) && (destpos <= seqlng[0])) {
						macrofeatL.scroll(origpos-1, destpos, spaneL.getViewport().getViewRect(), MacroFeature.JUST);
						macrofeatL.select(origpos-1, destpos);
						macrofeatL.repaint();
					}
				}

			}
		}
	}
	protected void locateR_actionPerformed(String[] loc) {
		if (loc[0].length() > 0) {
			LocDescription desc = LocDescription.parseDescriptionAll(loc[0]);
			if (desc != null) {
				if (desc instanceof LocPoint) {
					int pos = ((LocPoint)desc).minValue();
					if ((pos > 0) && (pos <= seqlng[1])) {
						macrofeatR.traceObj(loc);
						macrofeatR.scroll(pos-1, pos, spaneR.getViewport().getViewRect(), MacroFeature.JUST);
						spaneR.validate() ;
					}
//					System.out.println(" locateR_1");//DEBUG
				}
				else if (desc instanceof LocMetrical) {
					int origpos = ((LocMetrical)desc).minValue();
					int destpos = ((LocMetrical)desc).maxValue();
					if ((origpos <= destpos) && (origpos > 0) && (destpos <= seqlng[1])) {
						macrofeatR.scroll(origpos-1, destpos, spaneR.getViewport().getViewRect(), MacroFeature.JUST);
						macrofeatR.select(origpos-1, destpos);
						macrofeatR.repaint();
					}
//					System.out.println(" locateR_2");//DEBUG
				}
				JScrollBar HSB = spaneR.getHorizontalScrollBar();		//12-00
				BoundedRangeModel BRM = HSB.getModel();					//12-00
				BRM.setValue(BRM.getMaximum());							//12-00
				BRM.setValue(BRM.getMaximum());							//12-00
//				System.out.println(" BRM val5="+BRM.getValue()+", min="+BRM.getMinimum()+", max="+BRM.getMaximum()+", ext="+BRM.getExtent());//DEBUG
			}
		}
	}

	protected void scale_actionPerformed(ActionEvent ae) {
//		System.out.println(" scale_actionPerformed Start ");// DEBUG
		InforBIO.frame.setCursor(Cursor.getPredefinedCursor(Cursor.WAIT_CURSOR)) ;
		if (macrofeatL != null && nextScale != currScale) {			//10-00
//			int orig = macrofeatL.toLogical(spaneL.getViewport().getViewPosition().x);
//			int dest = macrofeatL.toLogical(spaneL.getViewport().getViewPosition().x +
//												spaneL.getViewport().getExtentSize().width);
//			macrofeatL.remake(nextScale);
			spaneL.setViewportView(macrofeatL.remake(nextScale));
		}
		if (macrofeatR != null && nextScale != currScale) {			//10-00
//			macrofeatR.remake(nextScale);
			spaneR.setViewportView(macrofeatR.remake(nextScale));
		}
		currScale = nextScale;
		showStatusInfo(" Scale changed to " + nextScale);
		InforBIO.frame.setCursor(Cursor.getPredefinedCursor(Cursor.DEFAULT_CURSOR)) ;
	}

	//----------- ConFocal interface -------------
	public void invoke(Object source, int id) {	//Click YAJIRUSI of MicroFeature
		if (clkcnt > 1) {//Double Click
			if (source == macrofeatL) {
//				System.out.println(" ID ="+id+", FeatSize ="+getfeatS.getFeatureSize());// DEBUG
				if (id >= getfeatS.getFeatureSize()) return;
				InforBIO.frame.setCursor(Cursor.getPredefinedCursor(Cursor.WAIT_CURSOR));
				FeatureSequence fs = new FeatureSequence(getfeatS.getName(), getfeatS.getFeatures(id),
									getfeatS.getLocations(id), getfeatS.getSequence(),
									getfeatS.getQualifiers(id), getfeatS.getValues(id), sequencerL);
			} else if (source == macrofeatR) {
				if (id >= getfeatQ.getFeatureSize()) return;
				InforBIO.frame.setCursor(Cursor.getPredefinedCursor(Cursor.WAIT_CURSOR));
				FeatureSequence fs = new FeatureSequence(getfeatQ.getName(), getfeatQ.getFeatures(id),
									getfeatQ.getLocations(id), getfeatQ.getSequence(),
									getfeatQ.getQualifiers(id), getfeatQ.getValues(id), sequencerR);
			}
			InforBIO.frame.setCursor(Cursor.getPredefinedCursor(Cursor.DEFAULT_CURSOR)) ;
		}
		return ;
	}

	public void focus(Object source, int origBp, int destBp, int id) {
/*		if (source == macrofeatL) {
			macrofeatR.scroll(origBp-1, destBp, spaneR.getViewport().getViewRect(), MacroFeature.LESS);
			macrofeatR.traceObjLater(id);
		} else {
			macrofeatL.scroll(origBp-1, destBp, spaneL.getViewport().getViewRect(), MacroFeature.LESS);
			macrofeatL.traceObjLater(id);
		}
*/	}
	public void select(Object source, int selOrig, int selDest) {
		if (source == macrofeatL) {
			macrofeatR.select(selOrig, selDest);
		} else  {
			macrofeatL.select(selOrig, selDest);
		}
	}
	public void reverse(Object source, int selOrig, int selDest) {
		if (source == macrofeatL) {
			macrofeatR.reverse(selOrig, selDest);
		} else {
			macrofeatL.reverse(selOrig, selDest);
		}
	}
	public void reverse(Object source, int selOrig, int selPred, int selSucc) {
		if (source == macrofeatL) {
			macrofeatR.reverse(selOrig, selPred, selSucc);
		} else {
			macrofeatL.reverse(selOrig, selPred, selSucc);
		}
	}
	public void scroll(Object source, int selOrig, int selDest) {
		if (source == macrofeatL) {
			macrofeatR.scroll(selOrig, selDest, spaneR.getViewport().getViewRect());
		} else {
			macrofeatL.scroll(selOrig, selDest, spaneL.getViewport().getViewRect());
		}
	}

	//-----------------------------------
	public String mouseInfo(Object obj, Point point) {
		return "";
	}
	public Object mouseLocate(Point point) {
		pLE.setCursor(Cursor.getDefaultCursor());
		return null;
	}
	public void addHelp(JComponent jcomp, String help) {
		helpdb.put(jcomp, help);
	}
//	public void addChild(JPanel frame) {
//		children.addElement(frame);
//	}

	public void showStatus(String message, MouseEvent me) {
		if (message.equals("")) {
			status.setText(message);
			popup.setVisible(false);
		} else if (message.startsWith("Location")) {
			status.setText(message);
			popup.setVisible(false);
		} else {
//			System.out.println(" Show Message = "+message);//DEBUG
			int p1 = message.indexOf(" ");
			int p2 = message.indexOf(" ",p1+1);
			if (p1<0) {
				status.setText(message);
			} else {
				String feat = message.substring(0,p1);
				if (p2 > 0) {
					loca = message.substring(p1+1,p2);
					gene = message.substring(p2+1);
					int p3 = gene.indexOf(";");						//11-00
					if (p3>0) {
						prod = gene.substring(p3+1);				//11-00
						gene = gene.substring(0,p3);
					} else if (p3==0) {								//11-00
						prod = gene.substring(p3+1);				//11-00
						gene = "";									//11-00
					} else {
						prod = "";
					}
				} else {
					loca = message.substring(p1+1);
					gene = "";
					prod = "";
				}

				menuItem1.setText(feat);
				menuItem2.setText("location = "+loca);
				menuItem3.setText("gene      = "+gene);
				menuItem4.setText("product  = "+prod);
				int x = me.getX()+20;
				int y = me.getY()+10;
				popup.show(me.getComponent(),x,y);
			}
		}
	}
	public void showStatusInfo(String message) {
		status.setFont(appCom.defaultFont) ;
		status.setBackground(Color.white) ;
		status.setText(message);
	}
	public void showStatusErr(String message) {
		status.setBackground(Color.yellow) ;
		status.setFont(appCom.boldFontLL) ;
		status.setText(message);
	}

	class frameListener extends WindowAdapter {
		public void windowClosing(WindowEvent e) {
			if (colorLF) FCL.frame.dispose();					//12-00
			AV.alignfvF = false ;
			frame.dispose();
		}
	}

	class ScrollBarListener implements AdjustmentListener {		//12-00 add
		public void adjustmentValueChanged(AdjustmentEvent ae) {
			Object source = ae.getSource();
			if(slockF){
				if (source == SBL) {//Scroll Bar-1 = Macro View-1
					nextSBL = SBL.getValue();
					SBR.setValue(currSBR+nextSBL-currSBL);//Scroll Bar-1 = Macro View-1
					currSBL = nextSBL;
	//				System.out.println(" SBR set="+val);
				}
				else if (source == SBR) {//Scroll Bar-2 = Macro View-2
					nextSBR = SBR.getValue();
					SBL.setValue(currSBL+nextSBR-currSBR);
					currSBR = nextSBR;
	//				System.out.println(" SBL set="+val);
				}
			} else {
				if (source == SBL) currSBL = SBL.getValue();
				else if (source == SBR) currSBR = SBR.getValue();
			}
		}
	}

}
