# Supplementary material for: G-InforBIO: integrated system for microbial genomics
Source: BMC Bioinformatics. 2006 Aug 4;7:368. doi: 10.1186/1471-2105-7-368 (PMC1552091; doi:10.1186/1471-2105-7-368)
Supplement: Additional File 1 — G-InforBIO_Src_V177. Zipped file of the source code of G-InforBIO system [file 1471-2105-7-368-S1.zip › src/JP/AC/nig/wdcm/analysis/AlignMacroFeature.java]

////////////////////////////////////////////////////////////////
//                                                            //
//   class name : AlignMacroFeature                           //
//                                                            //
//   history    : 10-00 2004.02.02 K.Koorikawa (HSK)          //
//              : 10-02 2004.07.21 K.Koorikawa (HSK)          //
//              : 13-00 2006.01.27 K.Koorikawa (HSK)          //
//                                                            //
////////////////////////////////////////////////////////////////
package JP.AC.nig.wdcm.analysis ;

import java.awt.*;
import java.awt.geom.*;
import java.util.*;
import javax.swing.*;
import JP.AC.nig.wdcm.client.* ;
import JP.AC.nig.wdcm.feature.* ;

//public class AlignMacroFeature extends BasicFeature {
public class AlignMacroFeature extends JPanel implements MouseExecutable, MouseInformable {
	// instance members
	private ConFocal focusagent;					//feature PK
	private String entryname = "";
	private String[] sequence1 = new String[1];
	private String[] sequence2 = new String[1];
	private String[] featdescs ;
	private Color[] featcolrs;
	private NucleotideFragment[][] featfrags;	//feature PK
	private int lanenum = 1;
	private int[] featlanes;
	private String viewMode = "Linear";				//10-02

	private String[][] names;	//Subject ff-name,seq-name, Query ff-name,seq-name
	private int[] seqlng;		//Subject seq-length, Query seq-length
	private static int[][] aligntbl;	//S.start,end, Q.start,end, Sift size

	// constants for scroll alignment
	public static final int JUST = 0;
	private static final int MORE = 1;
	private static final int LESS = -1;

	// instance members
	private int scale;
	private static ClickRect seqrect1 = null ;						//feature PK
	private static ClickRect seqrect2 = null ;						//feature PK
	private static ClickPolygons[] clickfeats = new ClickPolygons[0];//feature PK
	private int selOrig = 0;
	private int selDest = 0;

	private static int seqthickness = 11;
	private static int barthickness = 11;
	private static int X1 = 80;		//Subject right line 135/230
	private static int X2 = 410;	//Query left line 355/250
	private static int Y1 = 50;		//Y-ax stat line 30->50 //13-00
	private static int Y2 = 390;	//Y-ax length
	private static int X21 = 0;		//Q-Seq length			//10-02
	private static int X22 = 0;		//Canbas width			//10-02
	private static int Y21 = 0;		//S-Seq length
	private static int Y22 = 0;		//Canbas height
	private static int SQW = 15;	//Seq bar width
	private static int ALW = 10;	//Align bar width
	private static int XS = ALW+3;	//Align bar x-sift pitch
	private static int upitch = 10;
	private static int spitch = ALW+5;	//Seq bar and Align bar distance
	private static int fpitch = 15;
	private static int dpitch = 20;
	private static float pscal = 0;

	private ObjectStore OS = ObjectStore.getInstance();

	public AlignMacroFeature(String mode, ConFocal ifocusagent, String[][] inames, int[] iseqlng,//10-02
								String[] sequences, String[][] ialigntbl, int iscale) {
		super();
//		super(focusagent, entryname, sequences, featdescs, featcolrs, featfrags, lanenum, featlanes);
		setBackground(Color.white);
		viewMode = mode;							//10-02
		focusagent = ifocusagent;	//this Panel

		names = new String[2][3];
		names[0][0] = inames[0][0];
		names[1][0] = inames[1][0];
		if (names[0][0].indexOf(OS.filSepa) >= 0)
			names[0][0] = names[0][0].substring(names[0][0].lastIndexOf(OS.filSepa)+1);//12-00
		if (names[1][0].indexOf(OS.filSepa) >= 0)
			names[1][0] = names[1][0].substring(names[1][0].lastIndexOf(OS.filSepa)+1);//12-00
		names[0][1] = inames[0][1];
		names[1][1] = inames[1][1];
//		if (names[0][1].length() > 36) names[0][1] = names[0][1].substring(0,36);//13-00
//		if (names[1][1].length() > 36) names[1][1] = names[1][1].substring(0,36);//13-00
		names[0][2] = inames[0][2];
		names[1][2] = inames[1][2];
//		System.out.println("AMF WgsIn = "+inames[0][0]);// DEBUG
//		System.out.println("AMF WgsOt = "+names[0][0]);// DEBUG
//		System.out.println("AMF GenIn = "+inames[0][1]);// DEBUG
//		System.out.println("AMF GenOt = "+names[0][1]);// DEBUG

		seqlng = iseqlng;
		sequence1[0] = sequences[0];
		sequence2[0] = sequences[1];

		aligntbl = new int[ialigntbl.length][6];
		for (int i=0; i<ialigntbl.length; i++) {
			aligntbl[i][0] = Integer.valueOf(ialigntbl[i][8]).intValue();//Subject start
			aligntbl[i][1] = Integer.valueOf(ialigntbl[i][9]).intValue();//Subject end
			aligntbl[i][2] = Integer.valueOf(ialigntbl[i][6]).intValue();//Query start
			aligntbl[i][3] = Integer.valueOf(ialigntbl[i][7]).intValue();//Query end
			aligntbl[i][4] = 0;	//Subject sift siz
			aligntbl[i][5] = 0;	//Query sift siz
//			System.out.println(" I="+i+", Qst="+aligntbl[i][6]+", Qen="+aligntbl[i][7]+", Sst="+aligntbl[i][8]+", Sen="+aligntbl[i][9]) ;//DEBUG
		}

		lanenum = aligntbl.length;
		scale = iscale;

		if (viewMode.equals("Linear"))				//10-02
			 makeMain("N");							//10-02
		else makeMatrix("N");						//10-02
	}
	public void makeMain(String NR) {				//10-02
//		Rectangle bound = new Rectangle(this.getGraphics().getClipBounds());
		X1 = 80;	//Subject right line
		X2 = 410;	//Query left line				//10-02
		Y2 = 390;	//Y-ax length
		if (seqlng[0] > seqlng[1]) {
			Y21 = Y2 * scale ;			//S-Seq length
			pscal = (float)Y21 / (float)seqlng[0];
			Y22 = Math.round((float)seqlng[1] * pscal);	//Q-Seq length
		} else {
			Y22 = Y2 * scale ;			//Q-Seq length
			pscal = (float)Y22 / (float)seqlng[1];
			Y21 = Math.round((float)seqlng[0] * pscal);	//S-Seq length
		}
//		System.out.println(" SLng="+seqlng[0]+", QLng="+seqlng[1]+", Y2="+Y2+", Y21="+Y21+", Y22="+Y22);//DEBUG

		// sequence rectangle generation
					// ClickRect(x, y, width, height, sequences, label, baseColor) {
		seqrect1 = new ClickRect(X1-SQW, Y1, SQW, Y21, sequence1, "Subject Seqence", Color.gray);
		seqrect2 = new ClickRect(X2 , Y1, SQW, Y22, sequence2, "Query Seqence", Color.gray);

		// align polygon generation
		if (NR.equals("N")) {							//10-02
			siftSet();	//Side sift count set
			int scnt = 0;
			for (int idx=0; idx<aligntbl.length-1; idx++) {
				if ((aligntbl[idx][2] == aligntbl[idx+1][2]) &&
					(aligntbl[idx][3] == aligntbl[idx+1][3])) {
					scnt++;
				}
			}
			clickfeats = new ClickPolygons[aligntbl.length-scnt];
		}

		int fidx = 0;
		Vector vect = new Vector();
		String label = "";
		boolean newF = true;
		for (int idx=0; idx<aligntbl.length; idx++) {
//			System.out.println(" I="+idx+", Sst="+aligntbl[idx][0]+", Sen="+aligntbl[idx][1]+", Qst="+aligntbl[idx][2]+", Qen="+aligntbl[idx][3]) ;//DEBUG
			if (idx > 0) {
				if ((aligntbl[idx][2] != aligntbl[idx-1][2]) ||
				    (aligntbl[idx][3] != aligntbl[idx-1][3])) {
					vect = new Vector();
					newF = true;
				} else {
					newF = false;
				}
			}
			//Subject Area
			Polygon poly = new Polygon();
			int minpos = aligntbl[idx][0];
			int maxpos = aligntbl[idx][1];
			int x1 = X1 + spitch + aligntbl[idx][4]*XS;
			int x0 = x1 - ALW;
			int y0 = Y1 + Math.round((float)minpos * pscal);
			int y1 = Y1 + Math.round((float)maxpos * pscal);
			if (y0 == y1) y1++;
			poly.addPoint(x0, y0);
			poly.addPoint(x1, y0);
			poly.addPoint(x1, y1);
			poly.addPoint(x0, y1);
			vect.addElement(poly);
			int y21 = (y0+y1)/2;

			//Query Area
			poly = new Polygon();
			minpos = aligntbl[idx][2];
			maxpos = aligntbl[idx][3];
			x0 = X2 - spitch - aligntbl[idx][5]*XS;
			x1 = x0 + ALW;
			y0 = Y1 + Math.round((float)minpos * pscal);
			y1 = Y1 + Math.round((float)maxpos * pscal);
			if (y0 == y1) y1++;
			poly.addPoint(x0, y0);
			poly.addPoint(x1, y0);
			poly.addPoint(x1, y1);
			poly.addPoint(x0, y1);
			vect.addElement(poly);
			int y22 = (y0+y1)/2;

			//Conect Line
			poly = new Polygon();
			poly.addPoint(X1+spitch+aligntbl[idx][4]*XS, y21);
			poly.addPoint(X2-spitch-aligntbl[idx][5]*XS, y22);
			vect.addElement(poly);

			Color pcolor = Color.red;					//10-02
			if (NR.equals("N")) {						//10-02 add all
				if (((AlignmentViewer.sstat.getText()).equals(String.valueOf(aligntbl[idx][0]))) &&
					((AlignmentViewer.sendt.getText()).equals(String.valueOf(aligntbl[idx][1]))) &&
					((AlignmentViewer.qstat.getText()).equals(String.valueOf(aligntbl[idx][2]))) &&
					((AlignmentViewer.qendt.getText()).equals(String.valueOf(aligntbl[idx][3])))) {
					pcolor = Color.green;
				}
			}

			if (newF) {	//New
				if (NR.equals("N")) {					//10-02
					label = String.valueOf(aligntbl[idx][2])+"-"+String.valueOf(aligntbl[idx][3])+","+//Query
							String.valueOf(aligntbl[idx][0])+"-"+String.valueOf(aligntbl[idx][1]);//Subject
					clickfeats[fidx] = new ClickPolygons(idx, minpos, maxpos, vect, label, pcolor);//10-02
				} else {
					clickfeats[fidx].setPolygon(vect);
				}
				fidx++;
			} else {	//Add
				if (NR.equals("N")) {					//10-02
					label += ","+String.valueOf(aligntbl[idx][0])+"-"+String.valueOf(aligntbl[idx][1]);//Next Subject
					clickfeats[fidx-1] = new ClickPolygons(idx, minpos, maxpos, vect, label, pcolor);//10-02
				} else {
					clickfeats[fidx-1].setPolygon(vect);
				}
			}
		}
		// canvas size
		this.setPreferredSize(new Dimension(470, Math.max(Y21,Y22)+Y1+10));
	}

	//---------- Make Matrix View ----------
	public void makeMatrix(String NR) {						//10-02 add all
		X1 = 60;
		X2 = 390;	//nomal seq-length
		if (seqlng[0] > seqlng[1]) {
			Y21 = Y2 * scale ;			//S-Seq length = Y
			Y22 = Y21+Y1+10;
			pscal = (float)Y21 / (float)seqlng[0];
			X21 = Math.round((float)seqlng[1] * pscal);//Q-Seq length
			X22 = X21+X1+10;
		} else {
			X21 = X2 * scale ;			//Q-Seq length = X
			X22 = X21+X1+10;
			pscal = (float)X21 / (float)seqlng[1];
			Y21 = Math.round((float)seqlng[0] * pscal);//S-Seq length
			Y22 = Y21+Y1+10;
		}

		if (NR.equals("N")) {					//10-02
			clickfeats = new ClickPolygons[aligntbl.length];
		}

		Vector vect = null;
		String label = "";
		for (int idx=0; idx<aligntbl.length; idx++) {
//			System.out.println(" I="+idx+", Sst="+aligntbl[idx][0]+", Sen="+aligntbl[idx][1]+", Qst="+aligntbl[idx][2]+", Qen="+aligntbl[idx][3]) ;//DEBUG
			vect = new Vector();
			Polygon poly = new Polygon();
			int x0 = X1 + Math.round((float)aligntbl[idx][2] * pscal);//Q.start
			int y0 = Y1 + Math.round((float)aligntbl[idx][0] * pscal);//S.start
			int x1 = X1 + Math.round((float)aligntbl[idx][3] * pscal);//Q.end
			int y1 = Y1 + Math.round((float)aligntbl[idx][1] * pscal);//S.end
			if (x1-x0 == 0) x1 = x0+1;
			poly.addPoint(x0, y0);
			poly.addPoint(x1, y1);
			poly.addPoint(x1, y1+1);
			poly.addPoint(x0, y0+1);
			vect.addElement(poly);

			Color pcolor = Color.red;					//10-02
			if (NR.equals("N")) {						//10-02 add all
				if (((AlignmentViewer.sstat.getText()).equals(String.valueOf(aligntbl[idx][0]))) &&
					((AlignmentViewer.sendt.getText()).equals(String.valueOf(aligntbl[idx][1]))) &&
					((AlignmentViewer.qstat.getText()).equals(String.valueOf(aligntbl[idx][2]))) &&
					((AlignmentViewer.qendt.getText()).equals(String.valueOf(aligntbl[idx][3])))) {
					pcolor = Color.green;
				}
			}

			if (NR.equals("N")) {					//10-02
				label = String.valueOf(aligntbl[idx][2])+"-"+String.valueOf(aligntbl[idx][3])+","+//Query
						String.valueOf(aligntbl[idx][0])+"-"+String.valueOf(aligntbl[idx][1]);//Subject
				clickfeats[idx] = new ClickPolygons(idx, x0, x1, vect, label, pcolor);//10-02
			} else {
				clickfeats[idx].setPolygon(vect);
			}
		}

		// canvas size
		this.setPreferredSize(new Dimension(X22, Y22));
	}

	//---------- Sift Overlap Area ----------
	public void siftSet() {
		int[] sift = new int[aligntbl.length];
		for (int i=0; i<aligntbl.length; i++) {				//12-00 add
			if (aligntbl[i][0] > aligntbl[i][1]) {
				int wk = aligntbl[i][0];
				aligntbl[i][0] = aligntbl[i][1];
				aligntbl[i][1] = wk;
			}
			if (aligntbl[i][2] > aligntbl[i][3]) {
				int wk = aligntbl[i][2];
				aligntbl[i][2] = aligntbl[i][3];
				aligntbl[i][3] = wk;
			}
//			System.out.println("0 QS="+aligntbl[i][2]+", QE="+aligntbl[i][3]);//DEBUG
		}
		appCom.BubleSort2(aligntbl, 0, aligntbl.length-1, 0, 1, true);
		sift[0] = 0;//Subject sift set
		for (int i=1; i<aligntbl.length; i++) {
			sift[i] = 0;
			for (int j=0; j<i; j++) {
				if ((aligntbl[i][0] >= aligntbl[j][0]) &&
					(aligntbl[i][0] < aligntbl[j][1])) {
					sift[i] = sift[j]+1;
//				} else if (aligntbl[i][0] == aligntbl[j][0]) {
//					if (aligntbl[i][1] == aligntbl[j][1])
//						 sift[i] = sift[j]+1;				//10-01
//					else sift[i] = sift[j]+1;
				}
			}
			aligntbl[i][4] = sift[i];
//			System.out.println(" SS="+aligntbl[i][0]+", SE="+aligntbl[i][1]+", Sft="+aligntbl[i][4]);//DEBUG
		}
		appCom.BubleSort2(aligntbl, 0, aligntbl.length-1, 2, 3, true);
		sift[0] = 0;//Query sift set
		for (int i=1; i<aligntbl.length; i++) {
			sift[i] = 0;
			for (int j=0; j<i; j++) {
				if ((aligntbl[i][2] >= aligntbl[j][2]) &&
					(aligntbl[i][2] < aligntbl[j][3])) {
					sift[i] = sift[j]+1;
//				} else if (aligntbl[i][2] == aligntbl[j][2]) {
//					if (aligntbl[i][3] == aligntbl[j][3])
//						 sift[i] = sift[j];
//					else sift[i] = sift[j]+1;
				}
			}
			aligntbl[i][5] = sift[i];
//			System.out.println(" QS="+aligntbl[i][2]+", QE="+aligntbl[i][3]+", Sft="+aligntbl[i][5]);//DEBUG
		}
	}
	public int[][] getAligntbl() {					//add 10-00
//		if (aligntbl==null) System.out.println(" AMF Aligntbl = NULL");//DEBUG
//		else System.out.println(" AMF Aligntbl siz = "+aligntbl.length);//DEBUG
		return aligntbl;
	}

	public AlignMacroFeature remake(int scale) {		//10-02 change all
		this.scale = scale;
		if (viewMode.equals("Linear")) {
			makeMain("R");
		} else {
			makeMatrix("R");
		}
		return this;
	}


	public int toLogical(int offset) {
		return seqrect1.toLogicalY(offset);
	}
	public int toLogical2(int offset) {
		return seqrect2.toLogicalY(offset);
	}
	public int toPhysical(int pos) {
		return seqrect1.toPhysicalY(pos);
	}
	public int toPhysical2(int pos) {
		return seqrect2.toPhysicalY(pos);
	}
	public String mouseInfo(Object obj, Point point) {
		if (obj == seqrect1) {
			return "Location = " + (toLogical(point.y)+1) + " BP.";
		}
		else if (obj == seqrect2) {
			return "Location = " + (toLogical2(point.y)+1) + " BP.";
		}
		else if (obj != null) {
			return obj.toString();
		}
		else {
			return "";
		}
	}
	public Object mouseLocate(Point point) {
		if (seqrect1.contains(point)) {
			setCursor(Cursor.getDefaultCursor());
			return seqrect1;
		}
		else if (seqrect2.contains(point)) {
			setCursor(Cursor.getDefaultCursor());
			return seqrect2;
		}
		else {
			int i = 0;
			while ((i < clickfeats.length) && !clickfeats[i].contains(point)) i++;
			if (i < clickfeats.length) {
				setCursor(Cursor.getPredefinedCursor(Cursor.HAND_CURSOR));
				return clickfeats[i];
			}
			else {
				setCursor(Cursor.getDefaultCursor());
				return null;
			}
		}
	}

	public void traceObj(Clickable operable) {
	}
	public void traceObj(String loc) {							//10-00
//		System.out.println(" traceObjR : Loc ="+loc);
		for (int i=0; i<clickfeats.length; i++) {
			String flb = clickfeats[i].getLabel();
			if (flb.equals(loc)) {
				clickfeats[i].setColor(Color.green);
				if (viewMode.equals("Linear"))				//10-02
					 clickfeats[i].reverse2(getGraphics(), Color.green);//Change color
				else clickfeats[i].reverse3(getGraphics(), Color.green);//Change color 10-02
			} else {
				clickfeats[i].setColor(Color.red);
				if (viewMode.equals("Linear"))				//10-02
					 clickfeats[i].restore(getGraphics(), Color.red);//Restore color
				else clickfeats[i].restore2(getGraphics(), Color.red);//Restore color 10-02
			}
		}
	}
	public void traceObjR(Clickable operable) {	//Click Red-Area
		if (operable instanceof ClickPolygons) {
//			System.out.println(" - traceObj 1 -");
			ClickPolygons clickable = (ClickPolygons)operable;
			clickable.reverse2(getGraphics(), Color.green);	//Change color	10-00
			clickable.setColor(Color.green);	//Change color	10-00
//			focusagent.focus(this, clickable.getStart(), clickable.getEnd(), clickable.getId());
		}
	}
	public void traceObjL(Clickable operable) {	//Restore Red-Area
		if (operable instanceof ClickPolygons) {
			ClickPolygons clickable = (ClickPolygons)operable;
			if (viewMode.equals("Linear"))					//10-02
				 clickable.restore(getGraphics(), Color.red);	//Change color	10-00
			else clickable.restore2(getGraphics(), Color.red);	//Change color	10-02
			clickable.setColor(Color.red);	//Change color	10-00
//			focusagent.focus(this, clickable.getStart(), clickable.getEnd(), clickable.getId());
		}
	}
	private void traceObj(int id) {
		System.out.println(" - traceObj 2 -");
		clickfeats[id].reverse(getGraphics(), Color.pink);
	}

	public void traceObjLater(int id) {
		class TraceRunner implements Runnable {
			int id;
			TraceRunner(int id) { this.id = id; }
			public void run() { traceObj(id); }
		};
		try {
			SwingUtilities.invokeLater(new TraceRunner(id));
		} catch (Exception exc) {
			exc.printStackTrace();
		}
	}
	public void clickObj(Clickable operable) {
		if (operable instanceof ClickPolygons) {
			ClickPolygons clickable = (ClickPolygons)operable;
			focusagent.invoke(this, clickable.getId());
			return;
		}
		else {
			return;
		}
	}

	public boolean mouseInside(Clickable operable, Point point) {
		return mouseLocate(point) == operable;
	}
	public void reverse(int revOrig, int revDest) {
		System.out.println(" AlignMacroFeate Reverse 2");// DEBUG
		seqrect1.reverse(getGraphics(), revOrig, revDest);
	}
	public void reverse(int revOrig, int revPred, int revSucc) {
		System.out.println(" AlignMacroFeate Reverse 3");// DEBUG
		seqrect1.reverse(getGraphics(), revOrig, revPred, revSucc);
	}
	public boolean select(int revOrig, int revDest) {
		if (revOrig > revDest) {
			return select(revDest, revOrig);
		}
		else {
			if ((selOrig != revOrig) || (selDest != revDest)) {
				selOrig = revOrig;
				selDest = revDest;
				return true;
			}
			else {
				return false;
			}
		}
	}

	public void scroll(int visOrig, int visDest, Rectangle visible, int align) {
		int dotOrig = seqrect2.toPhysicalY(Math.min(visOrig, visDest));
		int dotDest = seqrect2.toPhysicalY(Math.max(visOrig, visDest));
		// to see if specified range is initially visible
		if (align == JUST) {	// align just
//			System.out.println(" Scroll O="+(dotOrig+dotDest-visible.height)/2+", W="+visible.width+", H="+visible.height);// DEBUG
			scrollRectToVisible(new Rectangle(0, (dotOrig+dotDest-visible.height)/2,
												visible.width, visible.height));
		}
		else if (align == LESS) {	// align less
			scrollRectToVisible(new Rectangle(dotOrig, 0, visible.width, visible.height));
		}
		else if (align == MORE) {	// align more
			scrollRectToVisible(new Rectangle(0, dotDest-visible.height,
												visible.width, visible.height));
		}
		else if ((dotOrig >= visible.y) && (dotDest <= (visible.y+visible.height))) {
			// nothing to be done;
		}
		// to see if specified range can be least aligned
		else if (dotDest <= visible.height) {	// align least
			scrollRectToVisible(new Rectangle(0, 0, visible.width, visible.height));
		}
		// to see if specified range can be most aligned
		else if (dotOrig >= (getHeight()-visible.height)) {	// align most
			scrollRectToVisible(new Rectangle(0, getHeight()-visible.height,
												visible.width, visible.height));
		}
	}
	public void scroll(int visOrig, int visDest, Rectangle visible) {
		scroll(visOrig, visDest, visible, (visOrig <= visDest) ? MORE : LESS);
	}
	public void dragObj(int origBp, int destBp) {
		System.out.println(" AlignMacroFeate Reverse 1");// DEBUG
		seqrect1.reverse(getGraphics(), origBp, destBp);
	}
	public void dragObj(Draggable operable, Point origPoint) {	//Action for Click SEQ-Rect
		if (operable == seqrect1) {
			int bp = toLogical(origPoint.x);
//			focusagent.scroll(this, bp, bp);
		}
		else if (operable == seqrect2) {
			int bp = toLogical2(origPoint.x);
//			focusagent.scroll(this, bp, bp);
		}
	}
	public void dragObj(Draggable operable, Point origPoint, Point predPoint, Point currPoint) {
		// do nothing;
	}
	public void dragObj(Draggable operable, Point origPoint, Point currPoint) {
		// do nothing;
	}
	public String dragMsg(Draggable operable, Point origPoint, Point currPoint) {
		return "";
	}
	public void clearObj() {
		// do nothing;
	}
	public void paint(Graphics g) {
		super.paint(g);
		if (viewMode.equals("Linear")) {							//10-02
			Color base = g.getColor();
			Font font = g.getFont();

			g.setFont(new Font("Arial", Font.PLAIN, 12));			//12-00
			g.setColor(Color.black);
			g.drawString("Subject [ "+names[0][0]+" ]", 10, 12);	//12-00
			g.drawString("Query [ "+names[1][0]+" ]", 250, 12);		//12-00

			if (names[0][1].length() < 38) {
				g.drawString("[ "+names[0][1]+" ]", 10, 26);
			} else if (names[0][1].length() > 76) {
				g.drawString("[ "+names[0][1].substring(0,36), 10, 26);
				g.drawString("  "+names[0][1].substring(36,77)+" ]", 10, 40);
			} else {
				g.drawString("[ "+names[0][1].substring(0,36), 10, 26);
				g.drawString("  "+names[0][1].substring(36)+" ]", 10, 40);
			}

			if (names[1][1].length() < 38) {
				g.drawString("[ "+names[1][1]+" ]", 250, 26);
			} else if (names[1][1].length() > 76) {
				g.drawString("[ "+names[1][1].substring(0,36), 10, 26);
				g.drawString("  "+names[1][1].substring(36,77)+" ]", 250, 40);
			} else {
				g.drawString("[ "+names[1][1].substring(0,36), 250, 26);
				g.drawString("  "+names[1][1].substring(36)+" ]", 250, 40);
			}

			//--- sequence bar drow ---
			seqrect1.paint(g, selOrig, selDest, "L");
			seqrect2.paint(g, selOrig, selDest, "R");

			//--- area location drow ---
			g.setFont(new Font("Arial", Font.PLAIN, 9));
			FontMetrics fm = g.getFontMetrics();
			for (int idx=0; idx<aligntbl.length; idx++) {
				int y1 = Math.round((float)aligntbl[idx][0] * pscal) + Y1;
				int y2 = Math.round((float)aligntbl[idx][2] * pscal) + Y1;
				g.drawString(aligntbl[idx][0]+" ", X1-SQW-fm.stringWidth(aligntbl[idx][0]+" "), y1+4);//Left
				g.drawString(" "+aligntbl[idx][2], X2+SQW, y2+4);	//Right
			}

			//--- align area drow ---
	//		Rectangle bound = new Rectangle(g.getClipBounds());
			for (int i = 0; i < clickfeats.length; i++) {
	//			if (clickfeats[i].intersects(bound)) {// in the view area?
					clickfeats[i].paint(g);
					if (clickfeats[i].getColor() == Color.green) {
						clickfeats[i].reverse2(g, Color.green);	//Change color
					}
	//			}
			}
			g.setColor(base);
			g.setFont(font);
		} 
		else {	//Matrix
			Color base = g.getColor();
			Font font = g.getFont();

			double kakudo = 0.0-(double)90*Math.PI/180.;
			Image img = createImage(500,500);
			Graphics strg = img.getGraphics();
			strg.setColor(Color.white);
			strg.fillRect(0,0,500,500);
			((Graphics2D)strg).rotate(kakudo, 250, 250);
//			((Graphics2D)strg).setTransform(AffineTransform.getRotateInstance(kakudo,250,250));
			strg.setColor(Color.black);
			strg.setFont(new Font("Arial", Font.PLAIN, 10));
			FontMetrics fm = strg.getFontMetrics();
			String ss = "Subject [ "+names[0][0]+" : "+names[0][1]+" ]";
//			ss = "Subject [ "+names[0][1]+" ]";
			int sw = fm.stringWidth(ss);
			strg.drawString(ss, 500-Y1-sw, 12);
			((Graphics2D)g).drawImage(img,0,0,this);
//			System.out.println(" Y1="+Y1+", SW="+sw+", X="+(500-Y1-sw));//DEBUG

			g.setFont(new Font("Arial", Font.PLAIN, 10));
			g.drawString("Query [ "+names[1][0]+" : "+names[1][1]+" ]", X1, 12);
//			g.drawString("Query [ "+names[1][1]+" ]", X1, 12);

			//--- Axsis line drow ---
			g.setFont(new Font("Arial", Font.PLAIN, 9));
			fm = g.getFontMetrics();
			g.setColor(Color.lightGray);
			for (int i=50; i<X21; i+=50) {
				g.drawLine(X1+i, Y1, X1+i, Y1+Y21);
			}
			g.drawLine(X1+X21, Y1, X1+X21, Y1+Y21);
			for (int i=50; i<Y21; i+=50) {
				g.drawLine(X1, Y1+i, X1+X21, Y1+i);
			}
			g.drawLine(X1, Y1+Y21, X1+X21, Y1+Y21);
			g.setColor(Color.black);
			g.drawLine(X1, Y1, X1+X21, Y1);
			g.drawLine(X1, Y1, X1, Y1+Y21);

			g.drawString("0", X1, Y1-2);
			g.drawString("0", X1-7, Y1+4);

			for (int i=50; i<X21; i+=50) {
				ss = String.valueOf((int)(i/pscal));
				sw = fm.stringWidth(ss);
				g.drawString(ss, X1+i-sw/2, Y1-2);
			}
//			sw = fm.stringWidth(String.valueOf(seqlng[1]));
			g.drawString(String.valueOf(seqlng[1]), X1+X21-5, Y1-2);

			for (int i=50; i<Y21; i+=50) {
				ss = String.valueOf((int)(i/pscal));
				sw = fm.stringWidth(ss);
				g.drawString(ss, X1-sw-2, Y1+i+3);
			}
			sw = fm.stringWidth(String.valueOf(seqlng[0]));
			g.drawString(String.valueOf(seqlng[0]), X1-sw-2, Y1+Y21);

			//--- align area drow ---
			g.setColor(Color.red);
			for (int i = 0; i < clickfeats.length; i++) {
				clickfeats[i].paint2(g);
				if (clickfeats[i].getColor() == Color.green) {
					clickfeats[i].reverse3(g, Color.green);	//Change color
				}
			}
			g.setColor(base);
			g.setFont(font);
		}
	}

}
