# Supplementary material for: G-InforBIO: integrated system for microbial genomics
Source: BMC Bioinformatics. 2006 Aug 4;7:368. doi: 10.1186/1471-2105-7-368 (PMC1552091; doi:10.1186/1471-2105-7-368)
Supplement: Additional File 1 — G-InforBIO_Src_V177. Zipped file of the source code of G-InforBIO system [file 1471-2105-7-368-S1.zip › src/JP/AC/nig/wdcm/analysis/AlignmentViewer.java]

////////////////////////////////////////////////////////////////
//                                                            //
//   class name : AlignmentViewer                             //
//                                                            //
//   history    : 10-00 2004.01.19 K.Koorikawa (HSK)          //
//              : 10-02 2004.07.28 K.Koorikawa (HSK)          //
//              : 12-00 2005.08.18 K.Koorikawa (HSK)          //
//                                                            //
////////////////////////////////////////////////////////////////
package JP.AC.nig.wdcm.analysis ;

import java.awt.* ;
import java.awt.datatransfer.*;
import java.awt.event.* ;
import java.awt.image.*;
import java.io.* ;
import java.net.* ;
import java.text.*;
import java.util.* ;
import javax.swing.* ;
import javax.swing.event.* ;
import javax.swing.text.* ;
import JP.AC.nig.wdcm.client.* ;
import JP.AC.nig.wdcm.feature.* ;

//public class AlignmentViewer extends JPanel implements ActionListener, MouseInformable, ItemListener,
public class AlignmentViewer extends JPanel implements ActionListener, MouseInformable,
									ConFocal, IResourceTypeInfo, ITextResourceKeyInfo {
//	private Frame frame = null ;
	private AlignmentViewer instance = null ;
	private JPanel left = null ;
	private JPanel right = null ;

	private String[] buttonString1 = {"Select Genome", "Search Fasta File"} ;
	private String[] buttonString2 = {"Select Genome", "Search Fasta File"} ;
	private String[] buttonString3 = {"Do Alignment",
									  "Review",
									  "Result List",
									  "Feature View",			//10-02
									  "Export Picture",
									  "View : Linear"};			//10-02
	private String[] buttonString4 = {"Zoom IN",
									  "Zoom OUT"};
	private JButton[] button1 = null ;
	private JButton[] button2 = null ;
	private JButton[] button3 = null ;
	private JButton[] button4 = null ;

	private JTextArea  queryTA = null ;
	private JTextField queryTF = null ;
	private JTextField subjeTF = null ;
	private JTextField[] voptnTF = new JTextField[8] ;

	private JTextArea viewTA = null ;
	private JScrollPane viewSP = null ;

	protected static JTextField sstat = null;
	protected static JTextField sendt = null;
	protected static JTextField qstat = null;
	protected static JTextField qendt = null;

	protected static int currScale = 1;
	protected static int nextScale = 1;

	private boolean seqF = false ;
	private boolean subF = false ;
	private boolean ridF = false ;

	private static String outfnam = "" ;
	public static String sResult = "" ;
	private Vector vResult = null ;
	private String[] resultHed = {"Query id", "Subject id", "% identity", "alignment length",
								  "mismatches", "gap openings", "q. start", "q. end",
								  "s. start", "s. end", "e-value", "bit score"} ;
	public static String[][] resultTbl = null ;
	private String[] sequences = new String[2];
	private BlastList BL = null ;
	public static boolean BlistF = false ;
	private boolean FView = false ;
	private String locate = "";

	//names row0=Subject,row1=Query, col0=FFname, col1=FF Title, col2=Accession
	public static String[][] names = new String[2][3];
	public static int[] seqlng = new int[2];
	public static Vector vLocat = new Vector();
	private int[][] aligntbl;	//S.start,end, Q.start,end, Sift siz
	private String subjeNam = "";						//11-00
	private String queryNam = "";						//11-00

	private String viewMode = "Linear";					//10-02
	private static boolean SgenoF = false;
	private static boolean QgenoF = false;
	public static boolean alignfvF = false;
	private AlignFeatureViewer alignFV = null;
	private AlignMacroFeature macrofeat = null;
	private MegaBlastServerInternal MBSI = null ;		//10-02
	private ObjectStore OS = ObjectStore.getInstance() ;

	private boolean inside = false;
	private Object operable = null;
	private Point origPoint = null;
	private Point currPoint = null;
	private JTextField status = null ;
	private int genomeNo = 0;
	private JDialog selDialog;
	private Object soBefor = null;
	private Object opBefor = null;

	private DecimalFormat distFormat = new DecimalFormat("0.00000");
	private boolean debugF = false ;

	public AlignmentViewer() {
		super(new BorderLayout(), true) ;
		instance = this ;
		status = StatusPanel.status ;
//		frame = InforBIO.frame ;
		button1 = new JButton[buttonString1.length] ;
		button2 = new JButton[buttonString2.length] ;
		button3 = new JButton[buttonString3.length] ;
		button4 = new JButton[buttonString4.length] ;
		System.out.println(new Date() + " - AlignmentViewer Panel Set ") ;//DEBUG

		//------ Seq Panel set -----
		left = appCom.CreateBorderLayoutPanel() ;
		Box yBox = new Box(BoxLayout.Y_AXIS) ;
		left.add(yBox) ;

		//------ Subject Panel -----------------------
		JPanel p2 = appCom.CreateBorderLayoutPanel() ;
		p2.setBorder(BorderFactory.createTitledBorder(" Subject : Select Genome")) ;
		p2.setLayout(new GridLayout(2, 1, 1, 1)) ;
		yBox.add(p2) ;

		JPanel p22 = appCom.CreateBorderLayoutPanel() ;
		p22.setLayout(new GridLayout(1, 2, 1, 1)) ;
		p2.add(p22) ;
		for (int i=0; i<button2.length; i++) {
			button2[i] = appCom.CreateControlButton(buttonString2[i]) ;
			button2[i].setActionCommand(buttonString2[i]+" Subject") ;
//			button2[i].setToolTipText(buttonString2[i]) ;
			button2[i].addActionListener(this) ;
			p22.add(button2[i]) ;
		}
		button2[0].setBackground(appCom.lightYellow) ;

		subjeTF = appCom.CreateControlTextField() ;
		subjeTF.setFont(appCom.fixedFont) ;
		p2.add(subjeTF) ;

		//------ Query Panel -----------------------
		JPanel p1 = appCom.CreateBorderLayoutPanel() ;
		p1.setBorder(BorderFactory.createTitledBorder(" Query : Enter Sequence or Select Genome")) ;
		yBox.add(p1) ;

		queryTA = appCom.CreateControlTextArea() ;
		queryTA.setFont(appCom.fixedFont) ;
		queryTA.setRows(3);
		JScrollPane jsp = new JScrollPane(queryTA);
		p1.add(jsp, BorderLayout.CENTER) ;

		JPanel p11 = appCom.CreateBorderLayoutPanel() ;
		p11.setLayout(new GridLayout(2, 1, 1, 1)) ;
		p1.add(p11, BorderLayout.SOUTH) ;

		JPanel p12 = appCom.CreateBorderLayoutPanel() ;
		p12.setLayout(new GridLayout(1, 2, 1, 1)) ;
		p11.add(p12) ;
		for (int i=0; i<button1.length; i++) {
			button1[i] = appCom.CreateControlButton(buttonString1[i]) ;
			button1[i].setActionCommand(buttonString1[i]+" Query") ;
//			button1[i].setToolTipText(buttonString1[i]) ;
			button1[i].addActionListener(this) ;
			p12.add(button1[i]) ;
		}
		button1[0].setBackground(appCom.lightYellow) ;

		queryTF = appCom.CreateControlTextField() ;
		queryTF.setFont(appCom.fixedFont) ;
		p11.add(queryTF) ;

		//----- View Options -------
		JPanel p3 = appCom.CreateBorderLayoutPanel() ;
		p3.setBorder(BorderFactory.createTitledBorder(" View Options ")) ;
		p3.setLayout(new GridLayout(voptnTF.length, 2, 1, 1)) ;
		yBox.add(p3) ;

		JLabel Lb0 = appCom.CreateControlLabel("% Identity Min") ;
		p3.add(Lb0) ;
		voptnTF[0] = appCom.CreateControlTextField("80.00") ;
		p3.add(voptnTF[0]) ;

		JLabel Lb1 = appCom.CreateControlLabel("Alignment Length Min") ;
		p3.add(Lb1) ;
		voptnTF[1] = appCom.CreateControlTextField("100") ;
		p3.add(voptnTF[1]) ;

		JLabel Lb2 = appCom.CreateControlLabel("Mismatches Max") ;
		p3.add(Lb2) ;
		voptnTF[2] = appCom.CreateControlTextField("50") ;
		p3.add(voptnTF[2]) ;

		JLabel Lb3 = appCom.CreateControlLabel("Gap Openings Max") ;
		p3.add(Lb3) ;
		voptnTF[3] = appCom.CreateControlTextField("20") ;
		p3.add(voptnTF[3]) ;

		JLabel Lb4 = appCom.CreateControlLabel("Query Start Point") ;
		p3.add(Lb4) ;
		voptnTF[4] = appCom.CreateControlTextField("0") ;
		p3.add(voptnTF[4]) ;

		JLabel Lb5 = appCom.CreateControlLabel("Query End Point") ;
		p3.add(Lb5) ;
		voptnTF[5] = appCom.CreateControlTextField("0") ;
		p3.add(voptnTF[5]) ;

		JLabel Lb6 = appCom.CreateControlLabel("E-Value Max") ;
		p3.add(Lb6) ;
		voptnTF[6] = appCom.CreateControlTextField("1.00E-10") ;
		p3.add(voptnTF[6]) ;

		JLabel Lb7 = appCom.CreateControlLabel("Bit Score Min") ;
		p3.add(Lb7) ;
		voptnTF[7] = appCom.CreateControlTextField("100.0") ;
		p3.add(voptnTF[7]) ;

/*		//------- dummy --------
		JTextArea wkTA = new JTextArea() ;
		wkTA.setEnabled(false) ;
		wkTA.setBackground(appCom.back) ;
		yBox.add(wkTA) ;
*/
		//------ Seq Panel BUTTON set -----
		JPanel bp13 = appCom.CreateGridLayoutPanel() ;
		bp13.setLayout(new GridLayout(3, 2)) ;	// 3y * 2x
		bp13.setBorder(appCom.Empty0000) ;
		yBox.add(bp13) ;
		for (int i=0; i<button3.length; i++) {
			button3[i] = appCom.CreateControlButton(buttonString3[i]) ;
			button3[i].setActionCommand(buttonString3[i]) ;
//			button3[i].setToolTipText(buttonString3[i]) ;
			button3[i].addActionListener(this) ;
			button3[i].setEnabled(false) ;
			bp13.add(button3[i]) ;
		}
		button3[0].setBackground(appCom.lightYellow);
		button3[0].setEnabled(true) ;
		button3[5].setBackground(appCom.lightGreen);		//10-02

/*		scale = new JComboBox(scaleval);
		scale.setFont(new Font("Dialog", Font.BOLD, 12));
		scale.addActionListener(this);
//		addHelp(scale, "Changes scale magnitude of feature overview map.");
//		scale.setToolTipText((String)helpdb.get(scale));
		bp13.add(scale);
*/

		//-------------------- View Panel set ------------------------
		right = appCom.CreateBorderLayoutPanel() ;
		right.setBorder(BorderFactory.createTitledBorder(" Result View ")) ;

		viewTA = appCom.CreateControlTextArea() ;
//		viewTA.setFont(appCom.fixedFont) ;
		viewTA.setEditable(false) ;
		viewSP = new JScrollPane(viewTA) ;
		right.add(viewSP, BorderLayout.CENTER) ;

		//---------- Moniter ------------
		Box p0 = new Box(BoxLayout.X_AXIS) ;
//		JPanel p0 = new JPanel(new BorderLayout());
//		p0.setLayout(new GridLayout(1, 8, 0, 0)) ;
		right.add(p0, BorderLayout.SOUTH) ;

		JLabel namel = new JLabel(" S-Start", SwingConstants.RIGHT);
		p0.add(namel);
		sstat = new JTextField();
		sstat.setFont(new Font("Dialog", Font.PLAIN, 12));
		sstat.setBackground(appCom.waterBlue);
		sstat.setEditable(false);
		p0.add(sstat);

		JLabel startl = new JLabel(" S-End", SwingConstants.RIGHT);
		p0.add(startl);
		sendt = new JTextField();
		sendt.setFont(new Font("Dialog", Font.PLAIN, 12));
		sendt.setBackground(appCom.waterBlue);
		sendt.setEditable(false);
		p0.add(sendt);

		JLabel endl = new JLabel(" Q-Start", SwingConstants.RIGHT);
		p0.add(endl);
		qstat = new JTextField();
		qstat.setFont(new Font("Dialog", Font.PLAIN, 12));
		qstat.setBackground(appCom.waterBlue);
		qstat.setEditable(false);
		p0.add(qstat);

		JLabel catel = new JLabel(" Q-End", SwingConstants.RIGHT);
		p0.add(catel);
		qendt = new JTextField();
		qendt.setFont(new Font("Dialog", Font.PLAIN, 12));
		qendt.setBackground(appCom.waterBlue);
		qendt.setEditable(false);
		p0.add(qendt);

		for (int i=0; i<button4.length; i++) {
			button4[i] = appCom.CreateControlButton(buttonString4[i]) ;
			button4[i].setActionCommand(buttonString4[i]) ;
			button4[i].addActionListener(this) ;
			p0.add(button4[i]) ;
		}

		//------ Split Line ------
		JSplitPane splitPane = new JSplitPane(JSplitPane.HORIZONTAL_SPLIT, left, right) ;
		splitPane.setDividerLocation(260) ;
		splitPane.setOneTouchExpandable(true) ;
		add(splitPane, BorderLayout.CENTER) ;
	}


//  ---------- BUTTON ACTION ----------
	public void actionPerformed(ActionEvent e) {
		String s = e.getActionCommand() ;
		Object source = e.getSource();
		status.setFont(appCom.defaultFont) ;
		status.setBackground(Color.white) ;
		status.setText(" ") ;

		if (s.startsWith("Select Genome")) {			//"Genome name search"
			Genome_actionPerformed(s);
		}
		else if (s.startsWith("Search Fasta File")) {	//"Fasta File Search"
			FFsearch_actionPerformed(s);
		}
		else if (s.equals("Do Alignment")) {
			Alignment_actionPerformed();
		}
		else if (s.equals("Review")) {
			Review_actionPerformed();
		}
		else if (s.equals("Result List")) {
			InforBIO.frame.setCursor(Cursor.getPredefinedCursor(Cursor.WAIT_CURSOR)) ;
			if (BlistF) {
				BL.frame.toFront() ;
			} else {
				BL = new BlastList(instance) ;
				BlistF = true;
			}
			InforBIO.frame.setCursor(Cursor.getPredefinedCursor(Cursor.DEFAULT_CURSOR)) ;
		}
		else if (s.equals("Export Picture")) {
			ExPicture_actionPerformed();
		}
		else if (s.equals("Feature View")) {		//10-02
			FeatureView_actionPerformed(s);
		} 
		else if (s.equals("View : Linear")) {		//10-02 add all
			button3[5].setText("View : Matrix");
			button3[5].setActionCommand("View : Matrix");
			viewMode = "Matrix";
			Review_actionPerformed();
		}
		else if (s.equals("View : Matrix")) {		//10-02 add all
			button3[5].setText("View : Linear");
			button3[5].setActionCommand("View : Linear");
			viewMode = "Linear";
			Review_actionPerformed();
		}
		else if (s.equals("Zoom IN")) {
			nextScale = currScale * 2;
			scale_actionPerformed();
			if (!(qstat.getText().equals(""))) locate_actionPerformed(locate);
		}
		else if (s.equals("Zoom OUT")) {
			if (currScale == 1) return;
			nextScale = currScale / 2;
			scale_actionPerformed();
			if (!(qstat.getText().equals(""))) locate_actionPerformed(locate);
		}
		else {
			System.out.println(" Button name error !! ") ;//DEBUG
		}
		InforBIO.frame.setCursor(Cursor.getPredefinedCursor(Cursor.DEFAULT_CURSOR)) ;
	}
	private void Genome_actionPerformed(String s) {
		if (OS.genomeNam.size() == 0) {
			String errMsg = " Entry data is empty ! \n"+
							" Please import database data.";
			appCom.MessageDialog(errMsg, 0);
			return;
		}
//		if (SelectGenome()) {
		SelectGenome selGDialog = new SelectGenome();				//12-00
		selGDialog.setVisible(true);								//12-00
		if (selGDialog.okFlg == false) return;						//12-00

		if (s.indexOf("Query") > 0) {
			queryTA.setText("") ;
			String[] wgenom = (String[])OS.genomeNam.elementAt(genomeNo);//10-02
			queryTF.setText(wgenom[3]+wgenom[2]);//FF path + name 10-02
			names[1][0] = wgenom[3]+wgenom[2];	//FF name		//10-02
			names[1][2] = wgenom[0];	//Accession				//10-02
			QgenoF = true;
//				System.out.println("AV Query Acc = "+names[1][2]+" FF = "+names[1][0]);// DEBUG
		} else {
			String[] wgenom = (String[])OS.genomeNam.elementAt(genomeNo);//10-02
			subjeTF.setText(wgenom[3]+wgenom[2]);//FF path + name 10-02
			names[0][0] = wgenom[3]+wgenom[2];	//FF name		//10-02
			names[0][2] = wgenom[0];	//Accession				//10-02
			SgenoF = true;
//				System.out.println("AV Subje Acc = "+names[0][2]+" FF = "+names[0][0]);// DEBUG
		}
		if ((queryTF.getText().length() > 0 || queryTA.getText().length() > 0) && 
			(subjeTF.getText().length() > 0)) {
			clearAll();
			seqF = true ;
			button3[0].setEnabled(true) ;
			button3[1].setEnabled(false) ;
			button3[2].setEnabled(false) ;
			button3[3].setEnabled(false) ;
			button3[4].setEnabled(false) ;
			button3[5].setEnabled(false) ;						//10-02
		}
//		}
	}
	private void FFsearch_actionPerformed(String s) {
		FileDialog importFF = new FileDialog(InforBIO.frame, "Select Fasta File", FileDialog.LOAD) ;
		importFF.setDirectory(OS.DbPath) ;
		importFF.setFile("*.wgs;*.fst;*.fas") ;
		importFF.show();
		if (importFF.getFile() != null) {
			InforBIO.frame.setCursor(Cursor.getPredefinedCursor(Cursor.WAIT_CURSOR)) ;
			OS.DbPath = importFF.getDirectory() ;
			String fname = importFF.getDirectory() ;
			fname += importFF.getFile() ;
			File wfile = new File(fname);
			if (wfile.canRead() == false) {
				status.setBackground(Color.yellow) ;
				status.setFont(appCom.boldFontLL) ;
				status.setText(" Selected file not found !! ") ;
				InforBIO.frame.setCursor(Cursor.getPredefinedCursor(Cursor.DEFAULT_CURSOR)) ;
				return ;
			}
			if (s.indexOf("Query") > 0) {
				queryTA.setText("") ;
				queryTF.setText(fname) ;
				names[1][0] = importFF.getFile() ;
				names[1][2] = "";
				QgenoF = false;
			} else {
				subjeTF.setText(fname) ;
				names[0][0] = importFF.getFile() ;
				names[0][2] = "";
				SgenoF = false;
			}

			if ((queryTF.getText().length() > 0 || queryTA.getText().length() > 0) && 
				(subjeTF.getText().length() > 0)) {
				clearAll();
				seqF = true ;
				button3[0].setEnabled(true) ;
				button3[1].setEnabled(false) ;
				button3[2].setEnabled(false) ;
				button3[3].setEnabled(false) ;
				button3[4].setEnabled(false) ;
				button3[5].setEnabled(false) ;						//10-02
			}
//			status.setText(" Import complete !") ;
		}
		InforBIO.frame.setCursor(Cursor.getPredefinedCursor(Cursor.DEFAULT_CURSOR)) ;
	}
	private void Alignment_actionPerformed() {
		if ((queryTF.getText().length() == 0) && (queryTA.getText().length() == 0)) {
			String errMsg = " Please select QUERY data !";
			appCom.MessageDialog(errMsg, 0);
			return;
		}
		if (subjeTF.getText().length() == 0) {
			String errMsg = " Please select SUBJECT data !";
			appCom.MessageDialog(errMsg, 0);
			return;
		}

		InforBIO.frame.setCursor(Cursor.getPredefinedCursor(Cursor.WAIT_CURSOR)) ;
		button3[5].setText("View : Linear");				//10-02
		button3[5].setActionCommand("View : Linear");		//10-02
		button3[5].setEnabled(true);						//10-02
		viewMode = "Linear";								//10-02

//		System.out.println(" -- Format-DB Start -- ") ;//DEBUG
		subjeNam = subjeTF.getText();				//11-00
		String seq = appCom.LoadFile(subjeNam);				//11-00
		if (seq.charAt(0) != '>') {							//11-00
			seq = ">"+subjeNam.substring(subjeNam.lastIndexOf(OS.filSepa)+1)+"\n"+seq;//11-00
			subjeNam = "subject.fst";						//11-00
			appCom.SaveFile(subjeNam, seq);					//11-00
		}													//11-00
		MBSI = new MegaBlastServerInternal();				//10-02
		int rtn = MBSI.FormatDB("\""+subjeNam+"\"");		//12-00
		if (rtn > 0) {										//11-00
			status.setText(" Format-DB Error !! ");			//11-00
			System.out.println(" Format-DB Error ! ");//DEBUG
			return;											//11-00
		}

//		System.out.println(" -- MegaBLAST Start -- ") ;//DEBUG
		queryNam = queryTF.getText();
		seq = queryTA.getText();
		if (seq.length() > 0) {
			if (seq.charAt(0) != '>') {
				seq = ">unknown\n"+seq;
			}
			queryNam = "./query.fst";						//12-00
			appCom.SaveFile(queryNam, seq);
			names[1][0] = queryNam;
			names[1][2] = "";
		} else {
			seq = appCom.LoadFile(queryNam);				//11-00
			if (seq.charAt(0) != '>') {						//11-00
				seq = ">"+queryNam.substring(queryNam.lastIndexOf(OS.filSepa)+1)+"\n"+seq;//11-00
				queryNam = "./query.fst";					//12-00
				appCom.SaveFile(queryNam, seq);				//11-00
				names[1][0] = queryNam;						//11-00
				names[1][2] = "";							//11-00
			}												//11-00
		}
		outfnam = MBSI.MegaBLAST("\""+queryNam+"\"");		//12-00

		System.out.println(" Alignment View Start ") ;//DEBUG
		//------ Query Fasta File Reade -------
		try {
			FileReader ffReader = new FileReader(queryNam);
			BufferedReader lineRead = new BufferedReader(ffReader) ;
			String line = lineRead.readLine() ;
			if (line.startsWith(">"))
				 names[1][1] = (line.substring(1)).trim();
			else names[1][1] = "query";
			StringBuffer sb = new StringBuffer();
			line = lineRead.readLine();								//12-00
			while (line != null){
//				if (line.startsWith(">")) {
//					sb.append(line+"\n");
//				} else {
					sb.append(line);
//					seqlng[1] += line.length();//Query SEQ length
//				}
				line = lineRead.readLine();
			}
			seqlng[1] = sb.length();		//Query SEQ length
			sequences[1] = sb.toString();
			ffReader.close() ;
			ffReader = null ;
		} catch (Exception e) {
			appCom.MessageDialog("Query fasta file reade error !\n"+queryNam, 0);
			status.setText(" MegaBlast Error !! ");					//11-00
			return ;
		}
		//------ Subject Fasta File Reade -------
		try {
			FileReader ffReader = new FileReader(subjeNam);			//11-00
			BufferedReader lineRead = new BufferedReader(ffReader) ;
			String line = lineRead.readLine() ;
			if (line.startsWith(">")) 
				names[0][1] = (line.substring(1)).trim();
			StringBuffer sb = new StringBuffer();
			line = lineRead.readLine();								//12-00
			while (line != null){
//				if (line.startsWith(">")) {
//					sb.append(line+"\n");
//				} else {
					sb.append(line);
//					seqlng[0] += line.length();//Subject SEQ length
//				}
				line = lineRead.readLine() ;
			}
			seqlng[0] = sb.length();		//Subject SEQ length
			sequences[0] = sb.toString();
			ffReader.close() ;
			ffReader = null ;
		} catch (Exception e) {
			appCom.MessageDialog("Subject fasta file reade error !\n"+subjeNam, 0);
			status.setText(" MegaBlast Error !! ");			//11-00
			return ;
		}
//		voptnTF[5].setText(String.valueOf(Math.max(seqlng[0], seqlng[1])));
		voptnTF[5].setText(String.valueOf(seqlng[1]));//Query SEQ length

		Review_actionPerformed();
	}
	private void Review_actionPerformed() {
		//Query id, Subject id, % identity, alignment length, mismatches, gap openings, q. start, q. end, s. start, s. end, e-value, bit score
		float identt = Float.valueOf(voptnTF[0].getText()).floatValue();//2
		int alilng = Integer.valueOf(voptnTF[1].getText()).intValue();//3
		int mismat = Integer.valueOf(voptnTF[2].getText()).intValue();//4
		int gapopn = Integer.valueOf(voptnTF[3].getText()).intValue();//5
		int startp = Integer.valueOf(voptnTF[4].getText()).intValue();//6,8
		int endp   = Integer.valueOf(voptnTF[5].getText()).intValue();//7,9
		float evalue = Float.valueOf(voptnTF[6].getText()).floatValue();//10
		float bitscr = Float.valueOf(voptnTF[7].getText()).floatValue();//11
		vLocat.removeAllElements();
		soBefor = null;
		currScale = 1;
		nextScale = 1;
		vResult = new Vector();

		StringBuffer buff = new StringBuffer();
		buff.append("# MEGABLAST 2.2.6 [Apr-09-2003] \n");
		buff.append("# Subject: "+names[0][1]+"\n");
		buff.append("# Query: "+names[1][1]+"\n");
		for (int i=0; i<resultHed.length; i++){
			buff.append(resultHed[i]+"\t");
		}
		buff.append("\n");
		DelimStringTokenizer tokenStr = null;
		try {
			FileReader reader = new FileReader(outfnam) ;
			BufferedReader br = new BufferedReader(reader) ;
			String line=br.readLine();
			while (line != null) {
				if (line.startsWith("#") == false) {
					String[] wrec = new String[12];
					tokenStr = new DelimStringTokenizer(line, "\t");
					//Query id, Subject id, % identity, alignment length, mismatches, gap openings, q.start, q.end, s.start, s.end, e-value, bit score
					for (int col=0; col<12; col++){
						wrec[col] = tokenStr.nextToken().trim() ;
					}
					//------- Reset Query Start/End Location ------add 10-03
					if (wrec[0].startsWith("[")) {
						int p = sequences[1].indexOf(wrec[0]);
						if (p > 0) {
							String sloc = "";
							String eloc = "";
							int p2 = sequences[1].indexOf("..",p);
							for (int k=p2-1; k>p; k--) {
								if (sequences[1].charAt(k) == ' ' || sequences[1].charAt(k) == '(') {
									sloc = sequences[1].substring(k+1,p2);
									break;
								}
							}
							for (int k=p2+1; k<p2+16; k++) {
								if (sequences[1].charAt(k) == '\n' || sequences[1].charAt(k) == ')') {
									eloc = sequences[1].substring(p2+2,k);
									break;
								}
							}
							wrec[6] = sloc;	//q.start
							wrec[7] = eloc;	//q.end
//							System.out.println(wrec[0]+" = "+sloc+" : "+eloc);//DEBUG
						}
					}
//					System.out.println(" Opt="+identt+", Val="+(Float.valueOf(wrec[2]).floatValue())) ;//DEBUG
					if ((Float.valueOf(wrec[2]).floatValue() >= identt) &&
						(Integer.valueOf(wrec[3]).intValue() >= alilng) &&
						(Integer.valueOf(wrec[4]).intValue() <= mismat) &&
						(Integer.valueOf(wrec[5]).intValue() <= gapopn) &&
						(Integer.valueOf(wrec[6]).intValue() >= startp) &&	//Query Start Location
						(Integer.valueOf(wrec[7]).intValue() <= endp  ) &&	//Query End location
						(Float.valueOf(wrec[10]).floatValue() <= evalue) &&
						(Float.valueOf(wrec[11]).floatValue() >= bitscr)) {
						vResult.addElement(wrec) ;
						buff.append(line+"\n");
					}
				}
				line=br.readLine();
			}
			reader.close() ;
			reader = null ;
		} catch (IOException ioe) {
			appCom.MessageDialog("Cannot acces MegaBLAST out file !", 0);
			System.out.println("Cannot acces MegaBLAST out file.");
			status.setText(" MegaBlast Error !! ");			//11-00
			InforBIO.frame.setCursor(Cursor.getPredefinedCursor(Cursor.DEFAULT_CURSOR));
			return;
		}
		sResult = buff.toString();
		if (vResult.size() == 0) {
/*			right.remove(viewSP) ;
			viewTA = appCom.CreateControlTextArea() ;
			viewTA.setEditable(false) ;
			viewSP = new JScrollPane(viewTA) ;
			right.add(viewSP, BorderLayout.CENTER) ;
			right.validate() ;
*/			clearAll();
			showStatusErr(" Common area not found !");
			return;
		}

		//----- Set resultTbl -----
		resultTbl = new String[vResult.size()][12] ;
		for (int i=0; i<vResult.size(); i++) {
			System.arraycopy(vResult.elementAt(i), 0, resultTbl[i], 0, 12) ;
		}
		appCom.BubleSortI2(resultTbl, 0, resultTbl.length-1, 6, 7, true);

		//----- View MacroFeature -----
		PanelMouseListener panelMouseListener = new PanelMouseListener() ;
		macrofeat = new AlignMacroFeature(viewMode, this, names, seqlng, sequences, resultTbl, 1);//10-02
		macrofeat.addMouseListener(panelMouseListener) ;
		macrofeat.addMouseMotionListener(panelMouseListener) ;
		right.remove(viewSP) ;
		viewSP = new JScrollPane(macrofeat) ;
		right.add(viewSP, BorderLayout.CENTER) ;
		right.validate() ;

//		sstat.setText("");
//		sendt.setText("");
//		qstat.setText("");
//		qendt.setText("");
		button3[1].setEnabled(true) ;
		button3[2].setEnabled(true) ;
		button3[4].setEnabled(true) ;
		if (SgenoF && QgenoF) button3[3].setEnabled(true) ;//Feature View : ON/OFF

		System.out.println(" Alignment View complete ! ") ;//DEBUG
		status.setText(" "+vResult.size()+" alignment areas found !") ;
		InforBIO.frame.setCursor(Cursor.getPredefinedCursor(Cursor.DEFAULT_CURSOR)) ;
	}
	private void ExPicture_actionPerformed() {
		int width  = macrofeat.getWidth();	//Whole size
		int height = macrofeat.getHeight();	//Whole size
		Image img = macrofeat.createImage(width, height);
		Graphics g = img.getGraphics();
		macrofeat.paint(g);//@@@@@@@@@@@@@@@@@@@@@@@@@@@@@@@
//		System.out.println(" Macrofeat G="+g+", Img="+img) ;//DEBUG
		String subf = names[0][1];
		int p = subf.indexOf(" ");
		if (p > 0) subf = subf.substring(0,p);
		String quef = names[1][1];
		p = quef.indexOf(" ");
		if (p > 0) quef = quef.substring(0,p);
		String fname = subf+"_"+quef;
		ExportPicture expPic = new ExportPicture(InforBIO.frame, img, viewSP, width, height, fname) ;
		expPic.export() ;

		InforBIO.frame.setCursor(Cursor.getPredefinedCursor(Cursor.DEFAULT_CURSOR)) ;
	}
	private void FeatureView_actionPerformed(String s) {
		if (alignfvF) {
			alignFV.frame.toFront() ;
		} else {
			InforBIO.frame.setCursor(Cursor.getPredefinedCursor(Cursor.WAIT_CURSOR)) ;
			aligntbl = macrofeat.getAligntbl();
			alignFV = new AlignFeatureViewer(instance, aligntbl, vLocat, names, seqlng);//12-00
			alignfvF = true;
			InforBIO.frame.setCursor(Cursor.getPredefinedCursor(Cursor.DEFAULT_CURSOR)) ;
		}
	}
	private void scale_actionPerformed() {
//		nextScale = Integer.valueOf(scale.getSelectedItem().toString().substring(6)).intValue();
		if (macrofeat != null && nextScale != currScale) {
			InforBIO.frame.setCursor(Cursor.getPredefinedCursor(Cursor.WAIT_CURSOR)) ;
			int orig = macrofeat.toLogical(viewSP.getViewport().getViewPosition().x);
			int dest = macrofeat.toLogical(viewSP.getViewport().getViewPosition().x +
												viewSP.getViewport().getExtentSize().width);
			macrofeat.remake(nextScale);
			viewSP.setViewportView(macrofeat.remake(nextScale));
/*			if ((currScale > 1) && (nextScale > 1)) {
				dest = orig + (int)((float)(dest - orig) * (float)currScale / (float)nextScale);
				macrofeat.scroll(orig, dest, viewSP.getViewport().getViewRect(), MacroFeature.LESS);
			}*/
			String loc = qstat.getText();
			if (loc.length() > 0) locate_actionPerformed(loc);
			currScale = nextScale;
			status.setText(" Scale changed to " + nextScale) ;
			InforBIO.frame.setCursor(Cursor.getPredefinedCursor(Cursor.DEFAULT_CURSOR)) ;
		}
	}
	protected void locate_actionPerformed(String loc) {
//		System.out.println(" locate_actionPerformed Start : "+loc);//DEBUG
		int maxseq = Math.max(seqlng[0], seqlng[1]);
		LocDescription desc = LocDescription.parseDescriptionAll(loc);
		if (desc != null) {
			if (desc instanceof LocPoint) {	//Seq bar
				int pos = ((LocPoint)desc).minValue();
				if ((pos > 0) && (pos <= maxseq)) {
//					System.out.println(" Scroll-1 Pos="+pos+", Max="+maxseq);//DEBUG
					macrofeat.scroll(pos-1, pos, viewSP.getViewport().getViewRect(), AlignMacroFeature.JUST);
				}
			}
			else if (desc instanceof LocMetrical) {//Not use
				int origpos = ((LocMetrical)desc).minValue();
				int destpos = ((LocMetrical)desc).maxValue();
				if ((origpos <= destpos) && (origpos > 0) && (destpos <= seqlng[0])) {
//					System.out.println(" Scroll-2 P="+origpos);//DEBUG
					macrofeat.scroll(origpos-1, destpos, viewSP.getViewport().getViewRect(), AlignMacroFeature.JUST);
					macrofeat.select(origpos-1, destpos);
					macrofeat.repaint();
				}
			}
		}
	}


	//-------------------------
	private boolean fileNameCK(String fnam) {
		boolean rtn = true ;
		int col = 1 ;
		if (Character.isLetter(fnam.charAt(0))) {
			for (int k=1; k<fnam.length(); k++) {
				if (fnam.charAt(k) == '.') break ;
				if (Character.isLetterOrDigit(fnam.charAt(k)) == false) {
					if (fnam.charAt(k) == '-' || fnam.charAt(k) == '_') continue ;
					rtn = false ;
					col = k+1 ;
					break ;
				}
			}
		} else {
			rtn = false ;
		}
		if (rtn == false) {
			appCom.MessageDialog(" File name error !  (Col. "+col+")", 0);
		}
		InforBIO.frame.setCursor(Cursor.getPredefinedCursor(Cursor.DEFAULT_CURSOR)) ;
		return rtn ;
	}

	//------ Clear ALL ------
	private void clearAll() {
//		queryTF.setText("") ;
//		subjeTF.setText("") ;
		right.remove(viewSP) ;
		viewTA = appCom.CreateControlTextArea() ;
		viewTA.setEditable(false) ;
		viewSP = new JScrollPane(viewTA) ;
		right.add(viewSP, BorderLayout.CENTER) ;
		right.validate() ;

		vLocat.removeAllElements();
		sstat.setText("") ;
		sendt.setText("") ;
		qstat.setText("") ;
		qendt.setText("") ;
		soBefor = null;
		currScale = 1;
		nextScale = 1;
	}


//  ------------------------------------------
//  ------- Delim String Tokenizer -----------
//  -------  null data(A,B,,C) support -------
//  ------------------------------------------
	class DelimStringTokenizer extends StringTokenizer {
		String previousStr = "" ;
		String delimStr = "" ;

		public DelimStringTokenizer(String line, String delim) {
			super(line, delim, true) ;
			delimStr = delim ;
		}
		public String nextToken() {
			String rtnStr = "";
			if (hasMoreTokens()) {
				String tokenStr = super.nextToken();
				if (tokenStr.equals(delimStr)) {		//Now is Delimita
					if (previousStr.equals("")) {		//Befor is SP.(First only)
						previousStr = delimStr;
						rtnStr = "" ;
					} else if (previousStr.equals(delimStr)) {	//Befor is Delimita
						rtnStr = "" ;
					} else {							//Befor is Data
						if (hasMoreTokens()) {
							rtnStr = super.nextToken();		//Next Data Get
							previousStr = rtnStr ;
							if (rtnStr.equals(delimStr)) rtnStr = "" ;
						} else {
							rtnStr = "" ;					//Last is Null
						}
					}
				} else {							//Now is Data
					rtnStr = tokenStr;
					if (hasMoreTokens()) {
						previousStr = super.nextToken();
					} else {
						previousStr = rtnStr ;
					}
				}
			}
			return rtnStr;
		}
		public int countTokens() {
			int cnt = super.countTokens() ;
			int mod = cnt % 2 ;
			int rtn = (cnt+1) / 2 ;
			if (mod == 0) rtn += 1 ;
			System.out.println(" CountTokens1 : cnt="+cnt+", mod="+mod+", rtn="+rtn);
			return rtn ;
		}
	}
	public int countToken2(String line, String delim) {
		int cnt = 0 ;
		int p = line.indexOf(delim) ;
		while (p >= 0) {
			cnt++;
			p = line.indexOf(delim, p+1) ;
		}
		cnt++;
//		System.out.println(" CountTokens2 : cnt="+cnt);
		return cnt ;
	}

//  ---------- Mouse Actions ------------
	class PanelMouseListener implements MouseListener, MouseMotionListener {
		public void mouseClicked(MouseEvent me) {}
		public void mousePressed(MouseEvent me) {
			Object source = me.getSource();
			if (source instanceof MouseExecutable) {
				MouseExecutable executor = (MouseExecutable)source;
				operable = executor.mouseLocate(me.getPoint());
				if (operable != null) {
					if (operable instanceof Draggable) {//Seqence Area
//						origPoint = currPoint = me.getPoint();
//						executor.dragObj((Draggable)operable, origPoint);
//						showStatus(executor.dragMsg((Draggable)operable, origPoint, currPoint));
					}
					else if (operable instanceof Clickable) {//Align Area
						MouseInformable informer = (MouseInformable)source;
						Object operable = informer.mouseLocate(me.getPoint());
						if (operable != null) {
							String msg = informer.mouseInfo(operable, me.getPoint());
//							System.out.println(" - mousePressed : "+msg);
							vLocat.removeAllElements();
							int p1 = msg.indexOf("-");
							int p2 = -1;
							while (p1 > 0) {
								String[] locs = new String[2];
								locs[0] = msg.substring(p2+1,p1);
								p2 = msg.indexOf(",",p1+1);
								if (p2 > 0)
									 locs[1] = msg.substring(p1+1,p2);
								else locs[1] = msg.substring(p1+1);
								vLocat.addElement(locs);	//Clicked Location set
								p1 = msg.indexOf("-",p1+1);
							}
//							for (int i=0; i<vLocat.size(); i++) {				//DEBUG
//								String[] loc = (String[])vLocat.elementAt(i);	//DEBUG
//								System.out.println(" AV locs"+i+" = "+loc[0]+","+loc[1]);//DEBUG
//							}													//DEBUG
							if (alignfvF) {
								alignFV.ReLocation(vLocat);//Scroll Feature View
							}

							inside = true;
//							executor.traceObjR((Clickable)operable);//Color reverce
							executor.traceObj(msg);//Color reverce
							showStatus(informer.mouseInfo(operable, me.getPoint()));

/*							if (soBefor != null) {
								MouseExecutable exbf = (MouseExecutable)soBefor;
								exbf.traceObjL((Clickable)opBefor);//Color restor
							}
							soBefor = source;
							opBefor = operable;
*/
						}
					}
				}
				else {
					executor.clearObj();
					showStatus("");
					locate = "";
				}
			}
		}
		public void mouseReleased(MouseEvent me) {
			Object source = me.getSource();
			if (source instanceof MouseExecutable) {
				MouseExecutable executor = (MouseExecutable)source;
				if (operable != null) {
					if (operable instanceof Draggable) {
//						System.out.println(" - mouseReleased 1 -");
						executor.dragObj((Draggable)operable, origPoint, currPoint);
					}
					else if (operable instanceof Clickable) {
						if (inside) {
//							System.out.println(" - mouseReleased 2 -");
//@@							executor.traceObjL((Clickable)operable);//Color restor
							inside = false;
						}
					}
					operable = null;
				}
			}
		}
		public void mouseEntered(MouseEvent me) {}
		public void mouseExited(MouseEvent me) {}
		public void mouseDragged(MouseEvent me) {
			Object source = me.getSource();
			if (source instanceof MouseExecutable) {
				MouseExecutable executor = (MouseExecutable)source;
				if (operable != null) {
					if (operable instanceof Draggable) {
//						System.out.println(" - mouseDragged 1 -");
//						executor.dragObj((Draggable)operable, origPoint, currPoint, me.getPoint());
//						currPoint = me.getPoint();
//						showStatus(executor.dragMsg((Draggable)operable, origPoint, currPoint));
					}
					else if (operable instanceof Clickable) {
						if (inside ^ executor.mouseInside((Clickable)operable, me.getPoint())) {
//							System.out.println(" - mouseDragged 2 -");
							executor.traceObj((Clickable)operable);
							inside = !inside;
						}
					}
				}
			}
		}
		public void mouseMoved(MouseEvent me) {
			Object source = me.getSource();
			if (source instanceof MouseInformable) {
				MouseInformable informer = (MouseInformable)source;
				Object operable = informer.mouseLocate(me.getPoint());
				if (operable != null) {
//					showStatus(informer.mouseInfo(operable, me.getPoint()));
				}
				else {
					showStatus("");
				}
			}
		}
		private void drawSelectRect(int wx, int wy, boolean mode){ }
	}

	public void showStatus(String message) {
		if (message.equals("")) {
			StatusPanel.status.setText(message);
		} else if (message.startsWith("Location")) {
			StatusPanel.status.setText(message);
			int p = message.lastIndexOf(" ");
			String loc = message.substring(p+1, message.length()-3);
		} else {
//			System.out.println(" ShowStatus Message = "+message);//DEBUG
			int p1 = message.indexOf("-");
			if (p1<0) {
				StatusPanel.status.setText(message);
			} else {
				String val = message.substring(0,p1);
				qstat.setText(val);
				int p2 = message.indexOf(",",p1+1);
				val = message.substring(p1+1,p2);
				qendt.setText(val);
				p1 = message.indexOf("-",p2+1);
				val = message.substring(p2+1,p1);
				sstat.setText(val);
				p2 = message.indexOf(",",p1+1);
				if (p2 > 0)
					 val = message.substring(p1+1,p2);
				else val = message.substring(p1+1);
				sendt.setText(val);
			}
		}
	}
	public void showStatusInfo(String message) {
		StatusPanel.status.setFont(appCom.defaultFont) ;
		StatusPanel.status.setBackground(Color.white) ;
		StatusPanel.status.setText(message);
	}
	public void showStatusErr(String message) {
		StatusPanel.status.setBackground(Color.yellow) ;
		StatusPanel.status.setFont(appCom.boldFontLL) ;
		StatusPanel.status.setText(message);
	}

	//----------- ConFocal interface -------------
	public void invoke(Object source, int id) {	//Click Feature
//		if (source == microfeat) {
//			System.out.println(" FeatSeq Id="+id+", Feat="+features[id]+", Loc="+locations[id]+", Seq="+sequences[0].length());// DEBUG
/*			FeatureSequence fs = new FeatureSequence(entryname, features[id],
									locations[id], sequences[0],
									(qualifiers != null) ? qualifiers[id] : new String[0],
									(values != null) ? values[id] : new String[0], sequencer);
*/
//		}
		return;
	}
	public void focus(Object source, int origBp, int destBp, int id) {
		if (macrofeat != null) {
			macrofeat.scroll(origBp - 1, destBp,
						viewSP.getViewport().getViewRect(), MacroFeature.LESS);
			macrofeat.traceObjLater(id);
		}
	}
	public void select(Object source, int selOrig, int selDest) {
		if (macrofeat != null) {
			macrofeat.select(selOrig, selDest);
		}
	}
	public void reverse(Object source, int selOrig, int selDest) {
		System.out.println(" Alignment View Reverse 1");// DEBUG
		if (macrofeat != null) {
			macrofeat.reverse(selOrig, selDest);
		}
	}
	public void reverse(Object source, int selOrig, int selPred, int selSucc) {
		System.out.println(" Alignment View Reverse 2");// DEBUG
		if (macrofeat != null) {
			macrofeat.reverse(selOrig, selPred, selSucc);
		}
	}
	public void scroll(Object source, int selOrig, int selDest) {
		if (macrofeat != null) {
			macrofeat.scroll(selOrig, selDest, viewSP.getViewport().getViewRect());
		}
	}
	//-------------- MouseInformable interface ------------
	public String mouseInfo(Object obj, Point point) {
		return "";
	}
	public Object mouseLocate(Point point) {
		this.setCursor(Cursor.getDefaultCursor());
		return null;
	}

//  ----------------------------------------
//  --------- Select Genome Dialog ---------
//  ----------------------------------------
/*	private boolean SelectGenome() {
		genomeNo = 0;
		JRadioButton[] selButton = new JRadioButton[OS.genomeNam.size()] ;//10-02
		ButtonGroup bg = new ButtonGroup() ;
		SelListener selListener = new SelListener() ;
		for (int i=0; i<OS.genomeNam.size(); i++) {					//10-02
			String[] wgenom = (String[])OS.genomeNam.elementAt(i);	//10-02
			if(i==0) selButton[i] = new JRadioButton(wgenom[1], true) ;//10-02
			else	 selButton[i] = new JRadioButton(wgenom[1]) ;	//10-02
			bg.add(selButton[i]);
			selButton[i].addActionListener(selListener);
		}
		Object[] options = { "OK", "CANCEL" };
		int rtn  = JOptionPane.showOptionDialog(InforBIO.frame, (Object[])selButton
												,"Select Genome Name"
												,JOptionPane.DEFAULT_OPTION
												,JOptionPane.QUESTION_MESSAGE
												,null, options, options[0]);
		if (rtn != JOptionPane.OK_OPTION) return false ;
		return true ;
	}
	//----- SelListener class -----
	class SelListener implements ActionListener {
		public void actionPerformed(ActionEvent e) {
			if (e.getActionCommand().equals("OK")) {
				selDialog.dispose();
			} else {
				for (int i=0; i<OS.genomeNam.size(); i++) {			//10-02
					String[] wgenom = (String[])OS.genomeNam.elementAt(i);//10-02
					if (e.getActionCommand().equals(wgenom[1])) {	//10-02
						genomeNo = i;
						break;
					}
				}
			}
		}
	}
*/
	class SelectGenome extends JDialog {					//12-00 change all
		public boolean okFlg = false;
		JPanel groundPanel;
		JButton OK_Button, CN_Button;
		ButtonListener buttonListener = new ButtonListener();
		JRadioButton[] selButton = new JRadioButton[OS.genomeNam.size()] ;//10-02
		ButtonGroup bg = new ButtonGroup() ;
		SelListener selListener = new SelListener() ;
		Dimension screenSize;
		int xsiz = 400;
		int ysiz = 600;
		int row = OS.genomeNam.size();
		int col = 1;

		public SelectGenome(){
			super(InforBIO.frame, "Select Genome Name", true);
			initComponents();

			setSize(xsiz, ysiz);
//			screenSize = Toolkit.getDefaultToolkit().getScreenSize();
//			setLocation(screenSize.width/2-xsiz/2, screenSize.height/2-ysiz/2);
			Point p = InforBIO.frame.getLocationOnScreen();		//13-00
			setLocation(p.x+400-xsiz/2, p.y+300-ysiz/2);		//13-00
		}
		private void initComponents(){
			groundPanel = new JPanel(new BorderLayout());
			groundPanel.setBorder(appCom.Empty1111);
			getContentPane().add(groundPanel);

			genomeNo = 0;
			while (row > 23) {
				col++;
				row = OS.genomeNam.size()/col;
			}
			if (OS.genomeNam.size()%col > 0) row++;
			JPanel p0 = appCom.CreateBorderLayoutPanel();
			p0.setLayout(new GridLayout(row, col, 0, 0));
			JScrollPane p1 = new JScrollPane(p0);
			for (int i=0; i<OS.genomeNam.size(); i++) {
				String[] wgenom = (String[])OS.genomeNam.elementAt(i);	//10-02
				if(i==0) selButton[i] = new JRadioButton(wgenom[1], true) ;//10-02
				else	 selButton[i] = new JRadioButton(wgenom[1]) ;	//10-02
				bg.add(selButton[i]);
				selButton[i].addActionListener(selListener);
				p0.add(selButton[i]);
			}
			groundPanel.add(p1, "Center");

//			System.out.println(" clstNo="+clstNo+", row="+row+", col="+col);//DEBUG
			xsiz = col*82+10;
			if (xsiz < 400) xsiz = 400;
			else if (xsiz > 800) xsiz = 800;
			ysiz = row*23+75;

			JPanel p2 = appCom.CreateBorderLayoutPanel();
			p2.setLayout(new GridLayout(1, 2, 0, 0));
			OK_Button = new JButton("OK");
			CN_Button = new JButton("CANCEL");
			OK_Button.addActionListener(buttonListener);
			CN_Button.addActionListener(buttonListener);
			p2.add(OK_Button);
			p2.add(CN_Button);
			groundPanel.add(p2, "South");
		}
		class ButtonListener implements ActionListener{
			public void actionPerformed(ActionEvent e) {
				String path, value, rtnMsg;
				if (e.getSource() == OK_Button) {			// "OK"
					okFlg = true;
					dispose();
				} 
				else if (e.getSource() == CN_Button) {		// "CANCEL"
					okFlg = false;
					dispose();
				} 
			}
		}
		//----- SelListener class -----
		class SelListener implements ActionListener {
			public void actionPerformed(ActionEvent e) {
				if (e.getActionCommand().equals("OK")) {
					selDialog.dispose();
				} else {
					for (int i=0; i<OS.genomeNam.size(); i++) {			//10-02
						String[] wgenom = (String[])OS.genomeNam.elementAt(i);//10-02
						if (e.getActionCommand().equals(wgenom[1])) {	//10-02
							genomeNo = i;
							break;
						}
					}
				}
			}
		}
	}


}
