# Supplementary material for: G-InforBIO: integrated system for microbial genomics
Source: BMC Bioinformatics. 2006 Aug 4;7:368. doi: 10.1186/1471-2105-7-368 (PMC1552091; doi:10.1186/1471-2105-7-368)
Supplement: Additional File 1 — G-InforBIO_Src_V177. Zipped file of the source code of G-InforBIO system [file 1471-2105-7-368-S1.zip › src/JP/AC/nig/wdcm/analysis/AlignNamePanel.java]

////////////////////////////////////////////////////////////////
//                                                            //
//   class name : AlignNamePanel                              //
//                                                            //
//   history    : 13-00 2006.02.28 K.Koorikawa (HSK)          //
//                                                            //
////////////////////////////////////////////////////////////////
package JP.AC.nig.wdcm.analysis ;

import java.awt.* ;
import java.awt.event.* ;
import java.io.* ;
import java.util.* ;
import java.text.* ;
import javax.swing.* ;
import javax.swing.event.* ;
import javax.swing.table.* ;
import javax.swing.border.* ;
import JP.AC.nig.wdcm.client.* ;

public class AlignNamePanel extends JPanel {
	private int namCnt = 0;
	private String[] name = null;
	private int namLng = 0;

	private Color C0 = Color.black;
	private Color C1 = Color.white;
	private Color C2 = new Color(0xf0ffff);//lightblue
	private Color C3 = new Color(0x000099);//navy
	private Font plainFont = new Font("Arial", Font.PLAIN, 12);
	private Font fixedFont = new Font("Monospaced", Font.PLAIN, 12);//for SEQ data
	private Font plainBold = new Font("Arial", Font.BOLD, 14); //for Title

	private int psizX = 0;
	private int psizY = 0;
	private int fx = 6;		//Font X-size
	private int fy = 17;	//Font Y-size
	private int sx = 2;		//start X-point
	private int sy = 2;		//start Y-point

	public JPanel getPanel() {
		return this;
	}
	public AlignNamePanel(String[] inam) {
		super();
		name = inam;
		namCnt = name.length;
		for(int i=0; i<namCnt; i++) {
			if (name[i].length() > namLng) namLng = name[i].length();
		}
//		System.out.println(" namCnt = "+namCnt+", namLng = "+namLng);//DEBUG

		//----- Font size set -----
		FontMetrics fm = this.getFontMetrics(fixedFont);
		fx = fm.stringWidth("A");
		fy = fm.getHeight();
//		System.out.println("AN FX = "+fx+", FY = "+fy);//DEBUG

		psizX = fx*namLng+sx*2;
		psizY = fy*(namCnt+2)+sy;
		this.setPreferredSize(new Dimension(psizX, psizY)) ;
		this.setLayout(null);
		this.setBackground(C1);
		this.setVisible(true);
	}

	public void paint(Graphics g) {
		super.paint(g);
		g.setFont(fixedFont);
/*		FontMetrics fm = g.getFontMetrics();
		fx = fm.stringWidth("A");
		fy = fm.getHeight();
		System.out.println(" ANpain FX = "+fx+", FY = "+fy);//DEBUG
*/
		g.setColor(C2);
		g.fillRect(1, 1, fx*namLng+sx*2, fy*2+sy);

		g.setColor(C3);
		g.setFont(plainBold);
		g.drawString(" SEQ NAME ", sx, sy+fy);

		g.setFont(fixedFont);
		StringBuffer sb = new StringBuffer();
		for(int i=0; i<namLng; i++) {
			sb.append("-");
		}
		g.drawString(sb.toString(), sx, fy*2);

		g.setColor(C0);
		for(int i=0; i<namCnt; i++) {
			g.drawString(name[i], sx, sy+fy*(i+3));
		}
	}

}
