# Supplementary material for: G-InforBIO: integrated system for microbial genomics
Source: BMC Bioinformatics. 2006 Aug 4;7:368. doi: 10.1186/1471-2105-7-368 (PMC1552091; doi:10.1186/1471-2105-7-368)
Supplement: Additional File 1 — G-InforBIO_Src_V177. Zipped file of the source code of G-InforBIO system [file 1471-2105-7-368-S1.zip › src/JP/AC/nig/wdcm/analysis/AlignSeqEdit.java]

////////////////////////////////////////////////////////////////
//                                                            //
//   class name : AlignSeqEdit                                //
//                                                            //
//   history    : 03-00 2006.02.28 K.Koorikawa (HSK)          //
//                                                            //
////////////////////////////////////////////////////////////////
package JP.AC.nig.wdcm.analysis ;

import java.awt.* ;
import java.awt.event.* ;
import java.awt.image.*;
import java.io.* ;
import java.text.*;
import java.util.* ;
import javax.swing.* ;
import JP.AC.nig.wdcm.client.* ;
import JP.AC.nig.wdcm.analysis.* ;

//public class AlignSeqEdit extends JPanel implements ActionListener {
public class AlignSeqEdit {
	private int wsize = 800, hsize = 300;
	public JFrame frame;
	private JPanel groundPanel;
	private JScrollPane scnamPanel;
	private JScrollPane scseqPanel;
	private JScrollBar SBL = null;
	private JScrollBar SBR = null;
	private JPanel namPanel;
	private JPanel seqPanel;
	private JPanel namHedPl;
	private JPanel seqHedPl;

	private static int currSBL = 0;	//befor Scroll Bar-1 Value
	private static int nextSBL = 0;	//after Scroll Bar-1 Value
	private static int currSBR = 0;	//befor Scroll Bar-2 Value
	private static int nextSBR = 0;	//after Scroll Bar-2 Value

	private Option OP = Option.getInstance();
	private ObjectStore OS = ObjectStore.getInstance();
	private ClustalW CW = ClustalW.getInstance();

	//----------- Button Name -------------
	private JLabel startLB = new JLabel(" Delete location : Start=");
	private JLabel endLB = new JLabel("  End=");
	private JTextField startTF = new JTextField("");
	private JTextField endTF = new JTextField("");

	private JTextArea namTA = null;
	private JTextArea seqTA = null;

	private String[] buttonStr = {"Delete",
								  "Apply",
								  "Cancel",
//								  "Reset",
								  "Exit"} ;
	private JButton[] button   = new JButton[buttonStr.length] ;
	private ButtonListener buttonListener = new ButtonListener() ;

	private String opt = "";
	private String inSeq = "";
	private String outSeq = "";
	private String[] alnNams = null;
	private StringBuffer[] alnSeqs = null;
	private int seqCnt = 0;
	private int seqLng = 0;
	private int namLng = 0;

	private Color C0 = Color.black;
	private Color C1 = Color.white;
	private Color C2 = new Color(0xccffff);
	private Font plainFont = new Font("Arial", Font.PLAIN, 12);
	private Font fixedFont = new Font("Monospaced", Font.PLAIN, 12);//for SEQ data

	private int fx = 6;		//Font X-size
	private int fy = 17;	//Font Y-size
	private int sx = 6;		//start X-point
	private int sy = 2;		//start Y-point

	private int zmwidth  = -1;
	private int zmheight = -1;
	private int rect_start_x = 0;
	private int rect_start_y = 0;

	public AlignSeqEdit(String seq) {
//		System.out.println(" - OptionBlast Panel Set ") ;//DEBUG
		frame = new JFrame("Alignment Seqence Editor ") ;
		frame.getContentPane().setLayout(new BorderLayout()) ;
		frame.setIconImage(Toolkit.getDefaultToolkit().getImage("InforBIO.jpg"));
		frame.addWindowListener(new frameListener());

		opt = OP.getProperty(OP.CLUSTALW_OUTPUT, OP.DEFAULT_OUTPUT);
		inSeq = seq;
		align2table();
		seqCnt = alnNams.length;
		for(int i=0; i<seqCnt; i++) {
			if (alnNams[i].length() > namLng) namLng = alnNams[i].length();
//			System.out.println(" SEQ = "+alnSeqs[i].toString());//DEBUG
		}
		seqLng = alnSeqs[0].length();

		initComponents();

		Point p = InforBIO.frame.getLocationOnScreen();
		frame.setLocation(p.x, p.y);
		hsize = seqCnt*17+140;
		frame.setSize(wsize, hsize);
		frame.show() ;
	}

	private void initComponents(){
		groundPanel = new JPanel(new BorderLayout());
		groundPanel.setBorder(appCom.Empty5555_Lowered);
		frame.getContentPane().add(groundPanel, BorderLayout.CENTER) ;

		//----- Font size set -----
		FontMetrics fm = groundPanel.getFontMetrics(fixedFont);
		fx = fm.stringWidth("A");
		fy = fm.getHeight();
//		System.out.println("AS FX = "+fx+", FY = "+fy);//DEBUG

		//------ Name Panel ------
//		namHedPl = new NameHedPanel();
		namPanel = new AlignNamePanel(alnNams);
		scnamPanel = new JScrollPane(namPanel);
		ScrollBarListener SBListener = new ScrollBarListener();
		SBL = scnamPanel.getVerticalScrollBar();
		SBL.addAdjustmentListener(SBListener);

//		JPanel pL = appCom.CreateBorderLayoutPanel();
//		pL.add(namHedPl, BorderLayout.NORTH);
//		pL.add(scnamPanel, BorderLayout.CENTER);

		//------ Seq Panel ------
//		seqHedPl = new SeqHedPanel();
		seqPanel = new AlignSeqPanel(alnSeqs);
		scseqPanel = new JScrollPane(seqPanel);
		ScrollBarListener SBRistener = new ScrollBarListener();
		SBR = scseqPanel.getVerticalScrollBar();
		SBR.addAdjustmentListener(SBRistener);

		PanelMouseListener panelMouseListener = new PanelMouseListener();
		seqPanel.addMouseListener(panelMouseListener);
		seqPanel.addMouseMotionListener(panelMouseListener);

//		JPanel pR = appCom.CreateBorderLayoutPanel();
//		pR.add(seqHedPl, BorderLayout.NORTH);
//		pR.add(scseqPanel, BorderLayout.CENTER);

		//------ Split Line ------
		JSplitPane splitPanel = new JSplitPane(JSplitPane.HORIZONTAL_SPLIT, scnamPanel, scseqPanel);
//		JSplitPane splitPanel = new JSplitPane(JSplitPane.HORIZONTAL_SPLIT, pL, pR);
		splitPanel.setDividerLocation(150);
		splitPanel.setOneTouchExpandable(true);
		groundPanel.add(splitPanel, BorderLayout.CENTER);

		//----------- APPLY BUTTON ------------
		JPanel pb1 = appCom.CreateGridLayoutPanel();
		pb1.setLayout(new GridLayout(1, 2));
		pb1.setBorder(appCom.Empty1111);

		startTF.setFont(new Font("Dialog", Font.PLAIN, 12));
		startTF.setBackground(Color.white);
		startTF.setColumns(5);
		endTF.setFont(new Font("Dialog", Font.PLAIN, 12));
		endTF.setBackground(Color.white);
		endTF.setColumns(5);
		Box bx = new Box(BoxLayout.X_AXIS);
		bx.add(startLB);
		bx.add(startTF);
		bx.add(endLB);
		bx.add(endTF);
		pb1.add(bx);

		JPanel bp = appCom.CreateGridLayoutPanel() ;
		bp.setBorder(appCom.Empty1111) ;
		pb1.add(bp);
		for (int i=0; i<buttonStr.length; i++) {
			button[i] = appCom.CreateControlButton(buttonStr[i]);
			button[i].setActionCommand(buttonStr[i]);
			button[i].addActionListener(buttonListener);
			button[i].setEnabled(true);
			bp.add(button[i]);
		}
//		button[0].setBackground(appCom.lightYellow) ;
		frame.getContentPane().add(pb1, BorderLayout.SOUTH);
	}

	private void align2table() {
//		System.out.println("EditOpen mode="+editMode);//DEBUG
		if (opt.equals("fasta")) {
		} else if (opt.equals("clustal")) {
			inSeq = analyzCom.aln2fstS(inSeq);
		} else if (opt.equals("gcg")) {
			inSeq = analyzCom.gcg2fst(inSeq);
		} else if (opt.equals("gde")) {
			inSeq = analyzCom.gde2fst(inSeq);
		} else if (opt.equals("phylip")) {
			inSeq = analyzCom.phy2fst(inSeq);
		} else if (opt.equals("pir")) {
			inSeq = analyzCom.pir2fst(inSeq);
		}

//		System.out.println(" inSeq = "+inSeq);//DEBUG
		StringTokenizer sTok = new StringTokenizer(inSeq,"\n");
		String line = sTok.nextToken();
		int namcnt = 0;
		while (sTok.hasMoreTokens()) {
			if (line.startsWith(">")) namcnt++;
			line = sTok.nextToken();
//			System.out.println("LIN ="+line.length()+" :"+line);//DEBUG
		}
		alnNams = new String[namcnt];
		alnSeqs = new StringBuffer[namcnt];
		sTok = new StringTokenizer(inSeq,"\n");
		namcnt = -1;
		while (sTok.hasMoreTokens()) {
			line = sTok.nextToken();
			if (line.startsWith(">")) {
				namcnt++;
				alnNams[namcnt] = line.substring(1);
				alnSeqs[namcnt] = new StringBuffer();
			} else {
				alnSeqs[namcnt].append(line);
			}
		}
	}
	private void table2align() {
		StringBuffer sb = new StringBuffer();
		if (opt.equals("fasta")) {	//OK
			for (int i=0; i<seqCnt; i++) {
				sb.append(">"+alnNams[i]+"\n"+alnSeqs[i].toString()+"\n");
			}
		} else if (opt.equals("clustal")) {	//OK
			sb.append("CLUSTAL W (1.8) multiple sequence alignment\n\n\n");
			for (int j=0; j<seqLng; j+=50) {
				for (int i=0; i<seqCnt; i++) {
//					System.out.println("T2A seqLng ="+alnSeqs[i].length());//DEBUG
					sb.append(alnNams[i]);
				//	int splng = namLng+5-alnNams[i].length();
				//	for (int k=0; k<splng; k++) {
				//		sb.append(" ");
				//	}
					if (j+51 >= seqLng) 
						 sb.append(alnSeqs[i].toString().substring(j)+"\n");
					else sb.append(alnSeqs[i].toString().substring(j,j+50)+"\n");
				}
			}
			sb.append("\n");
		} else if (opt.equals("gcg")) {	//NG nam
			sb.append("PileUp\n\n\n\n");
			sb.append("   MSF:  "+seqLng+"  Type: N    Check:  "+"   .. \n\n");
			for (int i=0; i<seqCnt; i++) {
				sb.append(" Name: "+alnNams[i]+" oo  Len: "+seqLng+"\n");
			}
			sb.append("\n//\n\n\n\n");
			for (int j=0; j<seqLng; j+=50) {
				for (int i=0; i<seqCnt; i++) {
					sb.append(alnNams[i]);
					int splng = namLng+6-alnNams[i].length();
					for (int k=0; k<splng; k++) {
						sb.append(" ");
					}

					String wseq = "";
					if (j+51 >= seqLng) 
						 wseq = alnSeqs[i].toString().substring(j);
					else wseq = alnSeqs[i].toString().substring(j,j+50);
					int wsqLng = wseq.length();
					for (int k=0; k<wsqLng; k+=10) {
						if (k+11 >= wsqLng) 
							 sb.append(wseq.substring(k)+" ");
						else sb.append(wseq.substring(k,k+10)+" ");
						sb.append(" ");
					}
					sb.append("\n");
				}
				sb.append("\n\n");
			}
		} else if (opt.equals("gde")) {	//OK
			for (int i=0; i<seqCnt; i++) {
				sb.append("#"+alnNams[i]+"\n");
				for (int j=0; j<seqLng; j+=50) {
					if (j+51 >= seqLng) 
						 sb.append(alnSeqs[i].toString().substring(j)+"\n");
					else sb.append(alnSeqs[i].toString().substring(j,j+50)+"\n");
				}
			}
		} else if (opt.equals("phylip")) {	//OK
			sb.append("     "+seqCnt+"    "+seqLng+"\n");
			for (int j=0; j<seqLng; j+=50) {
				for (int i=0; i<seqCnt; i++) {
					if (j == 0) {
						 sb.append(alnNams[i].substring(0,10));
						int splng = namLng+1-alnNams[i].length();
						for (int k=0; k<splng; k++) {
							sb.append(" ");
						}
					} else sb.append("           ");

					String wseq = "";
					if (j+51 >= seqLng) 
						 wseq = alnSeqs[i].toString().substring(j);
					else wseq = alnSeqs[i].toString().substring(j,j+50);
					int wsqLng = wseq.length();
					for (int k=0; k<wsqLng; k+=10) {
						if (k+11 >= wsqLng) 
							 sb.append(wseq.substring(k)+" ");
						else sb.append(wseq.substring(k,k+10)+" ");
						sb.append(" ");
					}
					sb.append("\n");
				}
				sb.append("\n");
			}
		} else if (opt.equals("pir")) {	//OK
			for (int i=0; i<seqCnt; i++) {
				sb.append(">DL;"+alnNams[i]+"\n\n");
				for (int j=0; j<seqLng; j+=50) {
					if (j+51 >= seqLng) 
						 sb.append(alnSeqs[i].toString().substring(j)+"\n");
					else sb.append(alnSeqs[i].toString().substring(j,j+50)+"\n");
				}
				sb.append("*\n");
			}
		}
		outSeq = sb.toString();
		CW.setTA_ALIGNFromCE(outSeq);
		return;
	}

	class ButtonListener implements ActionListener {
		public void actionPerformed(ActionEvent e) {
			String ac = e.getActionCommand() ;
			InforBIO.frame.setCursor(Cursor.getPredefinedCursor(Cursor.DEFAULT_CURSOR)) ;
			if (ac.equals("Delete")) {
				if (numchk(startTF.getText())) return;
				if (numchk(endTF.getText())) return;
				int st = Integer.parseInt(startTF.getText())-1;
				int en = Integer.parseInt(endTF.getText());
				if (st > en) {
					MessageDialog("Delete Location Error !!", 0);
					return;
				}
				if (st < 0) st = 0;
				if (st < seqLng) {
					for(int i=0; i<seqCnt; i++) {
//						System.out.println("DEL seqLng ="+alnSeqs[i].length());//DEBUG
						alnSeqs[i].delete(st, en);
					}
				}
				seqLng = alnSeqs[0].length();
				seqPanel.repaint();
			}
			else if (ac.equals("Apply")) {
				table2align();
			}
			else if (ac.equals("Cancel")) {
//				System.out.println(" Cancel Process ");//DEBUG
				StringTokenizer sTok = new StringTokenizer(inSeq,"\n");
				String line = "";
				int namcnt = -1;
				while (sTok.hasMoreTokens()) {
					line = sTok.nextToken();
					if (line.startsWith(">")) {
						namcnt++;
						alnSeqs[namcnt] = new StringBuffer();
					} else {
						alnSeqs[namcnt].append(line);
					}
//					System.out.println("LIN ="+line.length()+" :"+line+"<");//DEBUG
//					System.out.println("CAN seqLng ="+alnSeqs[namcnt].length());//DEBUG
				}
				seqLng = alnSeqs[0].length();
				seqPanel.repaint();
			}
//			else if (ac.equals("Reset")) {
//			}
			else if (ac.equals("Exit")) {
				ClustalW.aseF = false ;
				frame.dispose() ;
			}
			else {
				System.out.println(" Bad button name! ");//DEBUG
			} 
		}
	}
	private boolean numchk(String str) {
		boolean errF = false;
		if (str.length()==0) MessageDialog("Delete Location Error !!", 0);
		for (int j=0; j<str.length(); j++) {
			char c = str.charAt(j);
			if (!(c>='0' && c<='9')) {
				errF = true;//Numeric check error
				MessageDialog("Delete Location Error !!", 0);
				break;
			}
		}
		return errF;
	}
	private void MessageDialog(String msg, int typ) {
		String[] opt = {"  O K  "} ;
		String titl = "Error !!" ;				//typ=0
		if (typ == 1) titl = "Information" ;	//typ=1
		JOptionPane.showOptionDialog(frame, msg, titl, 0, typ, null, opt, opt[0]);
		return ;
	}

	class ScrollBarListener implements AdjustmentListener {		//12-00 add
		public void adjustmentValueChanged(AdjustmentEvent ae) {
			Object source = ae.getSource();
			if (source == SBL) {//Scroll Bar-1 = name
				nextSBL = SBL.getValue();
				SBR.setValue(currSBR+nextSBL-currSBL);//Scroll Bar-1 = Macro View-1
				currSBL = nextSBL;
//				System.out.println(" SBR set="+val);
			}
			else if (source == SBR) {//Scroll Bar-2 = seq
				nextSBR = SBR.getValue();
				SBL.setValue(currSBL+nextSBR-currSBR);
				currSBR = nextSBR;
//				System.out.println(" SBL set="+val);
			}
		}
	}

	class frameListener extends WindowAdapter {
		public void windowClosing(WindowEvent e) {
			ClustalW.aseF = false ;
			frame.dispose();
		}
	}

	class fontPanel extends JPanel {
		public JPanel fontPanel() {
			JPanel gPanel = new JPanel(null);
			gPanel.setVisible(true);
			return gPanel;
		}
		public void paint(Graphics g) {
			super.paint(g);
			g.setFont(fixedFont);
			FontMetrics fm = g.getFontMetrics();
			fx = fm.stringWidth("A");
			fy = fm.getHeight();
			System.out.println(" FX = "+fx+", FY = "+fy);//DEBUG
		}
	}

/*	class NameHedPanel extends JPanel {
		public JPanel NameHedPanel() {
			JPanel gPanel = new JPanel(null);
			gPanel.setVisible(true);
			int psizX = fx*namLng+sx;
			int psizY = fy*2+sy;
			gPanel.setPreferredSize(new Dimension(psizX, psizY)) ;
			gPanel.setBackground(C1);
			gPanel.setLayout(null);
			gPanel.setVisible(true);
			return gPanel;
		}
		public void paint(Graphics g) {
			super.paint(g);
			g.setColor(C0);
			g.setFont(fixedFont);

			g.drawString(" SEQ NAME ", sx, sy+fy);
			StringBuffer sb = new StringBuffer();
			for(int i=0; i<namLng; i++) {
				sb.append("-");
			}
			g.drawString(sb.toString(), sx, sy+fy*2);
		}
	}*/

/*	class SeqHedPanel extends JPanel {
		public JPanel SeqHedPanel() {
			JPanel gPanel = new JPanel(null);
			int psizX = fx*seqLng+sx*2;
			int psizY = fy*2+sy;
			gPanel.setPreferredSize(new Dimension(psizX, psizY)) ;
			gPanel.setBackground(C1);
			gPanel.setLayout(null);
			gPanel.setVisible(true);
			return gPanel;
		}
		public void paint(Graphics g) {
			super.paint(g);
			g.setColor(C0);
			g.setFont(fixedFont);

			g.drawString("1", sx, sy+fy);
			for(int i=10; i<seqLng; i+=10) {
				g.drawString(String.valueOf(i), fx*(i-1)+3, sy+fy);
			}
			StringBuffer sb = new StringBuffer();
			for(int i=0; i<seqLng; i+=10) {
				sb.append("----+----|");
			}
			g.drawString(sb.toString(), sx, sy+fy*2);
		}
	}*/

//  ----------- MOUSE Click Point print ------------
	class PanelMouseListener implements MouseListener, MouseMotionListener {
		private Graphics g;
		private boolean mode = false;
		private int begin_x  = -1 ;
		private int begin_y  = -1 ;
		private int end_x  = -1 ;
		private int end_y  = -1 ;
		private int new_x;
		private int new_y;
		private int old_x;
		private int old_y;
		private int drag_x;
		private int drag_y;
		//-------------------
		public void mouseClicked(MouseEvent me) {
			seqPanel.repaint();
		}
		public void mousePressed(MouseEvent me) {
			g = seqPanel.getGraphics();
			seqPanel.repaint();
			begin_x = me.getX();
			begin_y = me.getY();
			old_x = begin_x;
			old_y = begin_y;
		}
		public void mouseReleased(MouseEvent me) {
			end_x = me.getX();
			end_y = me.getY();
			drawSelectRect(end_x, end_y, true);
//			begin_x = -1;
//			begin_y = -1;
		}
		public void mouseDragged(MouseEvent me) {
			drawSelectRect(old_x, old_y, false);
			new_x = me.getX();
			new_y = me.getY();
			drawSelectRect(new_x, new_y, false);
			old_x = new_x;
			old_y = new_y;
		}
		public void mouseEntered(MouseEvent me) {}
		public void mouseExited(MouseEvent me) {}
		public void mouseMoved(MouseEvent me) {}
		private void drawSelectRect(int wx, int wy, boolean mode){
			if(mode){
				g.setPaintMode();
				g.setColor(Color.red);
			} else {
				g.setXORMode(Color.red);
				g.setColor(Color.black);
			}
			zmwidth = Math.abs(begin_x - wx);
			if (zmwidth%fx > 0) zmwidth = fx*(zmwidth/fx+1);
//			zmheight = Math.abs(begin_y - wy);
			zmheight = fy*seqCnt;
			if (begin_x >= 0){
				if (begin_x < wx)
					 rect_start_x = begin_x-sx;
				else rect_start_x = wx-sx;
				if (rect_start_x%fx > 0)
					 rect_start_x = fx*(rect_start_x/fx+1)+sx;
				else rect_start_x = fx*(rect_start_x/fx)+sx;
//				if (begin_y < wy)
//					 rect_start_y = begin_y;
//				else rect_start_y = wy;
				rect_start_y = sy+fy*2+3;
				g.drawRect(rect_start_x, rect_start_y, zmwidth, zmheight);
//				System.out.println(" SX = "+rect_start_x+", WD = "+zmwidth);//DEBUG

				int stloc = (rect_start_x-sx)/fx+1;
				int enloc = (rect_start_x-sx+zmwidth)/fx;
				startTF.setText(String.valueOf(stloc));
				endTF.setText(String.valueOf(enloc));
			} else {
				zmwidth = 0;
				zmheight = 0;
			}
		}
	}

}
