# Supplementary material for: G-InforBIO: integrated system for microbial genomics
Source: BMC Bioinformatics. 2006 Aug 4;7:368. doi: 10.1186/1471-2105-7-368 (PMC1552091; doi:10.1186/1471-2105-7-368)
Supplement: Additional File 1 — G-InforBIO_Src_V177. Zipped file of the source code of G-InforBIO system [file 1471-2105-7-368-S1.zip › src/JP/AC/nig/wdcm/analysis/AlignSeqPanel.java]

////////////////////////////////////////////////////////////////
//                                                            //
//   class name : AlignSeqPanel                              //
//                                                            //
//   history    : 13-00 2006.02.28 K.Koorikawa (HSK)          //
//                                                            //
////////////////////////////////////////////////////////////////
package JP.AC.nig.wdcm.analysis ;

import java.awt.* ;
import java.awt.event.* ;
import java.io.* ;
import java.util.* ;
import java.text.* ;
import javax.swing.* ;
import javax.swing.event.* ;
import javax.swing.table.* ;
import javax.swing.border.* ;
import JP.AC.nig.wdcm.client.* ;

public class AlignSeqPanel extends JPanel {
	private int seqCnt = 0;
	private StringBuffer[] seqs = null;
	private int seqLng = 0;
	private boolean proteinF = false;

	private Color C0 = new Color(0xc0c0c0);//silver
	private Color C1 = new Color(0x666666);//darkgray
	private Color C2 = new Color(0xf0ffff);//waterBlue ccffff
	private Color C3 = new Color(0x000099);//navy
	private Color C4 = new Color(0xcc9900);//yellowgreen 9acd32
	private Color C5 = new Color(0x009900);//green
	private Font plainFont = new Font("Arial", Font.PLAIN, 12);
	private Font fixedFont = new Font("Monospaced", Font.PLAIN, 12);//for SEQ data

	private int psizX = 0;
	private int psizY = 0;
	private int fx = 6;		//Font X-size
	private int fy = 17;	//Font Y-size
	private int sx = 6;		//start X-point
	private int sy = 2;		//start Y-point

	public JPanel getPanel() {
		return this;
	}
	public AlignSeqPanel(StringBuffer[] iseq) {
		super();
		seqs = iseq;
		seqCnt = seqs.length;
		for(int i=0; i<seqCnt; i++) {
			if (seqs[i].length() > seqLng) seqLng = seqs[i].length();
		}
		if (seqs[0].indexOf("M") >= 0) proteinF = true;
//		System.out.println(" seqCnt = "+seqCnt+", seqLng = "+seqLng);//DEBUG

		//----- Font size set -----
		FontMetrics fm = this.getFontMetrics(fixedFont);
		fx = fm.stringWidth("A");
		fy = fm.getHeight();
//		System.out.println("AQ FX = "+fx+", FY = "+fy);//DEBUG

		psizX = fx*seqLng+sx*2;
		psizY = fy*seqCnt+sy*2;
		this.setPreferredSize(new Dimension(psizX, psizY)) ;
		this.setLayout(null);
		this.setBackground(Color.white);
		this.setVisible(true);
	}

	public void paint(Graphics g) {
		super.paint(g);
		g.setFont(fixedFont);
/*		FontMetrics fm = g.getFontMetrics();
		fx = fm.stringWidth("A");
		fy = fm.getHeight();
		System.out.println(" FX = "+fx+", FY = "+fy);//DEBUG
*/
		g.setColor(C2);
		g.fillRect(1, 1, fx*seqLng+sx*2, fy*2+sy);

		g.setColor(C3);
		g.drawString("1", sx, sy+fy);
		for(int i=10; i<seqLng; i+=10) {
			g.drawString(String.valueOf(i), fx*(i-1)+3, sy+fy);
		}
		StringBuffer sb = new StringBuffer();
		for(int i=0; i<seqLng; i+=10) {
			sb.append("----+----|");
		}
		g.drawString(sb.toString(), sx, fy*2);

		g.setColor(Color.black);
		for(int i=0; i<seqCnt; i++) {
			String ss = seqs[i].toString();
			int sslng = ss.length();
			for(int j=0; j<sslng; j++) {
				char cc = ss.charAt(j);
				if (proteinF) {	//Protein
					if (cc=='A'||cc=='F'||cc=='G'||cc=='I'||cc=='L'||cc=='M'||cc=='P'||cc=='V')
						 g.setColor(C5);//green
					else if (cc=='K'||cc=='H'||cc=='R') 
						 g.setColor(Color.blue);
					else if (cc=='D'||cc=='E') 
						 g.setColor(Color.pink);
					else if (cc=='C'||cc=='N'||cc=='Q'||cc=='S'||cc=='T'||cc=='W'||cc=='Y') 
						 g.setColor(C4);//yellowgreen
					else g.setColor(C1);//darkgray
				} 
				else {	//DNA
					if      (cc == 'A') g.setColor(C5);//green
					else if (cc == 'C') g.setColor(Color.blue);
					else if (cc == 'G') g.setColor(Color.black);
					else if (cc == 'T') g.setColor(Color.red);
					else g.setColor(C1);//darkgray
				}
				g.drawString(String.valueOf(cc), fx*j+sx, fy*(i+3)+sy);
			}
		}
	}

	void this_mousePressed(MouseEvent e) {
		int cx = e.getX();
		int cy = e.getY();

		Graphics g = this.getGraphics();
		g.setFont(plainFont);
	}

	void this_mouseReleased(MouseEvent e) {
		int ex = e.getX();
		int ey = e.getY();
		int over = 0;

		Graphics g = this.getGraphics();
		g.setFont(plainFont);
	}

	void this_mouseDragged(MouseEvent e) {
		int dx = e.getX();
		int dy = e.getY();

		Graphics g = this.getGraphics();
		g.setFont(plainFont);
	}

}
