# Supplementary material for: G-InforBIO: integrated system for microbial genomics
Source: BMC Bioinformatics. 2006 Aug 4;7:368. doi: 10.1186/1471-2105-7-368 (PMC1552091; doi:10.1186/1471-2105-7-368)
Supplement: Additional File 1 — G-InforBIO_Src_V177. Zipped file of the source code of G-InforBIO system [file 1471-2105-7-368-S1.zip › src/JP/AC/nig/wdcm/analysis/analyzCom.java]

////////////////////////////////////////////////////////////////
//                                                            //
//   class name : analyzCom                                   //
//                                                            //
//   history    : 10-02 2004.07.07 K.Koorikawa (HSK)          //
//                12-00 2005.09.06 K.Koorikawa (HSK)          //
//                13-00 2006.03.15 K.Koorikawa (HSK)          //
//                                                            //
////////////////////////////////////////////////////////////////
package JP.AC.nig.wdcm.analysis ;

import java.awt.* ;
import java.awt.event.* ;
import java.awt.image.*;
import java.io.* ;
import java.text.*;
import java.util.* ;
import javax.swing.* ;
import JP.AC.nig.wdcm.client.* ;

public class analyzCom {
	public analyzCom() {
	}

	//---- convert unusable charctor to "_" ----
	public static String cnvUStr(String ss) {
		String rtn = "" ;
		String str = ss.trim() ;
		for (int i=0; i<str.length(); i++) {
			char c = str.charAt(i) ;
			if (c==' ' || c==',' || c==':' || c=='(' || c==')') {
				rtn += "_" ;
			} else {
				rtn += String.valueOf(c) ;
			}
		}
		return rtn ;
	}

	//---- covert name "[00000]aaaa bbbb" to "[00000]a.bbbb" ----
	public static String idName(String iname) {
		String name = iname.trim() ;
		int rlng = name.length() ;	
		//System.out.println(" - name="+name) ;		//DEBUG
		if (rlng != 0 && name.charAt(1) != '.') {
			for (int j=1 ; j<rlng; j++) {
				if (name.charAt(j) == ' ') {
					String wknam = name.substring(0,8) + '.';
					wknam += name.substring(j+1) ;
					name = wknam ;
					//System.out.println(" - name="+name) ;	//DEBUG
					break;
				}
			}
		}
		return name ;
	}

	//---- convert Align to Phylip format ----
	public static String aln2phy(String alignData) {
		StringTokenizer strTok = new StringTokenizer(alignData, "\n");
		//----- Get Number of Data -----
		Vector vname = new Vector();
		int seqlng = 0;
		int seqStartCol = 0;
		String line = strTok.nextToken();
		while (strTok.hasMoreTokens()) {
			line = strTok.nextToken();
//			System.out.println("line = "+line);
			if (line.startsWith(" ")) {
				seqlng += 50;
				seqStartCol = line.length() - 50;
				break;
			} else {
				vname.addElement(line.substring(0,10));
			}
		}
		while (strTok.hasMoreTokens()) {
			line = strTok.nextToken();
			if (line.startsWith(" ")) {
				seqlng += line.length() - seqStartCol;
			}
		}
//		System.out.println("seqStartCol = "+seqStartCol+", seqlng = "+seqlng);

		String[] nameData = new String[vname.size()];
		for (int i=0; i<vname.size(); i++) {
			nameData[i] = (String)vname.elementAt(i);
		}

		//----- Get name and Sequence -----
		String walign = alignData;
		strTok = new StringTokenizer(walign, "\n");
		line = strTok.nextToken();	// 1-line skip
		StringBuffer alignSb = new StringBuffer();
		alignSb.append("   " + nameData.length + "   " + seqlng + "\n");
		for (int i=0; i<nameData.length; i++) {
			line = strTok.nextToken();
			StringBuffer sb = new StringBuffer();
			String seq = line.substring(seqStartCol);
			for (int k=0; k<5; k++) {
				if ((k*10+10) > seq.length()) {
					sb.append(" "+seq.substring(k*10));
					break;
				} else {
					sb.append(" "+seq.substring(k*10,k*10+10));
				}
			}
			alignSb.append(nameData[i]+" "+sb.toString()+"\n");
		}
		while(strTok.hasMoreTokens()) {
			line = strTok.nextToken();
			if (line.startsWith(" ")) {
				alignSb.append("\n");
			} else {
				StringBuffer sb = new StringBuffer();
				String seq = line.substring(seqStartCol);
				for (int k=0; k<5; k++) {
					if ((k*10+10) > seq.length()) {
						sb.append(" "+seq.substring(k*10));
						break;
					} else {
						sb.append(" "+seq.substring(k*10,k*10+10));
					}
				}
				alignSb.append("           "+sb.toString()+"\n");
			}
		}
		return alignSb.toString();
	}

	//---- convert GCG to Phylip format ----
	public static String gcg2phy(String alignData) {
		StringTokenizer strTok = new StringTokenizer(alignData, "\n");
		int namcnt = 0;
		int seqlng = 50;
		int seqStartCol = 0;
		String line = strTok.nextToken();
		while (strTok.hasMoreTokens()) {
			line = strTok.nextToken();
//			System.out.println("line = "+line);
			if (line.startsWith("//")) break;
			if (line.startsWith(" Name: ")) namcnt++;
		}
		String[] nameData = new String[namcnt];
		for (int i=0; i<namcnt; i++) {
			line = strTok.nextToken();
			nameData[i] = line.substring(0, 10);
			seqStartCol = line.length() - 55;
		}
		while(strTok.hasMoreTokens()) {
			for (int i=0; i<namcnt; i++) {
				line = strTok.nextToken();
			}
			String seq = line.substring(seqStartCol);
			if (seq.length() > 50) seqlng += 50;
			else if (seq.length() > 40) seqlng += seq.length()-4;
			else if (seq.length() > 30) seqlng += seq.length()-3;
			else if (seq.length() > 20) seqlng += seq.length()-2;
			else if (seq.length() > 10) seqlng += seq.length()-1;
			else seqlng += seq.length();
		}

		strTok = new StringTokenizer(alignData, "\n");
		while (strTok.hasMoreTokens()) {
			line = strTok.nextToken();
			if (line.startsWith("//")) break;
		}
		StringBuffer alignSb = new StringBuffer();
		alignSb.append("   " + nameData.length + "   " + seqlng + "\n");
		for (int i=0; i<namcnt; i++) {
			line = strTok.nextToken();
			String seq = line.substring(seqStartCol);
			seq = seq.replace('.', '-') ;
			alignSb.append(nameData[i]+" "+seq+"\n");
		}
		alignSb.append("\n");
		while(strTok.hasMoreTokens()) {
			for (int i=0; i<namcnt; i++) {
				line = strTok.nextToken();
				String seq = line.substring(seqStartCol);
				seq = seq.replace('.', '-') ;
				alignSb.append("           "+seq+"\n");
			}
			alignSb.append("\n");
		}
		return alignSb.toString();
	}

	//---- convert GDE to Phylip format ----
	public static String gde2phy(String alignData) {
		StringTokenizer strTok = new StringTokenizer(alignData, "\n");
		int namcnt = 0;
		int seqcnt = 0;
		int seqlng = 0;
		String line = "";
		while (strTok.hasMoreTokens()) {
			line = strTok.nextToken();
//			System.out.println("line = "+line);
			if (line.startsWith("#") || line.startsWith("%")) namcnt++;	//12-00
		}
		String[] nameData = new String[namcnt];
		String[] wseqData = new String[namcnt];

		String SP = "          ";
		namcnt = 0;
		StringBuffer sb = new StringBuffer();
		strTok = new StringTokenizer(alignData, "\n");
		while (strTok.hasMoreTokens()) {
			line = strTok.nextToken();
			if (line.startsWith("#") || line.startsWith("%")) {		//12-00
				if (line.length() < 11) 
					nameData[namcnt] = line.substring(1)+SP.substring(0,10-line.length());
				else nameData[namcnt] = line.substring(1,11);
				if (namcnt > 0) wseqData[namcnt-1] = sb.toString();
				namcnt++;
				seqcnt = 0;
				sb = new StringBuffer();
			} else {
				sb.append(line);
				seqcnt++;
			}
		}
		wseqData[namcnt-1] = sb.toString();
		seqlng = wseqData[0].length();

		StringBuffer alignSb = new StringBuffer();
		alignSb.append("   " + namcnt + "   " + seqlng + "\n");
		for (int i=0; i<namcnt; i++) {
			String seq = wseqData[i].substring(0,50);
//			System.out.println("seq["+i+"] = "+seq);
			sb = new StringBuffer();
			for (int k=0; k<5; k++) {
				if ((k*10+10) > seq.length()) {
					sb.append(" "+seq.substring(k*10));
					break;
				} else {
					sb.append(" "+seq.substring(k*10,k*10+10));
				}
			}
			alignSb.append(nameData[i]+" "+sb.toString()+"\n");
		}
		alignSb.append("\n");
		String seq = "";
		for (int j=1; j<seqcnt; j++) {
			for (int i=0; i<namcnt; i++) {
				if ((j*50+50) > seqlng) seq = wseqData[i].substring(j*50);
				else seq = wseqData[i].substring(j*50, j*50+50);
				sb = new StringBuffer();
				for (int k=0; k<5; k++) {
					if ((k*10+10) > seq.length()) {
						sb.append(" "+seq.substring(k*10));
						break;
					} else {
						sb.append(" "+seq.substring(k*10,k*10+10));
					}
				}
				alignSb.append("           "+sb.toString()+"\n");
			}
			alignSb.append("\n");
		}
		return alignSb.toString();
	}

	//---- convert Pir to Phylip format ----
	public static String pir2phy(String alignData) {
		StringTokenizer strTok = new StringTokenizer(alignData, "\n");
		String SP = "          ";
		int namcnt = 0;
		int seqcnt = 0;
		int seqlng = 0;
		String line = "";
		while (strTok.hasMoreTokens()) {
			line = strTok.nextToken();
//			System.out.println("line = "+line);
			if (line.startsWith(">")) namcnt++;
		}
		String[] nameData = new String[namcnt];
		String[] wseqData = new String[namcnt];
		namcnt = 0;
		StringBuffer sb = new StringBuffer();
		strTok = new StringTokenizer(alignData, "\n");
		while (strTok.hasMoreTokens()) {
			line = strTok.nextToken();
			if (line.startsWith(">")) {
				String nam = line.substring(4);
				if (nam.length() >= 10) nameData[namcnt] = nam.substring(0,10);
				else nameData[namcnt] = nam + SP.substring(0,10-nam.length());
				namcnt++;
				seqcnt = 0;
				sb = new StringBuffer();
			} else if (line.startsWith("*")) {
				wseqData[namcnt-1] = sb.toString();
			} else {
				sb.append(line);
				seqcnt++;
			}
		}
		seqlng = wseqData[0].length();

		StringBuffer alignSb = new StringBuffer();
		alignSb.append("   " + namcnt + "   " + seqlng + "\n");
		for (int i=0; i<namcnt; i++) {
			String seq = wseqData[i].substring(0,50);
//			System.out.println("seq["+i+"] = "+seq);
			sb = new StringBuffer();
			for (int k=0; k<5; k++) {
				if ((k*10+10) > seq.length()) {
					sb.append(" "+seq.substring(k*10));
					break;
				} else {
					sb.append(" "+seq.substring(k*10,k*10+10));
				}
			}
			alignSb.append(nameData[i]+" "+sb.toString()+"\n");
		}
		alignSb.append("\n");
		String seq = "";
		for (int j=1; j<seqcnt; j++) {
			for (int i=0; i<namcnt; i++) {
				if ((j*50+50) > seqlng) seq = wseqData[i].substring(j*50);
				else seq = wseqData[i].substring(j*50, j*50+50);
				sb = new StringBuffer();
				for (int k=0; k<5; k++) {
					if ((k*10+10) > seq.length()) {
						sb.append(" "+seq.substring(k*10));
						break;
					} else {
						sb.append(" "+seq.substring(k*10,k*10+10));
					}
				}
				alignSb.append("           "+sb.toString()+"\n");
			}
			alignSb.append("\n");
		}
		return alignSb.toString();
	}

	//---- convert Phylip to Align format ----
	public static String phy2aln(String alignData) {
		//----- Get Names of Data -----
		Vector vname = new Vector();
		StringTokenizer strTok = new StringTokenizer(alignData, "\n");
		String line = strTok.nextToken();
		line = strTok.nextToken();	// 1-line skip
		while(strTok.hasMoreTokens()) {
//			System.out.println("Line = "+line);
			if (line.charAt(0) == (' ')) break;
			vname.addElement(line.substring(0,10));
			line = strTok.nextToken();
		}
		String[] nameData = new String[vname.size()];
		for (int i=0; i<vname.size(); i++) {
			nameData[i] = ((String)vname.elementAt(i));
		}

		//----- Get name and Sequence -----
		String walign = alignData;
		strTok = new StringTokenizer(walign, "\n");
		line = strTok.nextToken();	// 1-line skip
		StringBuffer alignSb = new StringBuffer();
		alignSb.append("CLUSTAL W (1.83) multiple sequence alignment \n\n\n");
		while(strTok.hasMoreTokens()) {
			for (int i=0; i<nameData.length; i++) {
				line = strTok.nextToken();
				StringBuffer sb = new StringBuffer();
				for (int k=11; k<line.length(); k++) {
					if (line.charAt(k) != ' ') sb.append(line.charAt(k));
				}
				alignSb.append(nameData[i]+" "+sb.toString()+"\n");
			}
			alignSb.append("\n");
		}
		return alignSb.toString();
//		System.out.println("-- alignData --\n"+alignData);
	}

	//---- convert Align to Fasta format ----
	public static String aln2fst(String seq) {
//		System.out.println("aln2fst seq="+seq);//DEBUG
		Vector dataln = new Vector();
		StringTokenizer sTok = new StringTokenizer(seq,"\n");
		String line = sTok.nextToken();
		int namcnt = 0;
		int repcnt = 0;
		while (sTok.hasMoreTokens()) {
			line = sTok.nextToken();
			if (line.startsWith(" ")) {
				repcnt++;
			} else {
				dataln.addElement(line);
				if (repcnt == 0) namcnt++;
			}
		}

		String name;
		StringBuffer sb = new StringBuffer();
		for (int i=0; i<namcnt; i++) {
			line = (String)dataln.elementAt(i);
			name = line.substring(0,line.indexOf(' '));
			int p = line.length()-50;
			sb.append(">"+name+"\n"+line.substring(p)+"\n");
			for (int j=1; j<repcnt; j++) {
				line = (String)dataln.elementAt(i+j*namcnt);
				sb.append(line.substring(p)+"\n");
			}
		}
		return sb.toString();
	}
	//---- convert Align to Fasta format (Seq Edit Special) ----
	public static String aln2fstS(String seq) {	//13-00 add all
//		System.out.println("aln2fst seq="+seq);//DEBUG
		Vector dataln = new Vector();
		StringTokenizer sTok = new StringTokenizer(seq,"\n");
		String line = sTok.nextToken();//first line skip
		int namcnt = 0;
		int repcnt = 0;
		while (sTok.hasMoreTokens()) {
			line = sTok.nextToken();
			if (line.startsWith(" ")) {//*-line
				dataln.addElement(line);
				if (repcnt == 0) namcnt++;
				repcnt++;
			} else {
				dataln.addElement(line);
				if (repcnt == 0) namcnt++;
			}
		}

		String name;
		StringBuffer sb = new StringBuffer();
		line = (String)dataln.elementAt(0);
		int p = line.lastIndexOf(" ")+1;
		for (int i=0; i<namcnt; i++) {
			line = (String)dataln.elementAt(i);
			name = line.substring(0,p);
			sb.append(">"+name+"\n"+line.substring(p)+"\n");
			for (int j=1; j<repcnt; j++) {
				line = (String)dataln.elementAt(i+j*namcnt);
				sb.append(line.substring(p)+"\n");
			}
		}
		return sb.toString();
	}

	//---- convert GCG to Fasta format ----
	public static String gcg2fst(String seq) {
		Vector dataln = new Vector();
		Vector vname = new Vector();
		StringTokenizer sTok = new StringTokenizer(seq,"\n");
		String line = sTok.nextToken();
		int namcnt = 0;
		int repcnt = 0;
		while (sTok.hasMoreTokens()) {
			line = sTok.nextToken();
			if (line.startsWith("//")) break;
			if (line.startsWith(" Name:")) {
				namcnt++;
				vname.addElement(line.substring(7, line.indexOf(" ",8)));
			}
		}
		while (sTok.hasMoreTokens()) {
			line = sTok.nextToken();
			String wseq = "";
			for (int j=line.indexOf(" ",6); j<line.length(); j++) {
				if (line.charAt(j) != ' ') wseq += line.charAt(j);
			}
			dataln.addElement(wseq);
			repcnt++;
		}
		repcnt = repcnt / namcnt;

		StringBuffer sb = new StringBuffer();
		for (int i=0; i<namcnt; i++) {
			sb.append(">"+(String)vname.elementAt(i)+"\n");
			for (int j=0; j<repcnt; j++) {
				line = (String)dataln.elementAt(i+j*namcnt);
				sb.append(line+"\n");
			}
		}
		return sb.toString();
	}

	//---- convert GDE to Fasta format ----
	public static String gde2fst(String seq) {		//add method 04-01
		StringBuffer sb = new StringBuffer();
		StringTokenizer sTok = new StringTokenizer(seq,"\n");
		String line = "";
		while (sTok.hasMoreTokens()) {
			line = sTok.nextToken();
			if (line.startsWith("#")) {
				sb.append(">"+line.substring(1)+"\n");
			} else {
				line = line.toUpperCase();
				sb.append(line+"\n");
			}
		}
		return sb.toString();
	}

	//---- convert Phylip to Fasta format ----
	public static String phy2fst(String seq) {
		Vector dataln = new Vector();
		Vector vname = new Vector();
		StringTokenizer sTok = new StringTokenizer(seq,"\n");
		String line = sTok.nextToken();
		int namcnt = 0;
		int repcnt = 0;
		while (sTok.hasMoreTokens()) {
			line = sTok.nextToken();
			if (line.startsWith(" ")) {
				repcnt++;
			} else {
				namcnt++;
				vname.addElement(line.substring(0,10));
			}
			String wseq = "";
			for (int j=11; j<line.length(); j++) {
				if (line.charAt(j) != ' ') wseq += line.charAt(j);
			}
			dataln.addElement(wseq);
		}
		repcnt = repcnt / namcnt + 1;

		StringBuffer sb = new StringBuffer();
		for (int i=0; i<namcnt; i++) {
			sb.append(">"+(String)vname.elementAt(i)+"\n");
			for (int j=0; j<repcnt; j++) {
				line = (String)dataln.elementAt(i+j*namcnt);
				sb.append(line+"\n");
			}
		}
		return sb.toString();
	}

	//---- convert Pir to Fasta format ----
	public static String pir2fst(String seq) {
		StringBuffer sb = new StringBuffer();
		StringTokenizer sTok = new StringTokenizer(seq,"\n");
		String line = "";
		while (sTok.hasMoreTokens()) {
			line = sTok.nextToken();
			if (line.startsWith(">DL;")) {
				sb.append(">"+line.substring(4)+"\n");
			} else if (line.startsWith("*")) {
				;
			} else {
				sb.append(line+"\n");
			}
		}
		return sb.toString();
	}

	//---- convert Fasta to Align format ----
	public static String fst2aln(String st) {
		final int NAME_LEN = 30;
		final int SRETURN_LEN = 60;
		final int LRETURN_LEN = 50;
		final int CHECK_10 = 10;
		final int CHECK_20 = 20;

		String data = "";
		String tmp;
		StringTokenizer sTok = new StringTokenizer(st,"\n");
		Vector dataln = new Vector();

		while (sTok.hasMoreTokens()) {
			tmp = sTok.nextToken();
			tmp = tmp.substring(0,tmp.length() - 1);
			dataln.addElement(tmp);
		}
		data += "CLUSTAL W (1.8) multiple sequence alignment\n" + "\n" + "\n";
		String name,linest;
		Vector line = new Vector();
		int maxdlen = 0;
		int maxnmlen = 0;

		while (dataln.size() > 0) {
			linest = "";
			tmp = (String)dataln.firstElement();
			name = tmp.substring(1,tmp.indexOf(' '));
			if (name.length() > NAME_LEN) {
				name = name.substring(0,NAME_LEN);
			}
			if (maxnmlen < name.length()) {
				maxnmlen = name.length();
			}
			line.addElement(name);
			dataln.removeElement(tmp);
			while (dataln.size() > 0 && !((String)dataln.firstElement()).startsWith(">")) {
				tmp = (String)dataln.firstElement();
				linest += tmp;
				dataln.removeElement(tmp);
			}
			if (maxdlen < linest.length()) {
				maxdlen = linest.length();
			}
			line.addElement(linest);
		}

		String dtmp,ntmp;
		int mininmsize;
		if (line.size() >= 4) {
			mininmsize = (maxnmlen <= CHECK_10) ?  CHECK_10 : maxnmlen;
			for (int i = 0;i < line.size();i += 2) {
				ntmp = (String)line.elementAt(i);
				while (ntmp.length() < mininmsize + 6) {
					ntmp += " ";
				}
				line.setElementAt(ntmp,i);
				dtmp = (String)line.elementAt(i+1);
				while (dtmp.length() < maxdlen) {
					dtmp += "-";
				}
				line.setElementAt(dtmp,i+1);
			}

			tmp = "";
			name = "";
			linest = "";
			for (int i = 0;i < mininmsize + 6;i++) {
				name += " ";
			}
			line.addElement(name);
			tmp = (String)line.elementAt(1);
			char bit;
			String compstr = "";
			boolean equal;
			for (int i = 0;i < tmp.length();i++) {
				equal = true;
				bit = tmp.charAt(i);
				if (bit != '-') {
					for (int j = 3;j < line.size();j += 2) {
						if (equal) {
							compstr = (String)line.elementAt(j);
							if (i >= compstr.length()) {
								equal = false;
							} else if (bit != compstr.charAt(i)) {
								equal = false;
							}
						}
					}
				} else {
					equal = false;
				}
				if (equal)
					linest += "*";
				else linest += " ";
			}
			line.addElement(linest);
		}

		int returnlen = (maxnmlen <= CHECK_20) ? SRETURN_LEN : LRETURN_LEN;
		if (maxdlen <= returnlen) {
			for (int i = 0;i < line.size();i += 2) {
				data += (String)line.elementAt(i) + (String)line.elementAt(i + 1) + "\n";
			}
		} else {
			for (int i = 0;i <= maxdlen / returnlen;i++) {
				for (int j = 0;j < line.size();j += 2) {
					name = (String)line.elementAt(j);
					linest = (String)line.elementAt(j + 1);
					if(linest.length() <= returnlen) {
						tmp = linest;
						linest = "";
					} else {
						tmp = linest.substring(0,returnlen);
						linest = linest.substring(returnlen);
					}
					data += name + tmp + "\n";
					line.setElementAt(linest,j + 1);
				}
				if (i < maxdlen / returnlen) {
					data += "\n";
				}
			}
		}
		return data;
	}


	//---- Add Tree Length as Topology -----
	public static String toTopology(String inStr) {
		int nestCnt = 0;
		int maxNest = 0;
		DecimalFormat numFormat = new DecimalFormat("0.00000");
		String numRemoveNewick = "";
		boolean numF = false;

		for (int col = 0; col < inStr.length(); col++) {
			if (inStr.charAt(col) == '(') {
				nestCnt++;
				if (nestCnt > maxNest) {
					maxNest = nestCnt;
				}
			} else if (inStr.charAt(col) == ')') {
				nestCnt--;
				numF = false;
			} else if (inStr.charAt(col) == ':') {
				numF = true;
			} else if (inStr.charAt(col) == ',') {
				numF = false;
			}
			if (numF == false) {
				numRemoveNewick += String.valueOf(inStr.charAt(col));
			}
		}

		nestCnt = 0;
		String calcNewick = "";
		for (int col = 0; col < numRemoveNewick.length(); col++) {
			if ((numRemoveNewick.charAt(col) == ',') || (numRemoveNewick.charAt(col) == ')')) {
				if (numRemoveNewick.charAt(col-1) == ')') {
					calcNewick += ":" + numFormat.format(0.01) + 
								String.valueOf(numRemoveNewick.charAt(col));
				} else {
					calcNewick += ":" + numFormat.format(0.01 * (maxNest - nestCnt + 1)) + 
								String.valueOf(numRemoveNewick.charAt(col));
				}
			} else {
				calcNewick += String.valueOf(numRemoveNewick.charAt(col));
			}
			if (numRemoveNewick.charAt(col) == '(') {
				nestCnt++;
			} else if (numRemoveNewick.charAt(col) == ')') {
				nestCnt--;
			}
		}
		return calcNewick ;
	}


	//---- Remove Excess Characters -----
	public static String removeExChar(String newickData) {
		//----- Remove '\n','\t',' ' -----
//		System.out.println(" Remove1 newickData ="+newickData) ;//DEBUG
		String removedNewick = "";
		boolean nameF = false;
		for (int col = 0; col < newickData.length(); col++) {
			if (newickData.charAt(col) == '\'') {
				if (nameF) {
					nameF = false;
				} else {
					nameF = true;
				}
			}
			if (nameF) {
				removedNewick += String.valueOf(newickData.charAt(col));
			} else if (newickData.charAt(col) != '\n' &&
					   newickData.charAt(col) != '\t' &&
//					   newickData.charAt(col) != ' ' &&
					   newickData.charAt(col) != '\r') {
				removedNewick += String.valueOf(newickData.charAt(col));
			}
		}
		newickData = removedNewick ;
//		System.out.println(" Remove2 newickData ="+newickData) ;//DEBUG

		//----- Change Number Format into #.##### -----
		String okFormatNewick = "";
		String number = "";
		String bootst = "";										//10-00
		DecimalFormat numFormat = new DecimalFormat("0.00000");
		for(int col=0; col<newickData.length(); col++) {
			if (newickData.charAt(col) == ':') {
//				okFormatNewick += String.valueOf(newickData.charAt(col));
				col++;
				number = "";
				bootst = "";									//10-00
				boolean skipF = false ;							//10-00
				while (true) {
					if (newickData.charAt(col) == '[') {		//10-00
						skipF = true;
						col++;
						continue;
					}
					if (newickData.charAt(col) == ']') {		//10-00
						skipF = false;
						col++;
						continue;
					}
					if (skipF) {								//10-00
						bootst += newickData.charAt(col);		//10-00
						col++;
						continue;
					}

					if (newickData.charAt(col) == ',' ||
						newickData.charAt(col) == ')' ||
						newickData.charAt(col) == ';') {
						number = number.trim();
						okFormatNewick += bootst+":"+numFormat.format(Double.valueOf(number)) +//10-00
										newickData.charAt(col);
						break;
					}
					number += String.valueOf(newickData.charAt(col));
					col++;
				}
			} else {
				okFormatNewick += String.valueOf(newickData.charAt(col));
			}
		}
//		System.out.println(" Remove3 newickData ="+newickData) ;//DEBUG
		return okFormatNewick ;
	}

}
