# Supplementary material for: G-InforBIO: integrated system for microbial genomics
Source: BMC Bioinformatics. 2006 Aug 4;7:368. doi: 10.1186/1471-2105-7-368 (PMC1552091; doi:10.1186/1471-2105-7-368)
Supplement: Additional File 1 — G-InforBIO_Src_V177. Zipped file of the source code of G-InforBIO system [file 1471-2105-7-368-S1.zip › src/JP/AC/nig/wdcm/analysis/Blast.java]

////////////////////////////////////////////////////////////////
//                                                            //
//   class name : Blast (DDBJ Blast)                          //
//                                                            //
//   history    : 09-00 2003.09.16 K.Koorikawa (HSK)          //
//              : 10-02 2004.07.28 K.Koorikawa (HSK)          //
//              : 12-00 2005.09.06 K.Koorikawa (HSK)          //
//              : 13-00 2006.02.27 K.Koorikawa (HSK)          //
//                                                            //
////////////////////////////////////////////////////////////////
package JP.AC.nig.wdcm.analysis ;

import java.awt.* ;
import java.awt.event.* ;
import java.awt.image.*;
import java.io.* ;
import java.net.* ;
import java.text.*;
import java.util.* ;
import javax.swing.* ;
import javax.swing.event.* ;
import javax.swing.text.* ;
import JP.AC.nig.wdcm.client.* ;

public class Blast extends JPanel implements ActionListener, HyperlinkListener {
//	private int INITIAL_WIDTH  = 640 ;
//	private int INITIAL_HEIGHT = 480 ;
	private Frame frame = null ;
	private Blast instance = null ;
	private JPanel left = null ;
	private JPanel right = null ;

	private String[] buttonString1 = {"Import from Search", 
									  "Import Fasta File",
									  "Submit Blast",
									  "Set Options"};
	private String[] buttonString2 = {"Result Search"};
	private String[] buttonString3 = {"Print",
									  "Export html",
									  "New Blast"} ;
	private String[] buttonString32 = {"Print",
									   "Export html"} ;
	private JButton[] button1 = null ;
	private JButton[] button2 = null ;
	private JButton[] button3 = null ;

	private JTextArea textAreaSEQ = null ;
	private JTextArea textAreaMSG = null ;
	private JTextField textAreaRID = null ;
	private JTextArea textAreaRPT = null ;
	private JScrollPane repoPanel ;
	private JTextField Label1, Label2 ;
	private JDialog selDialog ;

	private boolean seqF = false ;
	private boolean subF = false ;
	private boolean ridF = false ;
	private String resultF = "mail" ;
	private boolean proteinF = false ;									//10-00
	private boolean rtnF = false ;										//10-00

	private int reportCnt = 0 ;
	private String outFnam = "" ;
	private String blastOption = "" ;
	private String showOption = "" ;
	private String bResult = "" ;
	private Vector vResult = null ;

	private String[][] names = null;//Row0=Subject,Row1=Query, Col0=FFname, Col1=FF Title, col2=Accession
	private int[] seqlng = null;									//12-00
	private String[] sequences = null;								//12-00

	private OptionBlast OB = null ;
	public static boolean optPF = false ;

	private ObjectStore OS = ObjectStore.getInstance() ;
	private Corba corba = Corba.getInstance() ;
	private Option OP = Option.getInstance() ;
	private SearchEntryPanel SEP = SearchEntryPanel.getInstance();		//13-00

	private JEditorPane html = null ;
	private URL url = null ;
	public static String blastHtml = "C:/InforBIO/jar/blast.html" ;
	private int xCnt = 0, yCnt = 0 ;

	private int mode = 0 ;
	private int newNo = 0 ;
	private JTextField status = null ;
	private DecimalFormat distFormat = new DecimalFormat("0.00000");
	private boolean debugF = false ;

	public Blast(int mod, JFrame frm) {
		super(new BorderLayout(), true) ;
		instance = this ;
		frame = frm ;
		mode = 1 ;
		status = StatusPanel.status ;
		if (mode == 1) {
			buttonString3 = buttonString32 ;
//			status = Blast2.status ;
		}
		button1 = new JButton[buttonString1.length] ;
		button2 = new JButton[buttonString2.length] ;
		button3 = new JButton[buttonString3.length] ;
		System.out.println(new Date() + " - DDBJ Blast Panel Set ") ;//DEBUG

		blastHtml = OS.jarPath +"blast.html" ;
//		System.out.println(" blastHtml = "+blastHtml) ;//DEBUG

		//------ Seq Panel set -----
		left = appCom.CreateBorderLayoutPanel() ;

		JPanel p1 = appCom.CreateBorderLayoutPanel() ;
		p1.setBorder(BorderFactory.createTitledBorder("DDBJ Blast Search")) ;
		left.add(p1, BorderLayout.CENTER) ;

		textAreaSEQ = appCom.CreateControlTextArea() ;
		textAreaSEQ.setFont(appCom.fixedFont) ;
//		textAreaSEQ.setRows(10) ;
		JScrollPane p11 = new JScrollPane(textAreaSEQ) ;
		p1.add(p11, BorderLayout.CENTER) ;

		JPanel p10 = appCom.CreateBorderLayoutPanel() ;
		p1.add(p10, BorderLayout.SOUTH) ;
		//------ Seq Panel BUTTON set -----
		JPanel p12 = appCom.CreateGridLayoutPanel() ;
		p12.setLayout(appCom.gridLayout22) ;	// 2y * 2x
		p12.setBorder(appCom.Empty0000) ;
		for (int i=0; i<button1.length; i++) {
			button1[i] = appCom.CreateControlButton(buttonString1[i]) ;
			button1[i].setActionCommand(buttonString1[i]) ;
//			button1[i].setToolTipText(buttonString1[i]) ;
			button1[i].addActionListener(this) ;
			p12.add(button1[i]) ;
		}
		button1[0].setBackground(appCom.lightYellow) ;//"Import from Search"
		button1[2].setBackground(appCom.lightYellow) ;//"Submit"
		button1[3].setBackground(appCom.lightGreen) ; //"Set options"
//		button1[3].setEnabled(false) ;	//"Submit"
		p10.add(p12, BorderLayout.CENTER) ;

		//------ Message Panel set -----
		textAreaMSG = appCom.CreateControlTextArea() ;
		textAreaMSG.setFont(appCom.fixedFont) ;
		textAreaMSG.setEditable(false) ;
		textAreaMSG.setRows(4) ;
		JScrollPane p13 = new JScrollPane(textAreaMSG) ;
		p10.add(p13, BorderLayout.SOUTH) ;

		//----------------- Request ID Panel -----------------------
		JPanel p2 = appCom.CreateBorderLayoutPanel() ;
		p2.setBorder(BorderFactory.createTitledBorder("Result Retriever")) ;

		JPanel p21 = appCom.CreateBorderLayoutPanel() ;
		Label2 = new JTextField(" Request ID : ") ;
		Label2.setEditable(false) ;
		Label2.setBackground(appCom.back) ;
		Label2.setFont(appCom.boldFont) ;
		Label2.setBorder(appCom.Empty0000);
		p21.add(Label2, BorderLayout.WEST) ;

		textAreaRID = appCom.CreateControlTextField() ;
		textAreaRID.setFont(appCom.fixedFont) ;
		p21.add(textAreaRID, BorderLayout.CENTER) ;
		p2.add(p21, BorderLayout.CENTER) ;

		//------ Request ID BUTTON set -----
		JPanel p22 = appCom.CreateGridLayoutPanel() ;
		p22.setLayout(appCom.gridLayout11) ;	// 1y * 1x
		p22.setBorder(appCom.Empty0000) ;
		for (int i=0; i<button2.length; i++) {
			button2[i] = appCom.CreateControlButton(buttonString2[i]) ;
			button2[i].setActionCommand(buttonString2[i]) ;
//			button2[i].setToolTipText(buttonString2[i]) ;
			button2[i].addActionListener(this) ;
			p22.add(button2[i]) ;
		}
//		button2[0].setBackground(appCom.lightYellow) ;
//		button2[0].setEnabled(false) ;
		p2.add(p22, BorderLayout.SOUTH) ;
		left.add(p2, BorderLayout.SOUTH) ;

		//----------------- Result Panel set ---------------------
		right = appCom.CreateBorderLayoutPanel() ;
		right.setBorder(BorderFactory.createTitledBorder("Results")) ;

		textAreaRPT = appCom.CreateControlTextArea() ;
		textAreaRPT.setFont(appCom.fixedFont) ;
		textAreaRPT.setEditable(false) ;
//		repoPanel = new JScrollPane(html) ;
		repoPanel = new JScrollPane(textAreaRPT) ;
		right.add(repoPanel, BorderLayout.CENTER) ;

		//------ Result BUTTON Panel -----
		JPanel p32 = appCom.CreateGridLayoutPanel() ;
		p32.setBorder(appCom.Empty0000) ;
		for (int i=0; i<button3.length; i++) {
			button3[i] = appCom.CreateControlButton(buttonString3[i]) ;
			button3[i].setActionCommand(buttonString3[i]) ;
//			button3[i].setToolTipText(buttonString3[i]) ;
			button3[i].addActionListener(this) ;
			p32.add(button3[i]) ;
		}
		button3[0].setEnabled(false) ;
		button3[1].setEnabled(false) ;
		if (mode == 0) {
			button3[2].setForeground(appCom.blue) ;//"New Blast"
		}
		right.add(p32, BorderLayout.SOUTH) ;

		//------ Split Line ------
		JSplitPane splitPane = new JSplitPane(JSplitPane.HORIZONTAL_SPLIT, left, right) ;
		splitPane.setDividerLocation(270) ;
		splitPane.setOneTouchExpandable(true) ;
		add(splitPane, BorderLayout.CENTER) ;
	}


//  ---- DNA-SEQ GET FROM SEARCH DATA -----
	private int getSearchData() {
		int[] selected = OS.tableViewEntry.getSelectedRows() ;
		if (OS.selectF.equals("Column")) selected = new int[0];		//04-02
		int entcnt = 0;

		names = new String[OS.genomeNam.size()][4];					//12-00
		for (int k=0; k<OS.genomeNam.size(); k++) {					//12-00
			String[] wgenom = (String[])OS.genomeNam.elementAt(k);	//12-00
			names[k][0] = wgenom[2];	//FFname					//12-00
			names[k][1] = wgenom[1];	//Organism					//12-00
			names[k][2] = wgenom[0];	//Accession					//12-00
			names[k][3] = wgenom[3];	//FF-Path					//12-00
		}

		//------ Get genome sequence info -------	//12-00 add all 
		seqlng = new int[names.length];
		sequences = new String[names.length];
		for(int idx=0; idx<names.length; idx++) {
			String fileNam = names[idx][3]+names[idx][0];
			try {
				FileReader ffReader = new FileReader(fileNam);
				BufferedReader lineRead = new BufferedReader(ffReader) ;
				String line = lineRead.readLine() ;
				line = lineRead.readLine() ;
				StringBuffer sb = new StringBuffer();
				while (line != null){
					sb.append(line);
					line = lineRead.readLine();
				}
				sequences[idx] = sb.toString();
				seqlng[idx] = sequences[idx].length();
				ffReader.close() ;
				ffReader = null ;
			} catch (Exception e) {
				appCom.MessageDialog("Fasta file read error !", 2);
				System.out.println(" Fasta file read error in getDNAFasta:"+fileNam);//DEBUG
				return 0;
			}
		}

		//---------------------------------------
		String oaccs = "";										//12-00
		String ofeat = "";										//12-00
		String oloca = "";										//12-00
		int rowMax = OS.tableViewEntry.getRowCount() ;
		for (int row=0; row<rowMax; row++) {
			int rno = Integer.valueOf((String)OS.tableViewEntry.getValueAt(row,0)).intValue() - 1 ;//07-02
			String feat = OS.tableEntry[rno][OS.FEATCOL] ;			//12-00
			if (feat.equals("source")) continue;					//12-00
//			if (!(feat.equals("CDS")) && !(feat.equals("gene"))) continue;//12-00

			if (selected.length > 0) {								//10-00
				boolean addF = false ;								//08-00
				for (int j=0; j<selected.length; j++) {				//08-00
					if (selected[j] == row) {						//08-00
						addF = true ;								//08-00
						break ;										//08-00
					}												//08-00
				}													//08-00
				if (addF == false) continue ;						//08-00
			}

			String accs = OS.tableEntry[rno][OS.ACCECOL] ;			//12-00
			String loca = OS.tableEntry[rno][OS.LOCACOL] ;			//10-00
			if (loca.indexOf("..") < 0)  continue ;
			if (selected.length == 0 && SearchEntryPanel.keyWSF == false) {//10-00 add
				if (feat.equals("gene")) continue;					//12-00
				if ((accs.equals(oaccs)) &&							//12-00
					(feat.equals(ofeat)) &&							//12-00
					(loca.equals(oloca))) continue;					//12-00
			} else {
				if ((accs.equals(oaccs)) &&							//12-00
					(feat.equals(ofeat)) &&							//12-00
					(loca.equals(oloca))) continue;					//12-00
				if (feat.equals("gene")) {							//12-00
					boolean skipF = false ;
					if (selected.length == 0) {						//12-00 add
						for (int j=0; j<rowMax; j++) {
							if ((j != row) &&
								(((String)OS.tableViewEntry.getValueAt(j,OS.FEATCOL)).equals("CDS")) &&
								(((String)OS.tableViewEntry.getValueAt(j,OS.LOCACOL)).equals(loca)) &&
								(((String)OS.tableViewEntry.getValueAt(j,OS.ACCECOL)).equals(accs))) {
								skipF = true ;
								break;
							}
						}
					} else {
						for (int j=0; j<selected.length; j++) {
							if ((((String)OS.tableViewEntry.getValueAt(selected[j],OS.FEATCOL)).equals("CDS")) &&
								(((String)OS.tableViewEntry.getValueAt(selected[j],OS.LOCACOL)).equals(loca)) &&
								(((String)OS.tableViewEntry.getValueAt(selected[j],OS.ACCECOL)).equals(accs))) {
								skipF = true ;
								break;
							}
						}
					}
					if (skipF) continue ;
				}
			}

			//----- SEQ get ----- 					//12-00 add
			int idx = 0;
			for(int i=0; i<names.length; i++) {
				if (OS.tableEntry[rno][OS.ACCECOL].equals(names[i][2])) {
					idx = i;
					break;
				}
			}

			int p = loca.indexOf("..");
			int ps = 0, pe = loca.length();
			String seq = "";
			while(p > 0) {
				for (int i=p-1; i>=0; i--) {
					if (loca.charAt(i) < '0' || loca.charAt(i) > '9') break ;
					ps = i;
				}
				int p2 = p+2;
				if (loca.charAt(p2) == '<' || loca.charAt(p2) == '>') p2++;
				for (int i=p2; i<loca.length(); i++) {
					if (loca.charAt(i) < '0' || loca.charAt(i) > '9') break ;
					pe = i+1;
				}
				int st = Integer.valueOf(loca.substring(ps,p)).intValue() - 1;
				int en = Integer.valueOf(loca.substring(p2,pe)).intValue();//12-00
				seq += sequences[idx].substring(st,en);			//12-00
				p = loca.indexOf(".." ,p+2);
			}
			seq = seq.toUpperCase() ;
			if (loca.indexOf("complement") >= 0) {	//change to GYAKUSOUHOSA
				StringBuffer sb = new StringBuffer();
				for (int i=seq.length()-1; i>=0; i--) {
					if      (seq.charAt(i) == 'A') sb.append('T');
					else if (seq.charAt(i) == 'C') sb.append('G');
					else if (seq.charAt(i) == 'G') sb.append('C');
					else if (seq.charAt(i) == 'T') sb.append('A');
					else						   sb.append('N');
				}
				seq = sb.toString();
			}

			textAreaSEQ.append(">["+OS.tableEntry[rno][0]+"]"+accs+" "+feat+" "+loca+"\n"+seq+"\n");
			entcnt++;
			oaccs = accs;										//12-00
			ofeat = feat;										//12-00
			oloca = loca;										//12-00
		}
		return entcnt;
	}

//  ---- Protein-SEQ GET FROM SEARCH DATA ----- add 10-00
	private int getSearchProtein() {
		int[] selected = OS.tableViewEntry.getSelectedRows() ;
		if (OS.selectF.equals("Column")) selected = new int[0];
		int entcnt = 0;

		int rowMax = OS.tableViewEntry.getRowCount() ;
		int sno = 0;												//12-00
		for (int row=0; row<rowMax; row++) {//View table index
			int rno = Integer.valueOf((String)OS.tableViewEntry.getValueAt(row,0)).intValue() - 1 ;//07-02
			if (rno <= sno) continue;								//12-00
			String feat = OS.tableEntry[rno][OS.FEATCOL] ;			//12-00
			if (!(feat.equals("CDS")) && !(feat.equals("gene"))) continue;//12-00

			if (selected.length > 0) {
				boolean addF = false ;
				for (int j=0; j<selected.length; j++) {
					if (selected[j] == row) {
						addF = true ;
						break ;
					}
				}
				if (addF == false) continue ;
			}

			String rid = rid = OS.tableEntry[rno][0] ;				//12-00
			String seq = "" ;
			String accs = OS.tableEntry[rno][OS.ACCECOL] ;			//12-00
			String loca = OS.tableEntry[rno][OS.LOCACOL] ;			//12-00
//			System.out.println("["+rid+"]"+accs+" "+feat+" "+loca);//DEBUG
			for (int k=rno; k<OS.entryCnt; k++) {
				if (!(OS.tableEntry[k][OS.LOCACOL].equals(loca)) ||
					!(OS.tableEntry[k][OS.ACCECOL].equals(accs))) break;
				if ((OS.tableEntry[k][OS.FEATCOL].equals("CDS")) &&
					(OS.tableEntry[k][OS.QUALCOL].equals("translation"))) {
					rid = OS.tableEntry[k][0] ;						//12-00
					seq = OS.tableEntry[k][OS.QUALCOL+1] ;
				}
				sno = k;											//12-00
			}
			if (seq.equals("")) {
				for (int k=rno-1; k>0; k--) {
					if (!(OS.tableEntry[k][OS.LOCACOL].equals(loca)) ||
						!(OS.tableEntry[k][OS.ACCECOL].equals(accs))) break;
					if ((OS.tableEntry[k][OS.FEATCOL].equals("CDS")) &&
						(OS.tableEntry[k][OS.QUALCOL].equals("translation"))) {
						rid = OS.tableEntry[k][0] ;					//12-00
						seq = OS.tableEntry[k][OS.QUALCOL+1] ;
						break;										//12-00
					}
				}
			}
			if (seq.equals("")) continue;

			textAreaSEQ.append(">["+rid+"]"+accs+" CDS "+loca+"\n"+seq+"\n");
			entcnt++;
		}
		return entcnt;
	}


	//--------- Convert Unusable Charctor --------
	private String cnvUStr(String ss) {
		String rtn = "" ;
		String str = ss.trim() ;
		for (int i=0; i<str.length(); i++) {
			char c = str.charAt(i) ;
			if (c==' ' || c==',' || c==':' || c=='(' || c==')') {
				rtn += "_" ;
			} else {
				rtn += String.valueOf(c) ;
			}
		}
		return rtn ;
	}
	//-----------------------
	private String idName(String iname) {
		String name = iname.trim() ;
		int rlng = name.length() ;	
		//System.out.println(" - name="+name) ;		//DEBUG
		if (rlng != 0 && name.charAt(1) != '.') {
			for (int j = 1; j < rlng; j++) {
				if (name.charAt(j) == ' ') {
					String wknam = name.substring(0,8) + '.';
					wknam += name.substring(j+1) ;
					name = wknam ;
					//System.out.println(" - name="+name) ;	//DEBUG
					break;
				}
			}
		}
		return name ;
	}


//  ---------- BUTTON ACTION ----------
	public void actionPerformed(ActionEvent e) {
		String s = e.getActionCommand() ;
		status.setFont(appCom.defaultFont) ;
		status.setBackground(Color.white) ;
		status.setText(" ") ;

		if (s.equals("Import from Search")) {		//"Import from Search"
			if (OS.tableViewEntry == null) {
				status.setBackground(Color.yellow) ;
				status.setFont(appCom.boldFontLL) ;
				status.setText(" Please select any Entry data !") ;
				return ;
			}
			if (OS.SEQUCOL == 0) {
				status.setBackground(Color.yellow) ;
				status.setFont(appCom.boldFontLL) ;
				status.setText(" Sequence data not found !") ;
				return ;
			}
			if (SelectSeq()) {		// DNA or Protein select Dialog   10-00
				InforBIO.frame.setCursor(Cursor.getPredefinedCursor(Cursor.WAIT_CURSOR)) ;
//				status.setText(" Import Sequence now ...") ;
				textAreaSEQ.setText("") ;
				textAreaMSG.setText("") ;
				outFnam = OS.DBName ;
				int seqcnt = 0;										//12-00
				SEP.NumberClick();	//sort entryTable				//13-00

				if (proteinF) {										//10-00
					seqcnt = getSearchProtein();					//12-00
				} else {											//10-00
					seqcnt = getSearchData();						//12-00
				}													//10-00
				if (seqcnt > 0) {									//12-00
					seqF = true ;
					button1[3].setEnabled(true) ;	//"Submit Blast"
					button1[3].setBackground(appCom.lightYellow) ;
					appCom.StatusMessage(" "+seqcnt+" sequences imported !",0) ;
				} else {
					appCom.StatusMessage(" Sequence data not found !",2) ;
				}
			}
			InforBIO.frame.setCursor(Cursor.getPredefinedCursor(Cursor.DEFAULT_CURSOR)) ;
		}

		else if (s.equals("Import Fasta File")) {		//"Import Fasta File"
			FileDialog importSeq = new FileDialog(frame, "Import Fasta File", FileDialog.LOAD) ;
			importSeq.setDirectory(OS.SysPath) ;
			importSeq.setFile("*.fst;*.fas") ;
			importSeq.show();
			if (importSeq.getFile() != null) {
				InforBIO.frame.setCursor(Cursor.getPredefinedCursor(Cursor.WAIT_CURSOR)) ;
				status.setText(" Loading Data Now ...") ;
				OS.DbPath = importSeq.getDirectory() ;
				String fname = importSeq.getDirectory() ;
				fname += importSeq.getFile() ;
//				if (fname.endsWith(".fst") == false) {
//					fname += ".fst";
//				}
				int p = fname.lastIndexOf(".");						//08-00
				outFnam = fname.substring(0,p);	//Export file name	//08-00
				File wfile = new File(fname);
				if (wfile.canRead() == false) {
					status.setBackground(Color.yellow) ;
					status.setFont(appCom.boldFontLL) ;
					status.setText(" Selected file not found !! ") ;
					InforBIO.frame.setCursor(Cursor.getPredefinedCursor(Cursor.DEFAULT_CURSOR)) ;
					return ;
				}

				textAreaSEQ.setText("") ;
				textAreaMSG.setText("") ;
				try {
					BufferedReader reader = new BufferedReader(new FileReader(fname)) ;
					String line = reader.readLine() ;
					while (line != null) {
						textAreaSEQ.append(line+"\n") ;
						line = reader.readLine() ;
					}
					reader.close() ;
					reader = null ;
				} catch (Exception ex) {
					appCom.MessageDialog(fname+" file not found !", 0);
					System.out.println("Error : "+fname+" file not found.") ;
				}
				seqF = true ;
				button1[3].setEnabled(true) ;	//"Submit Blast"
				button1[3].setBackground(appCom.lightYellow) ;
				status.setText(" Import complete !") ;
			}
			InforBIO.frame.setCursor(Cursor.getPredefinedCursor(Cursor.DEFAULT_CURSOR)) ;
		}

		else if (s.equals("Set Options")) {		//"Set Options"
			if (optPF == false) {
				OB = new OptionBlast() ;
				optPF = true ;
			}
			OB.frame.toFront() ;
			InforBIO.frame.setCursor(Cursor.getPredefinedCursor(Cursor.DEFAULT_CURSOR)) ;
		}

		else if (s.equals("Submit Blast")) {	//"Submit Blast"
			String query = textAreaSEQ.getText() ;
			if (query.length() > 0)
				 seqF = true ;
			else seqF = false ;
			if (seqF == false) {
				status.setBackground(Color.yellow) ;
				status.setFont(appCom.boldFontLL) ;
				status.setText(" Sequence data not input !") ;
				return ;
			}

			InforBIO.frame.setCursor(Cursor.getPredefinedCursor(Cursor.WAIT_CURSOR)) ;
			textAreaMSG.setText("") ;
			textAreaRID.setText("") ;
			right.remove(repoPanel) ;
			repoPanel = new JScrollPane(textAreaRPT) ;
			right.add(repoPanel, BorderLayout.CENTER) ;
			right.revalidate() ;

			blastOptSet() ;
			System.out.println(new Date() + " - Blast submit start -") ;//DEBUG
			BlastServerDdbj BSD = new BlastServerDdbj() ;
			bResult = BSD.Blast_Search(query, blastOption) ;
			System.out.println(new Date() + " - Blast submit end -\n") ;//DEBUG

			if (bResult.length() == 0) {
				status.setBackground(Color.yellow) ;
				status.setFont(appCom.boldFontLL) ;
				status.setText(" Blast result is empty !") ;
				InforBIO.frame.setCursor(Cursor.getPredefinedCursor(Cursor.DEFAULT_CURSOR)) ;
				return ;
			} else if (bResult.startsWith("ERROR:")) {
				status.setBackground(Color.yellow) ;
				status.setFont(appCom.boldFontLL) ;
				status.setText(bResult.substring(6)) ;
				InforBIO.frame.setCursor(Cursor.getPredefinedCursor(Cursor.DEFAULT_CURSOR)) ;
				return ;
			}

			subF = true ;
			resultF = OP.getProperty(OP.BLAST_RESULT, "mail") ;
			if (resultF.equals("mail")) {
				int sp = bResult.indexOf("[") ;
				int ep = bResult.indexOf("]") ;
				if (sp > 0) {
					textAreaMSG.setText(bResult) ;
					String no = bResult.substring(sp+1,ep) ;
					textAreaRID.setText(no) ;
				}
				status.setBackground(appCom.waterBlue) ;
				status.setFont(appCom.boldFontL) ;
				status.setText(" Blast result forwerded to E-Mail.") ;
			} else {
				appCom.SaveFile(blastHtml, bResult) ;
				try {
					url = new URL("file:///"+blastHtml) ;
				} catch (java.net.MalformedURLException exc) {
					url = null ;
				}
				try {
					if (url != null) {
						html = new JEditorPane(url) ;
						html.setEditable(false) ;
						html.addHyperlinkListener(this) ;
					}
				} catch (MalformedURLException me) {
					System.out.println("Java Malformed URL. ") ;
				} catch (IOException ie) {
					System.out.println("Java URL IOException. ") ;
				}
				right.remove(repoPanel) ;
				repoPanel = new JScrollPane(html) ;
				right.add(repoPanel, BorderLayout.CENTER) ;
				right.revalidate() ;

				button3[0].setEnabled(true) ;
				button3[1].setEnabled(true) ;
			}
			InforBIO.frame.setCursor(Cursor.getPredefinedCursor(Cursor.DEFAULT_CURSOR)) ;
		}

		else if (s.equals("Result Search")) {		//"Result Search"
			InforBIO.frame.setCursor(Cursor.getPredefinedCursor(Cursor.WAIT_CURSOR)) ;
//			showOptSet() ;
			showOption = "&w=m&m=b&f=auto&i=" ;
			System.out.println(new Date() + " - Result serach start -") ;//DEBUG
			BlastServerDdbj BSD = new BlastServerDdbj() ;
			bResult = BSD.Result_Search(textAreaRID.getText(), showOption) ;
			System.out.println(new Date() + " - Result serach end -\n") ;//DEBUG

			if (bResult.length() == 0) {
				status.setBackground(Color.yellow) ;
				status.setFont(appCom.boldFontLL) ;
				status.setText(" Blast result is empty !") ;
				InforBIO.frame.setCursor(Cursor.getPredefinedCursor(Cursor.DEFAULT_CURSOR)) ;
				return ;
			} else if (bResult.startsWith("ERROR:")) {
				status.setBackground(Color.yellow) ;
				status.setFont(appCom.boldFontLL) ;
				status.setText(bResult.substring(6)) ;
				InforBIO.frame.setCursor(Cursor.getPredefinedCursor(Cursor.DEFAULT_CURSOR)) ;
				return ;	//comment for DEBUG
			}

//			appCom.SaveFile(blastHtml, bResult) ;
			try {
				url = new URL("file:///"+blastHtml) ;
			} catch (java.net.MalformedURLException exc) {
				url = null ;
			}
			try {
				if (url != null) {
					html = new JEditorPane(url) ;
					html.setEditable(false) ;
					html.addHyperlinkListener(this) ;
				}
			} catch (MalformedURLException me) {
				System.out.println("Java Malformed URL. ") ;
			} catch (IOException ie) {
				System.out.println("Java URL IOException. ") ;
			}
			right.remove(repoPanel) ;
			repoPanel = new JScrollPane(html) ;
			right.add(repoPanel, BorderLayout.CENTER) ;
			right.revalidate() ;

			ridF = true ;
			button3[0].setEnabled(true) ;
			button3[1].setEnabled(true) ;
			InforBIO.frame.setCursor(Cursor.getPredefinedCursor(Cursor.DEFAULT_CURSOR)) ;
		}

		else if (s.equals("Print")) {
			int LMax = 53;		//Line Max of Page
			int pMax = 0;		//Page Max
			int pST = 0;		//Print start data
			int pEN = LMax;		//Print end data

			Toolkit tk = Toolkit.getDefaultToolkit();
			PrintJob pjob = tk.getPrintJob(new JFrame(), "Printing", (Properties)null) ;
			if (pjob != null){
				InforBIO.frame.setCursor(Cursor.getPredefinedCursor(Cursor.WAIT_CURSOR)) ;
				bResult = appCom.LoadFile(blastHtml) ;//DEBUG
				vResult = new Vector() ;
				String text = bResult.substring(bResult.indexOf("<TITLE>")+7, bResult.indexOf("</TITLE>")) ;
				vResult.addElement(text) ;
				vResult.addElement("<HR>") ;
				int sp = bResult.indexOf("<PRE>")+5 ;
				int ep = bResult.indexOf("\n", sp) ;
				text = "" ;
				boolean cpF = true ;
				while (ep > 0) {
					String wtext = bResult.substring(sp, ep) ;
					if (wtext.indexOf("<HR>") >= 0) {
						vResult.addElement("<HR>") ;
						sp = bResult.indexOf("<PRE>",sp) ;
						if (sp < 0) break ;
						ep = bResult.indexOf("\n",sp) ;
						wtext = bResult.substring(sp+5, ep) ;
					}
					if (wtext.indexOf("&gt;") >= 0) {
						int gp = wtext.indexOf("&gt;")+4 ;
						wtext = ">"+wtext.substring(gp) ;
					}
					if (wtext.equals("")) {
						vResult.addElement(" ") ;
					} else if (wtext.equals("Go to top")) {
						text = "" ;
					} else {
						for (int j=0; j<wtext.length(); j++) {
							char c = wtext.charAt(j) ;
							if (c =='<') cpF = false ;
							else if (c =='>') cpF = true ;
							else if (cpF) text += String.valueOf(c) ;
						}
						if (cpF && (text.length() > 0)) {
							vResult.addElement(text) ;
//							System.out.println(ep+" : "+text) ;//DEBUG
							text = "" ;
						}
					}
					sp = ep+1 ;
					ep = bResult.indexOf("\n", sp) ;
				}
				reportCnt = vResult.size() ;
				int mod = reportCnt % LMax ;
				if (mod == 0) 
					 pMax = reportCnt / LMax ;
				else pMax = reportCnt / LMax + 1 ;
				if (reportCnt < LMax) pEN = reportCnt ;
//				System.out.println(" Print mod = "+mod+", PMAX = "+pMax) ;//DEBUG

				for (int i=0; i<pMax; i++) {
					Graphics pg = pjob.getGraphics();
					if (pg != null) {
//						System.out.println(" Print Page = "+i) ;//DEBUG
						PrintCanvas canvas = new PrintCanvas(i+1, pMax, pST, pEN);
						canvas.print(pg);
						pg.dispose();
					}
					pST += LMax ;
					pEN += LMax ;
					if (pEN > reportCnt) pEN = reportCnt ;
				}
				pjob.end();
				StatusPanel.status.setText(" Print complete !") ;
			}
		}

		else if (s.equals("Export html")) {
			FileDialog exportNote = new FileDialog(frame, "Export html", FileDialog.SAVE) ;
			exportNote.setDirectory(OS.SysPath) ;
			exportNote.setFile(OS.DBName+".html") ;
			exportNote.show();
			if (exportNote.getFile() != null) {
				InforBIO.frame.setCursor(Cursor.getPredefinedCursor(Cursor.WAIT_CURSOR)) ;
				OS.SysPath = exportNote.getDirectory() ;
				String fname = exportNote.getDirectory() ;
				fname += exportNote.getFile() ;
				if (OS.OSName.startsWith("Mac") || OS.OSName.equals("UNIX")) {
					if(fileNameCK(exportNote.getFile()) == false) return ;
				}
				if (fname.endsWith(".html") == false) {
					int p = fname.lastIndexOf(".") ;
					if (p > 0) {
						fname = fname.substring(0,p)+".html" ;
					} else {
						fname += ".html" ;
					}
				}
				File theFile = new File(fname);
				if (theFile.canRead()) {				// Overwrite
					if (theFile.canWrite() == false) {	// Check write protect
						StatusPanel.status.setBackground(Color.yellow) ;
						StatusPanel.status.setFont(appCom.boldFontLL) ;
						StatusPanel.status.setText(" Export failed !! ") ;
						InforBIO.frame.setCursor(Cursor.getPredefinedCursor(Cursor.DEFAULT_CURSOR)) ;
						return ;
					}
				}
				//------- Export File --------
				InforBIO.frame.setCursor(Cursor.getPredefinedCursor(Cursor.WAIT_CURSOR)) ;
//				appCom.SaveFile(fname, bResult) ;
				try {
					FileWriter fwriter = new FileWriter(fname) ;
					String text = "" ;
					int sp = 0 ;
					int ep = bResult.indexOf("\n", sp) ;
					while (ep > 0) {
						text = bResult.substring(sp, ep+1) ;
						fwriter.write(text) ;
						sp = ep+1 ;
						ep = bResult.indexOf("\n", sp) ;
					}
					fwriter.close() ;
					fwriter = null ;
				}
				catch (IOException ie) {
				}
				StatusPanel.status.setText(" Export complete !") ;
			}
		} 

		else if(s.equals("New Blast")) {
			Thread TRD = new Thread() {
				public void run() {
					newNo++ ;
					Blast2 BLT2 = new Blast2(newNo) ;
				}
			} ;
			TRD.start() ;
		}
		else {
			System.out.println(" Button name error !! ") ;//DEBUG
		}
		InforBIO.frame.setCursor(Cursor.getPredefinedCursor(Cursor.DEFAULT_CURSOR)) ;
	}

	//-------------------------
	private boolean fileNameCK(String fnam) {
		boolean rtn = true ;
		int col = 1 ;
		if (Character.isLetter(fnam.charAt(0))) {
			for (int k=1; k<fnam.length(); k++) {
				if (fnam.charAt(k) == '.') break ;
				if (Character.isLetterOrDigit(fnam.charAt(k)) == false) {
					if (fnam.charAt(k) == '-' || fnam.charAt(k) == '_') continue ;
					rtn = false ;
					col = k+1 ;
					break ;
				}
			}
		} else {
			rtn = false ;
		}
		if (rtn == false) {
			appCom.MessageDialog(" File name error !  (Col. "+col+")", 0);
		}
		InforBIO.frame.setCursor(Cursor.getPredefinedCursor(Cursor.DEFAULT_CURSOR)) ;
		return rtn ;
	}

	//------ Clear ALL ------
	private void clearAll() {
		textAreaSEQ.setText("") ;
		textAreaMSG.setText("") ;
		textAreaRID.setText("") ;
		textAreaRPT.setText("") ;
		subF = false ;
		ridF = false ;
	}

	//------ Blast Option Set ------
	private void blastOptSet() {
//		&program=blastn&database=dna&division=ddbjhum+ddbjbct&gap=1&result=mail&address=
		String opt = "" ;	// Work String
		blastOption = "&lang=E" ;

		opt = OP.getProperty(OP.BLAST_PGM, OP.DEFAULT_BPGM) ;
		if (opt.startsWith("blastn")) blastOption += "&program=blastn" ;
		else if (opt.startsWith("blastp")) blastOption += "&program=blastp" ;
		else if (opt.startsWith("blastx")) blastOption += "&program=blastx" ;
		else if (opt.startsWith("tblastn")) blastOption += "&program=tblastn" ;
		else if (opt.startsWith("tblastx")) blastOption += "&program=tblastx" ;//10-02

		opt = OP.getProperty(OP.BLAST_DB, OP.DEFAULT_BDB) ;
		if (opt.startsWith("default")) blastOption += "&database=dna" ;
		else if (opt.startsWith("DDBJ ALL")) blastOption += "&database=dna" ;
		else if (opt.startsWith("DDBJ updates")) blastOption += "&database=ddbjnew" ;
		else if (opt.startsWith("EPD")) blastOption += "&database=epd" ;
		else if (opt.startsWith("PIR")) blastOption += "&database=pir" ;
		else if (opt.startsWith("PRF")) blastOption += "&database=prf" ;
		else if (opt.startsWith("SWISS")) blastOption += "&database=swiss" ;
		else if (opt.startsWith("DAD")) blastOption += "&database=dad" ;
		else if (opt.startsWith("PDBsh")) blastOption += "&database=pdbsh" ;
		else if (opt.startsWith("Protein")) blastOption += "&database=protein" ;
		else if (opt.startsWith("C.elegans wormpep")) blastOption += "&database=wormpep" ;
		else if (opt.startsWith("C.elegans(DNA)")) blastOption += "&database=wormdna" ;

		blastOption += "&division=" ;
		boolean addF = false ;
		for (int i=0; i<OP.BLAST_DIV.length; i++) {
			if (OP.getProperty(OP.BLAST_DIV[i], "1").equals("1")) {
				if (addF) blastOption += "%2B" ;//"%2B"="+"
				if     (i == 0) blastOption += "ddbjhum" ;
				else if(i == 1) blastOption += "ddbjpri" ;
				else if(i == 2) blastOption += "ddbjrod" ;
				else if(i == 3) blastOption += "ddbjmam" ;
				else if(i == 4) blastOption += "ddbjvrt" ;
				else if(i == 5) blastOption += "ddbjinv" ;
				else if(i == 6) blastOption += "ddbjpln" ;
				else if(i == 7) blastOption += "ddbjbct" ;
				else if(i == 8) blastOption += "ddbjvrl" ;
				else if(i == 9) blastOption += "ddbjphg" ;
				else if(i == 10) blastOption += "ddbjpat" ;
				addF = true ;
			}
		}

		if (OP.getProperty(OP.BLAST_GAP, "1").equals("1"))
			 blastOption += "&gap=1" ;
		else blastOption += "&gap=0" ;
		if (OP.getProperty(OP.BLAST_RESULT, "mail").equals("mail")) {
			 blastOption += "&result=mail&address=" ;
			 blastOption += OP.getProperty(OP.BLAST_ADDR, OP.DEFAULT_BADDR) ;
		} else blastOption += "&result=www" ;
//		if (OP.getProperty(OP.BLAST_HTML, "1").equals("1"))
//			 blastOption += "&html=1" ;
//		else blastOption += "&html=0" ;
		blastOption += "&scores="+OP.getProperty(OP.BLAST_SCORES, OP.DEFAULT_SCORES);//10-02
		blastOption += "&alignments="+OP.getProperty(OP.BLAST_ALIGN, OP.DEFAULT_ALIGN);//10-02
		blastOption += "&expect="+OP.getProperty(OP.BLAST_EXPECT, OP.DEFAULT_EXPECT);//10-02
		blastOption += "&html=1&filter=1" ;							//10-02
	}

	//------ Show Option Set ------
	private void showOptSet() {
//		&lang=E&program=blastn&database=ddbjnew&gap=1&stack=20030930094945_18107
		String opt = "" ;	// Work String
		showOption = "&lang=E" ;

		opt = OP.getProperty(OP.BLAST_PGM, OP.DEFAULT_BPGM) ;
		if (opt.startsWith("blastn")) showOption += "&program=blastn" ;
		else if (opt.startsWith("blastp")) showOption += "&program=blastp" ;
		else if (opt.startsWith("blastx")) showOption += "&program=blastx" ;
		else if (opt.startsWith("tblastn")) showOption += "&program=tblastn" ;
		else if (opt.startsWith("tblastx")) showOption += "&program=tblastx" ;//10-02

		opt = OP.getProperty(OP.BLAST_DB, OP.DEFAULT_BDB) ;
		if (opt.startsWith("default")) showOption += "&database=dna" ;
		else if (opt.startsWith("DDBJ ALL")) showOption += "&database=dna" ;
		else if (opt.startsWith("DDBJ updates")) showOption += "&database=ddbjnew" ;
		else if (opt.startsWith("EPD")) showOption += "&database=epd" ;
		else if (opt.startsWith("PIR")) showOption += "&database=pir" ;
		else if (opt.startsWith("PRF")) showOption += "&database=prf" ;
		else if (opt.startsWith("SWISS")) showOption += "&database=swiss" ;
		else if (opt.startsWith("DAD")) showOption += "&database=dad" ;
		else if (opt.startsWith("PDBsh")) showOption += "&database=pdbsh" ;
		else if (opt.startsWith("Protein")) showOption += "&database=protein" ;
		else if (opt.startsWith("C.elegans wormpep")) showOption += "&database=wormpep" ;
		else if (opt.startsWith("C.elegans(DNA)")) showOption += "&database=wormdna" ;

		if (OP.getProperty(OP.BLAST_GAP, "1").equals("1"))
			 showOption += "&gap=1" ;
		else showOption += "&gap=0" ;

		showOption += "&stack=" ;
	}


//  --------------------------------------
//  --------- Print Canvas Class ---------
//  --------------------------------------
	class PrintCanvas extends Canvas {
		int x = 72, y = 102;//Print area origin
		int ey = 744;		//Page No print Y
		int fh = 12;		//Font hite
		int pno = 0;		//Page No.
		int pmx = 0;		//Page Max
		int pst = 0;		//Print start data
		int pen = 0;		//Print end data
		public PrintCanvas(int no, int mx, int st, int en) {
			setSize(596, 846);	//A4 size
			pno = no ;
			pmx = mx ;
			pst = st ;
			pen = en ;
		}
		public Dimension getPrefferedSize() {
			return new Dimension(596, 846);	//A4 size
		}       
		public void paint(Graphics g) {
			Rectangle r = getBounds() ;
			g.setColor(Color.white) ;
			g.fillRect(0, 0, r.width, r.height) ;
			g.setColor(Color.black) ;
			g.setFont(appCom.fixedFontS) ;
			for (int i=pst,j=0; i<pen; i++,j++) {
				int yy = fh*j+y ;
				String text =(String)vResult.elementAt(i) ; 
				if (text.equals("<HR>"))
					 g.drawLine(x, yy, x+450, yy);
				else g.drawString(text, x, yy) ;
			}
			g.drawString(String.valueOf(pno)+" / "+String.valueOf(pmx), x+200, ey) ;
//			System.out.println(" Print End ") ;//DEBUG
		}
	}


//  ------------------------------------------
//  --------- Select Sequence Dialog ---------	10-00 change all
//  ------------------------------------------
	private boolean SelectSeq() {
		proteinF = false ;
		JRadioButton[] selButton = new JRadioButton[2] ;
		ButtonGroup bg = new ButtonGroup() ;
		SelListener selListener = new SelListener() ;
		selButton[0] = new JRadioButton(" DNA ", true) ;
		selButton[0].addActionListener(selListener);
		bg.add(selButton[0]);
		selButton[1] = new JRadioButton(" Protein ") ;
		selButton[1].addActionListener(selListener);
		bg.add(selButton[1]);

		Object[] options = { "OK", "CANCEL" };
		int rtn  = JOptionPane.showOptionDialog(InforBIO.frame, (Object[])selButton
												,"Select Seqence"
												,JOptionPane.DEFAULT_OPTION
												,JOptionPane.QUESTION_MESSAGE
												,null, options, options[0]);
		if (rtn != JOptionPane.OK_OPTION) return false ;
		return true ;
	}
	//----- SelListener class -----
	class SelListener implements ActionListener {
		public void actionPerformed(ActionEvent e) {
			if (e.getActionCommand().equals("OK")) {
				selDialog.dispose();
			} else if (e.getActionCommand().equals(" DNA ")) {
				proteinF = false ;
			} else if (e.getActionCommand().equals(" Protein ")) {
				proteinF = true ;
			}
		}
	}


//  ------------------------------------
//  ----------- for HTML PANEL ---------
//  ------------------------------------
	public void hyperlinkUpdate(HyperlinkEvent e) {
		if (e.getEventType() == HyperlinkEvent.EventType.ACTIVATED) {
			linkActivated(e.getURL()) ;
		}
	}
	public void linkActivated(URL u) {
		Cursor c = html.getCursor() ;
		String su = u.toString() ;
		if (su.indexOf("get_entry") > 0) {
			HtmlPanel3 HP = new HtmlPanel3() ;
			HP.HtmlPanel3(u, xCnt++, yCnt) ;
			if (xCnt > 40) {
				xCnt = 0 ;
				yCnt++ ;
			}
		} else {
			SwingUtilities.invokeLater(new PageLoader(u, c)) ;
		}
	}
	class PageLoader implements Runnable {
		URL url ;
		Cursor cursor ;

		public PageLoader(URL u, Cursor c) {
			url = u ;
			cursor = c ;
		}
		public void run() {
			if (url == null) {
				html.setCursor(cursor) ;
				Container parent = html.getParent() ;
				parent.repaint() ;
			}
			else {
				Document doc = html.getDocument();
				try {
					html.setPage(url) ;
				} catch (IOException ioe) {
					html.setDocument(doc) ;
					getToolkit().beep() ;
//					urlField.setActionCommand(blastHtml) ;
					try {
						linkActivated(url) ;
					} finally {
					}
				} finally {
					url = null ;
					SwingUtilities.invokeLater(this) ;
				}
			}
		}
	}

}
