# Supplementary material for: G-InforBIO: integrated system for microbial genomics
Source: BMC Bioinformatics. 2006 Aug 4;7:368. doi: 10.1186/1471-2105-7-368 (PMC1552091; doi:10.1186/1471-2105-7-368)
Supplement: Additional File 1 — G-InforBIO_Src_V177. Zipped file of the source code of G-InforBIO system [file 1471-2105-7-368-S1.zip › src/JP/AC/nig/wdcm/analysis/Blast2.java]

////////////////////////////////////////////////////////////////
//                                                            //
//   class name : Blast2                                      //
//                                                            //
//   history    : 09-00 2003.09.17 K.koorikawa (HSK)          //
//                                                            //
////////////////////////////////////////////////////////////////
package JP.AC.nig.wdcm.analysis ;

import java.io.* ;
import java.awt.* ;
import java.awt.event.* ;
import java.util.* ;
import javax.swing.* ;
import javax.swing.table.* ;
import JP.AC.nig.wdcm.client.* ;
import JP.AC.nig.wdcm.analysis.* ;

class  Blast2 {
	private JFrame parentFrame ;
	private int wsize = 800, hsize = 580;
	private JFrame frame ;
	private JPanel groundPanel ;
	private Blast blast = null ;
	private JButton exit_btn = null ;
	private ButtonListener buttonListener = new ButtonListener() ;
	public static JTextField status = null ;
	private JTextField status1 = new JTextField(" Ready ",80) ;
	private ObjectStore OS = ObjectStore.getInstance() ;

	public Blast2(int no) {
		status = status1 ;

		parentFrame = InforBIO.frame;
		frame = new JFrame("New Blast "+String.valueOf(no)) ;
		frame.getContentPane().setLayout(new BorderLayout()) ;
		frame.setIconImage(Toolkit.getDefaultToolkit().getImage("InforBIO.jpg"));
		frame.addWindowListener(new frameListener());

//		System.out.println("- AnlyzeAllBinaryTree() -") ;//DEBUG
		groundPanel = new JPanel(new BorderLayout());
		groundPanel.setBorder(appCom.Empty5555_Lowered);
		frame.getContentPane().add(groundPanel, BorderLayout.CENTER) ;

		blast = new Blast(1, frame) ;
		groundPanel.add(blast, "Center");

		//----------- set status bar --------------
		Box p1 = new Box(BoxLayout.X_AXIS);
		groundPanel.add(p1, "South");

		status.setEditable(false) ;
		status.setFont(appCom.defaultFont) ;
		status.setBackground(Color.white) ;
		p1.add(status) ;

		JLabel sp2 = new JLabel("  ") ;
		sp2.setBackground(appCom.back) ;
		p1.add(sp2) ;

		exit_btn = appCom.CreateControlButton(" Exit ") ;
		exit_btn.addActionListener(buttonListener);
		p1.add(exit_btn, "East") ;

		JLabel sp3 = new JLabel("  ") ;
		sp3.setBackground(appCom.back) ;
		p1.add(sp3) ;
		//-----------------------------

//		Dimension screenSize = Toolkit.getDefaultToolkit().getScreenSize() ;
//		frame.setLocation(screenSize.width/2-wsize/2+20, screenSize.height/2-hsize/2+10) ;
		Point p = InforBIO.frame.getLocationOnScreen();		//13-00
		frame.setLocation(p.x+20, p.y+10);					//13-00
		frame.setSize(wsize, hsize);
		frame.show() ;
	}

	class ButtonListener implements ActionListener {
		public void actionPerformed(ActionEvent e) {
			InforBIO.frame.setCursor(Cursor.getPredefinedCursor(Cursor.WAIT_CURSOR)) ;
			String s = e.getActionCommand() ;
			if (s.equals(" Exit ")) {
				parentFrame.setEnabled(true) ;
				frame.dispose() ;
			} 
			InforBIO.frame.setCursor(Cursor.getPredefinedCursor(Cursor.DEFAULT_CURSOR)) ;
		}
	}

	class frameListener extends WindowAdapter {
		public void windowClosing(WindowEvent e) {
			parentFrame.setEnabled(true);
			frame.dispose();
		}
	}

	public static void setStatus(int mode, String ss) {
		if (mode == 0) {
			status.setFont(appCom.defaultFont) ;
			status.setBackground(Color.white) ;
		} else {
			status.setFont(appCom.boldFontLL) ;
			status.setBackground(Color.yellow) ;
		}
		status.setText(ss) ;
	}

}
