# Supplementary material for: G-InforBIO: integrated system for microbial genomics
Source: BMC Bioinformatics. 2006 Aug 4;7:368. doi: 10.1186/1471-2105-7-368 (PMC1552091; doi:10.1186/1471-2105-7-368)
Supplement: Additional File 1 — G-InforBIO_Src_V177. Zipped file of the source code of G-InforBIO system [file 1471-2105-7-368-S1.zip › src/JP/AC/nig/wdcm/analysis/Blastclust.java]

////////////////////////////////////////////////////////////////
//                                                            //
//   class name : Blastclust                                  //
//                                                            //
//   history    : 10-02 2004.08.04 K.Koorikawa (HSK)          //
//              : 12-00 2005.08.08 I.Tomikawa  (HSK)          //
//                                                            //
////////////////////////////////////////////////////////////////
package JP.AC.nig.wdcm.analysis ;

import java.awt.* ;
import java.awt.event.* ;
import java.awt.image.*;
import java.io.* ;
import java.net.* ;
import java.text.*;
import java.util.* ;
import java.util.regex.*;		//12-00
import javax.swing.* ;
import javax.swing.event.* ;
import javax.swing.text.* ;
import JP.AC.nig.wdcm.client.* ;
import JP.AC.nig.wdcm.feature.* ;

public class Blastclust extends JPanel implements ActionListener, MouseInformable,
									ConFocal, IResourceTypeInfo, ITextResourceKeyInfo {
	private Frame frame = null ;
	private Blastclust instance = null ;
	private JPanel left = null ;
	private JPanel right = null ;

	private String[] buttonString1 = {"Select Genome",		//12-00 add
									  "Import from Search", 
									  "Submit Blastclust",
									  "Import Fasta File",
									  "Points List",
									  "View : List"};	//"List","Linear","Matrix" 12-00 add
//									  "Set Options"};
	private String[] buttonString2 = {"Review",
									  "Zoom IN",			//12-00
									  "Zoom OUT",			//12-00
									  "Export Fasta",
//									  "Import List",
									  "Export List",
//									  "Print List"};
									  "Export Picture"};	//12-00
	private JButton[] button1 = null ;
	private JButton[] button2 = null ;

	private JTextArea queryTA = null ;
	public  JTextArea resultTA = null ;
	private JScrollPane repoPanel ;
	private JTextField Label1, Label2 ;
	private JDialog selDialog ;
	private String query = "";


	//----------- Option panel -------------
	private String[] thresStr1 = {"Similarity threshold :",
								"if <3 then the threshold is set as a BLAST score density ",
								"(0.0 to 3.0; default = 1.75). ",
								"if >=3 then the threshold is set as a percent of ",
								"identical residues (3 to 100)."};
	private String[] thresStr2 = {"Min length coverage :",
								"(0.0 to 1.0; default = 0.9)"};
	private String[] thresStr3 = {"Minimum entry count :",
								"Minimum entry count in a clustre "};
	private JLabel thresLB1 = new JLabel() ;
	private JLabel thresLB2 = new JLabel() ;
	private JLabel thresLB3 = new JLabel() ;
	private JTextField thresTF1, thresTF2, thresTF3;

	private boolean seqF = false ;
	private boolean subF = false ;
	private boolean proteinF = false ;
	private boolean rtnF = false ;

	private int currScale = 1;							//12-00
	private int nextScale = 1;							//12-00
	private String qstat = "";							//12-00

	private OptionBClust OBC = null;
	public static boolean optPF = false;
	private BlastclustServerInternal BSI = null;
	private ObjectStore OS = ObjectStore.getInstance();
	private Option OP = Option.getInstance();
	private PointList PL = null ;
	private boolean pntOK = true;
	public static boolean pntPF = false;

	private int reportCnt = 0 ;
	private String blastOption = "" ;
	private String bResult = "" ;
	private Vector vResult = null ;
	private String fastanam = "."+OS.filSepa+"blastclust.fst";		//12-00

	public int clstNo = 0 ;
	private Vector saveClNo = null;
	public Vector selGNo = null;									//10-03

	private int genoCnt = 0;										//12-00
	private String importF = "";	//Genome/Search/Fasta			//12-00
	private Vector aResult = null ;									//12-00
	private AlignMacroFeatureForBlastclust macrofeat = null;		//12-00
	private String[][] names = null;//Row0=Subject,Row1=Query, Col0=FFname, Col1=FF Title, col2=Accession
	private int[] seqlng = null;									//12-00
	private String[] sequences = null;								//12-00
	private String[][] resultTbl = null ;							//12-00
//	private JScrollPane viewSP = null ;								//12-00

	private Object operable = null;									//12-00
	private Point origPoint = null;									//12-00
	private Point currPoint = null;									//12-00

	private Vector vLocat = new Vector();							//12-00
	private boolean inside = false;									//12-00
	private String locate = "";										//12-00
	private String viewMode = "Linear";								//12-00

	private int newNo = 0 ;
	private JTextField status = null ;
	private DecimalFormat distFormat = new DecimalFormat("0.00000");
	private boolean debugF = false ;

	//------------- PopUpMenue ------------
	private static JPopupMenu popup = null;					//12-00
	private static JMenuItem menuItem1 = null;				//12-00
	private static JMenuItem menuItem2 = null;				//12-00
	private static JMenuItem menuItem3 = null;				//12-00
	private static JMenuItem menuItem4 = null;				//12-00
	private static boolean popupF = false;					//12-00
	public static String clustnam = "";						//12-00

	public Blastclust() {
		super(new BorderLayout(), true) ;
		instance = this ;
		frame = InforBIO.frame;
		status = StatusPanel.status ;

		System.out.println(new Date() + " - Blastclust Panel Set ") ;//DEBUG
		button1 = new JButton[buttonString1.length] ;
		button2 = new JButton[buttonString2.length] ;

		//---------- PopUpMenue ------------	//12-00
		popup = new JPopupMenu();
		menuItem1 = new JMenuItem();
		menuItem2 = new JMenuItem();
		menuItem3 = new JMenuItem();
		menuItem4 = new JMenuItem();
		popup.add(menuItem1);
//		popup.addSeparator();
//		popup.add(menuItem2);
//		popup.addSeparator();
//		popup.add(menuItem3);
//		popup.addSeparator();
//		popup.add(menuItem4);
		menuItem1.setBackground(Color.white);
//		menuItem2.setBackground(Color.white);
//		menuItem3.setBackground(Color.white);
//		menuItem4.setBackground(Color.white);
		popup.setVisible(false);

		//------ left panel -----
		left = appCom.CreateBorderLayoutPanel() ;
		Box yBox = new Box(BoxLayout.Y_AXIS) ;
		left.add(yBox) ;

		//------ fasta panel -----
		JPanel p1 = appCom.CreateBorderLayoutPanel() ;
//		p1.setBorder(BorderFactory.createTitledBorder("Fasta Data")) ;
		p1.setBorder(BorderFactory.createTitledBorder("Query Data")) ;	//12-00
		yBox.add(p1) ;

		queryTA = appCom.CreateControlTextArea() ;
		queryTA.setFont(appCom.fixedFont) ;
//		queryTA.setRows(10) ;
		JScrollPane p11 = new JScrollPane(queryTA) ;
		p1.add(p11, BorderLayout.CENTER) ;

		//----------- Thresholds option ------------
		JPanel p2 = appCom.CreateGridLayoutPanel() ;
		p2.setLayout(new GridLayout(2, 2, 0, 0)) ;
		p2.setBorder(BorderFactory.createTitledBorder(" Threshold option ")) ;
		yBox.add(p2) ;

//		Box p21 = new Box(BoxLayout.X_AXIS) ;
//		p2.add(p21);
		thresLB1 = appCom.CreateControlLabel(thresStr1[0]) ;
		thresLB1.setForeground(Color.black) ;
		thresLB1.setToolTipText(thresStr1[1]+thresStr1[2]+thresStr1[3]+thresStr1[4]) ;
//		thresLB1.setFont(appCom.fixedfont) ;
		p2.add(thresLB1) ;
		thresTF1 = appCom.CreateControlTextField() ;
		thresTF1.setText(OP.getProperty(OP.BLAST_THRES1, OP.DEFAULT_THRES1)) ;
		p2.add(thresTF1) ;

//		Box p22 = new Box(BoxLayout.X_AXIS) ;
//		p2.add(p22);
		thresLB2 = appCom.CreateControlLabel(thresStr2[0]) ;
		thresLB2.setForeground(Color.black) ;
		thresLB2.setToolTipText(thresStr2[1]) ;
		p2.add(thresLB2) ;
		thresTF2 = appCom.CreateControlTextField() ;
		thresTF2.setText(OP.getProperty(OP.BLAST_THRES2, OP.DEFAULT_THRES2)) ;
		p2.add(thresTF2) ;

		//----------- Option panel ------------
		JPanel p3 = appCom.CreateGridLayoutPanel() ;
		p3.setLayout(new GridLayout(1, 2, 0, 0)) ;
		p3.setBorder(BorderFactory.createTitledBorder(" View option ")) ;
		yBox.add(p3) ;
//		Box p33 = new Box(BoxLayout.X_AXIS) ;
//		p3.add(p33);

		thresLB3 = appCom.CreateControlLabel(thresStr3[0]) ;
		thresLB3.setForeground(Color.black) ;
		thresLB3.setToolTipText(thresStr3[1]) ;
		p3.add(thresLB3) ;
		thresTF3 = appCom.CreateControlTextField() ;
		thresTF3.setText(OP.getProperty(OP.BLAST_VEWMIN, OP.DEFAULT_VEWMIN)) ;
		p3.add(thresTF3) ;

		//------ Seq Panel BUTTON set -----
		JPanel p12 = appCom.CreateGridLayoutPanel() ;
//		p12.setLayout(appCom.gridLayout22) ;	// 2y * 2x
		p12.setLayout(new GridLayout(3, 2));	// 3y * 2x	12-00
		p12.setBorder(appCom.Empty0000) ;
		yBox.add(p12) ;
		for (int i=0; i<button1.length; i++) {
			button1[i] = appCom.CreateControlButton(buttonString1[i]) ;
			button1[i].setActionCommand(buttonString1[i]) ;
//			button1[i].setToolTipText(buttonString1[i]) ;
			button1[i].addActionListener(this) ;
			p12.add(button1[i]) ;
		}
		button1[0].setBackground(appCom.lightYellow) ;	//"Select Genome"
		button1[2].setBackground(appCom.lightYellow) ;	//"Submit"
		button1[2].setEnabled(false) ;					//"Submit"
		button1[4].setEnabled(false) ;					//"Points List" 12-00
		button1[5].setEnabled(false);					//"View" 12-00
		button1[5].setBackground(appCom.lightGreen);	//"View" 12-00
		
		//----------------- Result Panel set ---------------------
		right = appCom.CreateBorderLayoutPanel() ;
		right.setBorder(BorderFactory.createTitledBorder("Cluster List")) ;

		resultTA = appCom.CreateControlTextArea() ;
		resultTA.setFont(appCom.fixedFont) ;
		resultTA.setEditable(false) ;
		repoPanel = new JScrollPane(resultTA) ;
		right.add(repoPanel, BorderLayout.CENTER) ;

		//------ Result BUTTON Panel -----
		JPanel p32 = appCom.CreateGridLayoutPanel() ;
		p32.setBorder(appCom.Empty0000) ;
//		Box p32 = new Box(BoxLayout.X_AXIS) ;
		right.add(p32, BorderLayout.SOUTH) ;
		for (int i=0; i<button2.length; i++) {
			button2[i] = appCom.CreateControlButton(buttonString2[i]) ;
			button2[i].setActionCommand(buttonString2[i]) ;
//			button2[i].setToolTipText(buttonString3[i]) ;
			button2[i].addActionListener(this) ;
			button2[i].setEnabled(false) ;
			p32.add(button2[i]) ;
		}

		//------ Split Line ------
		JSplitPane splitPane = new JSplitPane(JSplitPane.HORIZONTAL_SPLIT, left, right) ;
		splitPane.setDividerLocation(270) ;
		splitPane.setOneTouchExpandable(true) ;
		add(splitPane, BorderLayout.CENTER) ;
	}


//  ---- DNA-SEQ GET FROM SEARCH DATA -----
	private int getSearchDNA() {
		int[] selected = OS.tableViewEntry.getSelectedRows() ;
		if (OS.selectF.equals("Column")) selected = new int[0];		//04-02
		int entcnt = 0;

//		boolean cancelF = false;									//10-03
		selGNo = new Vector();										//10-03
/*		String[] gacc = new String[0];								//10-03
		if (selected.length == 0 && SearchEntryPanel.keyWSF == false) {//10-03
			SelectGenome selGDialog = new SelectGenome();			//11-00
			selGDialog.setVisible(true);							//11-00
			if (selGDialog.okFlg == false) return 0;				//11-00
//			System.out.println(" selGNo.size ="+selGNo.size());//DEBUG
			if (selGNo.size() > 0) {								//10-03
				names = new String[selGNo.size()][4];					//12-00
				gacc = new String[selGNo.size()];					//10-03
				int gcnt = 0;										//10-03
				for (int k=0; k<selGNo.size(); k++) {				//10-03
					int gno = ((Integer)selGNo.elementAt(k)).intValue();//10-03
					String[] wgenom = (String[])OS.genomeNam.elementAt(gno);//10-03
					gacc[gcnt] = wgenom[0];							//10-03
//					System.out.println(" gacc ="+gacc[gcnt]);//DEBUG
					gcnt++;											//10-03
					names[k][0] = wgenom[2];	//FFname				//12-00
					names[k][1] = wgenom[1];	//Organism				//12-00
					names[k][2] = wgenom[0];	//Accession				//12-00
					names[k][3] = wgenom[3];	//FF-Path				//12-00
				}
			}
			if (gacc.length == 0) cancelF = true;					//10-03
		} else {*/
			names = new String[OS.genomeNam.size()][5];					//12-00
			for (int k=0; k<OS.genomeNam.size(); k++) {					//12-00
				selGNo.addElement(new Integer(k));						//12-00
				String[] wgenom = (String[])OS.genomeNam.elementAt(k);	//12-00
				names[k][0] = wgenom[2];	//FFname					//12-00
				names[k][1] = wgenom[1];	//Organism					//12-00
				names[k][2] = wgenom[0];	//Accession					//12-00
				names[k][3] = wgenom[3];	//FF-Path					//12-00
				names[k][4] = "S";			//Select flag				//12-00
			}
//		}
//		if (cancelF) return entcnt;									//10-00

		//------ Get genome sequence info -------	//12-00 add all 
		seqlng = new int[names.length];
		sequences = new String[names.length];
		for(int idx=0; idx<names.length; idx++) {
			String fileNam = names[idx][3]+names[idx][0];
			try {
				FileReader ffReader = new FileReader(fileNam);
				BufferedReader lineRead = new BufferedReader(ffReader) ;
				String line = lineRead.readLine() ;
				line = lineRead.readLine() ;
				StringBuffer sb = new StringBuffer();
				while (line != null){
					sb.append(line);
					line = lineRead.readLine();
				}
				sequences[idx] = sb.toString();
				seqlng[idx] = sequences[idx].length();
				ffReader.close() ;
				ffReader = null ;
			} catch (Exception e) {
				appCom.MessageDialog("Fasta file read error !", 0);
				System.out.println(" Fasta file read error in getDNAFasta:"+fileNam);//DEBUG
				return 0;
			}
		}

		//---------------------------------------
		String oaccs = "";										//12-00
		String ofeat = "";										//12-00
		String oloca = "";										//12-00
		int rowMax = OS.tableViewEntry.getRowCount() ;
		for (int row=0; row<rowMax; row++) {
			int rno = Integer.valueOf((String)OS.tableViewEntry.getValueAt(row,0)).intValue() - 1 ;//07-02
			String feat = OS.tableEntry[rno][OS.FEATCOL] ;			//12-00
			if (feat.equals("source")) continue;					//12-00
//			if (!(feat.equals("CDS")) && !(feat.equals("gene"))) continue;//12-00

			if (selected.length > 0) {								//10-00
				boolean addF = false ;								//08-00
				for (int j=0; j<selected.length; j++) {				//08-00
					if (selected[j] == row) {						//08-00
						addF = true ;								//08-00
						break ;										//08-00
					}												//08-00
				}													//08-00
				if (addF == false) continue ;						//08-00
			}

			String accs = OS.tableEntry[rno][OS.ACCECOL] ;			//12-00
			String loca = OS.tableEntry[rno][OS.LOCACOL] ;			//10-00
			if (loca.indexOf("..") < 0)  continue ;
			if (selected.length == 0 && SearchEntryPanel.keyWSF == false) {//10-00 add
				if (feat.equals("gene")) continue;					//12-00
				if ((accs.equals(oaccs)) &&							//12-00
					(feat.equals(ofeat)) &&							//12-00
					(loca.equals(oloca))) continue;					//12-00
			} else {
				if ((accs.equals(oaccs)) &&							//12-00
					(feat.equals(ofeat)) &&							//12-00
					(loca.equals(oloca))) continue;					//12-00
				if (feat.equals("gene")) {							//12-00
					boolean skipF = false ;
					for (int j=0; j<selected.length; j++) {
						if ((((String)OS.tableViewEntry.getValueAt(selected[j],OS.FEATCOL)).equals("CDS")) &&
							(((String)OS.tableViewEntry.getValueAt(selected[j],OS.LOCACOL)).equals(loca)) &&
							(((String)OS.tableViewEntry.getValueAt(selected[j],OS.ACCECOL)).equals(accs))) {
							skipF = true ;
							break;
						}
					}
					if (skipF) continue ;
				}
			}

			//----- SEQ get ----- 					//12-00 add
			int idx = 0;
			for(int i=0; i<names.length; i++) {
				if (OS.tableEntry[rno][OS.ACCECOL].equals(names[i][2])) {
					idx = i;
					break;
				}
			}

			int p = loca.indexOf("..");
			int ps = 0, pe = loca.length();
			String seq = "";
			while(p > 0) {
				for (int i=p-1; i>=0; i--) {
					if (loca.charAt(i) < '0' || loca.charAt(i) > '9') break ;
					ps = i;
				}
				int p2 = p+2;
				if (loca.charAt(p2) == '<' || loca.charAt(p2) == '>') p2++;
				for (int i=p2; i<loca.length(); i++) {
					if (loca.charAt(i) < '0' || loca.charAt(i) > '9') break ;
					pe = i+1;
				}
				int st = Integer.valueOf(loca.substring(ps,p)).intValue() - 1;
				int en = Integer.valueOf(loca.substring(p+2,pe)).intValue();
				seq += sequences[idx].substring(st,en);			//12-00
				p = loca.indexOf(".." ,p+2);
			}
			seq = seq.toUpperCase() ;
			if (loca.indexOf("complement") >= 0) {	//change to GYAKUSOUHOSA
				StringBuffer sb = new StringBuffer();
				for (int i=seq.length()-1; i>=0; i--) {
					if      (seq.charAt(i) == 'A') sb.append('T');
					else if (seq.charAt(i) == 'C') sb.append('G');
					else if (seq.charAt(i) == 'G') sb.append('C');
					else if (seq.charAt(i) == 'T') sb.append('A');
					else						   sb.append('N');
				}
				seq = sb.toString();
			}

			queryTA.append(">["+OS.tableEntry[rno][0]+"]"+accs+" "+feat+" "+loca+"\n"+seq+"\n");
			entcnt++;
			oaccs = accs;										//12-00
			ofeat = feat;										//12-00
			oloca = loca;										//12-00
		}
		return entcnt;
	}

//  ---- Protein-SEQ GET FROM SEARCH DATA ----- add 10-00
	private int getSearchProtein() {
		int[] selected = OS.tableViewEntry.getSelectedRows() ;
		if (OS.selectF.equals("Column")) selected = new int[0];
		int entcnt = 0;

		selGNo = new Vector();										//12-00
		names = new String[OS.genomeNam.size()][5];					//12-00
		for (int k=0; k<OS.genomeNam.size(); k++) {					//12-00
			selGNo.addElement(new Integer(k));						//12-00
			String[] wgenom = (String[])OS.genomeNam.elementAt(k);	//12-00
			names[k][0] = wgenom[2];	//FFname					//12-00
			names[k][1] = wgenom[1];	//Organism					//12-00
			names[k][2] = wgenom[0];	//Accession					//12-00
			names[k][3] = wgenom[3];	//FF-Path					//12-00
			names[k][4] = "S";			//Select flag				//12-00
		}

		//------ Get genome sequence info -------	//12-00 add all 
		seqlng = new int[names.length];
		sequences = new String[names.length];
		for(int idx=0; idx<names.length; idx++) {
			String fileNam = names[idx][3]+names[idx][0];
			try {
				FileReader ffReader = new FileReader(fileNam);
				BufferedReader lineRead = new BufferedReader(ffReader) ;
				String line = lineRead.readLine() ;
				StringBuffer sb = new StringBuffer();
				while (line != null){
					sb.append(line);
					line = lineRead.readLine();
				}
				sequences[idx] = sb.toString();
				seqlng[idx] = sequences[idx].length();
				ffReader.close() ;
				ffReader = null ;
			} catch (Exception e) {
				appCom.MessageDialog("Fasta file read error !", 0);
				System.out.println(" Fasta file read error in getDNAFasta:"+fileNam);//DEBUG
				return 0;
			}
		}

		//------ search translation -------
		int rowMax = OS.tableViewEntry.getRowCount() ;
		int sno = 0;												//12-00
		for (int row=0; row<rowMax; row++) {//View table index
			int rno = Integer.valueOf((String)OS.tableViewEntry.getValueAt(row,0)).intValue() - 1 ;//07-02
			if (rno <= sno) continue;								//12-00
			String feat = OS.tableEntry[rno][OS.FEATCOL] ;			//12-00
			if (!(feat.equals("CDS")) && !(feat.equals("gene"))) continue;//12-00

			if (selected.length > 0) {
				boolean addF = false ;
				for (int j=0; j<selected.length; j++) {
					if (selected[j] == row) {
						addF = true ;
						break ;
					}
				}
				if (addF == false) continue ;
			}

			String rid = rid = OS.tableEntry[rno][0] ;				//12-00
			String seq = "" ;
			String accs = OS.tableEntry[rno][OS.ACCECOL] ;			//12-00
			String loca = OS.tableEntry[rno][OS.LOCACOL] ;			//12-00
//			System.out.println("["+rid+"]"+accs+" "+feat+" "+loca);//DEBUG
			for (int k=rno; k<OS.entryCnt; k++) {
				if (!(OS.tableEntry[k][OS.LOCACOL].equals(loca)) ||
					!(OS.tableEntry[k][OS.ACCECOL].equals(accs))) break;
				if ((OS.tableEntry[k][OS.FEATCOL].equals("CDS")) &&
					(OS.tableEntry[k][OS.QUALCOL].equals("translation"))) {
					rid = OS.tableEntry[k][0] ;						//12-00
					seq = OS.tableEntry[k][OS.QUALCOL+1] ;
				}
				sno = k;											//12-00
			}
			if (seq.equals("")) {
				for (int k=rno-1; k>0; k--) {
					if (!(OS.tableEntry[k][OS.LOCACOL].equals(loca)) ||
						!(OS.tableEntry[k][OS.ACCECOL].equals(accs))) break;
					if ((OS.tableEntry[k][OS.FEATCOL].equals("CDS")) &&
						(OS.tableEntry[k][OS.QUALCOL].equals("translation"))) {
						rid = OS.tableEntry[k][0] ;					//12-00
						seq = OS.tableEntry[k][OS.QUALCOL+1] ;
						break;										//12-00
					}
				}
			}
			if (seq.equals("")) continue;

			queryTA.append(">["+rid+"]"+accs+" CDS "+loca+"\n"+seq+"\n");
			entcnt++;
		}
		return entcnt;
	}


	//--------- Convert Unusable Charctor --------
	private String cnvUStr(String ss) {
		String rtn = "" ;
		String str = ss.trim() ;
		for (int i=0; i<str.length(); i++) {
			char c = str.charAt(i) ;
			if (c==' ' || c==',' || c==':' || c=='(' || c==')') {
				rtn += "_" ;
			} else {
				rtn += String.valueOf(c) ;
			}
		}
		return rtn ;
	}
	//-----------------------
	private String idName(String iname) {
		String name = iname.trim() ;
		int rlng = name.length() ;	
		//System.out.println(" - name="+name) ;		//DEBUG
		if (rlng != 0 && name.charAt(1) != '.') {
			for (int j = 1; j < rlng; j++) {
				if (name.charAt(j) == ' ') {
					String wknam = name.substring(0,8) + '.';
					wknam += name.substring(j+1) ;
					name = wknam ;
					//System.out.println(" - name="+name) ;	//DEBUG
					break;
				}
			}
		}
		return name ;
	}


//  ---------- BUTTON ACTION ----------
	public void actionPerformed(ActionEvent e) {
		String s = e.getActionCommand() ;
		appCom.StatusMessage(" ",0) ;

		if (s.equals("Select Genome")) {				//12-00
			importF = "Genome";
			Genome_actionPerformed(s);
		}
		else if (s.equals("Import from Search")) {
			importF = "Search";							//12-00
			IfSearch_actionPerformed(s);
		}
		else if (s.equals("Import Fasta File")) {
			importF = "Fasta";							//12-00
			IFastaFile_actionPerformed(s);
		}
		else if (s.equals("Submit Blastclust")) {
			Submit_actionPerformed(s);
		}
		else if (s.equals("Set Options")) {
			if (optPF == false) {
				OBC = new OptionBClust() ;
				optPF = true ;
			}
			OBC.frame.toFront() ;
		}
		else if (s.equals("Print List")) {
			Print_actionPerformed(s);
		}
		else if (s.equals("Import List")) {
			ImportLst_actionPerformed(s);
		}
		else if (s.equals("Export List")) {
			ExportLst_actionPerformed(s);
		}
		else if (s.equals("Export Fasta")) {
			ExportFF_actionPerformed(s);
		}
		else if (s.equals("Review")) {
			button1[5].setText("View : List");
			button1[5].setActionCommand("View : List");
			viewMode = "List";
			Review_actionPerformed(s);
		}
		else if (s.equals("Points List")) {
			if (pntPF == false) {
				PL = new PointList(instance);
				pntPF = true ;
			}
			PL.frame.toFront() ;
		}
		else if (s.equals("View : List")) {				//12-00
			button1[5].setText("View : Linear");
			button1[5].setActionCommand("View : Linear");
			viewMode = "Linear";
			currScale = 1;
			nextScale = 1;
			AlignmentView_actionPerformed(s);
		}
		else if (s.equals("View : Linear")) {			//12-00
			button1[5].setText("View : Matrix");
			button1[5].setActionCommand("View : Matrix");
			viewMode = "Matrix";
			currScale = 1;
			nextScale = 1;
			MatrixView_actionPerformed(s);
		}
		else if (s.equals("View : Matrix")) {			//12-00
			button1[5].setText("View : List");
			button1[5].setActionCommand("View : List");
			viewMode = "List";
			List_actionPerformed(s);
		}
		else if (s.equals("Zoom IN")) {					//12-00
			if (viewMode.equals("List")) return;
			nextScale = currScale * 2;
			scale_actionPerformed();
			if (!(qstat.equals(""))) locate_actionPerformed(qstat);
		}
		else if (s.equals("Zoom OUT")) {				//12-00
			if (viewMode.equals("List")) return;
			if (currScale == 1) return;
			nextScale = currScale / 2;
			scale_actionPerformed();
			if (!(qstat.equals(""))) locate_actionPerformed(qstat);
		}
		else if (s.equals("Export Picture")) {			//12-00
			ExPicture_actionPerformed();
		}
		else {
			System.out.println(" Button name error !! ") ;//DEBUG
		}
		InforBIO.frame.setCursor(Cursor.getPredefinedCursor(Cursor.DEFAULT_CURSOR)) ;
	}

	//-------------------------
	private boolean fileNameCK(String fnam) {
		boolean rtn = true ;
		int col = 1 ;
		if (Character.isLetter(fnam.charAt(0))) {
			for (int k=1; k<fnam.length(); k++) {
				if (fnam.charAt(k) == '.') break ;
				if (Character.isLetterOrDigit(fnam.charAt(k)) == false) {
					if (fnam.charAt(k) == '-' || fnam.charAt(k) == '_') continue ;
					rtn = false ;
					col = k+1 ;
					break ;
				}
			}
		} else {
			rtn = false ;
		}
		if (rtn == false) {
			appCom.MessageDialog(" File name error !  (Col. "+col+")", 0);
		}
		InforBIO.frame.setCursor(Cursor.getPredefinedCursor(Cursor.DEFAULT_CURSOR)) ;
		return rtn ;
	}

	//------ Clear ALL ------
	private void clearAll() {
		queryTA.setText("") ;
		resultTA.setText("") ;
		subF = false ;
		vLocat.removeAllElements();						//12-00
		button1[5].setText("View : List");				//12-00
		button1[5].setActionCommand("View : List");		//12-00
		viewMode = "List";								//12-00
	}
	//------ Clear Result ------
	private void clearResult() {
		resultTA.setText("");
		right.remove(repoPanel) ;
		repoPanel = new JScrollPane(resultTA) ;
		right.add(repoPanel, BorderLayout.CENTER) ;
		right.revalidate() ;
		subF = false;
		button1[4].setEnabled(false) ;					//12-00
		for (int i=0; i<button2.length; i++) {
			button2[i].setEnabled(false);
		}
		button1[5].setText("View : List");				//12-00
		button1[5].setActionCommand("View : List");		//12-00
		viewMode = "List";								//12-00
	}

	private void IfSearch_actionPerformed(String s) {
//		System.out.println(" - Import from Search - ");//DEBUG
		if (OS.tableViewEntry == null) {
			appCom.StatusMessage(" Please select any Entry data !",0) ;
			return ;
		}
		if (OS.SEQUCOL == 0) {
			appCom.StatusMessage(" Sequence data not found !",0) ;
			return ;
		}
		if (SelectSeq()) {		// DNA or Protein select Dialog   10-00
			InforBIO.frame.setCursor(Cursor.getPredefinedCursor(Cursor.WAIT_CURSOR)) ;
			queryTA.setText("");
			clearResult();
			int seqcnt = 0;
			if (proteinF) {										//10-00
				seqcnt = getSearchProtein();					//10-00
			} else {											//10-00
				seqcnt = getSearchDNA();						//10-00
			}													//10-00
			if (seqcnt > 0) {									//10-00
				if (queryTA.getText().length() > 0) {
					seqF = true ;
					button1[2].setEnabled(true) ;
				}
				button1[2].setEnabled(true);
				button1[5].setEnabled(false);					//12-00
				appCom.StatusMessage(" "+seqcnt+" sequences imported !",0) ;
			} else if (seqcnt == 0){
				appCom.StatusMessage(" Sequence data not found !",2) ;
			}
		}
		InforBIO.frame.setCursor(Cursor.getPredefinedCursor(Cursor.DEFAULT_CURSOR)) ;
	}
	private void IFastaFile_actionPerformed(String s) {
//		System.out.println(" - Import Fasta File - ");//DEBUG
		FileDialog importSeq = new FileDialog(InforBIO.frame, "Import Fasta File", FileDialog.LOAD) ;
		importSeq.setDirectory(OS.DbPath) ;
		importSeq.setFile("*.fst;*.fas") ;
		importSeq.show();
		if (importSeq.getFile() != null) {
			InforBIO.frame.setCursor(Cursor.getPredefinedCursor(Cursor.WAIT_CURSOR)) ;
//			status.setText(" Loading Data Now ...") ;
			OS.DbPath = importSeq.getDirectory() ;
			String fname = importSeq.getDirectory() ;
			fname += importSeq.getFile() ;
//			if (fname.endsWith(".fst") == false) {
//				fname += ".fst";
//			}
//			int p = fname.indexOf(".fst") ;
			File wfile = new File(fname);
			if (wfile.canRead() == false) {
				appCom.StatusMessage(" Selected file not found !! ",2) ;
				InforBIO.frame.setCursor(Cursor.getPredefinedCursor(Cursor.DEFAULT_CURSOR)) ;
				return ;
			}

			clearResult();
			queryTA.setText("") ;
			proteinF = false;									//11-01
			try {
				BufferedReader reader = new BufferedReader(new FileReader(fname)) ;
				String line = reader.readLine() ;
				while (line != null) {
					if(line.startsWith(">")){					//11-01
						if(line.length() > 61) line = line.substring(0,61);//11-01
						line = line.replace(' ', '_');			//11-01
						line = line.replace('|', '_');			//11-01
//						line = line.replace('-', '.');			//11-01
//						line = line.replace('_', '.');			//11-01
//						line = line.replace(';', ':');			//11-01
					} else if(proteinF == false){				//11-01
						if(line.indexOf("M") >= 0) proteinF = true;	//11-01
					}
					queryTA.append(line+"\n") ;
					line = reader.readLine() ;
				}
				reader.close() ;
				reader = null ;
			} catch (Exception ex) {
				appCom.MessageDialog(fname+" file not found !", 0);
				System.out.println("Error : "+fname+" file not found.") ;
			}
			if (queryTA.getText().length() > 0) {
				seqF = true ;
				button1[2].setEnabled(true) ;
			}
			button1[2].setEnabled(true);
			button1[5].setEnabled(false);					//12-00
			appCom.StatusMessage(" Import fasta file complete !",0) ;
		}
		InforBIO.frame.setCursor(Cursor.getPredefinedCursor(Cursor.DEFAULT_CURSOR)) ;
	}
	private void Submit_actionPerformed(String s) {
		InforBIO.frame.setCursor(Cursor.getPredefinedCursor(Cursor.WAIT_CURSOR)) ;

		if (proteinF == false && importF.equals("Genome")) {	//12-00
			query = getDNAFastaForGenome();
//			queryTA.setText(query);		//DEBUG
		} else {
			query = queryTA.getText() ;
		}
		if (query.length() > 0)
			 seqF = true ;
		else seqF = false ;
		if (seqF == false) {
			appCom.StatusMessage(" Sequence data not input !",2);
			InforBIO.frame.setCursor(Cursor.getPredefinedCursor(Cursor.DEFAULT_CURSOR)) ;
			return ;
		}

		resultTA.setText("") ;
		OP.setProperty(OP.BLAST_THRES1, thresTF1.getText()) ;
		OP.setProperty(OP.BLAST_THRES2, thresTF2.getText()) ;
//		String op1 = OP.getProperty(OP.BLAST_THRES1, OP.DEFAULT_THRES1);
//		String op2 = OP.getProperty(OP.BLAST_THRES2, OP.DEFAULT_THRES2);
		String op1 = thresTF1.getText();
		String op2 = thresTF2.getText();
		blastOption = " -S "+op1+" -L "+op2;
		if (proteinF)											//11-01
			 blastOption += " -p T";							//11-01
		else blastOption += " -p F";							//11-01

		appCom.SaveFile(fastanam, query);						//12-00 changed
		BSI = new BlastclustServerInternal();
		System.out.println(new Date() + " - Blastclust submit start -") ;//DEBUG
		bResult = BSI.BLAST_Clust(fastanam, blastOption);
		System.out.println(new Date() + " - Blastclust submit end -\n") ;//DEBUG

		if (bResult.length() == 0) {
			appCom.StatusMessage(" Blastclust result is empty !",2);
			InforBIO.frame.setCursor(Cursor.getPredefinedCursor(Cursor.DEFAULT_CURSOR)) ;
			return ;
		} else if (bResult.startsWith("ERROR:")) {
			appCom.StatusMessage(bResult.substring(6),2);
			InforBIO.frame.setCursor(Cursor.getPredefinedCursor(Cursor.DEFAULT_CURSOR)) ;
			return ;
		}

		subF = true ;
		Review_actionPerformed(s);

		if (pntOK) button1[4].setEnabled(true) ;	//12-00
		if ((importF.equals("Fasta")) ||			//12-00 add
			(names.length < 2) ||
			(resultTA.getText().startsWith(" No Cluster."))) {
			button1[5].setEnabled(false);
		} else {
			button1[5].setEnabled(true);			//@@@@@@@@@@@@@@@
		}
		for (int i=0; i<button2.length; i++) {
			button2[i].setEnabled(true);
		}
		button2[1].setEnabled(false) ;
		button2[2].setEnabled(false) ;
		button2[5].setEnabled(false) ;
		appCom.StatusMessage(" Blastclust complete !",0) ;
	}
	private void Review_actionPerformed(String s) {
		String ss = appCom.LoadFile(bResult);
		String list = "";
		if(ss.startsWith("["))									//11-01
			 list = makeList(ss);
		else list = makeList2(ss);								//11-01
		if (list.length() == 0) list = " No Cluster.";
		resultTA = new JTextArea(list);
		resultTA.setFont(appCom.fixedFont) ;
		resultTA.setEditable(false) ;
		right.remove(repoPanel);
		repoPanel = new JScrollPane(resultTA) ;
		right.add(repoPanel, BorderLayout.CENTER) ;
		right.revalidate() ;

		button2[1].setEnabled(false) ;
		button2[2].setEnabled(false) ;
		button2[5].setEnabled(false) ;
		InforBIO.frame.setCursor(Cursor.getPredefinedCursor(Cursor.DEFAULT_CURSOR)) ;
	}
	private void List_actionPerformed(String s) {
		right.remove(repoPanel);
		repoPanel = new JScrollPane(resultTA) ;
		right.add(repoPanel, BorderLayout.CENTER) ;
		right.revalidate() ;

		button2[1].setEnabled(false) ;
		button2[2].setEnabled(false) ;
		button2[5].setEnabled(false) ;
		InforBIO.frame.setCursor(Cursor.getPredefinedCursor(Cursor.DEFAULT_CURSOR)) ;
	}

	private String makeList(String ss) {
//		System.out.println(" Make Cluster List Start ");//DEBUG
		pntOK = false;
//		String query = "";
//		if (proteinF == false && importF.equals("Genome")) {
//			query = getDNAFastaForGenome();
//		} else {
//			query = queryTA.getText() ;
//		}
		StringBuffer buf = new StringBuffer();
		StringTokenizer strTok = new StringTokenizer(ss, "\n");//blastclust_out.txt
		clstNo = 0;
		OP.setProperty(OP.BLAST_VEWMIN, thresTF3.getText()) ;
//		int vmin = Integer.valueOf(OP.getProperty(OP.BLAST_VEWMIN, OP.DEFAULT_VEWMIN)).intValue();
		int vmin = Integer.valueOf(thresTF3.getText()).intValue();
		while (strTok.hasMoreTokens()) {
			String line = strTok.nextToken();//blastclust_out.txt read
			//--- entry count check ---
			int ecnt = 0;
			int sp = line.indexOf("[");
			while (sp >= 0) {
				ecnt++;
				sp = line.indexOf("[",sp+8);
			}
//			System.out.println(" vmin = "+vmin+", ecnt = "+ecnt);//DEBUG
			if (ecnt < vmin) break;

			//--- make cluster list ---
			sp = line.indexOf("[");
			int ep = line.indexOf("]");
			clstNo++;
			buf.append(" Cluster "+clstNo+" --------------------------------------------------------\n");
			while (sp >= 0) {
//				System.out.println(" LIN="+line);//DEBUG
				String rid = line.substring(sp+1,ep);
//				String acc = line.substring(ep+1,line.indexOf(" ",ep));
				String acc = "";
//				System.out.println(" RID="+rid+", ACC="+acc);//DEBUG
				int wp = query.indexOf(rid) + 8;
				String org = query.substring(wp, query.indexOf("\n",wp));
				String loc = "";
				String gen = "";
				String pro = "";
				String not = "";

				String feat = "";
				for (int row=0; row<OS.entryCnt; row++) {
					if (OS.tableEntry[row][0].equals(rid)) {
						acc = OS.tableEntry[row][OS.ACCECOL];
//						if(Access.indexOf(" ") > 0)
//							Access = Access.substring(0,Access.indexOf(" "));
//						if (Access.equals(acc)) {
							feat = OS.tableEntry[row][OS.FEATCOL];
							loc = OS.tableEntry[row][OS.LOCACOL];
							for (int k=row; k<OS.entryCnt; k++) {
								String Access = OS.tableEntry[k][OS.ACCECOL];
//								if(Access.indexOf(" ") > 0)
//									Access = Access.substring(0,Access.indexOf(" "));
								if ((Access.equals(acc)) &&
									(OS.tableEntry[k][OS.LOCACOL].equals(loc))) {
									if (OS.tableEntry[k][OS.QUALCOL].equals("gene")) {
										gen = OS.tableEntry[k][OS.QUALCOL+1];
									} else if (OS.tableEntry[k][OS.QUALCOL].equals("product")) {
										pro = OS.tableEntry[k][OS.QUALCOL+1];
									} else if (OS.tableEntry[k][OS.QUALCOL].equals("note")) {
										not = OS.tableEntry[k][OS.QUALCOL+1];
									}
								} else {
									break;
								}
							}
							for (int k=row-1; k>0; k--) {
								String Access = OS.tableEntry[k][OS.ACCECOL];
//								if(Access.indexOf(" ") > 0)
//									Access = Access.substring(0,Access.indexOf(" "));
								if ((Access.equals(acc)) &&
									(OS.tableEntry[k][OS.LOCACOL].equals(loc))) {
									if (OS.tableEntry[k][OS.QUALCOL].equals("gene")) {
										gen = OS.tableEntry[k][OS.QUALCOL+1];
									} else if (OS.tableEntry[k][OS.QUALCOL].equals("product")) {
										pro = OS.tableEntry[k][OS.QUALCOL+1];
									} else if (OS.tableEntry[k][OS.QUALCOL].equals("note")) {
										not = OS.tableEntry[k][OS.QUALCOL+1];
									}
								} else {
									break;
								}
							}
//						}
						break;
					}
				}

				for (int i=0; i<OS.genomeNam.size(); i++) {
					String[] wgenom = (String[])OS.genomeNam.elementAt(i);
					String Access = wgenom[0];
//					if(Access.indexOf(" ") > 0)
//						Access = Access.substring(0,Access.indexOf(" "));
//					System.out.println(" Access="+Access);//DEBUG
					if(Access.equals(acc)) {
						org = wgenom[1];	//Organism name
						pntOK = true;
						break;
					}
				}

				buf.append("   ["+rid+"] = "+org+"\n");
				if (loc.length() > 0) buf.append("      "+"location : "+loc+"\n");
				if (gen.length() > 0) buf.append("      "+"    gene : "+gen+"\n");

				if (pro.length() > 50) {
					buf.append("      "+" product : "+pro.substring(0,50)+"\n");
					pro = pro.substring(50);
					while (pro.length() > 50) {
						buf.append("      "+"           "+pro.substring(0,50)+"\n");
						pro = pro.substring(50);
					}
					buf.append("      "+"           "+pro+"\n");
				} else if (pro.length() > 0) {
					buf.append("      "+" product : "+pro+"\n");
				}

				if (not.length() > 50) {
					buf.append("      "+"    note : "+not.substring(0,50)+"\n");
					not = not.substring(50);
					while (not.length() > 50) {
						buf.append("      "+"           "+not.substring(0,50)+"\n");
						not = not.substring(50);
					}
					buf.append("      "+"           "+not+"\n");
				} else if (not.length() > 0) {
					buf.append("      "+"    note : "+not+"\n");
				}

				sp = line.indexOf("[",ep);
				ep = line.indexOf("]",sp);
			}
			buf.append("\n");
		}
		return buf.toString();
	}
	private String makeList2(String ss) {
//		System.out.println(" Make Cluster List 2 Start ");//DEBUG
		pntOK = false;
		StringBuffer buf = new StringBuffer();
		StringTokenizer strTok = new StringTokenizer(ss, "\n");
		clstNo = 0;
		OP.setProperty(OP.BLAST_VEWMIN, thresTF3.getText()) ;
		int vmin = Integer.valueOf(thresTF3.getText()).intValue();
		while (strTok.hasMoreTokens()) {
			String line = strTok.nextToken();
			//--- entry count check ---
			int ecnt = 0;
			int p = line.indexOf(" ");
			while (p > 0) {
				ecnt++;
				p = line.indexOf(" ",p+1);
			}
			if (ecnt < vmin) break;

			//--- make cluster list ---
			int sp = 0;
			int ep = line.indexOf(" ");
			clstNo++;
			buf.append(" Cluster "+clstNo+" --------------------------------------------------------\n");
			while (ep > 0) {
				buf.append("   "+line.substring(sp,ep)+"\n");
				sp = ep+1;
				ep = line.indexOf(" ",sp);
			}
			buf.append("\n");
		}
		return buf.toString();
	}


	private void AlignmentView_actionPerformed(String s) {		//12-00 add all
		vLocat.removeAllElements();
		aResult = new Vector();

		int firstN = 0;
		if (names.length > 2) {
			SelectGenome selGDialog = new SelectGenome();
			selGDialog.setVisible(true);
			if (selGDialog.okFlg == false) return ;
			if (selGNo.size() == 2) {
				firstN = -1;
				for (int j=0; j<names.length; j++) {
					names[j][4] = "N";	//Select flag
					for (int k=0; k<selGNo.size(); k++) {
						int gno = ((Integer)selGNo.elementAt(k)).intValue();
						String[] wgenom = (String[])OS.genomeNam.elementAt(gno);
						if (names[j][2].equals(wgenom[0])) {	//Accession
							names[j][4] = "S";	//Select flag
							if (firstN < 0) firstN = j;
							break;
						}
					}
//					System.out.println(names[j][4]+" : "+names[j][1]);//DEBUG
				}
			} else {
				appCom.MessageDialog("Please select 2 genomes !", 2);
				button1[5].setText("View : List");
				button1[5].setActionCommand("View : List");
				viewMode = "List";
				return;
			}
		}

		System.out.println(" Data convert start for AlignmentView ") ;//DEBUG
		InforBIO.frame.setCursor(Cursor.getPredefinedCursor(Cursor.WAIT_CURSOR)) ;
		String[] wrec = null;
		String gName = "";
		Vector groupVec1 = new Vector();
		Vector groupVec2 = new Vector();
		String clstnam = "";
		String resultData = resultTA.getText();
		StringTokenizer strTok = new StringTokenizer(resultData, "\n");
		while (strTok.hasMoreTokens()) {
			String line = strTok.nextToken();
			if (line.indexOf("Cluster ") > 0) {
				if (groupVec1.size() > 0 && groupVec2.size() > 0) {
					for (int i=0; i<groupVec1.size(); i++) {
						String[] wrec1 = (String[])groupVec1.elementAt(i);
						for (int j=0; j<groupVec2.size(); j++) {
							String[] wrec2 = (String[])groupVec2.elementAt(j);
							String[] orec = new String[6];
//							orec[0] = wrec1[0];
//							orec[1] = wrec2[0];
							orec[0] = clstnam;
							orec[1] = "";
							orec[2] = wrec1[1];
							orec[3] = wrec1[2];
							orec[4] = wrec2[1];
							orec[5] = wrec2[2];
							aResult.addElement(orec);
//							System.out.println(" "+orec[0]+", "+orec[1]+", "+orec[2]+", "+orec[3]+", "+orec[4]+", "+orec[5]);
						}
					}
				}
				groupVec1 = new Vector();
				groupVec2 = new Vector();
				clstnam = line.substring(0, line.indexOf(" ",9));
				continue;
			}
			else if (line.startsWith("   [")) {	//Genome name line
				int p = line.indexOf("]")+4;
				gName = line.substring(p);
				wrec = new String[3];
				wrec[0] = "";
				for (int j=0; j<names.length; j++) {
					if (gName.equals(names[j][1])) {
						if (names[j][4].equals("S")) wrec[0] = gName;
//						System.out.println(names[j][4]+" : "+gName);//DEBUG
						break;
					}
				}
			}
			else if (line.indexOf("location : ") > 0) {
				if (wrec[0].equals("")) continue;
				int p = line.indexOf("..");
				while(p > 0) {
					int ps = 0; 
					int pe = line.length();
					for (int i=p-1; i>=11; i--) {
						if (line.charAt(i) < '0' || line.charAt(i) > '9') break;
						ps = i;
					}
					int p2 = p+2;
					if (line.charAt(p2) == '<' || line.charAt(p2) == '>') p2++;
					for (int i=p2; i<line.length(); i++) {
						if (line.charAt(i) < '0' || line.charAt(i) > '9') break;
						pe = i+1;
					}
					wrec[1] = line.substring(ps, p);
					wrec[2] = line.substring(p2, pe);
					if (wrec[0].equals(names[firstN][1]))
						 groupVec1.addElement(wrec);
					else groupVec2.addElement(wrec);
//					System.out.println(" Gnam = "+wrec[0]+" ,ST = "+wrec[1]+" ,EN = "+wrec[2]);//DEBUG
					p = line.indexOf(".." ,pe);
				}
			}
		}
		if (groupVec1.size() > 0 && groupVec2.size() > 0) {
			for (int i=0; i<groupVec1.size(); i++) {
				String[] wrec1 = (String[])groupVec1.elementAt(i);
				for (int j=0; j<groupVec2.size(); j++) {
					String[] wrec2 = (String[])groupVec2.elementAt(j);
					String[] orec = new String[6];
					orec[0] = clstnam;
					orec[1] = "";
					orec[2] = wrec1[1];
					orec[3] = wrec1[2];
					orec[4] = wrec2[1];
					orec[5] = wrec2[2];
					aResult.addElement(orec);
				}
			}
		}
		if (aResult.size() == 0) {
			button1[5].setText("View : List");
			button1[5].setActionCommand("View : List");
			viewMode = "List";
			appCom.StatusMessage(" Alignment view data not found !",2);
			InforBIO.frame.setCursor(Cursor.getPredefinedCursor(Cursor.DEFAULT_CURSOR)) ;
			return;
		}

		//----- Set resultTbl -----
//		System.out.println(" resultTbl make start ");//DEBUG
		resultTbl = new String[aResult.size()][6] ;
		for (int i=0; i<aResult.size(); i++) {
			String[] wResult = (String[])aResult.elementAt(i);
			System.arraycopy(wResult, 0, resultTbl[i], 0, 6);
		}
		appCom.BubleSortI2(resultTbl, 0, resultTbl.length-1, 2, 3, true);

		//----- View MacroFeature -----
		System.out.println(" Linear view start ");//DEBUG
		PanelMouseListener panelMouseListener = new PanelMouseListener() ;
//		public AlignMacroFeatureForBlastclust(String mode, ConFocal focusagent, String[][] names, int[] seqlng,
//								String[] sequences, String[][] aligntbl, int scale) {
		macrofeat = new AlignMacroFeatureForBlastclust(viewMode, this, names, seqlng, sequences, resultTbl, 1);
		macrofeat.addMouseListener(panelMouseListener) ;
		macrofeat.addMouseMotionListener(panelMouseListener) ;
		right.remove(repoPanel) ;
		repoPanel = new JScrollPane(macrofeat) ;
		right.add(repoPanel, BorderLayout.CENTER) ;
		right.validate() ;

		button2[1].setEnabled(true) ;
		button2[2].setEnabled(true) ;
		button2[5].setEnabled(true) ;
		appCom.StatusMessage(" "+aResult.size()+" clustered areas found !",0);
		InforBIO.frame.setCursor(Cursor.getPredefinedCursor(Cursor.DEFAULT_CURSOR)) ;
	}
	private void MatrixView_actionPerformed(String s) {		//12-00 add all
		//----- View MacroFeature -----
		System.out.println(" Matrix view start ");//DEBUG
		PanelMouseListener panelMouseListener = new PanelMouseListener() ;
//		public AlignMacroFeatureForBlastclust(String mode, ConFocal focusagent, String[][] names, int[] seqlng,
//								String[] sequences, String[][] aligntbl, int scale) {
		macrofeat = new AlignMacroFeatureForBlastclust(viewMode, this, names, seqlng, sequences, resultTbl, 1);
		macrofeat.addMouseListener(panelMouseListener) ;
		macrofeat.addMouseMotionListener(panelMouseListener) ;
		right.remove(repoPanel) ;
		repoPanel = new JScrollPane(macrofeat) ;
		right.add(repoPanel, BorderLayout.CENTER) ;
		right.validate() ;

		appCom.StatusMessage(" "+aResult.size()+" clustered areas found !",0);
		InforBIO.frame.setCursor(Cursor.getPredefinedCursor(Cursor.DEFAULT_CURSOR)) ;
	}
	private void scale_actionPerformed() {				//12-00 add
		if (macrofeat != null && nextScale != currScale) {
			InforBIO.frame.setCursor(Cursor.getPredefinedCursor(Cursor.WAIT_CURSOR)) ;
			int orig = macrofeat.toLogical(repoPanel.getViewport().getViewPosition().x);
			int dest = macrofeat.toLogical(repoPanel.getViewport().getViewPosition().x +
											repoPanel.getViewport().getExtentSize().width);
			macrofeat.remake(nextScale);
			repoPanel.setViewportView(macrofeat.remake(nextScale));
			if (qstat.length() > 0) locate_actionPerformed(qstat);
			currScale = nextScale;
			status.setText(" Scale changed to " + nextScale) ;
			InforBIO.frame.setCursor(Cursor.getPredefinedCursor(Cursor.DEFAULT_CURSOR)) ;
		}
	}
	protected void locate_actionPerformed(String loc) {			//12-00 add
//		System.out.println(" locate_actionPerformed Start : "+loc);//DEBUG
		int maxseq = Math.max(seqlng[0], seqlng[1]);
		LocDescription desc = LocDescription.parseDescriptionAll(loc);
		if (desc != null) {
			if (desc instanceof LocPoint) {	//Seq bar
				int pos = ((LocPoint)desc).minValue();
				if ((pos > 0) && (pos <= maxseq)) {
//					System.out.println(" Scroll-1 Pos="+pos+", Max="+maxseq);//DEBUG
					macrofeat.scroll(pos-1, pos, repoPanel.getViewport().getViewRect(), 0);
				}
			}
			else if (desc instanceof LocMetrical) {//Not use
				int origpos = ((LocMetrical)desc).minValue();
				int destpos = ((LocMetrical)desc).maxValue();
				if ((origpos <= destpos) && (origpos > 0) && (destpos <= seqlng[0])) {
//					System.out.println(" Scroll-2 P="+origpos);//DEBUG
					macrofeat.scroll(origpos-1, destpos, repoPanel.getViewport().getViewRect(), 0);
					macrofeat.select(origpos-1, destpos);
					macrofeat.repaint();
				}
			}
		}
	}
	private void ExPicture_actionPerformed() {					//12-00 add
		int width  = macrofeat.getWidth();	//Whole size
		int height = macrofeat.getHeight();	//Whole size
		Image img = macrofeat.createImage(width, height);
		Graphics g = img.getGraphics();
		macrofeat.paint(g);//@@@@@@@@@@@@@@@@@@@@@@@@@@@@@@@
//		System.out.println(" Macrofeat G="+g+", Img="+img) ;//DEBUG
		String subf = names[0][1];
		int p = subf.indexOf(" ");
		if (p > 0) subf = subf.substring(0,p);
		String quef = names[1][1];
		p = quef.indexOf(" ");
		if (p > 0) quef = quef.substring(0,p);
		String fname = subf+"_"+quef;
		ExportPicture expPic = new ExportPicture(InforBIO.frame, img, repoPanel, width, height, fname) ;
		expPic.export() ;

		InforBIO.frame.setCursor(Cursor.getPredefinedCursor(Cursor.DEFAULT_CURSOR)) ;
	}


//  ---------- Mouse Actions ------------	12-00 add
	class PanelMouseListener implements MouseListener, MouseMotionListener {
		public void mouseClicked(MouseEvent me) {}
		public void mousePressed(MouseEvent me) {
			Object source = me.getSource();
			if (source instanceof MouseExecutable) {
				MouseExecutable executor = (MouseExecutable)source;
				operable = executor.mouseLocate(me.getPoint());
				if (operable != null) {
					if (operable instanceof Draggable) {//Seqence Area
//						origPoint = currPoint = me.getPoint();
//						executor.dragObj((Draggable)operable, origPoint);
//						showStatus(executor.dragMsg((Draggable)operable, origPoint, currPoint));
					}
					else if (operable instanceof Clickable) {//Align Area
						MouseInformable informer = (MouseInformable)source;
						Object operable = informer.mouseLocate(me.getPoint());
						if (operable != null) {
							String msg = informer.mouseInfo(operable, me.getPoint());
//							System.out.println(" - mousePressed : "+msg);
//							vLocat.removeAllElements();
							int p1 = msg.indexOf("-");
							int p2 = -1;
							while (p1 > 0) {
								String[] locs = new String[2];
								locs[0] = msg.substring(p2+1,p1);
								p2 = msg.indexOf(",",p1+1);
								if (p2 > 0)
									 locs[1] = msg.substring(p1+1,p2);
								else locs[1] = msg.substring(p1+1);
								vLocat.addElement(locs);	//Clicked Location set
								p1 = msg.indexOf("-",p1+1);
							}
//							for (int i=0; i<vLocat.size(); i++) {				//DEBUG
//								String[] loc = (String[])vLocat.elementAt(i);	//DEBUG
//								System.out.println(" AV locs"+i+" = "+loc[0]+","+loc[1]);//DEBUG
//							}													//DEBUG
//							if (alignfvF) {
//								alignFV.ReLocation(vLocat);
//							}

							inside = true;
//							executor.traceObjR((Clickable)operable);//Color reverce
							executor.traceObj(msg);//Color reverce
							qstat = informer.mouseInfo(operable, me.getPoint());
						}
					}
				}
				else {
					executor.clearObj();
//					showStatus("");
					locate = "";
				}
			}
		}
		public void mouseReleased(MouseEvent me) {
			Object source = me.getSource();
			if (source instanceof MouseExecutable) {
				MouseExecutable executor = (MouseExecutable)source;
				if (operable != null) {
					if (operable instanceof Draggable) {
//						System.out.println(" - mouseReleased 1 -");
						executor.dragObj((Draggable)operable, origPoint, currPoint);
					}
					else if (operable instanceof Clickable) {
						if (inside) {
//							System.out.println(" - mouseReleased 2 -");
//@@							executor.traceObjL((Clickable)operable);//Color restor
							inside = false;
						}
					}
					operable = null;
				}
			}
		}
		public void mouseEntered(MouseEvent me) {}
		public void mouseExited(MouseEvent me) {}
		public void mouseDragged(MouseEvent me) {
			Object source = me.getSource();
			if (source instanceof MouseExecutable) {
				MouseExecutable executor = (MouseExecutable)source;
				if (operable != null) {
					if (operable instanceof Draggable) {
//						System.out.println(" - mouseDragged 1 -");
//						executor.dragObj((Draggable)operable, origPoint, currPoint, me.getPoint());
//						currPoint = me.getPoint();
//						showStatus(executor.dragMsg((Draggable)operable, origPoint, currPoint));
					}
					else if (operable instanceof Clickable) {
						if (inside ^ executor.mouseInside((Clickable)operable, me.getPoint())) {
//							System.out.println(" - mouseDragged 2 -");
							executor.traceObj((Clickable)operable);
							inside = !inside;
						}
					}
				}
			}
		}
		public void mouseMoved(MouseEvent me) {
			Object source = me.getSource();
			if (source instanceof MouseInformable) {
				MouseInformable informer = (MouseInformable)source;
				Object operable = informer.mouseLocate(me.getPoint());
				if (operable != null) {
					showStatus(informer.mouseInfo(operable, me.getPoint()), me);
				}
				else {
					showStatus("", me);
				}
			}
		}
		private void drawSelectRect(int wx, int wy, boolean mode){ }
	}
 	public void showStatus(String message, MouseEvent me) {
		if (message.equals("")) {
			StatusPanel.status.setText(message);
			popup.setVisible(false);
		} else if (message.startsWith("Location")) {
//			StatusPanel.status.setText(message);
		} else {
//			StatusPanel.status.setText(message);
			clustnam = message;
//			String clst = "";
//			String loca = "";
//			String gene = "";
//			String prod = "";
			menuItem1.setText(message);
//			menuItem2.setText("location = "+loca);
//			menuItem3.setText("gene      = "+gene);
//			menuItem4.setText("product  = "+prod);
			int x = me.getX()+20;
			int y = me.getY()+10;
			popup.show(me.getComponent(),x,y);

		}
	}

	//----------- ConFocal interface -------------	12-00 add
	public void invoke(Object source, int id) {	//Click Feature
//		if (source == microfeat) {
//			System.out.println(" FeatSeq Id="+id+", Feat="+features[id]+", Loc="+locations[id]+", Seq="+sequences[0].length());// DEBUG
/*			FeatureSequence fs = new FeatureSequence(entryname, features[id],
									locations[id], sequences[0],
									(qualifiers != null) ? qualifiers[id] : new String[0],
									(values != null) ? values[id] : new String[0], sequencer);
*/
//		}
		return;
	}
	public void focus(Object source, int origBp, int destBp, int id) {
		if (macrofeat != null) {
			macrofeat.scroll(origBp - 1, destBp,
						repoPanel.getViewport().getViewRect(), MacroFeature.LESS);
			macrofeat.traceObjLater(id);
		}
	}
	public void select(Object source, int selOrig, int selDest) {
		if (macrofeat != null) {
			macrofeat.select(selOrig, selDest);
		}
	}
	public void reverse(Object source, int selOrig, int selDest) {
		System.out.println(" Alignment View Reverse 1");// DEBUG
		if (macrofeat != null) {
			macrofeat.reverse(selOrig, selDest);
		}
	}
	public void reverse(Object source, int selOrig, int selPred, int selSucc) {
		System.out.println(" Alignment View Reverse 2");// DEBUG
		if (macrofeat != null) {
			macrofeat.reverse(selOrig, selPred, selSucc);
		}
	}
	public void scroll(Object source, int selOrig, int selDest) {
		if (macrofeat != null) {
			macrofeat.scroll(selOrig, selDest, repoPanel.getViewport().getViewRect());
		}
	}
	//-------------- MouseInformable interface ------------
	public String mouseInfo(Object obj, Point point) {
		return "";
	}
	public Object mouseLocate(Point point) {
		this.setCursor(Cursor.getDefaultCursor());
		return null;
	}

	private void Print_actionPerformed(String s) {
		int LMax = 53;		//Line Max of Page
		int pMax = 0;		//Page Max
		int pST = 0;		//Print start data
		int pEN = LMax;		//Print end data

		Toolkit tk = Toolkit.getDefaultToolkit();
		PrintJob pjob = tk.getPrintJob(new JFrame(), "Printing", (Properties)null) ;
		if (pjob == null) {
			appCom.StatusMessage(" Print canceld !",0) ;
			return ;
		}

		InforBIO.frame.setCursor(Cursor.getPredefinedCursor(Cursor.WAIT_CURSOR)) ;
		vResult = new Vector() ;
		String list = resultTA.getText() ;
		int sp = 0 ;
		int ep = list.indexOf("\n", sp) ;
		while (ep > 0) {
			String text = list.substring(sp, ep) ;
			vResult.addElement(text) ;
			sp = ep+1 ;
			ep = list.indexOf("\n", sp) ;
		}

		reportCnt = vResult.size() ;
		int mod = reportCnt % LMax ;
		if (mod == 0) 
			 pMax = reportCnt / LMax ;
		else pMax = reportCnt / LMax + 1 ;
		if (reportCnt < LMax) pEN = reportCnt ;
//				System.out.println(" Print mod = "+mod+", PMAX = "+pMax) ;//DEBUG

		for (int i=0; i<pMax; i++) {
			Graphics pg = pjob.getGraphics();
			if (pg != null) {
//						System.out.println(" Print Page = "+i) ;//DEBUG
				PrintCanvas canvas = new PrintCanvas(i+1, pMax, pST, pEN);
				canvas.print(pg);
				pg.dispose();
			}
			pST += LMax ;
			pEN += LMax ;
			if (pEN > reportCnt) pEN = reportCnt ;
		}
		pjob.end();
		appCom.StatusMessage(" Print complete !",0) ;
	}
	private void ImportLst_actionPerformed(String s) {
		FileDialog importSeq = new FileDialog(InforBIO.frame, "Import BlastClust List", FileDialog.LOAD) ;
		importSeq.setDirectory(OS.SysPath) ;
		importSeq.setFile("*.txt;") ;
		importSeq.show();
		if (importSeq.getFile() != null) {
			InforBIO.frame.setCursor(Cursor.getPredefinedCursor(Cursor.WAIT_CURSOR)) ;
//			status.setText(" Loading Data Now ...") ;
			String fname = importSeq.getDirectory() ;
			fname += importSeq.getFile() ;
			File wfile = new File(fname);
			if (wfile.canRead() == false) {
				appCom.StatusMessage(" Selected file not found !! ",2) ;
				InforBIO.frame.setCursor(Cursor.getPredefinedCursor(Cursor.DEFAULT_CURSOR)) ;
				return ;
			}

			resultTA.setText("") ;
			String list = appCom.LoadFile(fname);
			if (list.length() == 0) list = " No Cluster.";
			resultTA = new JTextArea(list);
			resultTA.setFont(appCom.fixedFont) ;
			resultTA.setEditable(false) ;
			right.remove(repoPanel);
			repoPanel = new JScrollPane(resultTA) ;
			right.add(repoPanel, BorderLayout.CENTER) ;
			right.revalidate() ;
		}
		InforBIO.frame.setCursor(Cursor.getPredefinedCursor(Cursor.DEFAULT_CURSOR)) ;
	}
	private void ExportLst_actionPerformed(String s) {
		FileDialog exportNote = new FileDialog(InforBIO.frame, "Export Text File", FileDialog.SAVE) ;
		exportNote.setDirectory(OS.SysPath) ;
		exportNote.setFile("Blastclust_List.txt") ;
		exportNote.show();
		if (exportNote.getFile() != null) {
			InforBIO.frame.setCursor(Cursor.getPredefinedCursor(Cursor.WAIT_CURSOR)) ;
			OS.SysPath = exportNote.getDirectory() ;
			String fname = exportNote.getDirectory() ;
			fname += exportNote.getFile() ;
			if (OS.OSName.startsWith("Mac") || OS.OSName.equals("UNIX")) {
				if(fileNameCK(exportNote.getFile()) == false) return ;
			}
			if (fname.endsWith(".txt") == false) {
				int p = fname.lastIndexOf(".") ;
				if (p > 0) {
					fname = fname.substring(0,p)+".txt" ;
				} else {
					fname += ".txt" ;
				}
			}
			File theFile = new File(fname);
			if (theFile.canRead()) {				// Overwrite
				if (theFile.canWrite() == false) {	// Check write protect
					appCom.StatusMessage(" Export failed !! ",2) ;
					InforBIO.frame.setCursor(Cursor.getPredefinedCursor(Cursor.DEFAULT_CURSOR)) ;
					return ;
				}
			}
			//------- Export File --------
			InforBIO.frame.setCursor(Cursor.getPredefinedCursor(Cursor.WAIT_CURSOR)) ;
			String list = resultTA.getText() ;
//			appCom.SaveFile(fname, list) ;
			try {
				FileWriter fwriter = new FileWriter(fname) ;
				String text = "" ;
				int sp = 0 ;
				int ep = list.indexOf("\n", sp) ;
				while (ep > 0) {
					text = list.substring(sp, ep+1) ;
					fwriter.write(text) ;
					sp = ep+1 ;
					ep = list.indexOf("\n", sp) ;
				}
				fwriter.close() ;
				fwriter = null ;
			}
			catch (IOException ie) {
			}
			appCom.StatusMessage(" Export complete !",0) ;
		}
	} 
	private void ExportFF_actionPerformed(String s) {
//		if (!SelectClust()) return;
		SelectClust scDialog = new SelectClust();
		scDialog.setVisible(true);
		if (scDialog.okFlg == false) return ;
		if (saveClNo.size() == 0) return;

		Vector saveId = new Vector();
		String ss = appCom.LoadFile(bResult);
		StringTokenizer strTok = new StringTokenizer(ss, "\n");
		int lincnt = 0;
		int[] slines = new int[saveClNo.size()];
		for (int i=0; i<saveClNo.size(); i++) {
			slines[i] = ((Integer)saveClNo.elementAt(i)).intValue();
		}
		while (strTok.hasMoreTokens()) {
			String line = strTok.nextToken();
			lincnt++;
			for (int i=0; i<slines.length; i++) {
				if (lincnt == slines[i]) {
					int sp = 0;
					int ep = line.indexOf(" ");
					while (ep > 0) {
						String rid = line.substring(sp,ep);
						saveId.addElement(rid);
//						System.out.println(" Save ID = "+rid);//DEBUG
						sp = ep+1;
						ep = line.indexOf(" ",sp);
					}
					break;
				}
			}
		}

		FileDialog exportNote = new FileDialog(InforBIO.frame, "Export Fasta File", FileDialog.SAVE) ;
		exportNote.setDirectory(OS.DbPath) ;
		exportNote.setFile("Blast_Cluster.fst") ;
		exportNote.show();
		if (exportNote.getFile() != null) {
			InforBIO.frame.setCursor(Cursor.getPredefinedCursor(Cursor.WAIT_CURSOR)) ;
			OS.DbPath = exportNote.getDirectory() ;
			String fname = exportNote.getDirectory() ;
			fname += exportNote.getFile() ;
			if (OS.OSName.startsWith("Mac") || OS.OSName.equals("UNIX")) {
				if(fileNameCK(exportNote.getFile()) == false) return ;
			}
			if (fname.endsWith(".fst") == false) {
				int p = fname.lastIndexOf(".") ;
				if (p > 0) {
					fname = fname.substring(0,p)+".fst" ;
				} else {
					fname += ".fst" ;
				}
			}
			File theFile = new File(fname);
			if (theFile.canRead()) {				// Overwrite
				if (theFile.canWrite() == false) {	// Check write protect
					appCom.StatusMessage(" Export failed !! ",2) ;
					InforBIO.frame.setCursor(Cursor.getPredefinedCursor(Cursor.DEFAULT_CURSOR)) ;
					return ;
				}
			}
			//------- Export Fasta File --------
			InforBIO.frame.setCursor(Cursor.getPredefinedCursor(Cursor.WAIT_CURSOR));
//			String query = "";
//			if (proteinF == false && importF.equals("Genome")) {
//				query = getDNAFastaForGenome();
//			} else {
//				query = queryTA.getText() ;
//			}
			strTok = new StringTokenizer(query, "\n");
			try {
				FileWriter fwriter = new FileWriter(fname) ;
				boolean addF = false;
				while (strTok.hasMoreTokens()) {
					String line = strTok.nextToken();
					if (line.charAt(0) == '>') {
						addF = false;
						for (int k=0; k<saveId.size(); k++) {
							String sid = (String)saveId.elementAt(k);
							if (line.indexOf(sid) > 0) {
								addF = true;
								break;
							}
						}
					}
					if (addF) fwriter.write(line+"\n");
				}
				fwriter.close();
				fwriter = null;
			}
			catch (IOException ie) {
			}
			appCom.StatusMessage(" Export complete !",0) ;
		}
	} 


	private void Genome_actionPerformed(String s) 	{		//12-00 add all
		if (OS.genomeNam.size() == 0) {
			String errMsg = " Entry data is empty ! \n"+
							" Please import database data.";
			appCom.MessageDialog(errMsg, 0);
			return;
		}
		if (SelectSeq()) {
			if (proteinF) {
				getProteinFastaForGenome();
			} else {
				SelectGenomeForGenome selGDialog = new SelectGenomeForGenome();		//12-00
				selGDialog.setVisible(true);								//12-00
				if (selGDialog.okFlg == false) return;						//12-00
				if (selGNo.size() > 0) {
					clearResult();
					queryTA.setText("");
					names = new String[selGNo.size()][5];					//12-00
					for (int k=0; k<selGNo.size(); k++) {					//10-02
						int gno = ((Integer)selGNo.elementAt(k)).intValue();//10-02
						String[] wgenom = (String[])OS.genomeNam.elementAt(gno);//10-02
						queryTA.append(wgenom[3]+wgenom[2]+"\n");			//10-02
						names[k][0] = wgenom[2];	//FFname				//12-00
						names[k][1] = wgenom[1];	//Organism				//12-00
						names[k][2] = wgenom[0];	//Accession				//12-00
						names[k][3] = wgenom[3];	//FF-Path				//12-00
						names[k][4] = "S";			//Select flag			//12-00
//						System.out.println(" Gnames ="+names[i][0]+", "+names[i][1]+", "+names[i][2]+", "+names[i][3]);//DEBUG
					}
					button1[2].setEnabled(true);
				}
			}
			
		}
	}

//  ---- DNA-SEQ GET FROM SEARCH DATA for genome ----- 12-00
	private String getDNAFastaForGenome() {
		String resultFasta = "";
		if (names.length == 0) return resultFasta;

		//------ Get genome sequence info -------
		seqlng = new int[names.length];
		sequences = new String[names.length];
		for(int idx=0; idx<names.length; idx++) {
			String fileNam = names[idx][3]+names[idx][0];
			try {
				FileReader ffReader = new FileReader(fileNam);
				BufferedReader lineRead = new BufferedReader(ffReader) ;
				String line = lineRead.readLine() ;
				StringBuffer sb = new StringBuffer();
				while (line != null){
					sb.append(line);
					line = lineRead.readLine();
				}
				sequences[idx] = sb.toString();
				seqlng[idx] = sequences[idx].length();
				ffReader.close() ;
				ffReader = null ;
			} catch (Exception e) {
				appCom.MessageDialog("Fasta file read error !", 0);
				System.out.println(" Fasta file read error in getDNAFasta:"+fileNam);//DEBUG
				return resultFasta;
			}
		}

		//---------------------------------------
		StringBuffer resultBuff = new StringBuffer();
		String loc = "";
		for (int k=0; k<OS.entryCnt; k++) {
			if (OS.tableEntry[k][OS.FEATCOL].equals("CDS")) {
				loc = OS.tableEntry[k][OS.LOCACOL];
				if (loc.indexOf("..") < 0) continue;
				if ((OS.tableEntry[k-1][OS.FEATCOL].equals("CDS")) &&
					(OS.tableEntry[k-1][OS.LOCACOL].equals(loc))) continue;
			} else continue;

			//----- SEQ get ----- 
			int idx = 0;
			for(int i=0; i<names.length; i++) {
				if (OS.tableEntry[k][OS.ACCECOL].equals(names[i][2])) {
					idx = i;
					break;
				}
			}

			int p = loc.indexOf("..");
			int ps = 0, pe = loc.length();
			String seq = "" ;
			while(p > 0) {
				for (int i=p-1; i>=0; i--) {
					if (loc.charAt(i) < '0' || loc.charAt(i) > '9') break ;
					ps = i;
				}
				int p2 = p+2;
				if (loc.charAt(p2) == '<' || loc.charAt(p2) == '>') p2++;
				for (int i=p2; i<loc.length(); i++) {
					if (loc.charAt(i) < '0' || loc.charAt(i) > '9') break ;
					pe = i+1;
				}
				int st = Integer.valueOf(loc.substring(ps,p)).intValue() - 1;
				int en = Integer.valueOf(loc.substring(p2,pe)).intValue();
//				System.out.println(" SEQ = "+seq.length()+" ,ST = "+st+" ,EN = "+(en-1));
				seq += sequences[idx].substring(st,en);
				p = loc.indexOf(".." ,p+2);
			}
			seq = seq.toUpperCase() ;
			if (loc.indexOf("complement") >= 0) {	//change to GYAKUSOUHOSA
				StringBuffer sb = new StringBuffer();
				for (int i=seq.length()-1; i>=0; i--) {
					if      (seq.charAt(i) == 'A') sb.append('T');
					else if (seq.charAt(i) == 'C') sb.append('G');
					else if (seq.charAt(i) == 'G') sb.append('C');
					else if (seq.charAt(i) == 'T') sb.append('A');
					else						   sb.append('N');
				}
				seq = sb.toString();
			}

			String name = "["+OS.tableEntry[k][0]+"]"+
						OS.tableEntry[k][OS.ACCECOL]+" "+
						OS.tableEntry[k][OS.FEATCOL]+" "+loc ;
			resultBuff.append(">"+name+"\n"+seq+"\n");
		}
		resultFasta = resultBuff.toString();
		return resultFasta;
	}

//  ---- Protein-SEQ GET FROM SEARCH DATA For Genome----- //12-00 add
	private int getProteinFastaForGenome() {
		String name = "" ;
		String acce = "" ;
		
		genoCnt = 0;
		SelectGenomeForGenome selGDialog = new SelectGenomeForGenome();		//12-00
		selGDialog.setVisible(true);								//12-00
		if (selGDialog.okFlg == false) return -1;						//12-00
		if (selGNo.size() > 0) {
			names = new String[selGNo.size()][5];					//12-00
			for (int k=0; k<selGNo.size(); k++) {					//10-02
				int gno = ((Integer)selGNo.elementAt(k)).intValue();//10-02
				String[] wgenom = (String[])OS.genomeNam.elementAt(gno);//10-02
				names[k][0] = wgenom[2];	//FFname				//12-00
				names[k][1] = wgenom[1];	//Organism				//12-00
				names[k][2] = wgenom[0];	//Accession				//12-00
				names[k][3] = wgenom[3];	//FF-Path				//12-00
				names[k][4] = "S";			//Select flag			//12-00
//				System.out.println(" Gnames ="+names[i][0]+", "+names[i][1]+", "+names[i][2]+", "+names[i][3]);//DEBUG
			}
		}

		//------ Get genome sequence -------
		seqlng = new int[names.length];
		sequences = new String[names.length];
		for(int idx=0; idx<names.length; idx++) {
			String fileNam = names[idx][3]+names[idx][0];
			try {
				FileReader ffReader = new FileReader(fileNam);
				BufferedReader lineRead = new BufferedReader(ffReader) ;
				String line = lineRead.readLine() ;
				StringBuffer sb = new StringBuffer();
				while (line != null){
					sb.append(line);
					line = lineRead.readLine();
				}
				sequences[idx] = sb.toString();
				seqlng[idx] = sequences[idx].length();
				ffReader.close() ;
				ffReader = null ;
			} catch (Exception e) {
				appCom.MessageDialog("Fasta file read error !", 0);
				System.out.println(" Fasta file read error in getDNAFasta:"+fileNam);//DEBUG
				return 9;
			}
		}

		//------ Get translation data -------
		queryTA.setText("");
		for (int k=0; k<OS.entryCnt; k++) {
			if ((OS.tableEntry[k][OS.FEATCOL].equals("CDS")) &&
				(OS.tableEntry[k][OS.QUALCOL].equals("translation"))) {
				boolean addF = false;
				for (int j=0; j<names.length; j++) {
					if (names[j][2].equals(OS.tableEntry[k][OS.ACCECOL])) {
						addF = true;
						break;
					}
				}
				if (addF) {
					name = "["+OS.tableEntry[k][0]+"]"+
							OS.tableEntry[k][OS.ACCECOL]+" "+
							OS.tableEntry[k][OS.FEATCOL]+" "+
							OS.tableEntry[k][OS.LOCACOL] ;
					queryTA.append(">"+name+"\n"+OS.tableEntry[k][OS.QUALCOL+1]+"\n") ;
					genoCnt++;
				}
			}
		}

		clearResult();
		button1[2].setEnabled(true);
		button1[5].setEnabled(false);
		appCom.StatusMessage(" "+genoCnt+" sequences imported !",0) ;
		return genoCnt;
	}


//  --------------------------------------
//  --------- Print Canvas Class ---------
//  --------------------------------------
	class PrintCanvas extends Canvas {
		int x = 72, y = 102;//Print area origin
		int ey = 744;		//Page No print Y
		int fh = 12;		//Font hite
		int pno = 0;		//Page No.
		int pmx = 0;		//Page Max
		int pst = 0;		//Print start data
		int pen = 0;		//Print end data
		public PrintCanvas(int no, int mx, int st, int en) {
			setSize(596, 846);	//A4 size
			pno = no ;
			pmx = mx ;
			pst = st ;
			pen = en ;
		}
		public Dimension getPrefferedSize() {
			return new Dimension(596, 846);	//A4 size
		}       
		public void paint(Graphics g) {
			Rectangle r = getBounds() ;
			g.setColor(Color.white) ;
			g.fillRect(0, 0, r.width, r.height) ;
			g.setColor(Color.black) ;
			g.setFont(appCom.fixedFontS) ;
			for (int i=pst,j=0; i<pen; i++,j++) {
				int yy = fh*j+y ;
				String text =(String)vResult.elementAt(i) ; 
				if (text.equals("<HR>"))
					 g.drawLine(x, yy, x+450, yy);
				else g.drawString(text, x, yy) ;
			}
			g.drawString(String.valueOf(pno)+" / "+String.valueOf(pmx), x+200, ey) ;
//			System.out.println(" Print End ") ;//DEBUG
		}
	}


//  ------------------------------------------
//  --------- Select Sequence Dialog ---------	10-00 change all
//  ------------------------------------------
	private boolean SelectSeq() {
		proteinF = false ;
		JRadioButton[] selButton = new JRadioButton[2] ;
		ButtonGroup bg = new ButtonGroup() ;
		SelListener selListener = new SelListener() ;
		selButton[0] = new JRadioButton(" DNA ", true) ;
		selButton[0].addActionListener(selListener);
		bg.add(selButton[0]);
		selButton[1] = new JRadioButton(" Protein ") ;
		selButton[1].addActionListener(selListener);
		bg.add(selButton[1]);

		Object[] options = { "OK", "CANCEL" };
		int rtn  = JOptionPane.showOptionDialog(InforBIO.frame, (Object[])selButton
												,"Select Seqence"
												,JOptionPane.DEFAULT_OPTION
												,JOptionPane.QUESTION_MESSAGE
												,null, options, options[0]);
		if (rtn != JOptionPane.OK_OPTION) return false ;
		return true ;
	}
	//----- SelListener class -----
	class SelListener implements ActionListener {
		public void actionPerformed(ActionEvent e) {
			if (e.getActionCommand().equals("OK")) {
				selDialog.dispose();
			} else if (e.getActionCommand().equals(" DNA ")) {
				proteinF = false ;
			} else if (e.getActionCommand().equals(" Protein ")) {
				proteinF = true ;
			}
		}
	}


//  ----------------------------------------
//  -------- Select Cluster Dialog ---------
//  ----------------------------------------
	class SelectClust extends JDialog {
		public boolean okFlg = false;
		JPanel groundPanel;
		JButton OK_Button, CN_Button, SA_Button;
		ButtonListener buttonListener = new ButtonListener();
		JCheckBox[] selBtn = null;
		SelCListener selListener = new SelCListener();
		Dimension screenSize;
		int xsiz = 340;
		int ysiz = 600;

		public SelectClust(){
			super(InforBIO.frame, "Select Save Cluster", true);
			initComponents();
			setSize(xsiz, ysiz);
			screenSize = Toolkit.getDefaultToolkit().getScreenSize();
			setLocation(screenSize.width/2-xsiz/2, screenSize.height/2-ysiz/2);
		}

		private void initComponents(){
			groundPanel = new JPanel(new BorderLayout());
			groundPanel.setBorder(appCom.Empty1111);
			getContentPane().add(groundPanel);

			saveClNo = new Vector();
			selBtn = new JCheckBox[clstNo];
			int row = clstNo;
			int col = 1;
			while (row > 23) {
				col++;
				row = clstNo/col;
			}
			if (clstNo%col > 0) row++;
			JPanel p0 = appCom.CreateBorderLayoutPanel();
			p0.setLayout(new GridLayout(row, col, 0, 0));
			JScrollPane p1 = new JScrollPane(p0);
			for (int i=0; i<clstNo; i++) {
				String wclst = "Cluster-"+(i+1);
				selBtn[i] = new JCheckBox(wclst, false);
				selBtn[i].addActionListener(selListener);
				p0.add(selBtn[i]);
			}
			groundPanel.add(p1, "Center");

//			System.out.println(" clstNo="+clstNo+", row="+row+", col="+col);//DEBUG
			xsiz = col*82+10;
			if (xsiz < 340) xsiz = 340;
			else if (xsiz > 800) xsiz = 800;
			ysiz = row*23+75;

			JPanel p2 = appCom.CreateBorderLayoutPanel();
			p2.setLayout(new GridLayout(1, 3, 0, 0));
			OK_Button = new JButton("OK");
			CN_Button = new JButton("CANCEL");
			SA_Button = new JButton("SELECT ALL");
			OK_Button.addActionListener(buttonListener);
			CN_Button.addActionListener(buttonListener);
			SA_Button.addActionListener(buttonListener);
			p2.add(OK_Button);
			p2.add(CN_Button);
			p2.add(SA_Button);
			groundPanel.add(p2, "South");
		}
		class ButtonListener implements ActionListener{
			public void actionPerformed(ActionEvent e) {
				String path, value, rtnMsg;
				if (e.getSource() == OK_Button) {			// "OK"
					for (int i=0; i<clstNo; i++) {
						if (selBtn[i].isSelected()) {
							saveClNo.addElement(new Integer(i+1));
						}
					}
					okFlg = true;
					dispose();
				} 
				else if (e.getSource() == CN_Button) {		// "CANCEL"
					okFlg = false;
					dispose();
				} 
				else if (e.getSource() == SA_Button) {		// "SELECT ALL"
					for (int i=0; i<clstNo; i++) {
						selBtn[i].setSelected(true);
					}
				} 
			}
		}
		class SelCListener implements ActionListener {
			public void actionPerformed(ActionEvent e) {
			}
		}
	}


//  ----------------------------------------
//  --------- Select Genome Dialog ---------
//  ----------------------------------------
	class SelectGenome extends JDialog {							//11-00 change all
		public boolean okFlg = false;
		JPanel groundPanel;
		JButton OK_Button, CN_Button, SA_Button, CA_Button;
		ButtonListener buttonListener = new ButtonListener();
		JCheckBox[] selBtn = null;
		SelCListener selListener = new SelCListener();
		Dimension screenSize;
		int xsiz = 400;
		int ysiz = 600;
		int row = OS.genomeNam.size();
		int col = 1;

		public SelectGenome(){
			super(InforBIO.frame, "Select 2 Genome Names", true);	//12-00
			initComponents();

			setSize(xsiz, ysiz);
//			screenSize = Toolkit.getDefaultToolkit().getScreenSize();
//			setLocation(screenSize.width/2-xsiz/2, screenSize.height/2-ysiz/2);
			Point p = InforBIO.frame.getLocationOnScreen();		//13-00
			setLocation(p.x+400-xsiz/2, p.y+300-ysiz/2);		//13-00
		}
		private void initComponents(){
			groundPanel = new JPanel(new BorderLayout());
			groundPanel.setBorder(appCom.Empty1111);
			getContentPane().add(groundPanel);

			selGNo = new Vector();
			selBtn = new JCheckBox[OS.genomeNam.size()];
			while (row > 23) {
				col++;
				row = OS.genomeNam.size()/col;
			}
			if (OS.genomeNam.size()%col > 0) row++;
			JPanel p0 = appCom.CreateBorderLayoutPanel();
			p0.setLayout(new GridLayout(row, col, 0, 0));
			JScrollPane p1 = new JScrollPane(p0);
			for (int i=0; i<OS.genomeNam.size(); i++) {
				String[] wgenom = (String[])OS.genomeNam.elementAt(i);
				selBtn[i] = new JCheckBox(wgenom[1], false);
				selBtn[i].addActionListener(selListener);
				p0.add(selBtn[i]);
			}
			groundPanel.add(p1, "Center");

//			System.out.println(" clstNo="+clstNo+", row="+row+", col="+col);//DEBUG
			xsiz = col*82+10;
			if (xsiz < 400) xsiz = 400;
			else if (xsiz > 800) xsiz = 800;
			ysiz = row*23+75;

			JPanel p2 = appCom.CreateBorderLayoutPanel();
			p2.setLayout(new GridLayout(1, 4, 0, 0));
			OK_Button = new JButton("OK");
			CN_Button = new JButton("CANCEL");
			SA_Button = new JButton("SELECT ALL");
			CA_Button = new JButton("CLEAR ALL");
			OK_Button.addActionListener(buttonListener);
			CN_Button.addActionListener(buttonListener);
			SA_Button.addActionListener(buttonListener);
			CA_Button.addActionListener(buttonListener);
			p2.add(OK_Button);
			p2.add(CN_Button);
			p2.add(SA_Button);
			p2.add(CA_Button);
			groundPanel.add(p2, "South");
		}
		class ButtonListener implements ActionListener{
			public void actionPerformed(ActionEvent e) {
				String path, value, rtnMsg;
				if (e.getSource() == OK_Button) {			// "OK"
					for (int i=0; i<OS.genomeNam.size(); i++) {
						if (selBtn[i].isSelected()) {
							selGNo.addElement(new Integer(i));
						}
					}
					okFlg = true;
					dispose();
				} 
				else if (e.getSource() == CN_Button) {		// "CANCEL"
					okFlg = false;
					dispose();
				} 
				else if (e.getSource() == SA_Button) {		// "SELECT ALL"
					for (int i=0; i<OS.genomeNam.size(); i++) {
						selBtn[i].setSelected(true);
					}
				} 
				else if (e.getSource() == CA_Button) {		// "CLEAR ALL"
					for (int i=0; i<OS.genomeNam.size(); i++) {
						selBtn[i].setSelected(false);
					}
				} 
			}
		}
		class SelCListener implements ActionListener {
			public void actionPerformed(ActionEvent e) {
			}
		}
	}

//  ----------------------------------------
//  --------- Select Genome Dialog ---------
//  ----------------------------------------
	class SelectGenomeForGenome extends JDialog {					//12-00 add
		public boolean okFlg = false;
		JPanel groundPanel;
		JButton OK_Button, CN_Button, SA_Button, CA_Button;
		ButtonListener buttonListener = new ButtonListener();
		JCheckBox[] selBtn = null;
		SelCListener selListener = new SelCListener();
		Dimension screenSize;
		int xsiz = 400;
		int ysiz = 600;
		int row = OS.genomeNam.size();
		int col = 1;

		public SelectGenomeForGenome(){
			super(InforBIO.frame, "Select Genome Name", true);
			initComponents();

			setSize(xsiz, ysiz);
//			screenSize = Toolkit.getDefaultToolkit().getScreenSize();
//			setLocation(screenSize.width/2-xsiz/2, screenSize.height/2-ysiz/2);
			Point p = InforBIO.frame.getLocationOnScreen();		//13-00
			setLocation(p.x+400-xsiz/2, p.y+300-ysiz/2);		//13-00
		}
		private void initComponents(){
			groundPanel = new JPanel(new BorderLayout());
			groundPanel.setBorder(appCom.Empty1111);
			getContentPane().add(groundPanel);

			selGNo = new Vector();
			selBtn = new JCheckBox[OS.genomeNam.size()];
			while (row > 23) {
				col++;
				row = OS.genomeNam.size()/col;
			}
			if (OS.genomeNam.size()%col > 0) row++;
			JPanel p0 = appCom.CreateBorderLayoutPanel();
			p0.setLayout(new GridLayout(row, col, 0, 0));
			JScrollPane p1 = new JScrollPane(p0);
			for (int i=0; i<OS.genomeNam.size(); i++) {
				String[] wgenom = (String[])OS.genomeNam.elementAt(i);
				selBtn[i] = new JCheckBox(wgenom[1], true);
				selBtn[i].addActionListener(selListener);
				p0.add(selBtn[i]);
			}
			groundPanel.add(p1, "Center");

//			System.out.println(" clstNo="+clstNo+", row="+row+", col="+col);//DEBUG
			xsiz = col*82+10;
			if (xsiz < 400) xsiz = 400;
			else if (xsiz > 800) xsiz = 800;
			ysiz = row*23+75;

			JPanel p2 = appCom.CreateBorderLayoutPanel();
			p2.setLayout(new GridLayout(1, 4, 0, 0));
			OK_Button = new JButton("OK");
			CN_Button = new JButton("CANCEL");
			SA_Button = new JButton("SELECT ALL");
			CA_Button = new JButton("CLEAR ALL");
			OK_Button.addActionListener(buttonListener);
			CN_Button.addActionListener(buttonListener);
			SA_Button.addActionListener(buttonListener);
			CA_Button.addActionListener(buttonListener);
			p2.add(OK_Button);
			p2.add(CN_Button);
			p2.add(SA_Button);
			p2.add(CA_Button);
			groundPanel.add(p2, "South");
		}
		class ButtonListener implements ActionListener{
			public void actionPerformed(ActionEvent e) {
				String path, value, rtnMsg;
				if (e.getSource() == OK_Button) {			// "OK"
					for (int i=0; i<OS.genomeNam.size(); i++) {
						if (selBtn[i].isSelected()) {
							selGNo.addElement(new Integer(i));
						}
					}
					okFlg = true;
					dispose();
				} 
				else if (e.getSource() == CN_Button) {		// "CANCEL"
					okFlg = false;
					dispose();
				} 
				else if (e.getSource() == SA_Button) {		// "SELECT ALL"
					for (int i=0; i<OS.genomeNam.size(); i++) {
						selBtn[i].setSelected(true);
					}
				} 
				else if (e.getSource() == CA_Button) {		// "CLEAR ALL"
					for (int i=0; i<OS.genomeNam.size(); i++) {
						selBtn[i].setSelected(false);
					}
				} 
			}
		}
		class SelCListener implements ActionListener {
			public void actionPerformed(ActionEvent e) {
			}
		}
	}

}
