# Supplementary material for: G-InforBIO: integrated system for microbial genomics
Source: BMC Bioinformatics. 2006 Aug 4;7:368. doi: 10.1186/1471-2105-7-368 (PMC1552091; doi:10.1186/1471-2105-7-368)
Supplement: Additional File 1 — G-InforBIO_Src_V177. Zipped file of the source code of G-InforBIO system [file 1471-2105-7-368-S1.zip › src/JP/AC/nig/wdcm/analysis/BlastclustServerInternal.java]

////////////////////////////////////////////////////////////////
//                                                            //
//   class name : BlastclustServerInternal                    //
//                                                            //
//   history    : 10-02 2004.08.04 K.Koorikawa (HSK)          //
//                                                            //
////////////////////////////////////////////////////////////////
package JP.AC.nig.wdcm.analysis ;

import java.awt.* ;
import java.io.* ;
import java.util.* ;
import java.net.* ;
import java.lang.* ;
import javax.swing.* ;
import JP.AC.nig.wdcm.client.* ;

public class BlastclustServerInternal {
	private ObjectStore OS = ObjectStore.getInstance() ;
	private Option OP = Option.getInstance() ;
	private String tempDir = "./";	//OS.jarPath
	private String blast_exe = "blastclust";
	private String blastOpt = "";

	public BlastclustServerInternal() {
	}

	public String BLAST_Clust(String fname, String option) {
		String outf = "" ;
		blastOpt = option;
		try {
//			System.out.println(" Internal server : BLASTclust start") ;
			long filename = System.currentTimeMillis() ;
			String longname = String.valueOf(filename);
			String shortnam = longname.substring(longname.length() - 8);
			File batFile = new File(tempDir+shortnam+".bat") ;
			File outFile = new File(tempDir+"blastclust_out.txt");
			outf = outFile.toString() ;

			String cmd = blast_exe+" -i \""+fname+"\" -o \""+outFile.toString()+"\""+blastOpt+"\n";//12-00
			System.out.print(" CMD = "+cmd) ;
			if (OS.OSName.equals("Mac")) {
				String[] command = new String[2] ;
				command[0] = "./"+blast_exe;
				command[1] = " -i "+fname+" -o "+outFile.toString()+blastOpt;
				Process process = Runtime.getRuntime().exec(command);
				process.waitFor() ;
			} else if (OS.OSName.equals("MacX") || OS.OSName.equals("UNIX")) {
				FileWriter writer = new FileWriter(batFile) ;
				writer.write("#!/bin/sh\n") ;
				writer.write("./"+cmd) ;					//12-00
//				System.out.println("  CMD ="+"../../../../"+blast_exe+cmd") ;
				writer.close() ;
				writer = null ;
				Process process = Runtime.getRuntime().exec("chmod +x "+batFile.toString()) ;
				process.waitFor() ;
				process = Runtime.getRuntime().exec(batFile.toString()) ;
				process.waitFor() ;
			} else {
				FileWriter writer = new FileWriter(batFile) ;
				writer.write(cmd) ;
				writer.close() ;
				writer = null ;
				Process process = Runtime.getRuntime().exec(batFile.toString());
				process.waitFor() ;
			}
			batFile.delete() ;
		} catch (Exception e) {
			appCom.MessageDialog(" Blastclust Error ! ", 0);
		}
		return outf;
	}
}
