# Supplementary material for: G-InforBIO: integrated system for microbial genomics
Source: BMC Bioinformatics. 2006 Aug 4;7:368. doi: 10.1186/1471-2105-7-368 (PMC1552091; doi:10.1186/1471-2105-7-368)
Supplement: Additional File 1 — G-InforBIO_Src_V177. Zipped file of the source code of G-InforBIO system [file 1471-2105-7-368-S1.zip › src/JP/AC/nig/wdcm/analysis/BlastList.java]

////////////////////////////////////////////////////////////////
//                                                            //
//   class name : BlastList                                   //
//                                                            //
//   history    : 10-00 2004.02.02 K.Koorikawa (HSK)          //
//                                                            //
////////////////////////////////////////////////////////////////
package JP.AC.nig.wdcm.analysis ;

import java.io.* ;
import java.awt.* ;
import java.awt.event.* ;
import java.util.* ;
import javax.swing.* ;
import javax.swing.table.* ;
import JP.AC.nig.wdcm.client.* ;
import JP.AC.nig.wdcm.analysis.* ;

class  BlastList {
	private int wsize = 800, hsize = 600;
	public JFrame frame ;
	private JPanel borderPanel ;
	private JPanel groundPanel ;
	private JPanel idPanel ;
	private Box    mainPanel ;
	private JScrollPane scrollPanel;
	private JPanel buttonPanel ; 

	private String[] buttonString = {//"Print List",
									 "Export Text",
									 "Exit"} ;
	private JButton[] button = new JButton[buttonString.length] ;
	private ButtonListener buttonListener = new ButtonListener() ;

	private Color bk0 = appCom.back ;
	private Color bk1 = Color.white ;
	private Color bk2 = appCom.lightYellow ;
	private Color bk3 = appCom.waterBlue ;
	private ObjectStore OS = ObjectStore.getInstance() ;

	private AlignmentViewer AV = null ;
	private String[] resultHed = {"Query id", "Subject id", "% identity", "alignment length",
								  "mismatches", "gap openings", "q. start", "q. end",
								  "s. start", "s. end", "e-value", "bit score"} ;
	private String[][] resultTbl = null ;
	private JTable resultTB = null ;
	private int resultCnt = 0 ;
	private static PanelMouseListener panelMouseListener = null ;


	public BlastList(AlignmentViewer instance){
		AV = instance ;
		resultTbl = AV.resultTbl ;
		resultCnt = resultTbl.length ;
		resultTB = new JTable(resultTbl, resultHed) ;
		resultTB.setFont(appCom.defaultFont) ;
		resultTB.setEnabled(false) ;
		panelMouseListener = new PanelMouseListener() ;
		resultTB.getTableHeader().addMouseListener(panelMouseListener) ;

		frame = new JFrame("MegaBlast Result List ") ;
		frame.getContentPane().setLayout(new BorderLayout()) ;
		frame.setIconImage(Toolkit.getDefaultToolkit().getImage("InforBIO.jpg"));
		frame.addWindowListener(new frameListener());

//		System.out.println("- BlastList() -") ;//DEBUG
		if (resultCnt == 0) {
			System.out.println(" MegaBlast result data not found.") ;
			frame.dispose();
		} 
		hsize = resultCnt*22 + 90 ;
		if (hsize > 600) hsize = 600 ;

		initComponents();

//		Dimension screenSize = Toolkit.getDefaultToolkit().getScreenSize() ;
//		frame.setLocation(screenSize.width/2-380, screenSize.height/2+310-hsize) ;
		Point p = InforBIO.frame.getLocationOnScreen();		//13-00
		frame.setLocation(p.x+10, p.y+10);						//13-00
		frame.setSize(wsize, hsize);
		frame.show() ;
	}

	public void initComponents(){
		groundPanel = new JPanel(new BorderLayout());
		groundPanel.setBorder(appCom.Empty5555_Lowered);
		frame.getContentPane().add(groundPanel, BorderLayout.CENTER) ;

		scrollPanel = new JScrollPane(resultTB);
		scrollPanel.setBorder(appCom.Empty0000);
		groundPanel.add(scrollPanel, "Center");

		buttonPanel = new JPanel(new GridLayout(1, buttonString.length));
		buttonPanel.setBorder(appCom.Empty3333) ;
		for (int i=0; i<buttonString.length; i++) {
			button[i] = appCom.CreateControlButton(buttonString[i]) ;
			button[i].setActionCommand(buttonString[i]) ;
//			button[i].setToolTipText(buttonString[i]) ;
			button[i].addActionListener(buttonListener) ;
			buttonPanel.add(button[i]) ;
		}
//		button[0].setBackground(appCom.lightYellow) ;
		frame.getContentPane().add(buttonPanel, BorderLayout.SOUTH) ;
	}

	class ButtonListener implements ActionListener {
		public void actionPerformed(ActionEvent e) {
			String s = e.getActionCommand() ;
			if (s.equals("Print List")) {
				int LMax = 50;		//Line Max of Page
				int pMax = 0;		//Page Max
				int pST = 0;		//Print start data
				int pEN = LMax;		//Print end data
				int mod = resultCnt % LMax ;
				if (mod == 0) 
					 pMax = resultCnt / LMax ;
				else pMax = resultCnt / LMax + 1 ;
				if (resultCnt < LMax) pEN = resultCnt ;

				Toolkit tk = Toolkit.getDefaultToolkit();
				PrintJob pjob = tk.getPrintJob(new JFrame(), "Printing", (Properties)null) ;
				if (pjob != null){
					AV.setCursor(Cursor.getPredefinedCursor(Cursor.WAIT_CURSOR)) ;
					for (int i=0; i<pMax; i++) {
						Graphics pg = pjob.getGraphics();
						if (pg != null) {
							PrintCanvas canvas = new PrintCanvas(i+1, pMax, pST, pEN);
							canvas.print(pg);
							pg.dispose();
						}
						pST += LMax ;
						pEN += LMax ;
						if (pEN > resultCnt) pEN = resultCnt ;
					}
					pjob.end();
					StatusPanel.status.setText(" Print list complete !") ;
				}
			}
			else if (s.equals("Export Text")) {
				FileDialog exportNote = new FileDialog(frame, "Export Text", FileDialog.SAVE) ;
				exportNote.setDirectory(OS.SysPath) ;
				String subf = AV.names[0][1];
				int p = subf.indexOf(" ");
				if (p > 0) subf = subf.substring(0,p);
				String quef = AV.names[1][1];
				p = quef.indexOf(" ");
				if (p > 0) quef = quef.substring(0,p);
				String fname = subf+"_"+quef;
				exportNote.setFile(fname+".txt") ;
				exportNote.show();
				if (exportNote.getFile() != null) {
					OS.SysPath = exportNote.getDirectory() ;
					fname = exportNote.getDirectory() ;
					fname += exportNote.getFile() ;
					if (OS.OSName.startsWith("Mac") || OS.OSName.equals("UNIX")) {
						if(fileNameCK(exportNote.getFile()) == false) return ;
					}
					if (fname.endsWith(".txt") == false) {
						p = fname.lastIndexOf(".") ;
						if (p > 0) {
							fname = fname.substring(0,p)+".txt" ;
						} else {
							fname += ".txt" ;
						}
					}
					File theFile = new File(fname);
					if (theFile.canRead()) {				// Overwrite
						if (theFile.canWrite() == false) {	// Check write protect
							StatusPanel.status.setBackground(Color.yellow) ;
							StatusPanel.status.setFont(appCom.boldFontLL) ;
							StatusPanel.status.setText(" Export failed !! ") ;
							AV.setCursor(Cursor.getPredefinedCursor(Cursor.DEFAULT_CURSOR)) ;
							return ;
						}
					}
					//------- Export File --------
					InforBIO.frame.setCursor(Cursor.getPredefinedCursor(Cursor.WAIT_CURSOR)) ;
					appCom.SaveFile(fname, AV.sResult) ;
					StatusPanel.status.setText(" Export text complete !") ;
				}
			} 
			else if (s.equals("Exit")) {
				AV.BlistF = false ;
				frame.dispose() ;
			} 
			AV.setCursor(Cursor.getPredefinedCursor(Cursor.DEFAULT_CURSOR)) ;
		}
	}

	private boolean fileNameCK(String fnam) {
		boolean rtn = true ;
		int col = 1 ;
		if (Character.isLetter(fnam.charAt(0))) {
			for (int k=1; k<fnam.length(); k++) {
				if (fnam.charAt(k) == '.') break ;
				if (Character.isLetterOrDigit(fnam.charAt(k)) == false) {
					if (fnam.charAt(k) == '-' || fnam.charAt(k) == '_') continue ;
					rtn = false ;
					col = k+1 ;
					break ;
				}
			}
		} else {
			rtn = false ;
		}
		if (rtn == false) {
			appCom.MessageDialog(" File name error !  (Col. "+col+")", 0);
		}
		AV.setCursor(Cursor.getPredefinedCursor(Cursor.DEFAULT_CURSOR)) ;//08-00
		return rtn ;
	}

	class PrintCanvas extends Canvas {								//08-00 add
		int x = 72, y = 102;//Print area origin
		int gx = 202;		//Genus start X
		int py = 134;		//Data print start Y
		int ey = 744;		//Page No print Y
		int fh = 12;		//Font hite
		int pno = 0;		//Page No.
		int pmx = 0;		//Page Max
		int pst = 0;		//Print start data
		int pen = 0;		//Print end data
		public PrintCanvas(int no, int mx, int st, int en) {
			setSize(596, 846);	//A4 size
			pno = no ;
			pmx = mx ;
			pst = st ;
			pen = en ;
		}
		public Dimension getPrefferedSize() {
			return new Dimension(596, 846);	//A4 size
		}       
		public void paint(Graphics g) {
			Rectangle r = getBounds();
			g.setColor(Color.white);
			g.fillRect(0, 0, r.width, r.height);
//			System.out.println(" Print Start "+pageIndex) ;//DEBUG
			g.setFont(appCom.plainFontS);
			g.drawString("RID ", x, py-14);
			for (int i=pst,j=0; i<pen; i++,j++) {
				int yy = fh*j+py ;
				g.drawString(resultTbl[i][0], x, yy);
//				System.out.println(" Print : "+resultTb[i][0]+", y1="+yy) ;//DEBUG
			}
			g.drawString(String.valueOf(pno)+" / "+String.valueOf(pmx), x+200, ey);
//			System.out.println(" Print End ") ;//DEBUG
		}
	}

	class CheckBoxListener implements ActionListener {
		public void actionPerformed(ActionEvent e) {
		}
	}

	class frameListener extends WindowAdapter {
		public void windowClosing(WindowEvent e) {
			AV.BlistF = false ;
			frame.dispose();
		}
	}

	class PanelMouseListener implements MouseListener {
		public void mouseClicked(MouseEvent me) {
			if (resultCnt == 0) return;
			if (me.getSource() instanceof JTableHeader) {
				((JTableHeader)me.getSource()).getTable().removeEditor();
				int clumnNo = ((JTableHeader)me.getSource()).columnAtPoint(me.getPoint()) ;
				clumnNo = ((JTableHeader)me.getSource()).getTable().convertColumnIndexToModel(clumnNo);
//				System.out.println(" Column No = "+clumnNo) ;//DEBUG
				if (clumnNo >= 3 && clumnNo <= 9)
					appCom.BubleSortI(resultTbl, 0, resultCnt-1, clumnNo, true);
				else if (clumnNo == 2 || clumnNo == 10 || clumnNo == 11)
					appCom.BubleSortD(resultTbl, 0, resultCnt-1, clumnNo, true);

				resultTB = new JTable(resultTbl, resultHed) ;
				resultTB.setFont(appCom.defaultFont) ;
				resultTB.setEnabled(false) ;
				resultTB.getTableHeader().addMouseListener(panelMouseListener) ;
				scrollPanel = new JScrollPane(resultTB);
				scrollPanel.setBorder(appCom.Empty0000);
				groundPanel.remove(scrollPanel);
				groundPanel.add(scrollPanel, BorderLayout.CENTER) ;
				groundPanel.validate() ;
			}
		}
		public void mousePressed(MouseEvent me) {}
		public void mouseReleased(MouseEvent me) {}
		public void mouseEntered(MouseEvent me) {}
		public void mouseExited(MouseEvent me) {}
	}
}
