# Supplementary material for: G-InforBIO: integrated system for microbial genomics
Source: BMC Bioinformatics. 2006 Aug 4;7:368. doi: 10.1186/1471-2105-7-368 (PMC1552091; doi:10.1186/1471-2105-7-368)
Supplement: Additional File 1 — G-InforBIO_Src_V177. Zipped file of the source code of G-InforBIO system [file 1471-2105-7-368-S1.zip › src/JP/AC/nig/wdcm/analysis/BlastServerDdbj.java]

////////////////////////////////////////////////////////////////
//                                                            //
//   class name : BlastServerDdbj                             //
//                                                            //
//   history    : 09-00 2003.09.30 K.koorikawa (HSK)          //
//              : 10-02 2004.07.22 K.koorikawa (HSK)          //
//                                                            //
////////////////////////////////////////////////////////////////
package JP.AC.nig.wdcm.analysis ;

import java.awt.* ;
import java.io.* ;
import java.lang.* ;
import java.net.* ;
import java.text.* ;
import java.util.* ;
import JP.AC.nig.wdcm.client.* ;

public class BlastServerDdbj {
	private String result = "" ;
	private String baseURL = "hypernig.nig.ac.jp" ;

	private String cgiURL  = "http://spiral.genes.nig.ac.jp/cgi-bin/homology/nph-blast_direct.cgi" ;
//	private String cgiSTR = "lang=E&program=blastn&result=E-Mail&address=kori@lmi.hitachi-sk.co.jp" ;
//	&database=dna&division=(ddbjhum,ddbjbct)&gap=1&result=mail&address=kori@lmi.hitachi-sk.co.jp
//	&scores=100&alignments=100&expect=10&filter=1
//	&qseq=AGTCATATGCTTGTCTCAAAGATTAAGCCATGCATGTCTAAGTATAAACAAATTCATACT

//	private String cgiURL2 = "http://spiral.genes.nig.ac.jp/cgi-bin/homology/show_blast.cgi" ;
//	http://spiral.genes.nig.ac.jp/cgi-bin/homology/show_blast.cgi?lang=E&program=blastn&database=ddbjnew&gap=1&stack=20030930094945_18107

	private String cgiURL2 = "http://spiral.genes.nig.ac.jp/cgi-bin/homology/result" ;
//	http://spiral.genes.nig.ac.jp/cgi-bin/homology/result?w=m&m=b&f=auto&i=20030930180049_7000

	private static ObjectStore OS = ObjectStore.getInstance();		//07-00

	public BlastServerDdbj() {
	}

	public String Blast_Search(String seqs, String option) {
		int p = option.indexOf("result=") ;
		if(p > 0) result = option.substring(p+7, option.indexOf("&",p)) ;
		String rtnStr = "" ;
		String line = null ;
		System.out.println(" DDBJ CGI Server : Blast search : "+result) ;

		String newtbl = option+"&qseq="+seqs ;
		System.out.println(" CGI = "+option+"&qseq=ATGC...") ;//DEBUG

		URL addr = null;
		BufferedWriter writer = null;
		URLConnection cgi = null;
//		System.out.println(" WRITE STREAM OPEN ") ;//DEBUG
		try {
//			addr = new URL(cgiURL);
			if (OS.ProxyHost.equals("")) {								//10-02
				addr = new URL(cgiURL);									//10-02
			} else {													//10-02
				addr = new URL("http", OS.ProxyHost, OS.ProxyPort, cgiURL);//10-02
			}															//10-02
			cgi = addr.openConnection();
			cgi.setUseCaches(false);
			cgi.setRequestProperty("Content-type","text/plain");
			cgi.setDoInput(true);
			cgi.setDoOutput(true);
			writer = new BufferedWriter(new OutputStreamWriter(cgi.getOutputStream(),"SJIS"));
			writer.write(newtbl);
			writer.close();
		} catch (Exception e) {
			try {
				if (writer!=null) writer.close();
			} catch (Exception e2) {}
			appCom.MessageDialog("DDBJ Blast_Search_CGI Conect Error !", 0);

			System.out.println(" - DDBJ Blast_Search_CGI Conect Error ! - ") ;//DEBUG
			rtnStr = "ERROR: DDBJ Blast_Search_CGI conect error ! " ;
			InforBIO.frame.setCursor(Cursor.getPredefinedCursor(Cursor.DEFAULT_CURSOR)) ;
			return rtnStr ;
		}

		BufferedReader reader = null;
		try {
//			System.out.println(" - Blast_Search_CGI PROCESS START - ") ;//DEBUG
			reader = new BufferedReader(new InputStreamReader(cgi.getInputStream(),"SJIS"));
			line = reader.readLine();
			if (result.equals("mail")) {
				while (line != null) {
					if (line.indexOf("Your request") > 0) {
						int st = line.indexOf("[") ;
						int en = line.indexOf("]") ;
						rtnStr = "Your request number is \n" ;
						rtnStr += "  "+line.substring(st,en+1) + "\n" ;
						rtnStr += "Please wait result E-Mail.\n" ;
						break ;
					}
					line = reader.readLine() ;
	//				System.out.println(" LINE = "+line) ;//DEBUG
				}
			} else {
				while (line != null) {
					rtnStr += line + "\n" ;
					line = reader.readLine() ;
				}
			}
			reader.close();
			reader = null ;
//			System.out.println(" - Blast_Search_CGI PROCESS END - ") ;//DEBUG
		}
		catch (IOException e) {
			try {
				if (reader!=null) reader.close();
			} catch (IOException e2) {}
			appCom.MessageDialog("DDBJ Blast_Search_CGI Return Error !", 0);

			System.out.println(" - DDBJ Blast_Search_CGI RETURN ERROR ! - ") ;//DEBUG
			rtnStr = "ERROR: DDBJ Blast_Search_CGI return error ! " ;
			InforBIO.frame.setCursor(Cursor.getPredefinedCursor(Cursor.DEFAULT_CURSOR)) ;
		}
//		System.out.println(" PhString = "+rtnStr) ;//DEBUG
		return rtnStr ;
	}

	public String Result_Search(String sid, String option) {
		String rtnStr = "" ;
		String line = null ;
		System.out.println(" DDBJ CGI Server : Result search ") ;

		String newtbl = option+sid ;
		System.out.println(" CGI = "+newtbl) ;//DEBUG

		URL addr = null;
		BufferedWriter writer = null;
		URLConnection cgi = null;
//		System.out.println(" WRITE STREAM OPEN ") ;//DEBUG
		try {
//			addr = new URL(cgiURL2);
			if (OS.ProxyHost.equals("")) {								//10-02
				addr = new URL(cgiURL2);								//10-02
			} else {													//10-02
				addr = new URL("http", OS.ProxyHost, OS.ProxyPort, cgiURL2);//10-02
			}															//10-02
			cgi = addr.openConnection();
			cgi.setUseCaches(false);
			cgi.setRequestProperty("Content-type","text/plain");
			cgi.setDoInput(true);
			cgi.setDoOutput(true);
			writer = new BufferedWriter(new OutputStreamWriter(cgi.getOutputStream(),"SJIS"));
			writer.write(newtbl);
			writer.close();
		} catch (Exception e) {
			try {
				if (writer!=null) writer.close();
			} catch (Exception e2) {}
			appCom.MessageDialog("DDBJ Result_Search_CGI Conect Error !", 0);

			System.out.println(" - DDBJ Result_Search_CGI Conect Error ! - ") ;//DEBUG
			rtnStr = "ERROR: DDBJ Result_Search_CGI conect error ! " ;
			InforBIO.frame.setCursor(Cursor.getPredefinedCursor(Cursor.DEFAULT_CURSOR)) ;
			return rtnStr ;
		}

//		System.out.println(" - Blast_Search_CGI PROCESS START - ") ;//DEBUG
		rtnStr = "NO ERROR. " ;
		BufferedReader reader = null;
		try {
			FileWriter fwriter = new FileWriter(Blast.blastHtml) ;
			reader = new BufferedReader(new InputStreamReader(cgi.getInputStream(),"SJIS"));
			line = reader.readLine();
			while (line != null) {
				fwriter.write(line + "\n") ;
				line = reader.readLine() ;
//				System.out.println(" LINE = "+line) ;//DEBUG
			}
			reader.close();
			reader = null ;
			fwriter.close() ;
			fwriter = null ;
//			System.out.println(" - Blast_Search_CGI PROCESS END - ") ;//DEBUG
		}
		catch (IOException e) {
			try {
				if (reader!=null) reader.close();
			} catch (IOException e2) {}
			appCom.MessageDialog("DDBJ Result_Search_CGI Return Error !", 0);

			System.out.println(" - DDBJ Result_Search_CGI RETURN ERROR ! - ") ;//DEBUG
			rtnStr = "ERROR: DDBJ Result_Search_CGI return error ! " ;
			InforBIO.frame.setCursor(Cursor.getPredefinedCursor(Cursor.DEFAULT_CURSOR)) ;
		}
//		System.out.println(" PhString = "+rtnStr) ;//DEBUG
		return rtnStr ;
	}

}
