# Supplementary material for: G-InforBIO: integrated system for microbial genomics
Source: BMC Bioinformatics. 2006 Aug 4;7:368. doi: 10.1186/1471-2105-7-368 (PMC1552091; doi:10.1186/1471-2105-7-368)
Supplement: Additional File 1 — G-InforBIO_Src_V177. Zipped file of the source code of G-InforBIO system [file 1471-2105-7-368-S1.zip › src/JP/AC/nig/wdcm/analysis/BlastServerInternal.java]

////////////////////////////////////////////////////////////////
//                                                            //
//   class name : BlastServerInternal                         //
//                                                            //
//   history    : 10-02 2004.08.02 K.Koorikawa (HSK)          //
//                                                            //
////////////////////////////////////////////////////////////////
package JP.AC.nig.wdcm.analysis ;

import java.awt.* ;
import java.io.* ;
import java.util.* ;
import java.net.* ;
import java.lang.* ;
import javax.swing.* ;
import JP.AC.nig.wdcm.client.* ;

public class BlastServerInternal {
	private ObjectStore OS = ObjectStore.getInstance() ;
	private Option OP = Option.getInstance() ;
	private String tempDir = "./";	//OS.jarPath
	private String format_exe = "formatdb";
	private String blast_exe = "blastall";
	private String formatOpt = " -p F -o T";
	private String blastOpt = " -T T";
	private String queryf = "";
	private String subjef = "";

	public BlastServerInternal() {
	}

	public int FormatDB(String subject, String opt) {
		int rtncd = 0;
		subjef = subject;
		formatOpt = " -p "+opt+" -o T";
		try {
			System.out.println(" FormatDB start : "+subject) ;
			long filename = System.currentTimeMillis() ;
			String longname = String.valueOf(filename);
			String shortnam = longname.substring(longname.length() - 8);
			File batFile = new File(tempDir+shortnam+".bat") ;

//			System.out.println(" OPT = "+command[j+2]) ;
			if (OS.OSName.equals("Mac")) {
				String[] command = new String[2] ;
				command[0] = tempDir+format_exe ; 
				command[1] = "-i "+subjef+formatOpt ;
				Process process = Runtime.getRuntime().exec(command);
				process.waitFor() ;
			} else if (OS.OSName.equals("MacX") || OS.OSName.equals("UNIX")) {
				FileWriter writer = new FileWriter(batFile) ;
				writer.write("#!/bin/sh\n") ;
				writer.write(tempDir+format_exe+" -i "+subjef+formatOpt+"\n");//12-00
//				System.out.println(" CMD ="+"./"+format_exe+" -i "+subjef+formatOpt+"\n");//12-00
				writer.close() ;
				writer = null ;
				Process process = Runtime.getRuntime().exec("chmod +x "+batFile.toString()) ;
				process.waitFor() ;
				process = Runtime.getRuntime().exec(batFile.toString()) ;
				process.waitFor() ;
			} else {
				FileWriter writer = new FileWriter(batFile) ;
				//"formatdb -i QUERY.fst -p F -o T"
				String command = format_exe+" -i "+subjef+formatOpt ;//12-00
//				System.out.println(" FormatDB CMD ="+command) ;
				writer.write(command) ;
				writer.close() ;
				writer = null ;
				Process process = Runtime.getRuntime().exec(batFile.toString());
				process.waitFor() ;
			}

			batFile.delete() ;
		} catch (Exception e) {
			appCom.MessageDialog("FormatDB Error !", 0);
			rtncd = 9;
		}
		return rtncd ;
	}

	public String BLAST_Search(String subject, String query, String pgmnam) {
		String outf = "" ;
		subjef = subject;
		queryf = query;
		try {
//			System.out.println(" "+pgmnam+" start : "+subject+", "+query) ;
			long filename = System.currentTimeMillis() ;
			String longname = String.valueOf(filename);
			String shortnam = longname.substring(longname.length() - 8);
			File batFile = new File(tempDir+shortnam+".bat") ;
//			File outFile = new File(tempDir+shortnam+".txt") ;
			File outFile = new File(tempDir+"blast_out.html") ;
			outf = outFile.toString() ;

			String exp = OP.getProperty(OP.BLAST_EXPECT, OP.DEFAULT_EXPECT);//10-02
			blastOpt += " -e "+exp;
			//"blastall -p blastn -d QUERY.fst -i SUBJECT.fst -D 3 -o OUT.txt"
			String cmd = blast_exe+" -p "+pgmnam+" -d "+subjef+" -i "+queryf+" -o "+outFile.toString()+blastOpt+"\n";
			System.out.println(" BLAST CMD ="+cmd);//DEBUG
			if (OS.OSName.equals("Mac")) {
				String[] command = new String[2] ;
				command[0] = tempDir+blast_exe;
				command[1] = " -p "+pgmnam+" -d "+subjef+" -i "+queryf+" -o "+outFile.toString()+blastOpt;
				Process process = Runtime.getRuntime().exec(command);
				process.waitFor() ;
			} else if (OS.OSName.equals("MacX") || OS.OSName.equals("UNIX")) {
				FileWriter writer = new FileWriter(batFile) ;
				writer.write("#!/bin/sh\n") ;
				writer.write(tempDir+cmd) ;						//12-00
//				System.out.println("  CMD ="+"../../../../"+blast_exe+cmd") ;
				writer.close() ;
				writer = null ;
				Process process = Runtime.getRuntime().exec("chmod +x "+batFile.toString()) ;
				process.waitFor() ;
				process = Runtime.getRuntime().exec(batFile.toString()) ;
				process.waitFor() ;
			} else {
				FileWriter writer = new FileWriter(batFile) ;
				writer.write(cmd) ;
				writer.close() ;
				writer = null ;
				Process process = Runtime.getRuntime().exec(batFile.toString());
				process.waitFor() ;
			}
			batFile.delete() ;
		} catch (Exception e) {
			appCom.MessageDialog(" BLAST Error ! ", 0);
		}
		return outf;
	}
}
