# Supplementary material for: G-InforBIO: integrated system for microbial genomics
Source: BMC Bioinformatics. 2006 Aug 4;7:368. doi: 10.1186/1471-2105-7-368 (PMC1552091; doi:10.1186/1471-2105-7-368)
Supplement: Additional File 1 — G-InforBIO_Src_V177. Zipped file of the source code of G-InforBIO system [file 1471-2105-7-368-S1.zip › src/JP/AC/nig/wdcm/analysis/Blat.java]

////////////////////////////////////////////////////////////////
//                                                            //
//   class name : Blat                                        //
//                                                            //
//   history    : 11-00 2005.01.05 K.Koorikawa (HSK)          //
//                11-01 2005.01.06 I.Tomikawa  (HSK)          //
//                12-00 2005.07.14 K.Koorikawa (HSK)          //
//                13-00 2005.02.27 K.Koorikawa (HSK)          //
//                                                            //
////////////////////////////////////////////////////////////////
package JP.AC.nig.wdcm.analysis ;

import java.awt.* ;
import java.awt.event.* ;
import java.awt.image.*;
import java.io.* ;
import java.net.* ;
import java.text.*;
import java.util.* ;
import java.util.regex.*;		// 2005-3-7 add
import javax.swing.* ;
import javax.swing.event.* ;
import javax.swing.text.* ;
import JP.AC.nig.wdcm.client.* ;

public class Blat extends JPanel implements ActionListener, HyperlinkListener {
	private Frame frame = null ;
	private static Blat instance = null ;
	private JPanel left = null ;
	private JPanel right = null ;
	private JPanel ppgm = null ;

	private String[] buttonString1 = {"Select Genome",
									  "Import Genome Fasta"};
	private String[] buttonString2 = {"Import from Search",
									  "Import Query Fasta"};
	private String[] buttonString3 = {"Submit Blat",
									  "Set Options"};
	private String[] buttonString4 = {"Print",
									  "Export html",
									  "Feature View"};			//11-00
									  
	private String[] outputFomatStr = {"blast - similar to NCBI blast format",
									 "wublast - similar to wublast format",
									 "sim4 - similar to sim4 format",
									 "axt - blastz-associated axt format",
									 "pslx - Tab separated format with sequence",
									 "psl - Tab separated format without actual sequence"};
	
	private JButton[] button1 = null;
	private JButton[] button2 = null;
	private JButton[] button3 = null;
	private JButton[] button4 = null;

	private JTextArea subjeTA = null;
	private JTextArea queryTA = null;
	private JTextArea resultTA = null;
	private JScrollPane repoPanel;
	private JTextField Label1, Label2;
	private JDialog selDialog;
	private JComboBox outfCB = new JComboBox();
	private DBTypeComboBox dbtypeCB = new DBTypeComboBox();
	private QryTypeComboBox qrytypeCB = new QryTypeComboBox();
	private static String pgmnam = "blat";       //11-01 change
	private String outputFormat = "psl";
	private String dbType = "dna";
	private String qryType = "dna";
	private int dbArea = 1;
	private int queryArea = 2;

	private boolean SgenoF = false;
	private boolean QgenoF = false;
	private boolean seqF = false;
	private boolean subF = false;
	private boolean proteinF = false;
	private boolean rtnF = false;
	private boolean formatF = true;							//10-02

	private Vector genomeNo = null;							//10-02
	private static int genoCnt = 0;

	private Hashtable gnameSetHash = new Hashtable();		// genome name sets of contain vs not contain spaces

	private String[][] names = null;//Row0=Subject,Row1=Query, Col0=FFname, Col1=FF Title, col2=Accession
	private int[] seqlng = null;									//12-00
	private String[] sequences = null;								//12-00

	private OptionBlat OB = null;							//10-02
	public static boolean optPF = false;
	private BlatServerInternal BLSI = null;					//10-02
	private Option OP = Option.getInstance();
	private ObjectStore OS = ObjectStore.getInstance();
	private SearchEntryPanel SEP = SearchEntryPanel.getInstance();		//13-00

	private int reportCnt = 0;
	private String sResult = "";
	private Vector vResult = null ;
	private String querynam = "."+OS.filSepa+"blat_query.fst";	//12-00
	private String subjenam = "."+OS.filSepa+"blat_subject.fst";//12-00
	
	private JEditorPane html = null;
	private URL url = null;
	public static String blatHtml = "./blat_out.html";
	private int xCnt = 0, yCnt = 0;

	private static BlatFeatureViewer blatFV = null;
	public static boolean featvF = false;
	private static Vector[] vLocs = null;
	private static int curGno = 0;
	private static String[] gnames = null;
	private static String wgnam = "";

	private int newNo = 0;
	private JTextField status = null;
	private DecimalFormat distFormat = new DecimalFormat("0.00000");
	private boolean debugF = false;

	private Map subjFileAttributeHash = new HashMap();
	private Integer genomeFile = new Integer(1);
	private Integer fastaFile = new Integer(2);
	private boolean gFileF = false;
	private Vector genomeNameVec = new Vector();
	
	// ----- For sequence category -----
	// DNA : 0 (default), Protein : 1, RNA : 2
	private int subjeSeqCat = 0;
	private int querySeqCat = 0;

	public Blat() {
		super(new BorderLayout(), true) ;
		instance = this ;
		frame = InforBIO.frame;
		status = StatusPanel.status ;
		button1 = new JButton[buttonString1.length] ;
		button2 = new JButton[buttonString2.length] ;
		button3 = new JButton[buttonString3.length] ;
		button4 = new JButton[buttonString4.length] ;
		System.out.println(new Date() + " - Blat Panel Set ") ;//DEBUG

		//------ Seq Panel set -----
		left = appCom.CreateBorderLayoutPanel() ;
		Box yBox = new Box(BoxLayout.Y_AXIS) ;
		left.add(yBox) ;

		//------ Subject Panel -----------------------
		JPanel p1 = appCom.CreateBorderLayoutPanel() ;
		p1.setBorder(BorderFactory.createTitledBorder(" Subject : Select Genome")) ;
		yBox.add(p1) ;

		//------ Database type combo box -----------------------
		JPanel p12 = appCom.CreateGridLayoutPanel() ;
		p12.setLayout(new GridLayout(2,1)) ;
		p12.add(dbtypeCB) ;

		JPanel p11 = appCom.CreateGridLayoutPanel() ;
		p11.setLayout(new GridLayout(1, 2, 1, 1)) ;
		p12.add(p11) ;
		
		for (int i=0; i<button1.length; i++) {
			button1[i] = appCom.CreateControlButton(buttonString1[i]) ;
			button1[i].setActionCommand(buttonString1[i]) ;
//			button1[i].setToolTipText(buttonString1[i]) ;
			button1[i].addActionListener(this) ;
			p11.add(button1[i]) ;
		}
		button1[0].setBackground(appCom.lightYellow) ;
		p1.add(p12, BorderLayout.SOUTH) ;
		
		subjeTA = appCom.CreateControlTextArea() ;
		subjeTA.setFont(appCom.fixedFont) ;
		subjeTA.setRows(6);
		JScrollPane jsp1 = new JScrollPane(subjeTA);
		p1.add(jsp1, BorderLayout.CENTER) ;

		//------ Query Panel -----------------------
		JPanel p2 = appCom.CreateBorderLayoutPanel() ;
		p2.setBorder(BorderFactory.createTitledBorder(" Query : Select CDS or Enter Sequence Data")) ;
		yBox.add(p2) ;

		//------ Query type combo box -----------------------
		JPanel p23 = appCom.CreateGridLayoutPanel() ;
		p23.setLayout(new GridLayout(2, 1)) ;
		p23.add(qrytypeCB) ;

		JPanel p22 = appCom.CreateBorderLayoutPanel() ;
		p22.setLayout(new GridLayout(1, 2, 1, 1)) ;
		p23.add(p22) ;
		for (int i=0; i<button2.length; i++) {
			button2[i] = appCom.CreateControlButton(buttonString2[i]) ;
			button2[i].setActionCommand(buttonString2[i]) ;
//			button2[i].setToolTipText(buttonString2[i]) ;
			button2[i].addActionListener(this) ;
			p22.add(button2[i]) ;
		}
		button2[0].setBackground(appCom.lightYellow) ;
		p2.add(p23, BorderLayout.SOUTH) ;
		
		queryTA = appCom.CreateControlTextArea() ;
		queryTA.setFont(appCom.fixedFont) ;
		queryTA.setRows(10);
		JScrollPane jsp2 = new JScrollPane(queryTA);
		p2.add(jsp2, BorderLayout.CENTER) ;

		
		//----- Output format option ---------
		ppgm = appCom.CreateGridLayoutPanel() ;
		ppgm.setBorder(BorderFactory.createTitledBorder(" Output Format ")) ;
		ppgm.setLayout(new GridLayout(2, 1, 1, 1)) ;
		
		for (int i=0; i<outputFomatStr.length; i++) {
			 outfCB.addItem(outputFomatStr[i]);
		}
		outfCB.setMaximumRowCount(outputFomatStr.length) ;
		outfCB.setBackground(Color.white) ;
		outfCB.setFont(appCom.boldFont) ;

		ppgm.add(outfCB) ;
		yBox.add(ppgm) ;

		//------ SUBMIT BUTTON set -----
		JPanel p4 = appCom.CreateGridLayoutPanel() ;
		p4.setLayout(new GridLayout(1, 2, 1, 1)) ;
		p4.setBorder(appCom.Empty0000) ;
		ppgm.add(p4) ;
		for (int i=0; i<button3.length; i++) {
			button3[i] = appCom.CreateControlButton(buttonString3[i]) ;
			button3[i].setActionCommand(buttonString3[i]) ;
//			button3[i].setToolTipText(buttonString3[i]) ;
			button3[i].addActionListener(this) ;
			p4.add(button3[i]) ;
		}
		button3[0].setBackground(appCom.lightYellow) ;
//		button3[0].setEnabled(false) ;
		button3[1].setBackground(appCom.lightGreen) ;//"Set Option"

		//----------------- Result Panel set ---------------------
		right = appCom.CreateBorderLayoutPanel() ;
		right.setBorder(BorderFactory.createTitledBorder(" Results ")) ;

		resultTA = appCom.CreateControlTextArea() ;
		resultTA.setFont(appCom.fixedFont) ;
		resultTA.setEditable(false) ;
		repoPanel = new JScrollPane(resultTA) ;
		right.add(repoPanel, BorderLayout.CENTER) ;

		//------ Result BUTTON Panel -----
		JPanel p51 = appCom.CreateGridLayoutPanel() ;
		p51.setBorder(appCom.Empty0000) ;
		for (int i=0; i<button4.length; i++) {
			button4[i] = appCom.CreateControlButton(buttonString4[i]) ;
			button4[i].setActionCommand(buttonString4[i]) ;
//			button4[i].setToolTipText(buttonString4[i]) ;
			button4[i].addActionListener(this) ;
			button4[i].setEnabled(false) ;
			p51.add(button4[i]) ;
		}
//		button4[0].setEnabled(false) ;
//		button4[1].setEnabled(false) ;
		right.add(p51, BorderLayout.SOUTH) ;

		//------ Split Line ------
		JSplitPane splitPane = new JSplitPane(JSplitPane.HORIZONTAL_SPLIT, left, right) ;
		splitPane.setDividerLocation(330) ;
		splitPane.setOneTouchExpandable(true) ;
		add(splitPane, BorderLayout.CENTER) ;
	}

//  ---- DNA-SEQ GET FROM SEARCH DATA -----
	private int getSearchData() {
/*		appCom.QuickSort(OS.tableEntryVect, 0, OS.tableEntryVect.size()-1, 0, true);//12-00
		SearchEntryPanel.basePanel.removeAll();					//12-00
		SearchEntryPanel.basePanel.add(new JScrollPane(OS.tableViewEntry), BorderLayout.CENTER);//12-00
		SearchEntryPanel.basePanel.validate();					//12-00
*/
		int[] selected = OS.tableViewEntry.getSelectedRows() ;
		if (OS.selectF.equals("Column")) selected = new int[0];		//04-02
		int entcnt = 0;

		names = new String[OS.genomeNam.size()][4];					//12-00
		for (int k=0; k<OS.genomeNam.size(); k++) {					//12-00
			String[] wgenom = (String[])OS.genomeNam.elementAt(k);	//12-00
			names[k][0] = wgenom[2];	//FFname					//12-00
			names[k][1] = wgenom[1];	//Organism					//12-00
			names[k][2] = wgenom[0];	//Accession					//12-00
			names[k][3] = wgenom[3];	//FF-Path					//12-00
		}

		//------ Get genome sequence info -------	//12-00 add all 
		seqlng = new int[names.length];
		sequences = new String[names.length];
		for(int idx=0; idx<names.length; idx++) {
			String fileNam = names[idx][3]+names[idx][0];
			try {
				FileReader ffReader = new FileReader(fileNam);
				BufferedReader lineRead = new BufferedReader(ffReader) ;
				String line = lineRead.readLine() ;
				line = lineRead.readLine() ;
				StringBuffer sb = new StringBuffer();
				while (line != null){
					sb.append(line);
					line = lineRead.readLine();
				}
				sequences[idx] = sb.toString();
				seqlng[idx] = sequences[idx].length();
				ffReader.close() ;
				ffReader = null ;
			} catch (Exception e) {
				appCom.MessageDialog("Fasta file read error !", 0);
				System.out.println(" Fasta file read error in getDNAFasta:"+fileNam);//DEBUG
				return 0;
			}
		}

		//---------------------------------------
		String oaccs = "";										//12-00
		String ofeat = "";										//12-00
		String oloca = "";										//12-00
		int rowMax = OS.tableViewEntry.getRowCount() ;
		for (int row=0; row<rowMax; row++) {
			int rno = Integer.valueOf((String)OS.tableViewEntry.getValueAt(row,0)).intValue() - 1 ;//07-02
			String feat = OS.tableEntry[rno][OS.FEATCOL] ;			//12-00
			if (feat.equals("source")) continue;					//12-00
//			if (!(feat.equals("CDS")) && !(feat.equals("gene"))) continue;//12-00

			if (selected.length > 0) {								//10-00
				boolean addF = false ;								//08-00
				for (int j=0; j<selected.length; j++) {				//08-00
					if (selected[j] == row) {						//08-00
						addF = true ;								//08-00
						break ;										//08-00
					}												//08-00
				}													//08-00
				if (addF == false) continue ;						//08-00
			}

			String accs = OS.tableEntry[rno][OS.ACCECOL] ;			//12-00
			String loca = OS.tableEntry[rno][OS.LOCACOL] ;			//10-00
			if (loca.indexOf("..") < 0)  continue ;
			if (selected.length == 0 && SearchEntryPanel.keyWSF == false) {//10-00 add
				if (feat.equals("gene")) continue;					//12-00
				if ((accs.equals(oaccs)) &&							//12-00
					(feat.equals(ofeat)) &&							//12-00
					(loca.equals(oloca))) continue;					//12-00
			} else {
				if ((accs.equals(oaccs)) &&							//12-00
					(feat.equals(ofeat)) &&							//12-00
					(loca.equals(oloca))) continue;					//12-00
				if (feat.equals("gene")) {							//12-00
					boolean skipF = false ;
					if (selected.length == 0) {						//12-00 add
						for (int j=0; j<rowMax; j++) {
							if ((j != row) &&
								(((String)OS.tableViewEntry.getValueAt(j,OS.FEATCOL)).equals("CDS")) &&
								(((String)OS.tableViewEntry.getValueAt(j,OS.LOCACOL)).equals(loca)) &&
								(((String)OS.tableViewEntry.getValueAt(j,OS.ACCECOL)).equals(accs))) {
								skipF = true ;
								break;
							}
						}
					} else {
						for (int j=0; j<selected.length; j++) {
							if ((((String)OS.tableViewEntry.getValueAt(selected[j],OS.FEATCOL)).equals("CDS")) &&
								(((String)OS.tableViewEntry.getValueAt(selected[j],OS.LOCACOL)).equals(loca)) &&
								(((String)OS.tableViewEntry.getValueAt(selected[j],OS.ACCECOL)).equals(accs))) {
								skipF = true ;
								break;
							}
						}
					}
					if (skipF) continue ;
				}
			}

			//----- SEQ get ----- 					//12-00 add
			int idx = 0;
			for(int i=0; i<names.length; i++) {
				if (OS.tableEntry[rno][OS.ACCECOL].equals(names[i][2])) {
					idx = i;
					break;
				}
			}

			int p = loca.indexOf("..");
			int ps = 0, pe = loca.length();
			String seq = "";
			while(p > 0) {
				for (int i=p-1; i>=0; i--) {
					if (loca.charAt(i) < '0' || loca.charAt(i) > '9') break ;
					ps = i;
				}
				int p2 = p+2;
				if (loca.charAt(p2) == '<' || loca.charAt(p2) == '>') p2++;
				for (int i=p2; i<loca.length(); i++) {
					if (loca.charAt(i) < '0' || loca.charAt(i) > '9') break ;
					pe = i+1;
				}
				int st = Integer.valueOf(loca.substring(ps,p)).intValue() - 1;
				int en = Integer.valueOf(loca.substring(p2,pe)).intValue();//12-00
				seq += sequences[idx].substring(st,en);			//12-00
				p = loca.indexOf(".." ,p+2);
			}
			seq = seq.toUpperCase() ;
			if (loca.indexOf("complement") >= 0) {	//change to GYAKUSOUHOSA
				StringBuffer sb = new StringBuffer();
				for (int i=seq.length()-1; i>=0; i--) {
					if      (seq.charAt(i) == 'A') sb.append('T');
					else if (seq.charAt(i) == 'C') sb.append('G');
					else if (seq.charAt(i) == 'G') sb.append('C');
					else if (seq.charAt(i) == 'T') sb.append('A');
					else						   sb.append('N');
				}
				seq = sb.toString();
			}

			queryTA.append(">["+OS.tableEntry[rno][0]+"]"+accs+" "+feat+" "+loca+"\n"+seq+"\n");
			entcnt++;
			oaccs = accs;										//12-00
			ofeat = feat;										//12-00
			oloca = loca;										//12-00
		}
		return entcnt;
	}

	//  ---- Protein-SEQ GET FROM SEARCH DATA ----- add 10-00
	private int getSearchProtein() {
		int[] selected = OS.tableViewEntry.getSelectedRows() ;
		if (OS.selectF.equals("Column")) selected = new int[0];
		int entcnt = 0;

		int rowMax = OS.tableViewEntry.getRowCount() ;
		int sno = 0;												//12-00
		for (int row=0; row<rowMax; row++) {//View table index
			int rno = Integer.valueOf((String)OS.tableViewEntry.getValueAt(row,0)).intValue() - 1 ;//07-02
			if (rno <= sno) continue;								//12-00
			String feat = OS.tableEntry[rno][OS.FEATCOL] ;			//12-00
			if (!(feat.equals("CDS")) && !(feat.equals("gene"))) continue;//12-00

			if (selected.length > 0) {
				boolean addF = false ;
				for (int j=0; j<selected.length; j++) {
					if (selected[j] == row) {
						addF = true ;
						break ;
					}
				}
				if (addF == false) continue ;
			}

			String rid = rid = OS.tableEntry[rno][0] ;				//12-00
			String seq = "" ;
			String accs = OS.tableEntry[rno][OS.ACCECOL] ;			//12-00
			String loca = OS.tableEntry[rno][OS.LOCACOL] ;			//12-00
//			System.out.println("["+rid+"]"+accs+" "+feat+" "+loca);//DEBUG
			for (int k=rno; k<OS.entryCnt; k++) {
				if (!(OS.tableEntry[k][OS.LOCACOL].equals(loca)) ||
					!(OS.tableEntry[k][OS.ACCECOL].equals(accs))) break;
				if ((OS.tableEntry[k][OS.FEATCOL].equals("CDS")) &&
					(OS.tableEntry[k][OS.QUALCOL].equals("translation"))) {
					rid = OS.tableEntry[k][0] ;						//12-00
					seq = OS.tableEntry[k][OS.QUALCOL+1] ;
				}
				sno = k;											//12-00
			}
			if (seq.equals("")) {
				for (int k=rno-1; k>0; k--) {
					if (!(OS.tableEntry[k][OS.LOCACOL].equals(loca)) ||
						!(OS.tableEntry[k][OS.ACCECOL].equals(accs))) break;
					if ((OS.tableEntry[k][OS.FEATCOL].equals("CDS")) &&
						(OS.tableEntry[k][OS.QUALCOL].equals("translation"))) {
						rid = OS.tableEntry[k][0] ;					//12-00
						seq = OS.tableEntry[k][OS.QUALCOL+1] ;
						break;										//12-00
					}
				}
			}
			if (seq.equals("")) continue;

			queryTA.append(">["+rid+"]"+accs+" CDS "+loca+"\n"+seq+"\n");
			entcnt++;
		}
		return entcnt;
	}

	//--------- Convert Unusable Charctor --------
	private String cnvUStr(String ss) {
		String rtn = "" ;
		String str = ss.trim() ;
		for (int i=0; i<str.length(); i++) {
			char c = str.charAt(i) ;
			if (c==' ' || c==',' || c==':' || c=='(' || c==')') {
				rtn += "_" ;
			} else {
				rtn += String.valueOf(c) ;
			}
		}
		return rtn ;
	}
	//-----------------------
	private String idName(String iname) {
		String name = iname.trim() ;
		int rlng = name.length() ;	
		//System.out.println(" - name="+name) ;		//DEBUG
		if (rlng != 0 && name.charAt(1) != '.') {
			for (int j = 1; j < rlng; j++) {
				if (name.charAt(j) == ' ') {
					String wknam = name.substring(0,8) + '.';
					wknam += name.substring(j+1) ;
					name = wknam ;
					//System.out.println(" - name="+name) ;	//DEBUG
					break;
				}
			}
		}
		return name ;
	}

	//----------- DataBase Type Combo Box define ------------
	private class DBTypeComboBox extends JComboBox {
		private String[] dbTypeStr = {"dna - DNA sequence",
									"prot - protein sequence",
									"dnax - DNA sequence translated in six frames to protein"};
		public DBTypeComboBox() {
			super() ;
			for (int i=0; i<dbTypeStr.length; i++) {
				addItem(dbTypeStr[i]) ;
			}
			setMaximumRowCount(dbTypeStr.length) ;
			setBackground(Color.white) ;
			setFont(appCom.boldFont) ;
			setPreferredSize(new Dimension(300,5));
		}
		public void setDnaPgm() {
			setSelectedIndex(0);
		}
		public void setProteinPgm() {
			setSelectedIndex(1);
		}
		public void setDnaxPgm() {
			setSelectedIndex(2);
		}	
	}
	
	//----------- Query Type Combo Box define ------------
	private class QryTypeComboBox extends JComboBox {
		private String[] qryTypeStr = {"dna - DNA sequence",
									"rna - RNA sequence",
									"prot - protein sequence",
									"dnax - DNA sequence translated in six frames to protein",
									"rnax - DNA sequence translated in three frames to protein"};

		public QryTypeComboBox() {
			super();
			for (int i=0; i<qryTypeStr.length; i++) {
				addItem(qryTypeStr[i]) ;
			}
			setMaximumRowCount(qryTypeStr.length) ;
			setBackground(Color.white) ;
			setFont(appCom.boldFont) ;
		}
		public void setDnaPgm() {
			setSelectedIndex(0);
		}
		public void setRnaPgm() {
			setSelectedIndex(1);
		}
		public void setProteinPgm() {
			setSelectedIndex(2);
		}
		public void setDnaxPgm() {
			setSelectedIndex(3);
		}
		public void setRnaxPgm() {
			setSelectedIndex(4);
		}	
	}

//  ---------- BUTTON ACTION ----------
	public void actionPerformed(ActionEvent e) {
		String s = e.getActionCommand() ;
		status.setFont(appCom.defaultFont) ;
		status.setBackground(Color.white) ;
		status.setText(" ") ;

		if (s.equals("Select Genome")) {
			Genome_actionPerformed(s);
			formatF = true;									//10-02
		}
		else if (s.equals("Import Genome Fasta")) {
			FFsearch_actionPerformed(s);
			formatF = true;
		}
		else if (s.equals("Import DB List")) {
			ImDBList_actionPerformed(s);
			formatF = true;
		}
		else if (s.equals("Export DB List")) {
			ExDBList_actionPerformed(s);
		}
		else if (s.equals("Clear Subject")) {
			subjeTA.setText("") ;
			subF = false;
			seqF = false;
			SgenoF = false;
		}
		else if (s.equals("Import from Search")) {
			IfSearch_actionPerformed(s);
		}
		else if (s.equals("Import Query Fasta")) {
			IFastaFile_actionPerformed(s);
		}
		else if (s.equals("Submit Blat")) {
			Submit_actionPerformed(s);
		}
		else if (s.equals("Print")) {
			Print_actionPerformed(s);
		}
		else if (s.equals("Export html")) {
			Export_actionPerformed(s);
		}
		else if (s.equals("Set Options")) {
			if (optPF == false) {
				OB = new OptionBlat() ;
				optPF = true ;
			}
			OB.frame.toFront() ;
		}
		else if (s.equals("Feature View")) {
			String gen = "";
			String loc = "";
			for (int idx=0; idx<gnames.length; idx++) {
				if (gnames[idx].length() == 0) {
					continue;
				}
				String tmpName = gnames[idx].substring(0, gnames[idx].lastIndexOf("_"));
//				System.out.println("tmpName = " + tmpName);  //DEBUG
				if (gnameSetHash.containsValue(tmpName)) {
					gen = gnames[idx];
					loc = (String)vLocs[idx].elementAt(0);
					break;
				}
			}
			if (gen.length() > 0) {
				FeatureViewSub(gen, loc);
			}
		}
		else {
			System.out.println(" Button name error !! ") ;//DEBUG
		}
		InforBIO.frame.setCursor(Cursor.getPredefinedCursor(Cursor.DEFAULT_CURSOR)) ;
	}

	//-------------------------
	private boolean fileNameCK(String fnam) {
		boolean rtn = true ;
		int col = 1 ;
		if (Character.isLetter(fnam.charAt(0))) {
			for (int k=1; k<fnam.length(); k++) {
				if (fnam.charAt(k) == '.') break ;
				if (Character.isLetterOrDigit(fnam.charAt(k)) == false) {
					if (fnam.charAt(k) == '-' || fnam.charAt(k) == '_') continue ;
					rtn = false ;
					col = k+1 ;
					break ;
				}
			}
		} else {
			rtn = false ;
		}
		if (rtn == false) {
			appCom.MessageDialog(" File name error !  (Col. "+col+")", 0);
		}
		InforBIO.frame.setCursor(Cursor.getPredefinedCursor(Cursor.DEFAULT_CURSOR)) ;
		return rtn ;
	}

	//------ Clear ALL ------
	private void clearAll() {
		subjeTA.setText("") ;
		queryTA.setText("") ;
		resultTA.setText("") ;
		subF = false ;
	}
	//------ Clear Result ------
	private void clearResult() {
		resultTA.setText("");
		right.remove(repoPanel) ;
		repoPanel = new JScrollPane(resultTA) ;
		right.add(repoPanel, BorderLayout.CENTER) ;
		right.revalidate() ;
		subF = false;
		button4[0].setEnabled(false);
		button4[1].setEnabled(false);
		button4[2].setEnabled(false);
	}

	private void Genome_actionPerformed(String s) {
		if (OS.genomeNam.size() == 0) {
			String errMsg = " Entry data is empty ! \n"+
							" Please import database data.";
			appCom.MessageDialog(errMsg, 0);
			return;
		}
		if (SelectSeq(dbArea)) {
			int getF = 1;
			if (proteinF) {
				subjeSeqCat = 1;	//Protein
				getF = getProteinFasta();
			} else {
				subjeSeqCat = 0;	//DNA
//				Vector tmpNo = SelectGenome();
//				if (tmpNo.size() > 0) {
//					genomeNo = tmpNo;
//				} else {
//					return;
//				}
				SelectGenome selGDialog = new SelectGenome();				//12-00
				selGDialog.setVisible(true);								//12-00
				if (selGDialog.okFlg == false) return;						//12-00
				
				if (genomeNo.size() > 0) {
					subjeTA.setText("");
		//			System.out.println(" siz = "+genomeNo.size());//DEBUG
					for (int k=0; k<genomeNo.size(); k++) {					//10-02
						int gno = ((Integer)genomeNo.elementAt(k)).intValue();//10-02
						String[] wgenom = (String[])OS.genomeNam.elementAt(gno);//10-02
						subjeTA.append(wgenom[3]+wgenom[2]+"\n");			//10-02
						subjFileAttributeHash.put(wgenom[3]+wgenom[2], genomeFile);
					}
					getF = 0;
				} else {
					getF = -1;
				}
			}
			
			if (getF == 0) {
				// --- change query combobox
				if (proteinF) {
					dbtypeCB.setProteinPgm();
					if (querySeqCat == 1) {
						qrytypeCB.setProteinPgm();
					}
				} else {
					dbtypeCB.setDnaPgm();
					if (querySeqCat == 0) {
						qrytypeCB.setDnaPgm();
					} else if (querySeqCat == 2) {
						qrytypeCB.setRnaPgm();
					} else {
						qrytypeCB.setProteinPgm();
						dbtypeCB.setDnaxPgm();
					}
				}
				if ((queryTA.getText().length() > 0) && (subjeTA.getText().length() > 0)) {
					button3[0].setEnabled(true) ;
				}
				clearResult();
				status.setText(" Import complete !") ;
			} else if (getF == 1) {
				status.setBackground(Color.yellow) ;
				status.setFont(appCom.boldFontLL) ;
				status.setText(" Sequence data not found !") ;
			} else {
				return;
			}
		}
	}
	private void FFsearch_actionPerformed(String s) {
		FileDialog importFF = new FileDialog(frame, "Select Fasta File", FileDialog.LOAD) ;
		importFF.setDirectory(OS.DbPath) ;
		importFF.setFile("*.wgs;*.fst;*.fas") ;
		importFF.show();
		if (importFF.getFile() != null) {
			InforBIO.frame.setCursor(Cursor.getPredefinedCursor(Cursor.WAIT_CURSOR)) ;
			OS.DbPath = importFF.getDirectory() ;
			String fname = importFF.getDirectory() ;
			fname += importFF.getFile() ;
			File wfile = new File(fname);
			if (wfile.canRead() == false) {
				status.setBackground(Color.yellow) ;
				status.setFont(appCom.boldFontLL) ;
				status.setText(" Selected file not found !! ") ;
				InforBIO.frame.setCursor(Cursor.getPredefinedCursor(Cursor.DEFAULT_CURSOR)) ;
				return ;
			}

			subjeTA.append(fname+"\n") ;
			SgenoF = false;
			subjFileAttributeHash.put(fname, fastaFile);
			checkSubjeSeqCategory(fname);
			// --- change query combobox
			if (subjeSeqCat == 1) {
				dbtypeCB.setProteinPgm();
				if (querySeqCat == 1) {
					qrytypeCB.setProteinPgm();
				}
			} else {
				dbtypeCB.setDnaPgm();
				if (querySeqCat == 0) {
					qrytypeCB.setDnaPgm();
				} else if (querySeqCat == 2) {
					qrytypeCB.setRnaPgm();
				} else {
					qrytypeCB.setProteinPgm();
					dbtypeCB.setDnaxPgm();
				}
			}

			if ((queryTA.getText().length() > 0) && (subjeTA.getText().length() > 0)) {
				seqF = true ;
				button3[0].setEnabled(true) ;
			}
			clearResult();
		}
		InforBIO.frame.setCursor(Cursor.getPredefinedCursor(Cursor.DEFAULT_CURSOR)) ;
	}
	private void IfSearch_actionPerformed(String s) {
//		System.out.println(" - Import from Search - ");//DEBUG
		if (OS.tableViewEntry == null) {
			status.setBackground(Color.yellow) ;
			status.setFont(appCom.boldFontLL) ;
			status.setText(" Please select any Entry data !") ;
			return ;
		}
		if (OS.SEQUCOL == 0) {
			status.setBackground(Color.yellow) ;
			status.setFont(appCom.boldFontLL) ;
			status.setText(" Sequence data not found !") ;
			return ;
		}
		if (SelectSeq(queryArea)) {		// DNA or Protein select Dialog   10-00
			InforBIO.frame.setCursor(Cursor.getPredefinedCursor(Cursor.WAIT_CURSOR)) ;
			queryTA.setText("") ;
			int seqcnt = 0;										//12-00
			SEP.NumberClick();	//sort entryTable				//13-00

			if (proteinF) {
				querySeqCat = 1;	//Protein
				seqcnt = getSearchProtein();
				if (seqcnt < 1) {
					rtnF = true;
				} else {
					rtnF = false;
				}
				qrytypeCB.setProteinPgm();
				if (subjeSeqCat == 1) {
					dbtypeCB.setProteinPgm();
				} else {
					dbtypeCB.setDnaxPgm();
				}
			} else {
				querySeqCat = 0;	//DNA
				seqcnt = getSearchData();
				qrytypeCB.setDnaPgm();
				if (subjeSeqCat == 0) {
					dbtypeCB.setDnaPgm();
				}
			}
			
			if (seqcnt > 0) {									//12-00
				if ((queryTA.getText().length() > 0) && (subjeTA.getText().length() > 0)) {
					seqF = true ;
					button3[0].setEnabled(true) ;
				}
				clearResult();
				appCom.StatusMessage(" "+seqcnt+" sequences imported !",0) ;
			} else {
				appCom.StatusMessage(" Sequence data not found !",2) ;
			}
		}
		InforBIO.frame.setCursor(Cursor.getPredefinedCursor(Cursor.DEFAULT_CURSOR)) ;
	}

	private void IFastaFile_actionPerformed(String s) {
//		System.out.println(" - Import Fasta File - ");//DEBUG
		FileDialog importSeq = new FileDialog(frame, "Select Fasta File", FileDialog.LOAD) ;
		importSeq.setDirectory(OS.DbPath) ;
		importSeq.setFile("*.fst;*.fas") ;
		importSeq.show();
		if (importSeq.getFile() != null) {
			InforBIO.frame.setCursor(Cursor.getPredefinedCursor(Cursor.WAIT_CURSOR)) ;
			status.setText(" Loading Data Now ...") ;
			OS.DbPath = importSeq.getDirectory() ;
			String fname = importSeq.getDirectory() ;
			fname += importSeq.getFile() ;
			// ---- 2005-3-8 deleted
/*			if (fname.endsWith(".fst") == false) {
				fname += ".fst";
			}
			int p = fname.indexOf(".fst") ;
*/			File wfile = new File(fname);
			if (wfile.canRead() == false) {
				status.setBackground(Color.yellow) ;
				status.setFont(appCom.boldFontLL) ;
				status.setText(" Selected file not found !! ") ;
				InforBIO.frame.setCursor(Cursor.getPredefinedCursor(Cursor.DEFAULT_CURSOR)) ;
				return ;
			}

			queryTA.setText("") ;
			try {
				BufferedReader reader = new BufferedReader(new FileReader(fname)) ;
				String line = reader.readLine() ;
				while (line != null) {
					queryTA.append(line+"\n") ;
					line = reader.readLine() ;
				}
				reader.close() ;
				reader = null ;
			} catch (Exception ex) {
				appCom.MessageDialog(fname+" file not found !", 0);
				System.out.println("Error : "+fname+" file not found.") ;
			}

			checkQuerySeqCategory(fname);
			// --- change subject combobox
			if (querySeqCat == 1) {			//Protein
				qrytypeCB.setProteinPgm();
				if (subjeSeqCat == 1) {
					dbtypeCB.setProteinPgm();
				} else {
					dbtypeCB.setDnaxPgm();
				}
			} else if (querySeqCat == 2) {	//RNA
				qrytypeCB.setRnaPgm();
				if (subjeSeqCat == 0) {
					dbtypeCB.setDnaPgm();
				}
			} else {						//DNA
				qrytypeCB.setDnaPgm();
				if (subjeSeqCat == 0) {
					dbtypeCB.setDnaPgm();
				}
			}

			if ((queryTA.getText().length() > 0) && (subjeTA.getText().length() > 0)) {
				seqF = true ;
				button3[0].setEnabled(true) ;
			}
			clearResult();
			
			status.setText(" Import fasta file complete !") ;
		}
		InforBIO.frame.setCursor(Cursor.getPredefinedCursor(Cursor.DEFAULT_CURSOR)) ;
	}
	private void ImDBList_actionPerformed(String s) {
//		System.out.println(" - Import DB List - ");//DEBUG
		FileDialog importf = new FileDialog(frame, "Import DB List", FileDialog.LOAD) ;
		importf.setDirectory(OS.SysPath) ;
		importf.setFile("*.txt;") ;
		importf.show();
		if (importf.getFile() != null) {
			InforBIO.frame.setCursor(Cursor.getPredefinedCursor(Cursor.WAIT_CURSOR)) ;
			OS.SysPath = importf.getDirectory() ;
			String fname = importf.getDirectory() ;
			fname += importf.getFile() ;
			File wfile = new File(fname);
			if (wfile.canRead() == false) {
				status.setBackground(Color.yellow) ;
				status.setFont(appCom.boldFontLL) ;
				status.setText(" Selected file not found !! ") ;
				InforBIO.frame.setCursor(Cursor.getPredefinedCursor(Cursor.DEFAULT_CURSOR)) ;
				return ;
			}

			subjeTA.setText("") ;
			try {
				BufferedReader reader = new BufferedReader(new FileReader(fname)) ;
				String line = reader.readLine() ;
				while (line != null) {
					subjeTA.append(line+"\n") ;
					line = reader.readLine() ;
				}
				reader.close() ;
				reader = null ;
			} catch (Exception ex) {
				appCom.MessageDialog(fname+" file not found !", 0);
				System.out.println("Error : "+fname+" file not found.") ;
			}
			if ((queryTA.getText().length() > 0) && (subjeTA.getText().length() > 0)) {
				seqF = true ;
				button3[0].setEnabled(true) ;
			}
			clearResult();
			status.setText(" Import DB list complete !") ;
		}
		InforBIO.frame.setCursor(Cursor.getPredefinedCursor(Cursor.DEFAULT_CURSOR)) ;
	}
	private void ExDBList_actionPerformed(String s) {
		FileDialog exportNote = new FileDialog(frame, "Export DB List", FileDialog.SAVE) ;
		exportNote.setDirectory(OS.SysPath) ;
		exportNote.setFile("DB_List.txt") ;
		exportNote.show();
		if (exportNote.getFile() != null) {
			InforBIO.frame.setCursor(Cursor.getPredefinedCursor(Cursor.WAIT_CURSOR)) ;
			OS.SysPath = exportNote.getDirectory() ;
			String fname = exportNote.getDirectory() ;
			fname += exportNote.getFile() ;
			if (OS.OSName.startsWith("Mac") || OS.OSName.equals("UNIX")) {
				if(fileNameCK(exportNote.getFile()) == false) return ;
			}
			if (fname.endsWith(".txt") == false) {
				int p = fname.lastIndexOf(".") ;
				if (p > 0) {
					fname = fname.substring(0,p)+".txt" ;
				} else {
					fname += ".txt" ;
				}
			}
			File theFile = new File(fname);
			if (theFile.canRead()) {				// Overwrite
				if (theFile.canWrite() == false) {	// Check write protect
					StatusPanel.status.setBackground(Color.yellow) ;
					StatusPanel.status.setFont(appCom.boldFontLL) ;
					StatusPanel.status.setText(" Export failed !! ") ;
					InforBIO.frame.setCursor(Cursor.getPredefinedCursor(Cursor.DEFAULT_CURSOR)) ;
					return ;
				}
			}
			//------- Export File --------
			String ss = subjeTA.getText();
			appCom.SaveFile(fname, ss);
			StatusPanel.status.setText(" Export complete !") ;
		}
		InforBIO.frame.setCursor(Cursor.getPredefinedCursor(Cursor.DEFAULT_CURSOR)) ;
	}

	private void Submit_actionPerformed(String s) {
		String subje = subjeTA.getText() ;
		if (subje.length() > 0)
			seqF = true ;
		else {
			seqF = false ;
			status.setBackground(Color.yellow) ;
			status.setFont(appCom.boldFontLL) ;
			status.setText(" Subject data not input !") ;
			return ;
		}
		String query = queryTA.getText() ;
		if (query.length() > 0) {
			StringTokenizer strTok = new StringTokenizer(query, "\n");
			Pattern pattern = Pattern.compile(" +");
			Matcher matcher;
			String repStr = "_";
			String repName = "";

			while (strTok.hasMoreTokens()) {
				String line = strTok.nextToken();
				if (line.startsWith(">")) {
					line = line.substring(1).trim();
					matcher = pattern.matcher(line);
					line = matcher.replaceAll(repStr);
					repName += ">" + line + "\n"; 
				} else {
					repName += line + "\n";
				}
			}
			query = repName;
			seqF = true ;
		} else {
			seqF = false ;
			status.setBackground(Color.yellow) ;
			status.setFont(appCom.boldFontLL) ;
			status.setText(" Query data not input !") ;
			return ;
		}

		InforBIO.frame.setCursor(Cursor.getPredefinedCursor(Cursor.WAIT_CURSOR)) ;
		resultTA.setText("") ;
		right.remove(repoPanel) ;
		repoPanel = new JScrollPane(resultTA) ;
		right.add(repoPanel, BorderLayout.CENTER) ;
		right.revalidate() ;

		outputFormat = (String)outfCB.getSelectedItem();
		outputFormat = outputFormat.substring(0, outputFormat.indexOf(" "));
		dbType = (String)dbtypeCB.getSelectedItem();
		dbType = dbType.substring(0, dbType.indexOf(" ")); 
		qryType = (String)qrytypeCB.getSelectedItem();
		qryType = qryType.substring(0, qryType.indexOf(" "));
		
		int rtn = 0;
		String subjf = subjenam;							//10-02
		BlatServerInternal BLSI = new BlatServerInternal();
		
		if (formatF) {
			if (!makeFasta(subjeTA.getText())) {
				return;
			}
		} else {
			subjf = subjeTA.getText();						//10-02
		}

		appCom.SaveFile(querynam, query);
		System.out.println(new Date()+" - "+pgmnam+" submit start -") ;//DEBUG
		sResult = BLSI.BLAT_Search(subjf, querynam, outputFormat, dbType, qryType);
		System.out.println(new Date()+" - "+pgmnam+" submit end -\n") ;//DEBUG
				
		if (sResult.length() == 0) {
			status.setBackground(Color.yellow) ;
			status.setFont(appCom.boldFontLL) ;
			status.setText(" BLAT result is empty !") ;
			InforBIO.frame.setCursor(Cursor.getPredefinedCursor(Cursor.DEFAULT_CURSOR)) ;
			return ;
		} else if (sResult.startsWith("ERROR:")) {
			status.setBackground(Color.yellow) ;
			status.setFont(appCom.boldFontLL) ;
			status.setText(sResult.substring(6)) ;
			InforBIO.frame.setCursor(Cursor.getPredefinedCursor(Cursor.DEFAULT_CURSOR)) ;
			return ;
		}

		subF = true ;
		
		remakeHtml(sResult);
		blatHtml = OS.jarPath + sResult;	//"blat_out.html"
		try {
			url = new URL("file:///"+blatHtml) ;
		} catch (java.net.MalformedURLException exc) {
			url = null ;
			exc.printStackTrace();//DEBUG
		}
		try {
			if (url != null) {
				html = new JEditorPane(url) ;
				html.setEditable(false) ;
				html.addHyperlinkListener(this) ;
			}
		} catch (MalformedURLException me) {
			System.out.println("Java Malformed URL. ") ;
			me.printStackTrace();//DEBUG
		} catch (IOException ie) {
			System.out.println("Java URL IOException. ") ;
			ie.printStackTrace();//DEBUG
		}
		right.remove(repoPanel) ;
		repoPanel = new JScrollPane(html) ;
		right.add(repoPanel, BorderLayout.CENTER) ;
		right.revalidate() ;

		button4[0].setEnabled(true) ;
		button4[1].setEnabled(true) ;
		
		if (!gnameSetHash.isEmpty()) {
			button4[2].setEnabled(true) ;
		}
		InforBIO.frame.setCursor(Cursor.getPredefinedCursor(Cursor.DEFAULT_CURSOR)) ;
	}

	// ----- Check sequence category in subject file
	private void checkSubjeSeqCategory(String fname) {
		try {
			FileReader fReader = new FileReader(fname);
			BufferedReader  lineReader = new BufferedReader(fReader);
			String line = lineReader.readLine();
			subjeSeqCat = 0;	//DNA
			
			Pattern pat = Pattern.compile("[BDEFHIKLMNPQRSVWY].+", Pattern.CASE_INSENSITIVE);
			while (line != null) {
				if (line.startsWith(">")) {
					line = lineReader.readLine();
					continue;
				}
				if (pat.matcher(line).matches()) {
					subjeSeqCat = 1;
					break;
				}
				line = lineReader.readLine();
			}
			fReader.close() ;
			lineReader.close() ;
		} catch (Exception e) {
			e.printStackTrace();
		}
		return;
	}
	
	// ----- Check sequence category in query file
	private void checkQuerySeqCategory(String fname) {
		try {
			FileReader fReader = new FileReader(fname);
			BufferedReader  lineReader = new BufferedReader(fReader);
			String line = lineReader.readLine();
			querySeqCat = 0;	//DNA
			
			Pattern aaPat = Pattern.compile("[BDEFHIKLMNPQRSVWY].+", Pattern.CASE_INSENSITIVE);
			Pattern rnaPat = Pattern.compile("U.+", Pattern.CASE_INSENSITIVE);
			
			while (line != null) {
				if (line.startsWith(">")) {
					line = lineReader.readLine();
					continue;
				}

				if (rnaPat.matcher(line).matches()) {
					querySeqCat = 2;
					break;
				}
				if (aaPat.matcher(line).matches()) {
					querySeqCat = 1;
					break;
				}
				line = lineReader.readLine();
			}
			fReader.close() ;
			lineReader.close() ;
		} catch (Exception e) {
			e.printStackTrace();
		}
		return;
	}
	
//  ---- DNA Sequence ----
	private boolean makeFasta(String fnames) {
		System.out.println(new Date()+" - Fasta file make start - ") ;//DEBUG
		StringTokenizer strTok = new StringTokenizer(fnames, "\n");
		FileReader fReader = null;
		FileWriter fwriter = null;
		String fname = "";
		gFileF = false;
		genomeNameVec.removeAllElements();
		
		// ---- 2005-3-7 add ----
		Pattern pattern = Pattern.compile(" +");
		Matcher matcher;
		String repStr = "_";
		String repName = "";
		
		try {
			fwriter = new FileWriter(subjenam) ;
			int gcnt = 0;
			while (strTok.hasMoreTokens()) {
				fname = strTok.nextToken();
				if (fname.equals("")) {
					continue;
				}
				
				File seqFile = new File(fname);
				if (!seqFile.isAbsolute()) {
					fwriter.write(fname+"\n") ;
					continue;
				}

				fReader = new FileReader(fname);
				BufferedReader lineRead = new BufferedReader(fReader) ;
				String line = lineRead.readLine() ;

				if (line.startsWith(">")) {
					line = line.substring(1).trim();
					matcher = pattern.matcher(line);
					repName = matcher.replaceAll(repStr);
					
					line = ">" + repName;
				}
								
				//----- change genome name ------
				if (subjFileAttributeHash.get(fname).equals(genomeFile)) {
					int gno = ((Integer)genomeNo.elementAt(gcnt)).intValue();
					String[] wgenom = (String[])OS.genomeNam.elementAt(gno);
					
					// ---- 2005-3-7 add ----
					matcher = pattern.matcher(wgenom[1]);
					repName = matcher.replaceAll(repStr);
					gnameSetHash.put(repName, wgenom[1]);
					line = ">" + repName;
					
					gFileF = true;
					genomeNameVec.add(wgenom[1]);
				}
								
				while (line != null){
					fwriter.write(line+"\n") ;
					line = lineRead.readLine() ;
				}
				fReader.close() ;
				fReader = null ;
				gcnt++;
			}
			genoCnt = gcnt;
			fwriter.close() ;
			fwriter = null ;
		} catch (FileNotFoundException fe) {
			String errMsg = "Subject file : " + fname + " is not found!";
			StatusPanel.status.setBackground(Color.yellow) ;
			StatusPanel.status.setFont(appCom.boldFont) ;
			StatusPanel.status.setText(errMsg) ;
			fe.printStackTrace(System.out) ;
			try {
				fReader.close() ;
				fReader = null ;
				fwriter.close() ;
				fwriter = null ;
			} catch (Exception ex) {}
			return false;
		} catch (Exception e) {
			String errMsg = "Importing fasta file failed.(data) !" ;
			e.printStackTrace(System.out) ;
			appCom.MessageDialog(errMsg, 0);
			try {
				fReader.close() ;
				fReader = null ;
				fwriter.close() ;
				fwriter = null ;
			} catch (Exception ex) {}
			
			return false;
		}
		return true;
	}

//  ---- Protein-SEQ GET FROM SEARCH DATA -----
	private int getProteinFasta() {
		String ret = "" ;
		String seq = "" ;
		String name = "" ;
		String acce = "" ;
		String geno = "" ;
		String fname = "";
		Vector ffnames = new Vector();
		
		genoCnt = 0;
		try {
			StringBuffer buff = null;
//			Vector tmpNo = SelectGenome();
//			if (tmpNo.size() > 0) {
//				genomeNo = tmpNo;
//			} else {
//				return -1;
//			}
			SelectGenome selGDialog = new SelectGenome();				//12-00
			selGDialog.setVisible(true);								//12-00
			if (selGDialog.okFlg == false) return -1;						//12-00

			subjeTA.setText("");
			for (int k=0; k<genomeNo.size(); k++) {	
				int gno = ((Integer)genomeNo.elementAt(k)).intValue();	
				String[] wgenom = (String[])OS.genomeNam.elementAt(gno);
				ffnames.add(wgenom[2]);	
			}
			
			for (int k=0; k<OS.entryCnt; k++) {
				if ((OS.tableEntry[k][OS.FEATCOL].equals("CDS")) &&
					(OS.tableEntry[k][OS.QUALCOL].equals("translation"))) {
					boolean addF = false;
					for (int j=0; j<ffnames.size(); j++) {
						String ffname = (String)ffnames.elementAt(j);
						if (ffname.equals(OS.tableEntry[k][OS.SEQUCOL])) {
							addF = true;
							break;
						}
					}
					if (addF) {
						if (!(OS.tableEntry[k][OS.ACCECOL].equals(acce))) {
							acce = OS.tableEntry[k][OS.ACCECOL];
							for (int i=0; i<OS.genomeNam.size(); i++) {
								String[] wgenom = (String[])OS.genomeNam.elementAt(i);
								if (wgenom[0].equals(acce)) {
									geno = wgenom[1];
									break;
								}
							}
						}
						
						Pattern pattern = Pattern.compile(" +");
						Matcher matcher;
						String repStr = "_";
						String repName = "";
						matcher = pattern.matcher(geno);
						repName = matcher.replaceAll(repStr);
						gnameSetHash.put(repName, geno);
						
						seq = OS.tableEntry[k][OS.QUALCOL+1] ;
						name = "["+OS.tableEntry[k][0]+"]"+
								repName+"_"+
								OS.tableEntry[k][OS.FEATCOL]+"_"+
								OS.tableEntry[k][OS.LOCACOL] ;
						ret = (">" + name + "\n") ;
						ret += seq+"\n" ;
//						ret = ret.replace('(', '[') ;
//						ret = ret.replace(')', ']') ;
						subjeTA.append(ret) ;
						genoCnt++;									//10-03
					}
				}
			}
			return 0;
		} catch (Exception e) {
			System.out.println(" Fasta file write error ! ");//DEBUG
			return 1;
		}
	}

	private void remakeHtml(String fname) {
//		System.out.println("fname = "+fname);	//DEBUG
		curGno = 0;
		int resnum = 0; //mapping result num
		int alignnum = 0; // alignment num
		String query_name = "query";
		String subject_name = "subject";
		String line = "";
		String cdsloc = "";
		
		boolean resultListF = false;
		Vector targetName = new Vector(); // subject sequence name
		
		int nameCnt = 0;
		int jump = 0;	//result num
		int subj = 0;
		int jp = 1;
		
		int formatIdx = outfCB.getSelectedIndex();
		String startTag = "<HTML>\n" + "<TITLE>BLAT Search Results</TITLE>\n" 
				+ "<BODY BGCOLOR='#FFFFFF' LINK='#0000FF' VLINK='#660099' ALINK='#660099'>\n";
        String endTag = "</BODY></HTML>\n";
		
		try {
			String score = "";
			String html = appCom.LoadFile(fname);
			appCom.SaveFile("blat_work.txt", html);//DEBUG
			StringTokenizer strTok = new StringTokenizer(html, "\n", true);
					
			FileWriter fwriter = new FileWriter(fname) ;
			fwriter.write(startTag);
			
			switch(formatIdx) {
				case 0:  //blast
				case 1:  //wublast
					while (strTok.hasMoreTokens()) {
						line = strTok.nextToken();
						if (line.startsWith("BLASTN") || line.startsWith("BLASTP") || line.startsWith("TBLASTN")) {
							jump++;
						}
						if (line.startsWith(">")) {
							subj++;
						}
					}

					if (jump > 1) {
						String jumpLink = "Jump to:";
						for (int j=1; j<=jump; j++) {
							jumpLink += " <A HREF='#"+j+"'>"+j+"</A> ";
						}
						fwriter.write(jumpLink + "\n");
					}
                    vLocs = new Vector[jump*subj];
					gnames = new String[jump*subj];
					
					strTok = new StringTokenizer(html, "\n", true);
					while (strTok.hasMoreTokens()) {
						String jumpLink = "";
						line = strTok.nextToken();
						if (line.startsWith("BLASTN") || line.startsWith("BLASTP") || line.startsWith("TBLASTN")) {
							if (jump < 2) {
								fwriter.write("<PRE>\n");
								fwriter.write(line + "\n");
								continue;
							}

							if (jp > 1) {
								fwriter.write("</PRE>\n");
							}
							fwriter.write("<A NAME='" + jp + "'><HR></A>");
							fwriter.write("<PRE>\n");
							if (jp == 1) {
								jumpLink = "[" + jp + "] top  prev  <A HREF='#2'>next</A>  <A HREF='#"+jump+"'>bottom</A>\n";
							} else if (jp < jump) {
								jumpLink = "[" + jp + "] <A HREF='#1'>top</A>  <A HREF='#" + (jp-1) + "'>prev</A>  <A HREF='#" + (jp+1) + "'>next</A>  <A HREF='#"+jump+"'>bottom</A>\n";
							} else if (jp == jump) {
								jumpLink = "[" + jp + "] <A HREF='#1'>top</A>  <A HREF='#" + (jp-1) + "'>prev</A>  next  bottom\n";
							}
							jp++;
							fwriter.write(jumpLink);
							line = "<B>" + line + "</B>";
						}
						else if (line.startsWith("Reference:") 
								|| line.startsWith("Query=") || line.startsWith("Database:")) {
							String head = line.substring(0, line.indexOf(" "));
							String tail = line.substring(line.indexOf(" "));
							line = "<B>" + head + "</B>" + tail;
						}
						else if (line.startsWith("          Length =") || line.startsWith("        Length =")) {
							resultListF = false;
						}
						else if (resultListF && !line.startsWith("\n") && !line.startsWith(">")) {
							String eValue, tmpStr, tmpScore, space, nNum, head;
							String genomeName = "";
							String tmpName = "";
//							fwriter.write(line + ": for test\n");  //DEBUG
							if (formatIdx == 0) {				// ---- blast format
								eValue = line.substring(line.lastIndexOf(" ")-2);
								tmpStr = line.substring(0, line.lastIndexOf(" ")-2);
								tmpScore = tmpStr.substring(tmpStr.lastIndexOf(" ")+1);
								space = tmpStr.substring(tmpStr.indexOf(" "), tmpStr.lastIndexOf(" ")+1);
								tmpName = tmpStr.substring(0, tmpStr.indexOf(" "));
							} else {							// ---- wublast format
								tmpStr = line.substring(0, line.lastIndexOf(" ")).trim();
								tmpStr = tmpStr.substring(0, tmpStr.lastIndexOf(" ")).trim();
								tmpScore = tmpStr.substring(tmpStr.lastIndexOf(" ")+1);
								tmpStr = line.substring(0, line.indexOf(tmpScore));
								eValue = line.substring(line.indexOf(tmpScore)+tmpScore.length());
								tmpName = tmpStr.trim();
								space = tmpStr.substring(tmpStr.indexOf(" "));
							}
							if (tmpName.startsWith("[")) {
								if (tmpName.indexOf("]") > -1 && tmpName.lastIndexOf("_CDS") > -1) {
									genomeName = tmpName.substring(tmpName.indexOf("]")+1, tmpName.lastIndexOf("_CDS"));
								}
							}
							
							if (genomeName.equals("")) {
								genomeName = tmpName;
							}
							line = tmpName + space + "<A HREF='#" + genomeName + jp + "'>" + tmpScore + "</A>" + eValue;

							targetName.add(genomeName);
						}
						else if (line.startsWith("Sequences producing")) {
							resultListF = true;
						}
						else if (line.startsWith(">")) {
							fwriter.write("<A NAME='" + targetName.elementAt(nameCnt).toString() + jp + "'></A>\n");
							String tmpName = line.substring(line.indexOf(">")+1);
							
							if (tmpName.startsWith("[")) {
								int p1 = tmpName.lastIndexOf("_");
								
								if (p1 > 0) {
									cdsloc = tmpName.substring(p1+1);
									int p2 = cdsloc.indexOf("(");
									if (p2 > 0) {
										cdsloc = cdsloc.substring(p2+1, cdsloc.indexOf(".."));
									} else {
										cdsloc = cdsloc.substring(0, cdsloc.indexOf(".."));
									}
								} else {
									cdsloc = "";
								}
							}

							vLocs[curGno] = new Vector();
							if (gnameSetHash.containsKey(targetName.elementAt(nameCnt))) {
								gnames[curGno] = gnameSetHash.get(targetName.elementAt(nameCnt)).toString() + "_" + jp;
							} else {
								gnames[curGno] = "";
							}
//							System.out.println("gnames = " + gnames[curGno] + ", curGno = " + curGno);  //DEBUG
							curGno++;
							nameCnt++;
						}
						else if (line.startsWith("Sbjct: ")) {
							if (gnameSetHash.containsKey(targetName.elementAt(nameCnt-1))) {
								int p1 = line.lastIndexOf(" ");
								String tail = line.substring(line.lastIndexOf(" ", p1));
								String head = line.substring(0, line.lastIndexOf(" ", p1));
								
								int p2 = head.lastIndexOf(" ");
								int p3 = head.lastIndexOf(" ", p2-1);
        						int p4 = line.indexOf(" ");
								String seqNum = head.substring(p4+1, p2).trim();
								String title = head.substring(0, p3+1); 
								String seq = head.substring(p2);
								String gnam = gnameSetHash.get(targetName.elementAt(nameCnt-1)).toString() + "_" + jp;
								if (cdsloc.equals("")) {
//									fwriter.write(line + ": for test\n");  //DEBUG
									line = title + "<A HREF='#feature:"+gnam+" loc:"+seqNum+"'>" + seqNum + "</A>" + seq + tail; 
									vLocs[curGno-1].addElement(seqNum);
//									System.out.println("seqNum = "+seqNum+", curGno = "+(curGno-1)+", genome name = "+gnam); //DEBUG
								} else {
									int i1 = Integer.valueOf(cdsloc).intValue();
									int i2 = (Integer.valueOf(seqNum).intValue())*3-2;
									String s3 = String.valueOf(i1+i2-1);
//									System.out.println("i1=" + i1 + ", i2=" + i2 + ". s3=" + s3);		//DEBUG
									line = title + "<A HREF='#feature:"+gnam+" loc:"+s3+"'>"+seqNum+"</A>" + seq + tail;
									vLocs[curGno-1].addElement(s3);
								}
								
							}
						}
						
						fwriter.write(line);
					}
					break;
				
				case 2:  //sim4
					fwriter.write("SIM4 output format<br>\n");
					fwriter.write("<HR><PRE>\n");
					while (strTok.hasMoreTokens()) {
						line = strTok.nextToken();
						fwriter.write(line);
					}
					break;
					
				case 3:  //axt
					fwriter.write("AXT output format<br><br>\n");
					fwriter.write("<HR><PRE>");
					while (strTok.hasMoreTokens()) {
						line = strTok.nextToken();
						fwriter.write(line);
					}
					break;
					
				case 4:  //pslx
				case 5:  //psl
					fwriter.write("<PRE>");
					while (strTok.hasMoreTokens()) {
						line = strTok.nextToken();
						fwriter.write(line);
					}
					break;
					
				default:  //DEBUG
					System.out.println(" combobox index error! ");
					break;
			}
			fwriter.write("</PRE><HR>");
			fwriter.write(endTag);
			
			fwriter.close() ;
			fwriter = null ;

		} catch (Exception ex) {
			ex.printStackTrace();  //DEBUG
		}
	}

	private void Print_actionPerformed(String s) {
		int LMax = 53;		//Line Max of Page
		int pMax = 0;		//Page Max
		int pST = 0;		//Print start data
		int pEN = LMax;		//Print end data

		Toolkit tk = Toolkit.getDefaultToolkit();
		PrintJob pjob = tk.getPrintJob(new JFrame(), "Printing", (Properties)null) ;
		if (pjob != null){
			InforBIO.frame.setCursor(Cursor.getPredefinedCursor(Cursor.WAIT_CURSOR)) ;
			sResult = appCom.LoadFile(blatHtml) ;//DEBUG
			vResult = new Vector() ;
			String text = sResult.substring(sResult.indexOf("<TITLE>")+7, sResult.indexOf("</TITLE>")) ;
			vResult.addElement(text) ;
			vResult.addElement("<HR>") ;
			int sp = sResult.indexOf("<PRE>")+5 ;
			int ep = sResult.indexOf("\n", sp) ;
			text = "" ;
			boolean cpF = true ;
			while (ep > 0) {
				String wtext = sResult.substring(sp, ep) ;
				if (wtext.indexOf("<HR>") >= 0) {
					vResult.addElement("<HR>") ;
					sp = sResult.indexOf("<PRE>",sp) ;
					if (sp < 0) break ;
					ep = sResult.indexOf("\n",sp) ;
					wtext = sResult.substring(sp+5, ep) ;
				}
				if (wtext.indexOf("&gt;") >= 0) {
					int gp = wtext.indexOf("&gt;")+4 ;
					wtext = ">"+wtext.substring(gp) ;
				}
				if (wtext.equals("")) {
					vResult.addElement(" ") ;
				} else if (wtext.equals("Go to top")) {
					text = "" ;
				} else {
					for (int j=0; j<wtext.length(); j++) {
						char c = wtext.charAt(j) ;
						if (c =='<') cpF = false ;
						else if (c =='>') cpF = true ;
						else if (cpF) text += String.valueOf(c) ;
					}
					if (cpF && (text.length() > 0)) {
						vResult.addElement(text) ;
//							System.out.println(ep+" : "+text) ;//DEBUG
						text = "" ;
					}
				}
				sp = ep+1 ;
				ep = sResult.indexOf("\n", sp) ;
			}
			reportCnt = vResult.size() ;
			int mod = reportCnt % LMax ;
			if (mod == 0) 
				 pMax = reportCnt / LMax ;
			else pMax = reportCnt / LMax + 1 ;
			if (reportCnt < LMax) pEN = reportCnt ;
//				System.out.println(" Print mod = "+mod+", PMAX = "+pMax) ;//DEBUG

			for (int i=0; i<pMax; i++) {
				Graphics pg = pjob.getGraphics();
				if (pg != null) {
//						System.out.println(" Print Page = "+i) ;//DEBUG
					PrintCanvas canvas = new PrintCanvas(i+1, pMax, pST, pEN);
					canvas.print(pg);
					pg.dispose();
				}
				pST += LMax ;
				pEN += LMax ;
				if (pEN > reportCnt) pEN = reportCnt ;
			}
			pjob.end();
			StatusPanel.status.setText(" Print complete !") ;
		}
	}
	private void Export_actionPerformed(String s) {
		FileDialog exportNote = new FileDialog(frame, "Export html", FileDialog.SAVE) ;
		exportNote.setDirectory(OS.SysPath) ;
		exportNote.setFile(OS.DBName+".html") ;
		exportNote.show();
		if (exportNote.getFile() != null) {
			InforBIO.frame.setCursor(Cursor.getPredefinedCursor(Cursor.WAIT_CURSOR)) ;
			OS.SysPath = exportNote.getDirectory() ;
			String fname = exportNote.getDirectory() ;
			fname += exportNote.getFile() ;
			if (OS.OSName.startsWith("Mac") || OS.OSName.equals("UNIX")) {
				if(fileNameCK(exportNote.getFile()) == false) return ;
			}
			if (fname.endsWith(".html") == false) {
				int p = fname.lastIndexOf(".") ;
				if (p > 0) {
					fname = fname.substring(0,p)+".html" ;
				} else {
					fname += ".html" ;
				}
			}
			File theFile = new File(fname);
			if (theFile.canRead()) {				// Overwrite
				if (theFile.canWrite() == false) {	// Check write protect
					StatusPanel.status.setBackground(Color.yellow) ;
					StatusPanel.status.setFont(appCom.boldFontLL) ;
					StatusPanel.status.setText(" Export failed !! ") ;
					InforBIO.frame.setCursor(Cursor.getPredefinedCursor(Cursor.DEFAULT_CURSOR)) ;
					return ;
				}
			}
			//------- Export File --------
			InforBIO.frame.setCursor(Cursor.getPredefinedCursor(Cursor.WAIT_CURSOR)) ;
			appCom.CopyFile(blatHtml, fname);
			StatusPanel.status.setText(" Export complete !") ;
		}
	} 


//  --------------------------------------
//  --------- Print Canvas Class ---------
//  --------------------------------------
	class PrintCanvas extends Canvas {
		int x = 72, y = 102;//Print area origin
		int ey = 744;		//Page No print Y
		int fh = 12;		//Font hite
		int pno = 0;		//Page No.
		int pmx = 0;		//Page Max
		int pst = 0;		//Print start data
		int pen = 0;		//Print end data
		public PrintCanvas(int no, int mx, int st, int en) {
			setSize(596, 846);	//A4 size
			pno = no ;
			pmx = mx ;
			pst = st ;
			pen = en ;
		}
		public Dimension getPrefferedSize() {
			return new Dimension(596, 846);	//A4 size
		}       
		public void paint(Graphics g) {
			Rectangle r = getBounds() ;
			g.setColor(Color.white) ;
			g.fillRect(0, 0, r.width, r.height) ;
			g.setColor(Color.black) ;
			g.setFont(appCom.fixedFontS) ;
			for (int i=pst,j=0; i<pen; i++,j++) {
				int yy = fh*j+y ;
				String text =(String)vResult.elementAt(i) ; 
				if (text.equals("<HR>"))
					 g.drawLine(x, yy, x+450, yy);
				else g.drawString(text, x, yy) ;
			}
			g.drawString(String.valueOf(pno)+" / "+String.valueOf(pmx), x+200, ey) ;
//			System.out.println(" Print End ") ;//DEBUG
		}
	}


//  ----------------------------------------
//  --------- Select Genome Dialog ---------
//  ----------------------------------------
/*	private Vector SelectGenome() {
		Vector genomeNo = new Vector();								//10-02
		JCheckBox[] selBtn = new JCheckBox[OS.genomeNam.size()];	//10-02
		SelGListener selListener = new SelGListener() ;
		for (int i=0; i<OS.genomeNam.size(); i++) {					//10-02
			String[] wgenom = (String[])OS.genomeNam.elementAt(i);	//10-02
			selBtn[i] = new JCheckBox(wgenom[1], true);				//10-02
			selBtn[i].addActionListener(selListener);
		}
		Object[] options = {"OK", "CANCEL"};
		int rtn  = JOptionPane.showOptionDialog(InforBIO.frame, (Object[])selBtn
												,"Select Genome Name"
												,JOptionPane.DEFAULT_OPTION
												,JOptionPane.QUESTION_MESSAGE
												,null, options, options[0]);
		if (rtn != JOptionPane.OK_OPTION) return genomeNo;
		for (int i=0; i<OS.genomeNam.size(); i++) {					//10-02
			if (selBtn[i].isSelected()) {							//10-02
				genomeNo.addElement(new Integer(i));				//10-02
			}
		}
		return genomeNo;
	}
	class SelGListener implements ActionListener {
		public void actionPerformed(ActionEvent e) {
		}
	}*/
	class SelectGenome extends JDialog {							//12-00 change all
		public boolean okFlg = false;
		JPanel groundPanel;
		JButton OK_Button, CN_Button, SA_Button, CA_Button;
		ButtonListener buttonListener = new ButtonListener();
		JCheckBox[] selBtn = null;
		SelCListener selListener = new SelCListener();
		Dimension screenSize;
		int xsiz = 400;
		int ysiz = 600;
		int row = OS.genomeNam.size();
		int col = 1;

		public SelectGenome(){
			super(InforBIO.frame, "Select Genome Name", true);
			initComponents();
			setSize(xsiz, ysiz);
//			screenSize = Toolkit.getDefaultToolkit().getScreenSize();
//			setLocation(screenSize.width/2-xsiz/2, screenSize.height/2-ysiz/2);
			Point p = InforBIO.frame.getLocationOnScreen();		//13-00
			setLocation(p.x+400-xsiz/2, p.y+300-ysiz/2);		//13-00
		}
		private void initComponents(){
			groundPanel = new JPanel(new BorderLayout());
			groundPanel.setBorder(appCom.Empty1111);
			getContentPane().add(groundPanel);

			genomeNo = new Vector();
			selBtn = new JCheckBox[OS.genomeNam.size()];
			while (row > 23) {
				col++;
				row = OS.genomeNam.size()/col;
			}
			if (OS.genomeNam.size()%col > 0) row++;
			JPanel p0 = appCom.CreateBorderLayoutPanel();
			p0.setLayout(new GridLayout(row, col, 0, 0));
			JScrollPane p1 = new JScrollPane(p0);
			for (int i=0; i<OS.genomeNam.size(); i++) {
				String[] wgenom = (String[])OS.genomeNam.elementAt(i);
				selBtn[i] = new JCheckBox(wgenom[1], true);
				selBtn[i].addActionListener(selListener);
				p0.add(selBtn[i]);
			}
			groundPanel.add(p1, "Center");

//			System.out.println(" clstNo="+clstNo+", row="+row+", col="+col);//DEBUG
			xsiz = col*82+10;
			if (xsiz < 400) xsiz = 400;
			else if (xsiz > 800) xsiz = 800;
			ysiz = row*23+75;

			JPanel p2 = appCom.CreateBorderLayoutPanel();
			p2.setLayout(new GridLayout(1, 4, 0, 0));
			OK_Button = new JButton("OK");
			CN_Button = new JButton("CANCEL");
			SA_Button = new JButton("SELECT ALL");
			CA_Button = new JButton("CLEAR ALL");
			OK_Button.addActionListener(buttonListener);
			CN_Button.addActionListener(buttonListener);
			SA_Button.addActionListener(buttonListener);
			CA_Button.addActionListener(buttonListener);
			p2.add(OK_Button);
			p2.add(CN_Button);
			p2.add(SA_Button);
			p2.add(CA_Button);
			groundPanel.add(p2, "South");
		}
		class ButtonListener implements ActionListener{
			public void actionPerformed(ActionEvent e) {
				String path, value, rtnMsg;
				if (e.getSource() == OK_Button) {			// "OK"
					for (int i=0; i<OS.genomeNam.size(); i++) {
						if (selBtn[i].isSelected()) {
							genomeNo.addElement(new Integer(i));
						}
					}
					okFlg = true;
					dispose();
				} 
				else if (e.getSource() == CN_Button) {		// "CANCEL"
					okFlg = false;
					dispose();
				} 
				else if (e.getSource() == SA_Button) {		// "SELECT ALL"
					for (int i=0; i<OS.genomeNam.size(); i++) {
						selBtn[i].setSelected(true);
					}
				} 
				else if (e.getSource() == CA_Button) {		// "CLEAR ALL"
					for (int i=0; i<OS.genomeNam.size(); i++) {
						selBtn[i].setSelected(false);
					}
				} 
			}
		}
		class SelCListener implements ActionListener {
			public void actionPerformed(ActionEvent e) {
			}
		}
	}


//  ------------------------------------------
//  --------- Select Sequence Dialog ---------	10-00 change all
//  ------------------------------------------
	private boolean SelectSeq(int area) {
		proteinF = false ;
		JRadioButton[] selButton = new JRadioButton[2] ;
		ButtonGroup bg = new ButtonGroup() ;
		SelSListener selListener = new SelSListener() ;
		selButton[0] = new JRadioButton(" DNA ", true) ;
		selButton[0].addActionListener(selListener);
		bg.add(selButton[0]);
		selButton[1] = new JRadioButton(" Protein ") ;
		selButton[1].addActionListener(selListener);
		bg.add(selButton[1]);

		Object[] options = { "OK", "CANCEL" };
		int rtn  = JOptionPane.showOptionDialog(InforBIO.frame, (Object[])selButton
												,"Select Seqence"
												,JOptionPane.DEFAULT_OPTION
												,JOptionPane.QUESTION_MESSAGE
												,null, options, options[0]);
		if (rtn != JOptionPane.OK_OPTION) return false ;
		return true ;
	}
	//----- SelListener class -----
	class SelSListener implements ActionListener {
		public void actionPerformed(ActionEvent e) {
			if (e.getActionCommand().equals("OK")) {
				selDialog.dispose();
			} else if (e.getActionCommand().equals(" DNA ")) {
				proteinF = false ;
			} else if (e.getActionCommand().equals(" Protein ")) {
				proteinF = true ;
			}
		}
	}

//  ------------------------------------
//  ----------- for HTML PANEL ---------
//  ------------------------------------
	public void hyperlinkUpdate(HyperlinkEvent e) {
		if (e.getEventType() == HyperlinkEvent.EventType.ACTIVATED) {
			linkActivated(e.getURL()) ;
		}
	}
	public void linkActivated(URL u) {
		Cursor c = html.getCursor() ;
		String su = u.toString() ;
		if (su.indexOf("get_entry") > 0) {
			HtmlPanel3 HP = new HtmlPanel3() ;
			HP.HtmlPanel3(u, xCnt++, yCnt) ;
			if (xCnt > 40) {
				xCnt = 0 ;
				yCnt++ ;
			}
		} else if (su.indexOf("#feature:") > 0) {
			String gen = su.substring(su.indexOf("#feature:")+9, su.indexOf(" loc:"));
			String loc = su.substring(su.indexOf(" loc:")+5);
			FeatureViewSub(gen, loc);
		} else {
			SwingUtilities.invokeLater(new PageLoader(u, c)) ;
		}
	}
	class PageLoader implements Runnable {
		URL url ;
		Cursor cursor ;

		public PageLoader(URL u, Cursor c) {
			url = u ;
			cursor = c ;
		}
		public void run() {
			if (url == null) {
				html.setCursor(cursor) ;
				Container parent = html.getParent() ;
				parent.repaint() ;
			}
			else {
				Document doc = html.getDocument();
				try {
					html.setPage(url) ;
				} catch (IOException ioe) {
					html.setDocument(doc) ;
					getToolkit().beep() ;
//					urlField.setActionCommand(blatHtml) ;
					try {
						linkActivated(url) ;
					} finally {
					}
				} finally {
					url = null ;
					SwingUtilities.invokeLater(this) ;
				}
			}
		}
	}

	private void FeatureViewSub(String gen, String loc) {
//		System.out.println(" FeatureView : "+gen+" : "+loc+", featvF=" + featvF);//DEBUG
		if (featvF) {
			if (gen.equals(wgnam)) {
				int rtn = blatFV.ReLocation(loc);
				if(rtn == 0) blatFV.frame.toFront() ;
			} else {
				InforBIO.frame.setCursor(Cursor.getPredefinedCursor(Cursor.WAIT_CURSOR)) ;
				blatFV.frame.dispose();
				featvF = false;
				wgnam = gen;
				curGno = -1;
				for (int j=0; j<gnames.length; j++) {
					if (gnames[j].equals(gen)) {
						curGno = j;
						break;
					}
				}

				if (curGno == -1) {
					System.out.println(" Gname Error : "+gen+", genoCnt="+genoCnt);//DEBUG
					return;
				}
				blatFV = new BlatFeatureViewer(instance, gen, vLocs[curGno], pgmnam);
				int rtn = blatFV.ReLocation(loc);
				if(rtn == 0) featvF = true;
				InforBIO.frame.setCursor(Cursor.getPredefinedCursor(Cursor.DEFAULT_CURSOR)) ;
			}
		} else {
			InforBIO.frame.setCursor(Cursor.getPredefinedCursor(Cursor.WAIT_CURSOR)) ;
			wgnam = gen;
			for (int j=0; j<gnames.length; j++) {
				if (gnames[j].equals(gen)) {
					curGno = j;
					break;
				}
			}
			blatFV = new BlatFeatureViewer(instance, gen, vLocs[curGno], pgmnam);
			int rtn = blatFV.ReLocation(loc);
			if(rtn == 0) featvF = true;
			InforBIO.frame.setCursor(Cursor.getPredefinedCursor(Cursor.DEFAULT_CURSOR)) ;
		}
	}

}
