# Supplementary material for: G-InforBIO: integrated system for microbial genomics
Source: BMC Bioinformatics. 2006 Aug 4;7:368. doi: 10.1186/1471-2105-7-368 (PMC1552091; doi:10.1186/1471-2105-7-368)
Supplement: Additional File 1 — G-InforBIO_Src_V177. Zipped file of the source code of G-InforBIO system [file 1471-2105-7-368-S1.zip › src/JP/AC/nig/wdcm/analysis/BlatServerInternal.java]

////////////////////////////////////////////////////////////////
//                                                            //
//   class name : BlatServerInternal                          //
//                                                            //
//   history    : 11-00 2005.01.06 I.Tomikawa (HSK)           //
//                                                            //
////////////////////////////////////////////////////////////////
package JP.AC.nig.wdcm.analysis ;

import java.awt.* ;
import java.io.* ;
import java.util.* ;
import java.net.* ;
import java.lang.* ;
import javax.swing.* ;
import JP.AC.nig.wdcm.client.* ;

public class BlatServerInternal {
	private ObjectStore OS = ObjectStore.getInstance() ;
	private Option OP = Option.getInstance() ;
	private String tempDir = "./";	//OS.jarPath
	private String blat_exe = "blat";
	private String blat_t_opt = " -t=";
	private String blat_q_opt = " -q=";
	private String blat_score = " -minScore=";
	private String blat_identity = " -minIdentity=";
	private String blat_intron = " -maxIntron=";
	private String blat_out_opt = " -out=";
	private String blatOpt = "";
	private String queryf = "";
	private String subjef = "";

	public BlatServerInternal() {
	}

	public String BLAT_Search(String subject, String query, String output, String db_type, String query_type) {
		String outf = "" ;
		subjef = subject;
		queryf = query;
		int exit_code;
		
		String score = OP.getProperty(OP.BLAT_SCORE, OP.DEFAULT_BLSCORE);
		String intron = OP.getProperty(OP.BLAT_INTRON, OP.DEFAULT_BLINTRON);
		String identity = "";
		if (db_type.equals("dna")) {
			identity = OP.getProperty(OP.BLAT_N_IDENTITY, OP.DEFAULT_BLNIDENTITY);
		} else {
			identity = OP.getProperty(OP.BLAT_P_IDENTITY, OP.DEFAULT_BLPIDENTITY);
		}

		try {
//			System.out.println(" Internal server : BLAT start") ;
			long filename = System.currentTimeMillis() ;
			String longname = String.valueOf(filename);
			String shortnam = longname.substring(longname.length() - 8);
			File batFile = new File(tempDir+shortnam+".bat") ;
			File outFile = new File(tempDir+"blat_out.html");
			outf = outFile.toString() ;

			blatOpt = blat_t_opt + db_type + blat_q_opt + query_type
						+ blat_score + score + blat_identity + identity
						+ blat_intron + intron + blat_out_opt + output;
			//"blat database query -t=dna -q=dna -out=blast output.psl"
			String cmd = blat_exe+" "+subjef+" "+queryf+blatOpt+" "+outFile.toString()+"\n";
			System.out.print(" CMD = "+cmd);//DEBUG

			if (OS.OSName.equals("Mac")) {
				String[] command = new String[2] ;
				command[0] = tempDir+blat_exe;
				command[1] = " "+queryf+" "+subjef+blatOpt+outFile.toString();
				Process process = Runtime.getRuntime().exec(command);
				process.waitFor() ;
				
				exit_code = process.exitValue();
//				System.out.println("Exit code : " + exit_code);  // for DEBUG
				
				if (outFile.length() == 0) {
					 outf = "";
				}
				if (exit_code > 0) {
					InputStream is = process.getErrorStream();
					BufferedReader br = new BufferedReader(new InputStreamReader(is));
					String line;
					StringBuffer err_msg = new StringBuffer();
					err_msg.append("ERROR: ");
					
					while((line = br.readLine()) != null) {
						if (line.startsWith("d and q must both be either protein or dna")) {
							line = "Subject and query must both be either protein or dna";
						}
						System.out.println("Err Msg[" + line + "]"); // for DEBUG
						err_msg.append(line);
					}
					
					if (err_msg.length() == 0) {
						err_msg.append("unknown BLAT error.");
					}
					
					outf = err_msg.toString();
				}
			} else if (OS.OSName.equals("MacX") || OS.OSName.equals("UNIX")) {
				FileWriter writer = new FileWriter(batFile) ;
				writer.write("#!/bin/sh\n") ;
				writer.write("./"+cmd) ;					//12-00
//				System.out.println("  CMD ="+"../../../../"+cmd") ;
				writer.close() ;
				writer = null ;
				Process process = Runtime.getRuntime().exec("chmod +x "+batFile.toString()) ;
				process.waitFor() ;
				process = Runtime.getRuntime().exec(batFile.toString()) ;
				process.waitFor() ;
				
				exit_code = process.exitValue();
//				System.out.println("Exit code : " + exit_code);  // for DEBUG

				if (outFile.length() == 0) {
					 outf = "";
				}
				
				if (exit_code > 0) {
					InputStream is = process.getErrorStream();
					BufferedReader br = new BufferedReader(new InputStreamReader(is));
					String line;
					StringBuffer err_msg = new StringBuffer();
					err_msg.append("ERROR: ");
					
					while((line = br.readLine()) != null) {
						if (line.startsWith("d and q must both be either protein or dna")) {
							line = "Subject and query must both be either protein or dna";
						}
						System.out.println("Err Msg[" + line + "]"); // for DEBUG
						err_msg.append(line);
					}
					
					if (err_msg.length() == 0) {
						err_msg.append("unknown BLAT error.");
					}
					
					outf = err_msg.toString();
				}
			} else {
				FileWriter writer = new FileWriter(batFile) ;
				writer.write(cmd) ;
				writer.close() ;
				writer = null ;
				Process process = Runtime.getRuntime().exec(batFile.toString());
				process.waitFor() ;
				
				exit_code = process.exitValue();
//				System.out.println("Exit code : " + exit_code);  // for DEBUG

				if (outFile.length() == 0) {
					 outf = "";
				}
				
				if (exit_code > 0) {
					InputStream is = process.getErrorStream();
					BufferedReader br = new BufferedReader(new InputStreamReader(is));
					String line;
					StringBuffer err_msg = new StringBuffer();
					err_msg.append("ERROR: ");
					
					while((line = br.readLine()) != null) {
						if (line.startsWith("d and q must both be either protein or dna")) {
							line = "Subject and query must both be either protein or dna";
						}
						System.out.println("Err Msg[" + line + "]"); // for DEBUG
						err_msg.append(line);
					}
					
					if (err_msg.length() == 0) {
						err_msg.append("unknown BLAT error.");
					}
					
					outf = err_msg.toString();
				}
			}

			batFile.delete() ;
		} catch (Exception e) {
			e.printStackTrace();
			appCom.MessageDialog(" BLAT Error ! ", 0);
		}
		
		return outf;
	}
}
