# Supplementary material for: G-InforBIO: integrated system for microbial genomics
Source: BMC Bioinformatics. 2006 Aug 4;7:368. doi: 10.1186/1471-2105-7-368 (PMC1552091; doi:10.1186/1471-2105-7-368)
Supplement: Additional File 1 — G-InforBIO_Src_V177. Zipped file of the source code of G-InforBIO system [file 1471-2105-7-368-S1.zip › src/JP/AC/nig/wdcm/analysis/BLSOM.java]

////////////////////////////////////////////////////////////////
//                                                            //
//   class name : BL-SOM                                      //
//                                                            //
//   history    : 11-00 2005.01.24 K.Koorikawa (HSK)          //
//              : 12-00 2005.07.11 K.Koorikawa (HSK)          //
//              : 13-00 2006.02.14 K.Koorikawa (HSK)          //
//                                                            //
////////////////////////////////////////////////////////////////
package JP.AC.nig.wdcm.analysis ;

import java.awt.*;
import java.awt.event.*;
import java.io.*;
import java.net.*;
import java.text.*;
import java.util.*;
import javax.swing.*;
import javax.swing.event.*;
import javax.swing.text.*;
import JP.AC.nig.wdcm.client.* ;

public class BLSOM {
	private static BLSOM instance = null;

	private String inputfile, inputfile1;
	private String[] filename1;
	private String[] filename2;
	private String[] filename3;
	private int numfile1 = 0;
	private int numfile2 = 0;
	private int numfile3 = 0;
	private String[] s;

	private ObjectStore OS = ObjectStore.getInstance();
	private String inputDir = OS.jarPath;
	private String outputfile = ".txt";
	private String outputfile1;	//"WTPCA"
	private String outputfile2;	//"WTSOM"
	private String outputfile3;	//"CLSOM"

	private String[] comment = null;//inputfile comment data
	private int ncomment = 0;

	private static int BtriRow = 0;	//Base triRow	//12-00
	public static int triRow = 0;
	public static int triCol = 0;
	public static String[] geneID = null;		//Gene name ID-No
	public static String[] geneName1 = null;	//Gene name
	public static String[] geneName2 = null;	//tri column count
	public static String[] genePos1 = null;		//Start location
	public static String[] genePos2 = null;		//End location
//	private int[] geneDirection = null;	//

	private int sum = 0;
	private int param = 0;
//	private int processID = 0;
	private int xinput = 0;
	private int yinput = 0;
	private int dataready = 0;

	public static double[][][] ww = null;	//"WTPCA" PCA weight data	//13-00
	private double[][] tri = null;	//".tri"data = "AV" data
	private int xSize = 0;
	private int ySize = 0;
	private int addGno = 0;
	private int addRow = 0;										//12-00

	private DecimalFormat df = new DecimalFormat("#.000");
//	private CommonRoutine CR = new CommonRoutine();

	public static BLSOM getInstance() {							//13-00 add
		return instance ;
	}
	public BLSOM() {											//12-00 add
		instance = this ;
		outputfile3 = inputDir+"CLSOM_"+outputfile;
		outputfile  = "CLSOM_"+outputfile;
	}
	public BLSOM(int row, int col) {							//12-00 add
		triRow = row;
		triCol = col;

		inputfile1  = inputDir+"AVSOM_.txt";
		outputfile1 = inputDir+"WTPCA_"+outputfile;
		outputfile2 = inputDir+"WTSOM_"+outputfile;
		outputfile3 = inputDir+"CLSOM_"+outputfile;
		outputfile  = "CLSOM_"+outputfile;

//		System.out.println(" AVSOM_.txt data Import start !");//DEBUG
		int rtn = BLSOMdataSet(inputfile1, "NEW");	//Import AVSOM_.txt file	//12-00
		if (rtn > 0) return;

		//--------------------------------------------
		System.out.println(new Date()+" - PCA calculation start !");
		rtn = PCAweight();	//"WTPCA" file put
		if (rtn > 0) return;

		System.out.println(new Date()+" - SomWeight calculation start !");
		rtn = SOMweightProcess();
		if (rtn > 0) return;

		System.out.println(new Date()+" - Classificaiton calculation start !");
		rtn = SOMclassificationProcess();	//"CLSOM" file put
	}
	public BLSOM(int xinput) {
		xSize = xinput;
//		System.out.println(new Date()+" - BL-SOM calculating start !");

		inputfile1  = inputDir+"AVSOM_.txt";
		outputfile1 = inputDir+"WTPCA_"+outputfile;
		outputfile2 = inputDir+"WTSOM_"+outputfile;
		outputfile3 = inputDir+"CLSOM_"+outputfile;
		outputfile  = "CLSOM_"+outputfile;

//		System.out.println(" AVSOM_.txt data Import start !");//DEBUG
		triRow = NucCount.sumRow;
		triCol = NucCount.triCol;
//		tri = NucCount.tri;

		int rtn = BLSOMdataSet(inputfile1, "NEW");	//Import AVSOM_.txt file	//12-00
		if (rtn > 0) return;

		//--------------------------------------------
		System.out.println(new Date()+" - PCA calculation start !");
		rtn = PCAweight();	//"WTPCA" file put
		if (rtn > 0) return;

		System.out.println(new Date()+" - SomWeight calculation start !");
		rtn = SOMweightProcess();
		if (rtn > 0) return;

		System.out.println(new Date()+" - Classification calculation start !");
		rtn = SOMclassificationProcess();	//"CLSOM" file put

//		new SomViewer(outputfile);
	}

	//----------------- AVSOM File Get -------------------
	public int BLSOMdataSet(String avf, String mod, int row, int col) {//12-00 add for "Import Map File"
//		System.out.println(" BLSOMdataSet : "+mod+", row="+row+", col="+col+", avf="+avf);//DEBUG
		triRow = row;
		triCol = col;
		NucCount.sumRow = triRow;
		ncomment = 0;
		comment = new String[triCol+6];							//12-00
		int rtn = BLSOMdataSet(avf, mod);
		return rtn;
	}
	private int BLSOMdataSet(String avf, String mod) {			//12-00
		int nline, count, ncount;
		int n1;
		int step, npoint;
		int xaxis, yaxis;
		int idx = 0;
		int rtn = 0;

//		System.out.println(" BLSOMdataSet : "+mod+", row="+triRow+", col="+triCol);//DEBUG
		ncomment = 0;
		comment = new String[triCol+6];							//12-00

		if(mod.equals("NEW")) {				//NEW data			//12-00
			geneID = new String[triRow];
			geneName1 = new String[triRow];
			geneName2 = new String[triRow];
			genePos1 = new String[triRow];
			genePos2 = new String[triRow];
			tri = new double[triRow][triCol];
			BtriRow = triRow;									//12-00
		} else {							//ADD data for "Addon fasta"
//			idx = geneID.length;
			idx = BtriRow;										//12-00
			addRow = idx;										//12-00
			addGno = Integer.parseInt(geneID[idx-1]) + 1;
			String[] wgeneID = geneID;
			String[] wgeneName1 = geneName1;
			String[] wgeneName2 = geneName2;
			String[] wgenePos1 = genePos1;
			String[] wgenePos2 = genePos2;
//			double[][] wtri = tri;

			geneID = new String[triRow];
			geneName1 = new String[triRow];
			geneName2 = new String[triRow];
			genePos1 = new String[triRow];
			genePos2 = new String[triRow];
			tri = new double[triRow][triCol];

//			System.out.println(" IDX = "+idx+", ROW = "+triRow);//DEBUG
			System.arraycopy(wgeneID, 0, geneID, 0, idx);
			System.arraycopy(wgeneName1, 0, geneName1, 0, idx);
			System.arraycopy(wgeneName2, 0, geneName2, 0, idx);
			System.arraycopy(wgenePos1, 0, genePos1, 0, idx);
			System.arraycopy(wgenePos2, 0, genePos2, 0, idx);
//			for (int i=0; i<idx; i++) {
//				System.arraycopy(wtri[i], 0, tri[i], 0, triCol);
//			}
		}

//		System.out.println("AVF = "+avf);//DEBUG
		try {
			FileReader br = new FileReader(avf);	//AVSOM_.txt
			BufferedReader lineRead = new BufferedReader(br);
			String line = lineRead.readLine();
			while (line != null){											//12-00
				if (line.startsWith(">")) {									//12-00
					comment[ncomment] = line;								//12-00
					ncomment++;												//12-00
					line = lineRead.readLine();								//12-00
				} else break;												//12-00
			}
//			System.out.println("idx = "+idx+", Row = "+triRow);//DEBUG
			int ns = idx;													//12-00
			while (line != null){											//12-00
//				System.out.println(ns+" : "+line.substring(0,40));//DEBUG
				String[] butch = butcher(line, triCol+6);					//12-00
				//-- DataStructure Definition---------
				geneID[ns]    = butch[0];	//Gene No.
				geneName1[ns] = butch[1];	//Gene Name
				geneName2[ns] = butch[2];	//tri column count
				genePos1[ns]  = butch[3];	//Start location
				genePos2[ns]  = butch[4];	//End location
//				System.out.println(butch[0]+", "+butch[1]+", "+butch[2]+", "+butch[3]+", "+butch[4]);//DEBUG
//				System.out.println(" butch size = "+butch.length+", triCol = "+triCol);//DEBUG
				for(int i=0; i<triCol; i++) {
//					System.out.println(" butch "+(i+6)+" = "+butch[i+6]);//DEBUG
					if(butch[i+6].length() == 0) {  // <============
						tri[ns][i] = 10000;
					} else {
						tri[ns][i] = Double.parseDouble(butch[i+6]);
					}
				}
				line = lineRead.readLine();									//12-00
				ns++;														//12-00
			}
			if (ns < triRow) {
				System.out.println(" Input Row = "+triRow+", Effective Row = "+ns);//DEBUG
				triRow = ns;												//12-00
			}
			lineRead.close();
		}
		catch(IOException e) {
			System.out.println("AVSOM file read error !");
			rtn = 99;
		}
		return rtn;
	}
	private String[] butcher(String ss, int numcolumn) {
		String[] butch = new String[numcolumn];
//		System.out.println("col = "+numcolumn+", ss = "+ss);//DEBUG
		StringTokenizer strTok = new StringTokenizer(ss, "\t");
		int count = 0;
		while (strTok.hasMoreTokens()) {
			String val = strTok.nextToken();
			butch[count] = val;
			count++;
		}
		return butch;
	}

	//----------------- PCA weight = "WTSOM" file put --------------------
	public int PCAweight() {
		int rtn = 0;
		int nn = triCol*triCol;
		double[] average = new double[triCol];
		double sum = 0.0;
		double total = 0.0;

		double[] covariance = Statistics(average, triRow, triCol);
		double[] lambda = eigenValue(covariance, triCol);
		lambda = sort(lambda, triCol);

		for(int i=0; i<triCol; i++) {
			sum += covariance[i*triCol +i];
//			System.out.println(" covariance["+(i*triCol+i)+"]="+covariance[i*triCol+i]+":"+sum);
		}
		for(int i=0; i<triCol; i++) {   /* Proportion */
			total += lambda[i]/sum;
//			System.out.println(" lambda["+i+"]="+lambda[i]+":"+total);
		}
		double[] v0 = eigenVector(covariance, lambda[0], triCol);
		double[] v1 = eigenVector(covariance, lambda[1], triCol);
		double r0 = Math.sqrt(lambda[0]);
		double r1 = Math.sqrt(lambda[1]);
		xSize = (int)(Math.sqrt((triRow*r0)/(4*r1)));
		ySize = (int)((double)xSize * r1/r0);
//		System.out.println(" Sum="+sum+", r0="+r0+", r1="+r1+", Xsize="+xSize+", Ysize="+ySize );

		r0 *= 5.0;
		ww = new double[xSize][ySize][triCol];

		NUM_CODE(triCol);
		comment[ncomment] = ">XSIZE="+xSize;
		ncomment++;
		comment[ncomment] = ">YSIZE="+ySize;
		ncomment++;
//		try {
//			FileWriter fw = new FileWriter(outputfile1);//"WTPCA"
//			PrintWriter out = new PrintWriter(fw);
//			for(int i=0; i<ncomment; i++) {
//				out.println(comment[i]);
//			}
			for(int i=0; i<xSize; i++) {
				for(int j=0; j<ySize; j++) {
//					out.print(i+"\t"+j);
					for(int k=0; k<triCol; k++) {
						double tmp = average[k]+ ((double)i-xSize/2)/xSize*r0*v0[k] +
												 ((double)j-ySize/2)/ySize*r1*v1[k]; // <-- r1
//						out.print("\t"+tmp);
						ww[i][j][k] = tmp;
					}
//					out.println("");
				}
			}
//			fw.close();
//		}
//		catch(IOException eZ) {
//			System.out.println("WTPCA write error !");
//		}
		return rtn;
    }      // end of PCA weight

	//----------------- SOM weight = "WTSOM" file put --------------------
	public int SOMweightProcess() {
		int rtn = 0;
		double[][][] dd = new double[xSize][ySize][triCol];
		double[][][] dw = new double[xSize][ySize][triCol];
		int[][][] cc = new int[xSize][ySize][triCol];
		int[][][] cw = new int[xSize][ySize][triCol];
		double[] z  = new double[3];
		double[] dval = new double[triCol];
		double error=0, olderror=0;
		double aparam, ddata;
		int i1, i2, j1, j2;
		int iSelected = 0;
		int jSelected = 0;
		int NumberOfIteration = 100; //Number-Of-Iteration for Weight Culclation

//		System.out.println(new Date()+" - SOMweight Process start !");
		for(int tt=0; tt<NumberOfIteration; tt++) {
			//- initialize dd dw cc cw
			for(int i=0; i<xSize; i++) {
				for(int j=0; j<ySize; j++) {
					for(int k=0; k<triCol; k++) {
						dd[i][j][k] = 0.0;
						dw[i][j][k] = 0.0;
						cc[i][j][k] = 0;
						cw[i][j][k] = 0;
					}
				}
			}
			if(tt > 0) olderror = error;

			error = 0.0;
			for(int n=0; n< triRow; n++) {
				for(int i=0; i<triCol; i++) {
					dval[i] = tri[n][i];
				}
				z = selectNode(dval, triCol, xSize, ySize, ww);	//Warituke grid kettei
				error += z[0];
				iSelected = (int)z[1];	//Warituke-X
				jSelected = (int)z[2];	//Warituke-Y

				if(iSelected < 10000) {	//10000 = ???
					for(int k=0; k<triCol; k++) {
						if(tri[n][k] < 10000) {
							dd[iSelected][jSelected][k] += tri[n][k];	//Value
							cc[iSelected][jSelected][k]++;	//Count
						}
					}
				}
			}
//			System.out.println("Convergence["+t+"]="+error);
			if(tt> 0 && olderror == error) break;

			//------------------------------------
			for(int ii=0; ii<xSize; ii++) {
				for(int jj=0; jj<ySize; jj++) {
					i1 = ii - neighbor(tt, xSize);
					i2 = ii + neighbor(tt, xSize)+1;
					j1 = jj - neighbor(tt, xSize);
					j2 = jj + neighbor(tt, xSize)+1;
					if(i1 < 0) i1 = 0;
					if(i2 > xSize) i2 = xSize;
					if(j1 < 0) j1 = 0;
					if(j2 > ySize) j2 = ySize;

					for(int i=i1; i<i2; i++) {
						for(int j=j1; j<j2; j++) {
							for(int k=0; k<triCol; k++) {
								dw[i][j][k] += dd[ii][jj][k];
								cw[i][j][k] += cc[ii][jj][k];
							}
						}
					}
				}
			}
			//-------- changeWeight(t) ----------
			for(int i=0; i<xSize; i++) {
				for(int j=0; j<ySize; j++) {
					for(int k=0; k<triCol; k++) {
						aparam = alpha(tt, NumberOfIteration);
						if(cw[i][j][k] == 0) {
							dw[i][j][k] = 0.0;
							cw[i][j][k] = 1;
						} else {
							ww[i][j][k] += aparam*(dw[i][j][k]/(double)cw[i][j][k] -ww[i][j][k]);
						}
					}
				}
			}
		}
		//------------ NumberofIteration Loop End -----------

		//---------------- "WTSOM" file put --------------
		try {
			FileWriter fw = new FileWriter(outputfile2);//"WTSOM"
			PrintWriter out = new PrintWriter(fw);
			for(int i=0; i<ncomment; i++) {
				out.println(comment[i]);
			}
			for(int i=0; i<xSize; i++) {
			    for(int j=0; j<ySize; j++) {
					out.print(i+"\t"+j);
					for(int k=0; k<triCol; k++) {
						out.print("\t"+ww[i][j][k]);
					}
					out.print("\n");
				}
			}
			fw.close();
		}
		catch(IOException eZ) {
			System.out.println("SOM");
			rtn = 99;
		}
		return rtn;
    }

	//------------ SOM Classification = "CLSOM" file put -----------------
	public int SOMclassificationProcess() {
		int rtn = 0;
		int iSelected, jSelected;
		double[] z = new double[3];
		double[] dval = new double[triCol];

//		System.out.println(new Date()+" - Classificaiton calculation start !");
		try {
			FileWriter fw = new FileWriter(outputfile3);//"CLSOM_.txt"
			PrintWriter out = new PrintWriter(fw);
			for(int i=0; i<ncomment; i++) {
				out.println(comment[i]);
			}
//			System.out.println(" Row="+triRow+", Col="+triCol+", col2="+tri[0].length);//DEBUG
			for(int n=0; n<triRow; n++) {
				for(int i=0; i<triCol; i++) {
					dval[i] = tri[n][i];
				}
				z = selectNode(dval, triCol, xSize, ySize, ww);//decision the Map location
				iSelected = (int)z[1];
				jSelected = (int)z[2];
//				out.print(geneName1[n] +"\t"+ iSelected +"\t"+ jSelected +"\t"+z[0]);
				out.print(geneID[n]+"["+genePos1[n]+"-"+genePos2[n]+"]"+geneName1[n]+"\t"+ iSelected+"\t"+ jSelected+"\t"+ z[0]);

				for(int k=0; k<triCol; k++) {
					out.print("\t"+tri[n][k]);
				}
				out.println("");
			}
			fw.close();
        }
		catch(IOException eC) {
			System.out.println("I/O Error SOMclassificationProcess");
			rtn = 99;
        }
		return rtn;
    }

	public int addsom(String avf2, String cclf, int gencnt) {	//for "Addon Fasta"
		triRow = BtriRow + NucCount.sumRow;						//12-00
//		System.out.println(" addsom gencnt="+gencnt+", triRow="+triRow);//DEBUG
		BLSOMdataSet(avf2, "ADD");								//12-00
//		SOMclassificationProcess();

		int iSelected, jSelected;
		double[] z = new double[3];
		double[] dval = new double[triCol];

		System.out.println(new Date()+" - Add classificaiton start !");
		try {
			FileWriter fw = new FileWriter("CLSOM2_.txt");
			PrintWriter out = new PrintWriter(fw);
			FileReader br = new FileReader(cclf);	//CLSOM_.txt
			BufferedReader lineRead = new BufferedReader(br);
			String line = lineRead.readLine();
			while (line != null){
				out.println(line);
				line = lineRead.readLine();
			}
//			System.out.println(" Row="+triRow+", Col="+triCol+", col2="+tri[0].length);//DEBUG
			for(int n=addRow; n<triRow; n++) {				//12-00
				for(int i=0; i<triCol; i++) {
					dval[i] = tri[n][i];
				}
				z = selectNode(dval, triCol, xSize, ySize, ww);//decision the Map location
				iSelected = (int)z[1];
				jSelected = (int)z[2];
//				out.print(geneName1[n] +"\t"+ iSelected +"\t"+ jSelected +"\t"+z[0]);
				out.print(geneID[n]+"["+genePos1[n]+"-"+genePos2[n]+"]"+geneName1[n]+"\t"+ iSelected+"\t"+ jSelected+"\t"+ z[0]);

				for(int k=0; k<triCol; k++) {
					out.print("\t"+tri[n][k]);
				}
				out.println("");
			}
			fw.close();
        }
		catch(IOException eC) {
			System.out.println("I/O Error SOMclassificationProcess");
        }

//		appCom.CopyFile("CLSOM2_.txt", outputfile3);
		return addGno;
	}

	public int WeightdataSet(String wtf, int xx, int yy, int fac) {	//12-00 add for "Import Map File"
		int rtn = 0;
		ncomment = 0;
		comment = new String[fac+6];
		xSize = xx;
		ySize = yy;
//		triCol = fac;
		ww = new double[xSize][ySize][triCol];
		BtriRow = triRow;									//12-00
		System.out.println(" X = "+xx+", Y = "+yy+", Col = "+fac+", Row = "+triRow);//DEBUG

		try {
			FileReader fReader = new FileReader(wtf);
			BufferedReader lineRead = new BufferedReader(fReader);
			String line = lineRead.readLine();
			while (line != null){
//				System.out.println("line = "+line);//DEBUG
				if (line.startsWith(">")) {
					comment[ncomment] = line;
					ncomment++;
				} else {
					int x = 0, y = 0, c = 0;
					StringTokenizer strTok = new StringTokenizer(line, "\t");
					while (strTok.hasMoreTokens()) {
						if (c == 0) x = Integer.parseInt(strTok.nextToken());
						else if (c == 1) y = Integer.parseInt(strTok.nextToken());
						else {
							if(x<xSize && y<ySize && (c-2)<triCol)
								ww[x][y][c-2] = Double.parseDouble(strTok.nextToken());
							else
								System.out.println(" DATA ERROR : x = "+x+", y = "+y+", c = "+(c-2));//DEBUG
						}
						c++;
					}
				}
				line = lineRead.readLine();
			}
			fReader.close();
			fReader = null;
		} catch (Exception e) {
			System.out.println(wtf+" file read error in WeightdataSet.");//DEBUG
			e.printStackTrace(System.out) ;
			rtn = 99;
		}

//		SOMclassificationProcess();
		return rtn;
	}

	//-------------------- alpha ---------------------
	double alpha(int t, int NumberOfIteration) {
		double delta;
	    //delta = 0.6*(1.0-(double)t/NumberOfIteration);
	    delta = 1.0*(1.0-0.5*(double)t/NumberOfIteration);
	    if(delta < 0.01) delta=0.01;
		return delta;
    }

	//-------------------- neighbor ---------------------
	int neighbor(int t, int xSize) {
		int tmp;
		//tmp=10-t;
		tmp = xSize/4 -t/4;
		if(tmp < 0) tmp = 0;
		return tmp;
	}

	//------------- selectNode = decision the Map location -----------------
	double[] selectNode(double[] data, int triCol, int xSize, int ySize, double[][][] ww) {
		double num = 0.0;
		double distance;
		double minDistance = 0.0;
		double[] z = new double[3];
		double[][] DD = new double[xSize][ySize];
		int iSelected = 0;
		int jSelected = 0;

		for(int i=0; i<xSize; i++) {
			for(int j=0; j<ySize; j++) {
				DD[i][j] = 0.0;
			}
		}

		for(int i=0; i<xSize; i++) {
			for(int j=0; j<ySize; j++) {
				num = 0.0;
				for(int k=0; k<triCol;k++) {
//					if(data[k] < 10000) {
						DD[i][j] += (data[k]-ww[i][j][k])*(data[k]-ww[i][j][k]);
						num += 1.0;
//					}
				}
				if(num > 0) {
					DD[i][j] /= num;
				}
//				System.out.println(" DD["+i+"]["+j+"]="+DD[i][j]);
			}
		}

		if(num == 0.0) {
			z[0] = 0;
			z[1] = 10000.0;
			z[2] = 10000.0;
		} else {
			for(int i=0; i<xSize; i++) {
				for(int j=0; j<ySize; j++) {
					if(i==0 && j==0) {
						minDistance = DD[i][j];
						iSelected = 0;
						jSelected = 0;
					} else if(DD[i][j] < minDistance) {
						minDistance = DD[i][j];
						iSelected = i;
						jSelected = j;
					}
				}
			}
			z[0] = minDistance;
			z[1] = (double)iSelected;
			z[2] = (double)jSelected;
		}
//		System.out.println(" Z[0]="+z[0]+", Z[1]="+z[1]+", Z[2]="+z[2]);
		return z;
	}

	//----------------------------------------------------
	double[] Statistics(double[] av, int triRow, int triCol) {
		int nn = triCol * triCol;
		int[] snum = new int[nn];
		double[] cov = new double[nn];

		for(int i=0; i<triCol; i++) {
		   snum[i] = 0;
		}
		for(int i=0; i<triCol; i++) {
		   av[i] = 0.0;
		}
		for(int k=0; k<triRow; k++) {
			for(int i=0; i<triCol; i++) {
//				if(tri[k][i] > -4 && tri[k][i] < 4) {
					av[i] += tri[k][i];
					snum[i]++;
//				}
			}
		}
		for(int i=0; i<triCol; i++) {
           av[i] /= (double)snum[i];
        }

		// cov[i*triCol+j] : element of covariance of i-th and j-th matrix[i,j]
		for(int i=0; i<nn; i++) {
			snum[i] = 0;
			cov[i] = 0.0;
		}
		for(int k=0; k<triRow; k++) {
			for(int i=0; i<triCol; i++) {
				for(int j=0; j<triCol; j++) {
//					if((-4< tri[k][i] && tri[k][i] <4)  &&
//					   (-4< tri[k][j] && tri[k][j] <4)) {
						cov[i*triCol+j] += (tri[k][i]-av[i])*(tri[k][j]-av[j]);
						snum[i*triCol+j]++;
//					}
				}
			}
		}
		for(int i=0; i<triCol; i++) {
			for(int j=0; j<triCol; j++) {
				cov[i*triCol+j] /= (double)snum[i*triCol+j];
			}
		}

		return cov;
    }

	//------------------------------------------------------
	double[] eigenValue(double[] cov, int triCol) {
		int nn = triCol * triCol;
		double[] b = new double[nn];
		double[] eigenv = new double[triCol];

		b = houseHolder(cov, triCol);
		b = qr(b, triCol);
		for(int i=0; i<triCol; i++) {
			eigenv[i] = b[i*triCol+i];
		}
		return eigenv;
	}

	//-------------------------------------------------------
	double[] houseHolder(double[] b, int n) {
		double blk;
		double sum, qv, qvs;
		double[] ad = new double[n];
		double[] u = new double[n];
		double[] q1 = new double[n];
		double[] c = new double[n];

		for(int k=0; k<n-2; k++) {
			sum=0.0;
			for(int i=k+1; i<n; i++) {
				sum += b[i*n+k] * b[i*n+k];
			}
			sum = Math.sqrt(sum);
			blk = b[(k+1)*n+k];
			if(blk >0.0) sum = -sum;

			for(int i=0; i<(k+1); i++) {
				ad[i] = 0.0;
			}
			ad[k+1] = blk + sum;
			for(int i=k+2; i<n; i++) {
				ad[i] = b[i*n+k];
			}

		    if(sum == 0) {
				qvs = 0.0;
		    } else {
				qvs = (1.0+blk/sum)/2.0;
			}
			qv = sum * Math.sqrt(qvs);
			for(int i=0; i<n; i++) {
				if(qv == 0) {
					u[i] = 0;
				} else {
					u[i] = ad[i]/(2.0*qv);
				}
			}

			for(int i=0; i<n; i++) {
				sum = 0.0;
				for(int j=0; j<n; j++) {
					sum += u[j] * b[j*n+i];
				}
				q1[i] = sum;
			}

			sum = 0.0;
			for(int i=0; i<n; i++) {
				sum += u[i]*q1[i];
			}
			for(int i=0; i<n; i++) {
				c[i] = 2.0*(q1[i]-sum*u[i]);
			}
			for(int i=0; i<n; i++) {
				for(int j=0; j<n; j++) {
					b[i*n +j] -= u[i]*c[j] + u[j]*c[i];
				}
			}
		}
		return b;
	}

	//---------------------------------------------------
	double[] qr(double[] b, int n) {
		int nn= n*n;
		double EPS = 1.0E-9;
		double d1, d2;
		double ram1, ram2, ramk, ra1, ra2;
		double tan, cos, sin;
		double tmp, sum;
		double bkk, blk, bkl, bll, blj, bij;
		double qji, qjl, pji, pjl;
		double wp, wq, wb;
		double p1[], p2[];
		double[] p = new double[nn];
		double[] q = new double[nn];
		double[] r = new double[nn];

		for(int i=0; i<nn; i++) {
			q[i] = 0.0;
		}
		for(int i=0; i<n; i++) {
			q[i*n+i] = 1.0;
		}
		for(int k=n-1; k>0; k--) {
			bkk = b[k*n +k];
			blk = b[(k-1)*n + k];
			bkl = b[k*n + (k-1)];
			bll = b[(k-1)*n + (k-1)];
			d1 = bkk + bll;
			d2 = d1*d1 -4.0*(bkk*bll - bkl*blk);

			if(d2 < 1.0E-300) {
				ram1 = d1/2.0;
				ram2 = d1/2.0;
			} else {
				ram1 = (d1+Math.sqrt(d2))/2.0;
				ram2 = (d1-Math.sqrt(d2))/2.0;
			}
			ra1 = Math.abs(ram1-bkk);
			ra2 = Math.abs(ram2-bkk);

			if(ra1 > ra2) {
				ramk = ram2;
		    } else {
				ramk = ram1;
			}

			for(int i=0; i<nn; i++) {
				p[i] = 0.0;
			}
			for(int i=0; i<n; i++) {
				p[i*n+i] = 1.0;
			}
			for(int i=0;i<k+1;i++) {
				b[i*n+i] -= ramk;
			}
			for(int i=0; i<k; i++) {
				if(b[i*n+i] == 0) {
					tan = 0;
				} else {
					tan = b[(i+1)*n + i] / b[i*n + i];
				}
				cos = 1.0 / Math.sqrt(1.0+tan*tan);
				sin = cos * tan;

				for(int j=0; j<n; j++) {
					bij = b[i*n+j];
					blj = b[(i+1)*n+j];
					wb = bij*cos + blj*sin;
					b[(i+1)*n+j] = blj*cos - bij*sin;
					b[i*n+j] = wb;

					qji = q[j*n+i];
					qjl = q[j*n+i+1];
					wq = qji*cos + qjl*sin;
					q[j*n+i+1] = qjl*cos - qji*sin;
					q[j*n+i] = wq;

					pji = p[j*n+i];
					pjl = p[j*n+i+1];
					wp = pji*cos + pjl*sin;
					p[j*n+i+1] = pjl*cos - pji*sin;
					p[j*n+i] = wp;
				}
				b[(i+1)*n+i] = 0.000;
			}

			for(int i=0; i<n; i++) {
				for(int j=0; j<n; j++) {
					sum = 0.0;
					for(int m=0; m<n; m++) {
						sum += b[i*n+m]* p[m*n+j];
					}
					r[i*n+j] = sum;
				}
			}

			for(int i=0; i<nn; i++) {
				b[i] = r[i];
			}
			for(int i=0; i<k+1 ;i++) {
				b[i*n+i] = r[i*n+i] + ramk;
			}
		    sum = Math.abs(b[k*n+k-1]);
		    if(sum > EPS) k++;
		}
		return b;
	}

	//-----------------------------------------------------------
	double[] eigenVector(double[] matrix, double lambda, int n) {
		int n1 = n-1;
		double[] a = new double[n1*n1];
		double[] ina = new double[n1*n1];
		double[] p = new double[n1];
		double[] b = new double[n1];
		double[] dval = new double[n];

		for(int i=0; i<n1; i++) {
		   for(int j=0; j<n1; j++) {
			   a[i*n1+j] = matrix[i*n +j];
		   }
		}
		for(int i=0; i<n1; i++){
		   a[i*n1+i] -= lambda;
		}
		ina = inver(a,  n1);

		for(int j=0; j<n1; j++) {
			p[j] = -matrix[j*n +n1];
		}
		b = vmul(ina, p, n1, n1);

		/* normalize */
		double sum = 1.0;
		for(int j=0; j<n1; j++) {
		   sum += b[j]*b[j];
		}

		double w = Math.sqrt(sum);
		for(int j=0; j<n1; j++) {
		   dval[j] = b[j]/w;
		}
		dval[n1] = 1.0/w;

		return dval;
	}

	//-------------------------------------------------------
	double[] inver(double[] a, int n) {
		int n2 = 2*n;
		int n2n = n2*n;
		int nn = n*n;
		double[] c = new double[n2n];
		double[] b = new double[nn];

		for(int i=0; i<n;i ++) {
			for(int j=0; j<n; j++) {
				c[i*n2 +j] = a[i*n +j];
			}
			for(int j=n; j<2*n ; j++) {
				c[i*n2 +j] = 0.0;
			}
			c[i*n2 + n+i] = 1.0;
		}

		for(int k=0; k<n; k++) {
			double tmp = c[k*n2+k];
			for(int j=0; j<2*n; j++) {
				if(tmp == 0) {
					c[k*n2+ j] = 0;
				} else {
					c[k*n2+ j] /= tmp;
				}
			}
			for(int i=0; i<n; i++) {
				tmp = c[i*n2 + k];
				if(i != k) {
					for(int j=0; j<2*n; j++) {
						c[i*n2+ j] -= c[k*n2+j]*tmp;
					}
				}
			}
		}

		for(int i=0; i<n; i++) {
			for(int j=0; j<n; j++) {
				b[i*n +j] = c[i*n2 + n+j];
			}
		}
		return b;
	}

	//---------------------------------------------------------
	double[] vmul(double[] x, double[] y, int m, int n) {
		double sum;
		double[] a = new double[m];

		for(int i=0; i<m; i++) {
			sum = 0.0;
			for(int j=0; j<n; j++) {
				sum += x[i*n + j]*y[j];
			}
			a[i] = sum;
		}
		return a;
	}

	//-----------------------------------------------------------
	double[] sort(double[] x, int n) {   /* Sorting from the largest to the smallest */
		double max;
		int cnt=0;

		for(int i=0; i<n-1; i++) {
			max = x[i];
			for(int j=i; j<n; j++) {
				if(max <= x[j]) {
					cnt = j;
					max = x[j];
				}
			}
			x[cnt] = x[i];
			x[i] = max;
		}
		return x;
	}

	void NUM_CODE(int DIM){
		int j, k, m, n, o;
		int H_J, H_K, H_M, H_N, H_O;
		char base[] = {'T','C','A','G'};	// nucleotide order to TCAG

		int sdim = DIM;
		if     (DIM ==  10) sdim =   16;
		else if(DIM ==  32) sdim =   64;
		else if(DIM == 136) sdim =  256;
		else if(DIM == 512) sdim = 1024;
		int[] Scheck = new int[sdim];
		for(j=0; j<sdim; j++){
			Scheck[j] = 0;
		}

		if(DIM == 16){
			for(j=0;j<4;j++){
				for(k=0;k<4;k++){
					comment[ncomment] = ">"+base[j]+base[k];
					ncomment++;
				}
			}
		}
		else if(DIM == 64){
			for(j=0;j<4;j++){
				for(k=0;k<4;k++){
					for(m=0;m<4;m++){
						comment[ncomment] = ">"+base[j]+base[k]+base[m];
						ncomment++;
					}
				}
			}
		}
		else if(DIM == 256){
			for(j=0;j<4;j++){
				for(k=0;k<4;k++){
					for(m=0;m<4;m++){
						for(n=0;n<4;n++){
							comment[ncomment] = ">"+base[j]+base[k]+base[m]+base[n];
							ncomment++;
						}
					}
				}
			}
		}
		else if(DIM == 1024){
			for(j=0;j<4;j++){
				for(k=0;k<4;k++){
					for(m=0;m<4;m++){
						for(n=0;n<4;n++){
							for(o=0;o<4;o++){
								comment[ncomment] = ">"+base[j]+base[k]+base[m]+base[n]+base[o];
								ncomment++;
							}
						}
					}
				}
			}
		}
		else if(DIM == 10){
//			int counter = 0;
			for(j=0;j<4;j++){
				for(k=0;k<4;k++){
					if(Scheck[4*j+k] == 0){
						H_J = SOUHO_check(j);
						H_K = SOUHO_check(k);
						if(H_J == j && H_K == k)
							 comment[ncomment] = ">"+base[j]+base[k];
						else comment[ncomment] = ">"+base[j]+base[k]+"+"+base[H_K]+base[H_J];
						ncomment++;
//						counter++;
						Scheck[4*H_K+H_J] = -1;
					}
				}
			}
		}
		else if(DIM == 32){
//			int counter = 0;
			for(j=0;j<4;j++){
				for(k=0;k<4;k++){
					for(m=0;m<4;m++){
						if(Scheck[16*j+4*k+m] == 0){
							H_J = SOUHO_check(j);
							H_K = SOUHO_check(k);
							H_M = SOUHO_check(m);
//							sprintf(check_WEIGHT[counter],"%c%c%c+%c%c%c",base[j],base[k],base[m],base[H_M],base[H_K],base[H_J]);    
							if(H_J == j && H_K == k && H_M == m)
								 comment[ncomment] = ">"+base[j]+base[k]+base[m];
							else comment[ncomment] = ">"+base[j]+base[k]+base[m]+"+"+base[H_M]+base[H_K]+base[H_J];
							ncomment++;
//							counter++;
							Scheck[16*H_M+4*H_K+H_J] = -1;
						}
					}
				}
			}
		}
		else if(DIM == 136){
//			int counter = 0;
			for(j=0;j<4;j++){
				for(k=0;k<4;k++){
					for(m=0;m<4;m++){
						for(n=0;n<4;n++){
							if(Scheck[64*j+16*k+4*m+n] == 0){
								H_J = SOUHO_check(j);
								H_K = SOUHO_check(k);
								H_M = SOUHO_check(m);
								H_N = SOUHO_check(n);
//								sprintf(check_WEIGHT[counter],"%c%c%c%c+%c%c%c%c",base[j],base[k],base[m],base[n],base[H_N],base[H_M],base[H_K],base[H_J]);    
								if(H_J == j && H_K == k && H_M == m && H_N == n)
									 comment[ncomment] = ">"+base[j]+base[k]+base[m]+base[n];
								else comment[ncomment] = ">"+base[j]+base[k]+base[m]+base[n]+"+"+base[H_N]+base[H_M]+base[H_K]+base[H_J];
								ncomment++;
//								counter++;
								Scheck[64*H_N+16*H_M+4*H_K+H_J] = -1;
							}
						}
					}
				}
			}
		}
		else if(DIM == 512){
//			int counter = 0;
			for(j=0;j<4;j++){
				for(k=0;k<4;k++){
					for(m=0;m<4;m++){
						for(n=0;n<4;n++){
							for(o=0;o<4;o++){
								if(Scheck[256*j+64*k+16*m+4*n+o]==0){
									H_J = SOUHO_check(j);
									H_K = SOUHO_check(k);
									H_M = SOUHO_check(m);
									H_N = SOUHO_check(n);
									H_O = SOUHO_check(o);
//									sprintf(check_WEIGHT[counter],"%c%c%c%c%c+%c%c%c%c%c",base[j],base[k],base[m],base[n],base[o],base[H_O],base[H_N],base[H_M],base[H_K],base[H_J]);    
									if(H_J == j && H_K == k && H_M == m && H_N == n && H_O == o)
										 comment[ncomment] = ">"+base[j]+base[k]+base[m]+base[n]+base[o];
									else comment[ncomment] = ">"+base[j]+base[k]+base[m]+base[n]+base[o]+"+"+base[H_O]+base[H_N]+base[H_M]+base[H_K]+base[H_J];
									ncomment++;
//									counter++;
									Scheck[256*H_O+64*H_N+16*H_M+4*H_K+H_J] = -1;
								}
							}
						}
					}
				}
			}
		}
		else {
			System.out.println(" Dimension error in BLSOM!") ;//DEBUG
		}
	}
	int SOUHO_check(int CH){
		int AA = -1;
		if(CH == 0 || CH == 1)
			AA = CH + 2;
		else if(CH == 2 || CH == 3)
			AA = CH -2;
		return AA;
	}

}
