# Supplementary material for: G-InforBIO: integrated system for microbial genomics
Source: BMC Bioinformatics. 2006 Aug 4;7:368. doi: 10.1186/1471-2105-7-368 (PMC1552091; doi:10.1186/1471-2105-7-368)
Supplement: Additional File 1 — G-InforBIO_Src_V177. Zipped file of the source code of G-InforBIO system [file 1471-2105-7-368-S1.zip › src/JP/AC/nig/wdcm/analysis/BmpWriter.java]

////////////////////////////////////////////////////////////////
//                                                            //
//   class name : BmpWriter                                   //
//                                                            //
//   history    : 02-01 2000.07.17 I.Muto     (HSK)           //
//                                                            //
////////////////////////////////////////////////////////////////
package JP.AC.nig.wdcm.analysis ;
import java.io.*;

public class BmpWriter extends BmpHeader{	//Add class 02-01
    File file;
    FileOutputStream fos;
    RGBCounter counter;
    int[] pix;
    int wid,hei,rgbcount,rgbquadints,rgbquadbytes,widthbytes;

    public BmpWriter(File file, int pix[], int wid, int hei) {
        this.file = file;
        this.pix = pix;
        this.wid = wid;
        this.hei = hei;
    }

    public void write() throws IOException {
        counter = new RGBCounter(pix,256);
        rgbCount();

        widthbytes = ((wid * biBitCount + 31) & ~31) >>> 3;
        rgbquadbytes = rgbquadints << 2;
        bfOffBits = bf_size + bi_size + rgbquadbytes;
        biSizeImage = widthbytes * hei;
        bfSize = bfOffBits + biSizeImage;

        fos = new FileOutputStream(file);
        writeFileHeader();
        writeInfoHeader();
        writeRGBQuad();
        writeBody();
        fos.close();
    }

    void rgbCount() {
        rgbcount = counter.count();
        if      (rgbcount <  0) { biBitCount = 24; rgbquadints =   0; }
        else if (rgbcount > 16) { biBitCount =  8; rgbquadints = 256; }
        else if (rgbcount >  2) { biBitCount =  4; rgbquadints =  16; }
        else                    { biBitCount =  1; rgbquadints =   2; }
    }

    void writeFileHeader() throws IOException {
        fileheader = new ByteArrayManipulator(bf_size,false);
        fileheader.set2(0x4d42,     pbfType);
        fileheader.set4(bfSize,     pbfSize);
        fileheader.set4(bfOffBits,  pbfOffBits);
        fos.write(fileheader.getBytes());
    }

    void writeInfoHeader() throws IOException {
        infoheader = new ByteArrayManipulator(bi_size,false);
        infoheader.set4(bi_size,    pbiSize);
        infoheader.set4(wid,        pbiWidth);
        infoheader.set4(hei,        pbiHeight);
        infoheader.set2(1,          pbiPlanes);
        infoheader.set2(biBitCount, pbiBitCount);
        infoheader.set4(biSizeImage,pbiSizeImage);
        infoheader.set4(0x1000,     pbiXPelsPerMeter);
        infoheader.set4(0x1000,     pbiYPelsPerMeter);
        fos.write(infoheader.getBytes());
    }

    void writeRGBQuad() throws IOException {
        int[] rgbquad = counter.getTable();
        if (rgbquad == null)
            return;

        ByteArrayManipulator bamRgbQuad
         = new ByteArrayManipulator(rgbquadbytes, false);
        for (int i=0; i<rgbcount; i++)
            bamRgbQuad.set4(rgbquad[i], i<<2);
        fos.write(bamRgbQuad.getBytes());
    }

    void writeBody() throws IOException {
        int xy = wid * hei;
        byte[] bline = new byte[widthbytes];
        int[]  iline = new int[wid+7]; // with padding

        while (xy > 0) {
            xy -= wid;
            for (int x=0; x<wid; x++)
                iline[x] = pix[xy+x];

            switch (biBitCount) {
                case 1: // 2 colors
                    for (int x=0; x<wid;) {
                        int bx = x >>> 3;
                        int ixs = 0;
                        for (int i=0; i<8; i++) {
                            ixs <<= 1;
                            ixs |= counter.getIndex(iline[x++]);
                        }
                        bline[bx] = (byte)ixs;
                    }
                    break;

                case 4: // 16 colors
                    for (int x=0; x<wid; x+=2) {
                        bline[x >>> 1] = (byte)(
                            (counter.getIndex(iline[x  ]) << 4) |
                             counter.getIndex(iline[x+1])
                        );
                    }
                    break;

                case 8: // 256 colors
                    for (int x=0; x<wid; x++) {
                        bline[x] = (byte)counter.getIndex(iline[x]);
                    }
                    break;

                default: //case 24:
                    int x3 = 0;
                    for (int x=0; x<wid; x++) {
                        int col = iline[x];
                        bline[x3+2] = (byte)((col >> 16) & 0xff);
                        bline[x3+1] = (byte)((col >>  8) & 0xff);
                        bline[x3+0] = (byte)( col        & 0xff);
                        x3 += 3;
                    }
            }
            fos.write(bline);
        }
    }
}

class BmpHeader {	//Add class 02-01
    static final int
        // pointers in BITMAPFILEHEADER
        pbfType          =  0, // (2)
        pbfSize          =  2, // (4)
        pbfReserved1     =  6, // (2)
        pbfReserved2     =  8, // (2)
        pbfOffBits       = 10, // (4)
        bf_size          = 14,
        // pointers in BITMAPINFOHEADER
        pbiSize          =  0, // (4)
        pbiWidth         =  4, // (4)
        pbiHeight        =  8, // (4)
        pbiPlanes        = 12, // (2)
        pbiBitCount      = 14, // (2)
        pbiCompression   = 16, // (4)
        pbiSizeImage     = 20, // (4)
        pbiXPelsPerMeter = 24, // (4)
        pbiYPelsPerMeter = 28, // (4)
        pbiClrUsed       = 32, // (4)
        pbiClrImportant  = 36, // (4)
        bi_size          = 40
    ;

    int
        // members of BITMAPFILEHEADER
        bfType,          // (2) Type of object; set to "BM"
        bfSize,          // (4) Size of the file, in bytes.
        bfReserved1,     // (2) Reserved, set to zero.
        bfReserved2,     // (2) Reserved, set to zero.
        bfOffBits,       // (4) Offset, in bytes, from this structure
                         //      to the actual bitmap in the file.
        // members of BITMAPINFOHEADER
        biSize,          // (4) # of bytes required by this structure.
        biWidth,         // (4) Width of the image, in pixels.
        biHeight,        // (4) Height of the image, in pixels.
        biPlanes,        // (2) # of planes for the target device.
        biBitCount,      // (2) # of bits per pixel. Must be 1, 4, 8, or 24.
        biCompression,   // (4) Specifies the compression used.
        biSizeImage,     // (4) Size of the image, in bytes.
        biXPelsPerMeter, // (4) Horizontal resolution of the image.
        biYPelsPerMeter, // (4) Vertical resolution of the image.
        biClrUsed,       // (4) # of colors in the color table used by the image.
        biClrImportant   // (4) # of important colors.
    ;

    ByteArrayManipulator fileheader,infoheader;

    /**
     * String representation.
     */
    public String toString() {
        return
            "bfType          = " + fileToHex2(pbfType)          + "\n" +
            "bfSize          = " + fileToHex4(pbfSize)          + "\n" +
            "bfReserved1     = " + fileToHex2(pbfReserved1)     + "\n" +
            "bfReserved2     = " + fileToHex2(pbfReserved2)     + "\n" +
            "bfOffBits       = " + fileToHex4(pbfOffBits)       + "\n" +
            "biSize          = " + infoToHex4(pbiSize)          + "\n" +
            "biWidth         = " + infoToHex4(pbiWidth)         + "\n" +
            "biHeight        = " + infoToHex4(pbiHeight)        + "\n" +
            "biPlanes        = " + infoToHex2(pbiPlanes)        + "\n" +
            "biBitCount      = " + infoToHex2(pbiBitCount)      + "\n" +
            "biCompression   = " + infoToHex4(pbiCompression)   + "\n" +
            "biSizeImage     = " + infoToHex4(pbiSizeImage)     + "\n" +
            "biXPelsPerMeter = " + infoToHex4(pbiXPelsPerMeter) + "\n" +
            "biYPelsPerMeter = " + infoToHex4(pbiYPelsPerMeter) + "\n" +
            "biClrUsed       = " + infoToHex4(pbiClrUsed)       + "\n" +
            "biClrImportant  = " + infoToHex4(pbiClrImportant)
        ;
    }

    String fileToHex2(int i) {
        return toHex2(fileheader.getU2(i));
    }
    String fileToHex4(int i) {
        return toHex4(fileheader.getS4(i));
    }
    String infoToHex2(int i) {
        return toHex2(infoheader.getU2(i));
    }
    String infoToHex4(int i) {
        return toHex4(infoheader.getS4(i));
    }

    String toHex2(int in) {
        String ret = Integer.toString(in & 0xffff, 16);
        while (ret.length() < 4)
            ret = "0" + ret;
        return "    " + ret + " (" + in + ")";
    }
    String toHex4(int in) {
        long lo = (long)in & 0xffffffffL;
        String ret = Long.toString(lo, 16);
        while (ret.length() < 8)
            ret = "0" + ret;
        return ret + " (" + lo + ")";
    }
}

class ByteArrayManipulator {	//Add class 02-01
    private int
        len,    // length of "byte[] bytes"
        h2,l2,  // high,low pointer in 2-byte
        h4,l4,  // high,low pointer in 4-byte
        h8,l8   // high,low pointer in 8-byte
    ;
    private byte[] bytes;
    byte[] getBytes() { return bytes; }

    //------------------------------------------------------
    ByteArrayManipulator(boolean bigendian) {
        h2 = bigendian ? 0 : 1; l2 = 1  - h2;
        h4 = h2 << 1;           l4 = l2 << 1;
        h8 = h4 << 1;           l8 = l4 << 1;
    }
    ByteArrayManipulator(int len, boolean bigendian) {
        this(bigendian);
        this.len = len;
        bytes = new byte[len];
    }
    ByteArrayManipulator(byte[] bytes, boolean bigendian) {
        this(bigendian);
        this.bytes = bytes;
        len = bytes.length;
    }

    //------------------------------------------------------
    // set n-byte
    void set1(byte by, int i) {
        bytes[i] = by;
    }
    void set1(int in, int i) {
        bytes[i] = (byte)in;
    }
    void set2(int in, int i) {
        bytes[i+h2] = (byte)(in >> 8);
        bytes[i+l2] = (byte)in;
    }
    void set4(int in, int i) {
        set2(in >> 16, i+h4);
        set2(in,       i+l4);
    }
    void set8(long lo, int i) {
        set4((int)(lo >> 32), i+h8);
        set4((int)lo,         i+l8);
    }

    //------------------------------------------------------
    // get n-byte (signed, unsigned)
    byte get1(int i) {
        return bytes[i];
    }
    int getS1(int i) {
        return (int)bytes[i];
    }
    int getU1(int i) {
        return getS1(i) & 0xff;
    }

    int getS2(int i) {
        int ret = (bytes[i+h2] << 8) | (bytes[i+l2] & 0xff);
        return ret;
    }
    int getU2(int i) {
        return getS2(i) & 0xffff;
    }

    int getS4(int i) {
        return (getS2(i+h4) << 16) | getU2(i+l4);
    }
    long getU4(int i) {
        return (long)getS4(i) & 0xffffffffL;
    }

    long getS8(int i) {
        return (getS4(i+h8) << 32) | getU4(i+l8);
    }
}

class RGBCounter {	//Add class 02-01
    private int[][][] tree;
    private int[] pix,tbl;
    private int lim,count, rrggbb,rr,gg,bb;

    /**
     * constructor
     * <p>
     * @param pix  array of pixels.
     * @param lim  counter limit.
     */
    public RGBCounter(int[] pix, int lim) {
        this.pix = pix;
        this.lim = lim;
        tree = new int[256][][];
        tbl = new int[lim+1];
    }

    //------------------------------------------------------
    /**
     * count number of colors
     */
    public int count() {
        for (int i=0; i<pix.length; i++) {
            splitRGB(pix[i]);

            if (tree[rr] == null) {
                if (overCount()) break;
                tree[rr]         = new int[256][];
                tree[rr][gg]     = new int[256];
                addRGB(true);
            } else if (tree[rr][gg] == null) {
                if (overCount()) break;
                tree[rr][gg]     = new int[256];
                addRGB(true);
            } else if (tree[rr][gg][bb] < 0) {
                if (overCount()) break;
                addRGB(false);
            }
        }
        return count;
    }

    /**
     * check count over
     */
    private boolean overCount() {
        boolean over = count >= lim;
        if (over)
            count = -1;
        return over;
    }

    /**
     * RGB -> R,G,B
     */
    private void splitRGB(int col) {
        rrggbb = col & 0xffffff;
        rr = (rrggbb >> 16)       ;
        gg = (rrggbb >>  8) & 0xff;
        bb =  rrggbb        & 0xff;
    }

    /**
     * register new color
     */
    private void addRGB(boolean init) {
        if (init) {
            for (int i=0; i<256; i++)
                tree[rr][gg][i] = -1;
        }
        tree[rr][gg][bb] = count;
        tbl[count] = rrggbb;
        count++;
    }

    //------------------------------------------------------
    /**
     * get color table (RGBQuad)
     */
    public int[] getTable() {
        if (count > lim) return null;
        else             return tbl;
    }

    /**
     * color -> index
     */
    public int getIndex(int col) {
        splitRGB(col);
        return tree[rr][gg][bb];
    }
}
