# Supplementary material for: G-InforBIO: integrated system for microbial genomics
Source: BMC Bioinformatics. 2006 Aug 4;7:368. doi: 10.1186/1471-2105-7-368 (PMC1552091; doi:10.1186/1471-2105-7-368)
Supplement: Additional File 1 — G-InforBIO_Src_V177. Zipped file of the source code of G-InforBIO system [file 1471-2105-7-368-S1.zip › src/JP/AC/nig/wdcm/analysis/Bound.java]

package JP.AC.nig.wdcm.analysis ;

public class Bound {
	private double xmin ;
	private double ymin ;
	private double xmax ;
	private double ymax ;

	public Bound() {
		xmin = ymin = xmax = ymax = 0.0 ;
	}
	public Bound(double x, double y) {
		xmin = xmax = x ;
		ymin = ymax = y ;
	}
	public void add(double x, double y) {
		if (x < xmin) xmin = x ;
		if (x > xmax) xmax = x ;
		if (y < ymin) ymin = y ;
		if (y > ymax) ymax = y ;
	}
	public double xsize() {
		return xmax - xmin ;
	}
	public double ysize() {
		return ymax - ymin ;
	}
	public double xbias() {
		return (xmax + xmin) / 2.0 ;
	}
	public double ybias() {
		return (ymax + ymin) / 2.0 ;
	}
	public String toString() {
		return "(" + xmin + ", " + ymin + "), (" + xmax + ", " + ymax + ")" ;
	}
}
