# Supplementary material for: G-InforBIO: integrated system for microbial genomics
Source: BMC Bioinformatics. 2006 Aug 4;7:368. doi: 10.1186/1471-2105-7-368 (PMC1552091; doi:10.1186/1471-2105-7-368)
Supplement: Additional File 1 — G-InforBIO_Src_V177. Zipped file of the source code of G-InforBIO system [file 1471-2105-7-368-S1.zip › src/JP/AC/nig/wdcm/analysis/CallEdit.java]

////////////////////////////////////////////////////////////////
//                                                            //
//   class name : CallEdit                                    //
//                                                            //
//   history    : 04-00 2001.07.24 R.Akiba     (HSK)          //
//                04-01 2001.07.30 R.Akiba     (HSK)          //
//                                                            //
////////////////////////////////////////////////////////////////
package JP.AC.nig.wdcm.analysis;

import java.awt.* ;
import java.awt.event.* ;
import java.awt.image.*;
import java.io.* ;
import java.net.URL;
import java.util.* ;
import java.text.*;
import javax.swing.* ;
import JP.AC.nig.wdcm.client.* ;

import dclap.*;
import dclap.bopper.DChildAppMenu;
import dclap.AppFrame;
import iubio.bioseq.*;
import iubio.drawseq.StyleProperties;
import iubio.drawseq.BasecolorProperties;
import iubio.drawseq.Drawseq;
import iubio.seqapp.* ;
import iubio.readseq.*;
import iubio.views.BasicColorDialog;
import flybase.DocFormat;
import flybase.FastVector;
import flybase.Environ;
import flybase.Args;
import flybase.Environ;
import flybase.graf.SavePICT;
import com.apple.mrj.*;

class InitEdit extends DApp {
	final boolean USE_REZ = true;
	public ClustalW CW;

	public void init(ClustalW CW,String[] sargs) {	
//		System.out.println("IEinitstart");//Debug
		gApplication= this;
		this.CW = CW;
			// replace w/ Args and Environ methods
		theArgs= new Args(sargs);
		while (theArgs.hasMoreArgs()) {
			String arg= theArgs.nextArg();
			if (arg.equals("debug")) Debug.setState(true);
			else if (arg.equals("nodebug")) Debug.setState(false);
			else if (arg.equals("nostdout")) gNoStdout= true;
		}
		dclap.Debug.setState(flybase.Debug.isOn);
		dclap.Debug.setVal(flybase.Debug.val());
 		Debug.println("DApp.init()");
		
		getCodeBase();   // set basePath
		fWindows = new WindowManager();  // call before appMenuBar
		if (jdk10) {
	  		String notes= new String("This program requires\nJava Runtime Environment 1.1 or later.\n" + 
									"Your java runtime version is " + System.getProperty("java.version"));
			System.err.println( notes);
			AppFrame fr= new AppFrame(this,"ERROR: JRE 1.1 required");
			fr.setNomenu( true);
			fr.add(new TextArea(notes,4,40));
			fr.pack();
			fr.show();
		}

	 	getProperties();
		fAppFrame = new AppMainFrame(this,gAppname);
		fMenus = appMenuBar(fAppFrame); // fAppFrame or null ??
		fClipManager= new ClipManager(this,false); // activate==false
		fTaskQueue= new TaskQueue();
		fTaskQueue.start();
		if (Native.SystemFlavor() == Native.kSysMac) {
			String mrjvers = System.getProperty("mrj.version");
			if (mrjvers!=null) {
				MRJApplicationUtils.registerAboutHandler(this);
				MRJApplicationUtils.registerOpenDocumentHandler(this);
				MRJApplicationUtils.registerPrintDocumentHandler(this);
				MRJApplicationUtils.registerQuitHandler(this);
			}
		}
		DocTypes.registerHandler(this);
	 	initAppDocs();
		if (fTopWin != null) {
			fWindows.bringToFront(fTopWin);
			fTopWin.setEnabled(true); // make it responsive ??
		}
		if (fAboutMe != null) fAboutMe.busy(false);
	}

	public void openDoc(File f, String mimetype) {
		System.out.println("OpenDoc mimetype="+mimetype);//Debug
		try {
			boolean havedata = (f.exists() && f.length() > 0);
			if (havedata) {
				boolean opened= false;
				InputStream ins; 
				if (mimetype==null) {
					mimetype= DocFormat.guessContentType(f);
				}
				if (DocTypes.haveHandler(mimetype)) {
					opened= DocTypes.openDoc( f, mimetype, f.getName());
				}
				if (!opened) {
					ins = new FileInputStream( f); 
					String data= Document.readToString(ins, 2048);
					Document tdoc= this.newTextDoc( f.getName(), data); 
					tdoc.read( ins);
				}
			}
		}
		catch (Exception ex) {
			System.out.println("  failed to open file: " + f.getPath());
		}
	}
}


class SetEdit extends InitEdit{
	public static String gHomeURL = "http://iubio.bio.indiana.edu";
	Menu 	fCommandMenu, fSpecialMenu, fViewsMenu;
	protected boolean fWinPrefsNotSaved, fAppendSeq;
	protected DSeqDoc fAppendDoc; 
	protected String fname;	
	protected File efile;
	private DSeqDoc EditDoc;
	private Option OP = Option.getInstance() ;							//10-02

	public void init(ClustalW CW, String[] args)  {
//		System.out.println("SEinitstart");//Debug
		// read some of these from .prefs, if there !?
		gAppname = "SetEdit";
		gAppvers = "v.0.9e";
		gAboutme = "SetEdit, a biosequence editor and analyzer, by D.G. Gilbert";
		gAppJar= "SetEdit.jar";
		gSplashpic = "rez/about.gif"; //? "jar:rez/about.gif"
		gHelpUrl = "seqpup-doc.html";
		fHyperSplash= true;
		Debug.setState(false); 
		dclap.bopper.Debug.isOn= false;
		fname = "SeqPup";
		efile = new File(fname);

		String jvers= System.getProperty("java.version");
		if (jvers.startsWith("1.2")) {
			String j12note= Environ.gEnv.get("JAVA12_NOTICE");  //? is this safe to use at this point?
			if (j12note.length()>0) System.err.println(j12note);
		}

		super.init(CW, args);

		dclap.bopper.Debug.isOn= false;
		flybase.Debug.isOn= Debug.isOn; // double hack!!
		dclap.Debug.isOn= Debug.isOn; // triple hack!!
		PreferenceTable.gPrefPath= "rez/prefs/";  
		new Thread( CodonPrefs.global ).start();
		if (InstallDlog.needInstall(this)) {
			new InstallDlog(this);
		}
		theArgs.reset();
		while (theArgs.hasMoreArgs()) {
			String arg= theArgs.nextArg();
			File dfile= null;
			if (theArgs.hasValue()) {
				String key= theArgs.argKey();
				String val= theArgs.argValue();
				if ("data".equals(key)) {
					dfile= new File(val);
				} else {
					Environ.gEnv.set( key, val);
				}
			}
			else {
				dfile= new File(arg);
			}
			if (dfile!=null && dfile.canRead()) openDoc( dfile, null);
		}
		initChildApps(); //? need to do before menubars, but after Environ set from Args??
	}

	public String getChildAppsFolder() {
		String methfolder= Environ.gEnv.get("APP_CHILD_METHODS", "methods");
		File dir= new File(methfolder);
		if (!dir.isDirectory()) {
			dir= new File( getCodePath(), methfolder);
			//if (!dir.isDirectory()) ;
		}
		if (dir.isDirectory()) methfolder= dir.getAbsolutePath();
		//? set Environ ?
		Debug.println("getChildAppsFolder="+methfolder);
		return methfolder;
	}

	protected void initChildApps() {
//		System.out.println("SEinitChildAoosstart");//Debug
		//! need this done before first call to appMenuBar !?
		String methfolder= getChildAppsFolder();
		dclap.bopper.DChildAppList.gPath= methfolder; // was data/methods
		dclap.bopper.DChildAppList.gSuffix= ".command";
		dclap.bopper.Debug.isOn= Debug.isOn; // hack
	}

	protected void getProperties() {
//		System.out.println("SEgetPropertiesstart");//Debug
		super.getProperties(); 
		DSeqDoc.getProperties(); 
		DSeqDocPrefs.getProperties(); 
	}

	protected void setProperties() {
//		System.out.println("SEsetPrepertiesstart");//Debug
		super.setProperties();
		DSeqDoc.setProperties(); 
		DSeqDocPrefs.setProperties(); 
		BlastOpts.getProperties();
	}

	protected void initAppDocs() {
//		System.out.println("SEinitAppDocsstart");//Debug
		super.initAppDocs();
	}

	protected void warningNote() {	 
//		System.out.println("SEwarnigNotestart");//Debug
		String notes= "";
		String jvers= System.getProperty("java.version");
		if (jvers.startsWith("1.2")) notes += Environ.gEnv.get("JAVA12_NOTICE");  

		notes += Environ.gEnv.get("APP_NOTICE");  
		if (notes.length()>0) {
			NoteFrame w= new NoteFrame(this,"NOTICE", notes, true);
			fTopWin= w;
		}
	}


	protected dclap.bopper.DChildAppMenu chappMenu;	
	public MenuBar appMenuBar(Frame owner, int kind) {
		if (kind == kNoMenuBar && Native.SystemFlavor() != Native.kSysMac) {
			return null;
		}
		else {
			MenuBar mb= new MenuBar();
			fFileMenu= fileMenu(owner); if (fFileMenu!=null) mb.add(fFileMenu);
			fEditMenu= editMenu(owner); if (fEditMenu!=null) mb.add(fEditMenu);
			if (fCommandMenu==null) fCommandMenu= commandMenu(owner); 
			if (fCommandMenu!=null) mb.add(fCommandMenu);
			fPrefsMenu= prefsMenu(owner); 
			if (fPrefsMenu!=null) mb.add(fPrefsMenu);
			if (chappMenu==null) chappMenu= new DChildAppMenu(this);
			Menu smethods= DChildAppMenu.methodsMenu( owner, chappMenu);
			this.enableCommands();
			if (owner instanceof Commandable) ((Commandable)owner).enableCommands();
			return mb;
		}
	}

	protected Menu helpMenu(Frame owner) {//add method 04-01
		MenuItem mi;
		Menu subm;
		CheckboxMenuItem mc;
		Menu m = new Menu("Help");
		mi = Menus.add(owner,m,"version","Version Infor...");
		return m;
	}

	protected Menu fileMenu(Frame owner) {//add method 04-01
		MenuItem mi;
		Menu subm;
		CheckboxMenuItem mc;
		Menu m = new Menu( "File");
		mi = Menus.add(owner,m,"reopen","Open","&O");
		mi= Menus.add( owner, m, "save.send", 	  "Save", "&S");  mi.setEnabled(true);  
		Menus.addSeparator(m);
		Menus.add( owner, m, "eclose", "Close", "&W");   
		return m;
	}

	protected Menu editMenu(Frame owner) {
		MenuItem mi;
		Menu m= super.editMenu(owner); //!? failing
		if (m==null) m = new Menu("Edit");

		Menus.addSeparator(m);
		mi= Menus.add( owner, m, "find.", "Find...","&F");  mi.setEnabled(false);
		mi= Menus.add( owner, m, "find.again", "Find again","&G");  mi.setEnabled(false);
		mi= Menus.add( owner, m, "seq.find.orf", "Find ORF","/&R");  mi.setEnabled(false);
		return m;
	}

	protected Menu prefsMenu(Frame owner) {
		Menu m = new Menu("Options");
		MenuItem mi;
			
		mi= Menus.add( owner, m, "prefs.seq", "Sequence prefs..."); 
		mi= Menus.add( owner, m, "prefs.seqprint", "Sequence print layout...");  
		mi= Menus.add( owner, m, "prefs.basestyle", "Feature styles..."); 
		mi= Menus.add( owner, m, "prefs.basecolor", "Base colors...");  
		mi= Menus.add( owner, m, "prefs.codon", "Codon table..."); 
		mi= Menus.add( owner, m, "prefs.renzyme", "R. Enzyme table..."); mi.setEnabled(false);
		mi= Menus.add( owner, m, "prefs.srs", "SRS setup..."); 
		mi= Menus.add( owner, m, "install", "Re-install app..."); 
		
		if (Debug.isOn) {
			Menus.addSeparator(m);
			mi= Menus.add( owner, m, "prefs.debugging", "[DEBUG OPTIONS]"); mi.setEnabled(false);
			m= super.prefsMenu( owner, m, true);
		}

		m.addSeparator();
		mi= Menus.add( owner, m, "font.dialog", "Font...");
		mi= Menus.add( owner, m, "color.back", "Back color...");  
		return m;
	}

	protected Menu commandMenu(Frame owner) {
		return null;
	}

	protected boolean canSaveSeqSelection() {
		Window win= getWindows().front();
		return (win instanceof DSeqDoc && ((DSeqDoc)win).isSelected());
	}

	protected void saveSeqSelection() {
		Window win= getWindows().front();
		if (win instanceof DSeqDoc) ((DSeqDoc) win).saveSelection();
	}

	public void enableCommands() {
		super.enableCommands();
		// is command owned by this or by seqdoc frame?
		Menus.enable(this, "save.sel",  canSaveSeqSelection());
	}

	public boolean doCommand(String cmd, String param, EventObject evt) {
//		System.out.println("SEdoCommandstart");//Debug
 		if (cmd.equals("eclose")) { closeEdit(); return true; }
		if (cmd.equals("save.send")) { sendToIB(); return true; }
		if (cmd.equals("reopen")) { EditOpen("",true); return true; }
		if (cmd.equals("version")) { new versionInfor(EditDoc,"Version",true).show(); return true; } //04-01

		if (cmd.startsWith("prefs.")) {
			if (cmd.equals("prefs.seq")) { new DSeqDocPrefs(this); return true; } 
			if (cmd.equals("prefs.codon")) { CodonPrefs.edit(this); return true; } 
			if (cmd.equals("prefs.seqprint")) { 
				//new DSeqPrintPrefs(this); 
				AppFrame dlog= new EditLayoutDialog( this, Drawseq.getStyles());
				return true; 
			} 
			if (cmd.equals("prefs.basestyle")) { 
				//DStyleTable.edit(this); 
				AppFrame dlog= new EditFeaturesDialog(this, Drawseq.getStyles());
				return true; 
			}  
			if (cmd.equals("prefs.basecolor")) { 
				//DBaseColors.edit(this); 
				AppFrame dlog= new EditBaseColorsDialog(this, BasecolorProperties.global());
				return true; 
			}  
			if (cmd.equals("prefs.nuccodes")) { 
				AppFrame dlog= new EditBaseColorDialog(this, false, BasecolorProperties.global());
				return true; 
			}  
			if (cmd.equals("prefs.aminocodes")) { 
				AppFrame dlog= new EditBaseColorDialog(this, true, BasecolorProperties.global());
				return true; 
			}  
			if (cmd.equals("prefs.srs")) { new SrsOptionsDlog(this,null); return true; }  
		}
		return super.doCommand(cmd, param, evt);
	}

	protected void unreadableFormat(Readseq rs) {	 
		String sfmt= rs.getFormatName();
  		String notes= new String("The biosequence format '" + sfmt + "'\nis yet not readable.\n " + 
								"Do you wish to open this as a text file? \n");
  		NoteFrameOkay w= new NoteFrameOkay(this, "Unreadable format", 
  											notes, "iubio.seqapp.UnreadableSeqOkayAction");//dbioseq.
  		UnreadableSeqOkayAction usoa;
  		usoa= (UnreadableSeqOkayAction) w.okaypanel.okayact;
  		if (usoa!=null) {
			usoa.setReadseq(this,rs);
  		}
		// don't need to init cancelact
 		usoa = (UnreadableSeqOkayAction) w.okaypanel.cancelact;
 	 	if (usoa!=null) {
			usoa.setReadseq(this,rs);
		}
		fTopWin= w;
	}

	public Document openSeqDoc(String title, Readseq rs, String pathname) {
//		System.out.println("OpenSeqDoc : "+title + " : " + pathname);//Debug
		EditDoc = fAppendDoc;								//04-01
		boolean isnew= false;
		if (EditDoc==null) {								//04-01
			EditDoc = new DSeqDoc( this, null, title);
			isnew= true;
		}
		MenuBar mb = appMenuBar(EditDoc);					//04-01
		EditDoc.setMenuBar(mb);								//04-01

		if (pathname==null) {
			pathname= title; //?
		}
		if (EditDoc.readFrom( rs, pathname, true)) {		//04-01 
			if (isnew) {
				Menu fHelpMenu = helpMenu(EditDoc);
				if (fHelpMenu != null) mb.setHelpMenu(fHelpMenu); //04-01
				new Thread(EditDoc).start(); //04-01
			}
			else EditDoc.Open(); //04-01
		}
		fAppendDoc= null;
		return EditDoc; //04-01
	}

	public String[] getDocMimeTypes() { 
		int i;
		String[] types= super.getDocMimeTypes();
		Vector v= new Vector();
		for (i= 0; i< types.length; i++) v.addElement(types[i]);
		for (i= 1; i<= BioseqFormats.nFormats(); i++) {  // damn +1 index for formats...
			v.addElement( BioseqFormats.contentTypeFromIndex(i));
		}
		types= new String[v.size()];
		v.copyInto(types);
		return types;  
	}

	public boolean openTypedDoc(File f, String mimetype, String optionalTitle) {
		Debug.println("openTypedDoc(f): " + mimetype + " - " + optionalTitle);
		if (mimetype.toLowerCase().startsWith("biosequence/")) 
		try {
			Readseq rs= new Readseq();
			try { rs.setInput(f); } catch (IOException e) {}
			if (rs.isMydata()) { 
				if (rs.canread()) openSeqDoc( optionalTitle, rs, f.getPath());
				else unreadableFormat(rs); 
				return true;
			}
			rs.close();
		}
		catch (IOException e) {}
		return super.openTypedDoc(f,mimetype,optionalTitle);
	}

	public boolean openTypedDoc(InputStream ins, String mimetype, String optionalTitle)	{
		Debug.println("openTypedDoc(ins): " + mimetype + " - " + optionalTitle);
		if (mimetype.toLowerCase().startsWith("biosequence/")) 
		try {
			Readseq rs= new Readseq();
			try { rs.setInput(ins); } catch (IOException e) {}
			if (rs.isMydata()) { 
				if (rs.canread()) openSeqDoc( optionalTitle, rs, null);
				else unreadableFormat(rs); 
				return true;
			}
			rs.close();
		}
		catch (IOException ie) {}
		return super.openTypedDoc(ins,mimetype,optionalTitle);
	}

	// Document openers
	public final static int kOpenBioseq = DocFormat.DATA;
	
	protected void openSequence(boolean append) {
		fAppendDoc= null;//fAppendSeq= append; 
		if (append) {
			Window win= getWindows().front();
			if (win instanceof DSeqDoc) fAppendDoc= (DSeqDoc) win; 
		}
		openDoc();
	}

	public void openSequenceUrls( boolean append) {
		fAppendDoc= null;//fAppendSeq= append; 
		if (append) {
			Window win= getWindows().front();
			if (win instanceof DSeqDoc) fAppendDoc= (DSeqDoc) win; 
		}
		new OpenSeqUrls(this);
	}


	class OpenSeqUrls implements ActionListener {
		GetUrls getu;
		public OpenSeqUrls(SetEdit spup) {
			getu= new GetUrls(spup, this);
			getu.choose();
		}

		public void actionPerformed( ActionEvent ae) {
			Debug.println("OpenSeqUrls.addActionListener ae=" + ae.getActionCommand());
			FastVector resultv= getu.getValue();  
			if (resultv!=null && !resultv.isEmpty()) { 
				try {
//					System.out.println("actionperformed");//Rakiga
					Readseq rs= new Readseq();
					rs.readlist( resultv); //!? don't read yet? or � change SeqList to use already read?
					String title= resultv.firstElement().toString();
					// clean title
					int at= title.indexOf("//");
					if (at>0) {
						at += 2;
						int e= title.indexOf("/",at);
						if (e<0) e= Math.min( title.length(), 20);
						title= title.substring(at, e);
					}
					title = "Data from " + title;
					String pathname= title;
					Document doc = openSeqDoc( title, rs, pathname);
					doc.dirty();
					rs.close();
				}
				catch (IOException ie) {}
			}
		}
	};

	protected void newDoc() { 
		DSeqDoc.newSeqDoc();
	}

	public Document newTextDoc(String title, String data) {
		Document doc= null;
//		System.out.println("SEnewTxtDocstart");//Debug
		try {
			Readseq rs= new Readseq();
			rs.setInput(data); 
			if (rs.isMydata()) {
				if (rs.canread()) {
					doc= openSeqDoc( title, rs, null);
				} else {
					unreadableFormat(rs); 
				}
			} else {  
				doc = super.newTextDoc(title, data);
			}
			rs.close();
		}	
		catch (IOException ie) { }
		return doc;
	}

	public Document newSeqDoc( String title, String data) {
		return newTextDoc(title, data);
	}
	public Document newSeqDoc(File f) {
		Document doc= null;
//		System.out.println("SEnewSeqDoc : "+f.getPath());//Debug
		try { 
			Readseq rs= new Readseq();
			rs.setInput(f);
			if (rs.isMydata()) { 
				if (rs.canread()) {
					doc = openSeqDoc(f.getName(), rs, f.getPath());
				} else {
					unreadableFormat(rs);
				}
			} else {
				FileInputStream ins = new FileInputStream(f);
				doc = super.newTextDoc(f.getName(), null); 
				doc.read(ins);
			}
			rs.close();
		}
		catch (IOException ex) {
			System.out.println(" failed to open file: " + f.getPath());
			ex.printStackTrace();  
		}
		return doc;
	}

	public void openDoc(File f, String mimetype) {
//		System.out.println("SEopenDocstart");//Debug
		switch (openDocKind) {
			case kOpenTEXT:  
				try {
					FileInputStream ins = new FileInputStream( f);
					Document tdoc= super.newTextDoc( f.getName(), null); 
					tdoc.read(ins);
				}
				catch (FileNotFoundException ex) {
					System.out.println("Not found: " + f.getName());
				}
				break;

			case kOpenBioseq: 
			default:
				if (mimetype == null) {
					new EditThread(f, this).start(); //04-01
				} else {
					super.openDoc(f, mimetype);
				}
				break;
			}
		openDocKind= 0;
	}

//  ---------------add method 04-01
	public void closeEdit() {
		if (EditDoc != null)
			EditDoc.dispose();
	}

	private String EDITMODE = "fasta";

//  ---------------add method 04-01
	public void sendToIB() {
//		System.out.println("SendToIB start");//DEBUG
		if(EditDoc != null) {
			CW.setTA_ALIGNFromCE("");
			CW.settreeFFromCE(false);
			CW.setnewicDFromCE("");
			CW.setcanNewick(null);
			CW.revalidatecanNewick();
			EditDoc.saveDoc(false);
			if (EDITMODE.equals("fasta")) {
//				CW.setTA_SEQFromCE(adaptToIBFa(appCom.LoadFile(fname)));
				CW.setTA_SEQFromCE(appCom.LoadFile(fname));				//10-02
				CW.setaligFFromCE(false);
				CW.setsequFFromCE(true);
			} else {													//10-02
				CW.setTA_ALIGNFromCE(analyzCom.fst2aln(appCom.LoadFile(fname)));
				CW.setaligFFromCE(true);
				CW.setsequFFromCE(true);
				OP.setProperty(OP.CLUSTALW_OUTPUT, "clustal");			//10-02
//			} else if (EDITMODE.equals("clustal")){
//			} else if (EDITMODE.equals("gcg")) {
//			} else if (EDITMODE.equals("gde")) {
//			} else if (EDITMODE.equals("phylip")) {
//			} else if (EDITMODE.equals("pir")) {
			}
		}
	}

//  ---------------add method 04-01
	public void EditOpen(String editMode,boolean fromCmd) {
//		System.out.println("EditOpen mode="+editMode);//DEBUG
		if(fromCmd)
			closeEdit();
		else if (!(EDITMODE.equals(editMode))) {
			closeEdit();
			EDITMODE = editMode;
		}

		if (EDITMODE.equals("fasta")) {								//10-02
			appCom.SaveFile(fname, CW.gettextAreaSEQ());			//10-00
		} else if (EDITMODE.equals("clustal")) {					//10-02
			appCom.SaveFile(fname, analyzCom.aln2fst(CW.gettextAreaALIGN()));//10-02
		} else if (EDITMODE.equals("gcg")) {
			appCom.SaveFile(fname, analyzCom.gcg2fst(CW.gettextAreaALIGN()));//10-02
		} else if (EDITMODE.equals("gde")) {
			appCom.SaveFile(fname, analyzCom.gde2fst(CW.gettextAreaALIGN()));//10-02
		} else if (EDITMODE.equals("phylip")) {
			appCom.SaveFile(fname, analyzCom.phy2fst(CW.gettextAreaALIGN()));//10-02
		} else if (EDITMODE.equals("pir")) {
			appCom.SaveFile(fname, analyzCom.pir2fst(CW.gettextAreaALIGN()));//10-02
		}
		openDoc(efile, null);
	}

/*	public String aln2fst(String seq) {		//add method 04-01
//		System.out.println("aln2fst seq="+seq);//DEBUG
		Vector dataln = new Vector();
		StringTokenizer sTok = new StringTokenizer(seq,"\n");
		String line = sTok.nextToken();
		int namcnt = 0;
		int repcnt = 0;
		while (sTok.hasMoreTokens()) {
			line = sTok.nextToken();
			if (line.startsWith(" ")) {
				repcnt++;
			} else {
				dataln.addElement(line);
				if (repcnt == 0) namcnt++;
			}
		}

		String name;
		StringBuffer sb = new StringBuffer();
		for (int i=0; i<namcnt; i++) {
			line = (String)dataln.elementAt(i);
			name = line.substring(0,line.indexOf(' '));
			sb.append(">"+name+"\n"+line.substring(line.length()-50)+"\n");
			for (int j=1; j<repcnt; j++) {
				line = (String)dataln.elementAt(i+j*namcnt);
				sb.append(line.substring(line.length()-50)+"\n");
			}
		}
		return sb.toString();
	}
	public String gcg2fst(String seq) {		//add method 04-01
		Vector dataln = new Vector();
		Vector vname = new Vector();
		StringTokenizer sTok = new StringTokenizer(seq,"\n");
		String line = sTok.nextToken();
		int namcnt = 0;
		int repcnt = 0;
		while (sTok.hasMoreTokens()) {
			line = sTok.nextToken();
			if (line.startsWith("//")) break;
			if (line.startsWith(" Name:")) {
				namcnt++;
				vname.addElement(line.substring(7, line.indexOf(" ",8)));
			}
		}
		while (sTok.hasMoreTokens()) {
			line = sTok.nextToken();
			String wseq = "";
			for (int j=line.indexOf(" ",6); j<line.length(); j++) {
				if (line.charAt(j) != ' ') wseq += line.charAt(j);
			}
			dataln.addElement(wseq);
			repcnt++;
		}
		repcnt = repcnt / namcnt;

		StringBuffer sb = new StringBuffer();
		for (int i=0; i<namcnt; i++) {
			sb.append(">"+(String)vname.elementAt(i)+"\n");
			for (int j=0; j<repcnt; j++) {
				line = (String)dataln.elementAt(i+j*namcnt);
				sb.append(line+"\n");
			}
		}
		return sb.toString();
	}
	public String gde2fst(String seq) {		//add method 04-01
		StringBuffer sb = new StringBuffer();
		StringTokenizer sTok = new StringTokenizer(seq,"\n");
		String line = "";
		while (sTok.hasMoreTokens()) {
			line = sTok.nextToken();
			if (line.startsWith("#")) {
				sb.append(">"+line.substring(1)+"\n");
			} else {
				line = line.toUpperCase();
				sb.append(line+"\n");
			}
		}
		return sb.toString();
	}
	public String phy2fst(String seq) {		//add method 04-01
		Vector dataln = new Vector();
		Vector vname = new Vector();
		StringTokenizer sTok = new StringTokenizer(seq,"\n");
		String line = sTok.nextToken();
		int namcnt = 0;
		int repcnt = 0;
		while (sTok.hasMoreTokens()) {
			line = sTok.nextToken();
			if (line.startsWith(" ")) {
				repcnt++;
			} else {
				namcnt++;
				vname.addElement(line.substring(0,10));
			}
			String wseq = "";
			for (int j=11; j<line.length(); j++) {
				if (line.charAt(j) != ' ') wseq += line.charAt(j);
			}
			dataln.addElement(wseq);
		}
		repcnt = repcnt / namcnt + 1;

		StringBuffer sb = new StringBuffer();
		for (int i=0; i<namcnt; i++) {
			sb.append(">"+(String)vname.elementAt(i)+"\n");
			for (int j=0; j<repcnt; j++) {
				line = (String)dataln.elementAt(i+j*namcnt);
				sb.append(line+"\n");
			}
		}
		return sb.toString();
	}
	public String pir2fst(String seq) {		//add method 04-01
		StringBuffer sb = new StringBuffer();
		StringTokenizer sTok = new StringTokenizer(seq,"\n");
		String line = "";
		while (sTok.hasMoreTokens()) {
			line = sTok.nextToken();
			if (line.startsWith(">DL;")) {
				sb.append(">"+line.substring(4)+"\n");
			} else if (line.startsWith("*")) {
				;
			} else {
				sb.append(line+"\n");
			}
		}
		return sb.toString();
	}

	public String fst2aln(String st) {//add method 04-01
		final int NAME_LEN = 30;
		final int SRETURN_LEN = 60;
		final int LRETURN_LEN = 50;
		final int CHECK_10 = 10;
		final int CHECK_20 = 20;

		String data = "";
		String tmp;
		StringTokenizer sTok = new StringTokenizer(st,"\n");
		Vector dataln = new Vector();

		while (sTok.hasMoreTokens()) {
			tmp = sTok.nextToken();
			tmp = tmp.substring(0,tmp.length() - 1);
			dataln.addElement(tmp);
		}
		data += "CLUSTAL W (1.8) multiple sequence alignment\n" + "\n" + "\n";
		String name,linest;
		Vector line = new Vector();
		int maxdlen = 0;
		int maxnmlen = 0;

		while (dataln.size() > 0) {
			linest = "";
			tmp = (String)dataln.firstElement();
			name = tmp.substring(1,tmp.indexOf(' '));
			if (name.length() > NAME_LEN) {
				name = name.substring(0,NAME_LEN);
			}

			if (maxnmlen < name.length()) {
				maxnmlen = name.length();
			}

			line.addElement(name);
			dataln.removeElement(tmp);

			while (dataln.size() > 0 && !((String)dataln.firstElement()).startsWith(">")) {
				tmp = (String)dataln.firstElement();
				linest += tmp;
				dataln.removeElement(tmp);
			}

			if (maxdlen < linest.length()) {
				maxdlen = linest.length();
			}

			line.addElement(linest);
		}

		String dtmp,ntmp;
		int mininmsize;

		if (line.size() >= 4) {
			mininmsize = (maxnmlen <= CHECK_10) ?  CHECK_10 : maxnmlen;
			for (int i = 0;i < line.size();i += 2) {
				ntmp = (String)line.elementAt(i);
				while (ntmp.length() < mininmsize + 6) {
					ntmp += " ";
				}
				line.setElementAt(ntmp,i);
			
				dtmp = (String)line.elementAt(i+1);
				while (dtmp.length() < maxdlen) {
					dtmp += "-";
				}
				line.setElementAt(dtmp,i+1);
			}

			tmp = "";
			name = "";
			linest = "";
			for (int i = 0;i < mininmsize + 6;i++) {
				name += " ";
			}
			line.addElement(name);
			tmp = (String)line.elementAt(1);
			char bit;
			String compstr = "";
			boolean equal;
			for (int i = 0;i < tmp.length();i++) {
				equal = true;
				bit = tmp.charAt(i);
				if (bit != '-') {
					for (int j = 3;j < line.size();j += 2) {
						if (equal) {
							compstr = (String)line.elementAt(j);
							if (i >= compstr.length()) {
								equal = false;
							} else if (bit != compstr.charAt(i)) {
								equal = false;
							}
						}
					}
				} else {
					equal = false;
				}

				if (equal) {
					linest += "*";
				} else {
					linest += " ";
				}
			}
			line.addElement(linest);
		}
		
		int returnlen = (maxnmlen <= CHECK_20) ? SRETURN_LEN : LRETURN_LEN;
		if (maxdlen <= returnlen) {
			for (int i = 0;i < line.size();i += 2) {
				data += (String)line.elementAt(i) + (String)line.elementAt(i + 1) + "\n";
			}
		} else {
			for (int i = 0;i <= maxdlen / returnlen;i++) {
				for (int j = 0;j < line.size();j += 2) {
					name = (String)line.elementAt(j);
					linest = (String)line.elementAt(j + 1);
					if(linest.length() <= returnlen) {
						tmp = linest;
						linest = "";
					} else {
						tmp = linest.substring(0,returnlen);
						linest = linest.substring(returnlen);
					}
					data += name + tmp + "\n";
					line.setElementAt(linest,j + 1);
				}
				if (i < maxdlen / returnlen) {
					data += "\n";
				}
			}
		}
		return data;
	}
*/
}

//--------- Version Infor -------add class 04-01
class versionInfor extends JDialog implements ActionListener {
	JButton btOK = new JButton("OK");
	public versionInfor(DSeqDoc parent,String title,boolean mode) {
		super(parent,title,mode);
		addWindowListener(new WindowAdapter() {
								public void windowClosing(WindowEvent agwe) {
									dispose();}});
		setLocationRelativeTo(parent);
		setSize(346,290);
		setResizable(false);
		getContentPane().setLayout(new BorderLayout());
		JLabel image = new JLabel(new ImageIcon("help.jpg"));
		getContentPane().add("Center",image);
		JPanel pnBt = new JPanel();
		getContentPane().add("South",pnBt);
		pnBt.setLayout(new GridLayout(1,5));
		pnBt.add(new JLabel(" "));
		pnBt.add(new JLabel(" "));
		pnBt.add(btOK);
		pnBt.add(new JLabel(" "));
		pnBt.add(new JLabel(" "));
		btOK.addActionListener(this);
	}
	public void actionPerformed(ActionEvent agevt) {
		if(btOK.getText().equals(agevt.getActionCommand())) dispose();
	}
}

//  ------------------add class 04-01
class EditThread extends Thread {
    protected SetEdit sapp;
    protected File	fFile;
	public EditThread(File f, SetEdit itsApp) {
		super("ReadSeq");
		fFile = f;
		sapp = itsApp;
	}
	public void run() { 		
		try {
			sapp.newSeqDoc(fFile);
		}
		catch (Exception ex) {
			System.out.println("ReadseqThread: failed for " + fFile.getPath());
			if (Debug.isOn) ex.printStackTrace();
		}
	}
}

public class CallEdit extends SetEdit {
	public CallEdit(ClustalW CW,String[] args) {
		super.init(CW,args);
	}
}
