# Supplementary material for: G-InforBIO: integrated system for microbial genomics
Source: BMC Bioinformatics. 2006 Aug 4;7:368. doi: 10.1186/1471-2105-7-368 (PMC1552091; doi:10.1186/1471-2105-7-368)
Supplement: Additional File 1 — G-InforBIO_Src_V177. Zipped file of the source code of G-InforBIO system [file 1471-2105-7-368-S1.zip › src/JP/AC/nig/wdcm/analysis/ClustalW.java]

////////////////////////////////////////////////////////////////
//                                                            //
//   class name : ClustalW      (G-InforBIO Special)          //
//                                                            //
//   history    : 00-00 1999.12.15 K.Kittaka   (HSK)          //
//                01-00 2000.04.26 K.Takahashi (HSK)          //
//                02-00 2000.06.22 K.Takahashi (HSK)          //
//                02-01 2000.07.18 I.Muto      (HSK)          //
//                02-02 2000.10.18 T.Yagi      (HSK)          //
//                03-00 2001.02.16 K.Koorikawa (HSK)          //
//                04-00 2001.06.25 K.Koorikawa (HSK)          //
//                04-01 2001.07.30 R.Akiba     (HSK)          //
//                04-02 2001.10.02 R.Akiba     (HSK)          //
//                04-03 2001.10.22 K.Koorikawa (HSK)          //
//                04-05 2001.11.08 T.Yagi      (HSK)          //
//                04-07 2002.01.29 T.Yagi      (HSK)          //
//                05-00 2002.05.13 K.Koorikawa (HSK)          //
//                07-00 2002.08.30 K.Koorikawa (HSK)          //
//                07-01 2002.10.15 K.Koorikawa (HSK)          //
//                07-02 2002.12.04 K.Koorikawa (HSK)          //
//                07-03 2003.01.08 K.Koorikawa (HSK)          //
//                08-00 2003.03.14 K.Koorikawa (HSK)          //
//                08-02 2003.07.14 K.Koorikawa (HSK)          //
//                10-00 2003.12.01 K.Koorikawa (HSK)          //
//                10-02 2004.07.07 K.Koorikawa (HSK)          //
//                11-00 2004.11.08 K.Koorikawa (HSK)          //
//                12-00 2005.09.06 K.Koorikawa (HSK)          //
//                13-00 2006.02.27 K.Koorikawa (HSK)          //
//                                                            //
////////////////////////////////////////////////////////////////
package JP.AC.nig.wdcm.analysis ;

import java.awt.* ;
import java.awt.event.* ;
import java.awt.image.*;
import java.io.* ;
import java.text.*;
import java.util.* ;
import javax.swing.* ;
import JP.AC.nig.wdcm.client.* ;
import iubio.seqapp.* ;												//04-00
import dclap.* ;													//04-00

public class ClustalW extends JPanel implements ActionListener {	//08-00
	private int INITIAL_WIDTH  = 640 ;
	private int INITIAL_HEIGHT = 480 ;
	private Frame frame = null ;									//08-00
	private static ClustalW instance = null;						//13-00

	private String[] buttonStringSeq = {"Import from Search", 
										"Import Fasta File", 			//07-03
										"Edit Fasta Seq",				//07-03
										"Export Fasta File"} ;			//07-03
	private String[] buttonStringAli = {"Do Alignment", 
										"Import Aligned File", 
										"Edit Aligned Seq",				//07-03
										"Export Aligned File"} ;		//07-03

	private String[] buttonStringTre1 = {"Make Tree",					//07-03
										 "Zoom IN", 					//02-01
										 "Zoom OUT", 					//02-01
										 "Edit Tree",					//04-03
//										 "Export Tree",					//02-01
//										 "Export Picture"} ;			//02-01
										 "Import Tree"} ;				//10-00
	private String[] buttonStringTre2 = { 								//07-03
										 "Flip Tree", 					//02-01
										 "Out Group", 					//08-03 
										 "Phylogram", 					//07-02
//										 "Slanted cladogram", 			//07-02
										 "Cladogram", 					//07-02
										 "Radial"} ;					//07-02
	private String[] buttonStringTre3 = {"Set Options", 				//10-00
										 "Export Tree",					//02-01
										 "Export Picture",				//02-01
//										 "Entry Cluster",				//08-00
//										 "Search Specific Item",		//08-00
//										 "Cancel Cluster", 				//07-03
//										 "Cancel All Cluster",	 		//07-03
										 "New ClustalW"} ;				//08-00
	private String[] buttonStringTre32 = {"Set Options",				//for mode-1  10-00
										 "Export Tree",					//02-01
										 "Export Picture",				//02-01
//										 "Entry Cluster",				//08-00
//										 "Search Specific Item",		//08-00
//										 "Cancel Cluster", 				//07-03
//										 "Cancel All Cluster",	 		//07-03
										 } ; 							//07-03
	private JButton[] buttonSeq  = null ;								//01-00
	private JButton[] buttonAli  = null ;								//01-00
	private JButton[] buttonTre1 = null ;								//01-00
	private JButton[] buttonTre2 = null ;								//02-00
	private JButton[] buttonTre3 = null ;								//07-03

	private JTextArea textAreaSEQ = null ;
	private JTextArea textAreaALIGN = null ;							//10-00
	private static String aliSeq = "" ;									//10-00
	private JPanel newickPanel = null ;
	private JScrollPane treePanel;										//04-05
	private UTreeCanvas canNewick = null;	//UTreeCanvas = PrintCanvas = JPanel 13-00
	private String newickData = "" ;
	private String saveImageRange;										//04-05
	private JDialog saveRangeDialog;									//04-05
	private JDialog selDialog;											//02-00
	private JDialog treeDialog;											//02-00

	private OptionClustalW OC = null ;									//10-00
	public static boolean optPF = false ;								//10-00

	private int zmwidth  = -1 ;											//04-07
	private int zmheight = -1 ;											//04-07
	private int rect_start_x = 0 ;										//04-07
	private int rect_start_y = 0 ;										//04-07
	private double xsiz = 517.0 ;										//04-07
	private double ysiz = 355.0 ;										//04-07
	private double zoomMag   = 1.0 ;									//04-07
	private double zoomMag_y = 1.0 ;									//04-07
	private Rectangle viewRect ;										//04-07

	public static int clickX = 0 ;										//07-03
	public static int clickY = 0 ;										//07-03

	private String[] buttonTalg ;										//12-00
	private String[] buttonTalgn = {"ClustalW", "DNAML", "DNAPARS"} ;	//12-00
	private String[] buttonTalgp = {"ClustalW", "PROML"};				//12-00
	public static String treeAlgo = "ClustalW" ;						//02-01
	private static String editer = "Njplot";							//11-00

	private String[] buttonEdit = {"Fasta Data","Alignment Data"};		//04-00
	private String editPat = "Fasta Data";								//04-00
	public static String TreeMode = "Rect" ;							//02-00

	private boolean sequF = false ;										//01-00
	private boolean aligF = false ;										//01-00
	private boolean treeF = false ;										//01-00
	private String resultF = "" ;										//07-02
	private boolean proteinF = false ;									//10-00
	private boolean rtnF = false ;										//10-00

	private String clickName = "" ;										//02-01
	private String alignData = "" ;										//02-01
	private String[] nameData = {""} ;									//02-01
	private String alignOption = "" ;									//04-00
	private String treeOption = "" ;									//04-00
	private String outFnam = "" ;										//08-00

	private String[][] newickTabl  ;									//04-00
	private int[] newickDegr ;											//02-01
	private int newRow = 0 ;											//02-01
	private int newCol = 7 ;											//08-03

	private int maxNest = 0 ;											//02-01
	private int rootCnt = 0 ;											//02-01
	private int nodeCnt = 0 ;											//02-01
	private int reefCnt = 0 ;											//02-01

	private int PARECOL = 0 ;											//02-01
	private int NAMECOL = 1 ;											//02-01
	private int NESTCOL = 2 ;											//02-01
	private int DISTCOL = 3 ;											//02-01
	private int TOPOCOL = 4 ;											//02-01
	private int BOOTCOL = 5 ;											//04-00
	private int FLAGCOL = 6 ;											//08-03

	private String[][] names = null;//Row0=Subject,Row1=Query, Col0=FFname, Col1=FF Title, col2=Accession
	private int[] seqlng = null;										//12-00
	private String[] sequences = null;									//12-00

	private CallEdit CE1 = null ;
//	private CallEdit CE2 = null ;
	private AlignSeqEdit ASE = null;									//13-00
	public static boolean aseF = false;									//13-00

	private ObjectStore OS = ObjectStore.getInstance() ;
	private Corba corba = Corba.getInstance() ;
	private Option OP = Option.getInstance() ;							//04-00
	private SearchEntryPanel SEP = SearchEntryPanel.getInstance();		//13-00

	private int mode = 0 ;												//08-00
	private int newNo = 0 ;												//08-00
	private JTextField status = null ;									//08-00
	private DecimalFormat distFormat = new DecimalFormat("0.00000");
	private boolean debugF = false ;									//08-03

	public static ClustalW getInstance() {								//13-00
		return instance;
	}
	public ClustalW(int mod, JFrame frm) {								//08-00
		super(new BorderLayout(), true) ;
		instance = this ;
		frame = frm ;													//08-00
		mode = mod ;													//08-00
		status = StatusPanel.status ;									//08-00
		if (mode == 1) {												//08-00
			buttonStringTre3 = buttonStringTre32 ;						//08-00
			status = ClustalW2.status ;									//08-00
		}																//08-00
		buttonSeq  = new JButton[buttonStringSeq.length] ;				//08-00
		buttonAli  = new JButton[buttonStringAli.length] ;				//08-00
		buttonTre1 = new JButton[buttonStringTre1.length] ;				//08-00
		buttonTre2 = new JButton[buttonStringTre2.length] ;				//08-00
		buttonTre3 = new JButton[buttonStringTre3.length] ;				//08-00
		System.out.println(new Date() + " - ClustalW Panel Set ") ;	//DEBUG

		//------ Seq Panel set -----
		JPanel left = appCom.CreateGridLayoutPanel() ;
		left.setLayout(appCom.gridLayout21) ;

		JPanel p1 = appCom.CreateBorderLayoutPanel() ;
		p1.setBorder(BorderFactory.createTitledBorder("Query")) ;
		left.add(p1, BorderLayout.CENTER) ;

		textAreaSEQ = appCom.CreateControlTextArea() ;
		textAreaSEQ.setFont(appCom.fixedFont) ;							//07-01
		JScrollPane p11 = new JScrollPane(textAreaSEQ) ;
		p1.add(p11, BorderLayout.CENTER) ;

		//------ Seq Panel BUTTON set -----
		JPanel p12 = appCom.CreateGridLayoutPanel() ;
		p12.setLayout(appCom.gridLayout22) ;						// 2y * 2x row
		p12.setBorder(appCom.Empty0000) ;								//08-00
//		ButtonListener buttonListener = new ButtonListener(this) ;
		for (int i=0; i<buttonSeq.length; i++) {
			buttonSeq[i] = appCom.CreateControlButton(buttonStringSeq[i]) ;
			buttonSeq[i].setActionCommand(buttonStringSeq[i]) ;
//			buttonSeq[i].setToolTipText(buttonStringSeq[i]) ;
			buttonSeq[i].addActionListener(this) ;						//08-00
			p12.add(buttonSeq[i]) ;
		}
		buttonSeq[0].setBackground(appCom.lightYellow) ;//"Import from Search"  03-00
		buttonSeq[2].setEnabled(false) ;	//"Edit Fasta Seq"			//08-02
		buttonSeq[3].setEnabled(false) ;	//"Export Fasta File"		//08-02
		p1.add(p12, BorderLayout.SOUTH) ;

		//------ Align Panel set -----
		JPanel p2 = appCom.CreateBorderLayoutPanel() ;
		p2.setBorder(BorderFactory.createTitledBorder("Alignment")) ;
		left.add(p2) ;

		textAreaALIGN = appCom.CreateControlTextArea() ;
		textAreaALIGN.setFont(appCom.fixedFont) ;						//07-01
		JScrollPane p21 = new JScrollPane(textAreaALIGN) ;
		p2.add(p21, BorderLayout.CENTER) ;

		//------ Align Panel BUTTON set -----
		JPanel p22 = appCom.CreateGridLayoutPanel() ;
		p22.setLayout(appCom.gridLayout22) ;						// 2y * 2x row
		p22.setBorder(appCom.Empty0000) ;								//03-00
		for (int i=0; i<buttonAli.length; i++) {
			buttonAli[i] = appCom.CreateControlButton(buttonStringAli[i]) ;
			buttonAli[i].setActionCommand(buttonStringAli[i]) ;
//			buttonAli[i].setToolTipText(buttonStringAli[i]) ;
			buttonAli[i].addActionListener(this) ;						//08-00
			p22.add(buttonAli[i]) ;
		}
		buttonAli[0].setBackground(appCom.lightYellow) ;//"Do Alignment"  03-00
		buttonAli[0].setEnabled(false) ;	//"Do Alignment"			//08-02
		buttonAli[2].setEnabled(false) ;	//"Edit Aligned Seq"		//08-02
		buttonAli[3].setEnabled(false) ;	//"Export Aligned File"		//08-02
		p2.add(p22, BorderLayout.SOUTH) ;

		//------ Tree Panel set -----
		JPanel right = appCom.CreateGridLayoutPanel() ;
		right.setBorder(BorderFactory.createTitledBorder("Tree")) ;

		JPanel p3 = appCom.CreateBorderLayoutPanel() ;
		right.add(p3) ;

		newickPanel = appCom.CreateBorderLayoutPanel() ;
		canNewick = new UTreeCanvas();									//13-00
		treePanel = new JScrollPane(canNewick) ;						//04-05
		treePanel.setVerticalScrollBarPolicy(JScrollPane.VERTICAL_SCROLLBAR_ALWAYS) ;//08-03
		newickPanel.add(treePanel) ;									//04-05
		p3.add(newickPanel, BorderLayout.CENTER) ;

		PanelMouseListener panelMouseListener = new PanelMouseListener() ;
		canNewick.addMouseListener(panelMouseListener) ;
		canNewick.addMouseMotionListener(panelMouseListener) ;			//04-07
		canNewick.setPreferredSize(new Dimension(100, 100)) ;			//08-00
		canNewick.revalidate() ;										//08-00

		viewRect = treePanel.getViewport().getViewRect() ;				//04-07
		xsiz = viewRect.width;											//04-07
		ysiz = viewRect.height;											//04-07

		//------ Tree BUTTON Panel ----- add 02-00
		JPanel p32 = appCom.CreateGridLayoutPanel() ;
		p32.setLayout(appCom.gridLayout31) ;			// 3y * 5x row    07-03
		p32.setBorder(appCom.Empty0000) ;							//03-00
		p3.add(p32, BorderLayout.SOUTH) ;
		//------ Tree Panel BUTTON Set1 (Upper Row) ----- add 02-00
		JPanel p33 = appCom.CreateGridLayoutPanel() ;				//08-00
		p33.setBorder(appCom.Empty0000) ;							//08-00
		for (int i=0; i<buttonTre1.length; i++) {					//08-00
			buttonTre1[i] = appCom.CreateControlButton(buttonStringTre1[i]) ;//08-00
			buttonTre1[i].setActionCommand(buttonStringTre1[i]) ;	//08-00
//			buttonTre1[i].setToolTipText(buttonStringTre1[i]) ;		//08-00
			buttonTre1[i].addActionListener(this) ;					//08-00
			buttonTre1[i].setEnabled(false) ;						//08-02
			p33.add(buttonTre1[i]) ;									//08-00
		}
		buttonTre1[0].setBackground(appCom.lightYellow) ;//"Make Tree"  04-03
		buttonTre1[4].setEnabled(true) ;	//"Import Tree"			//08-02
		p32.add(p33) ;												//08-00
		//------ Tree Panel BUTTON Set2 (Middle Row) -----
		JPanel p34 = appCom.CreateGridLayoutPanel() ;				//08-00
		p34.setBorder(appCom.Empty0000) ;							//08-00
		for (int i=0; i<buttonStringTre2.length; i++) {				//08-00
			buttonTre2[i] = appCom.CreateControlButton(buttonStringTre2[i]) ;//08-00
			buttonTre2[i].setActionCommand(buttonStringTre2[i]) ;	//08-00
//			buttonTre2[i].setToolTipText(buttonStringTre2[i]) ;		//08-00
			buttonTre2[i].addActionListener(this) ;					//08-00
			buttonTre2[i].setEnabled(false) ;						//08-02
			p34.add(buttonTre2[i]) ;									//08-00
		}
		p32.add(p34) ;												//08-00
		//------ Tree Panel BUTTON Set3 (Lower Row) -----
		JPanel p35 = appCom.CreateGridLayoutPanel() ;				//08-00
		p35.setBorder(appCom.Empty0000) ;							//08-00
		for (int i=0; i<buttonStringTre3.length; i++) {				//08-00
			buttonTre3[i] = appCom.CreateControlButton(buttonStringTre3[i]) ;//08-00
			buttonTre3[i].setActionCommand(buttonStringTre3[i]) ;	//08-00
//			buttonTre3[i].setToolTipText(buttonStringTre3[i]) ;		//08-00
			buttonTre3[i].addActionListener(this) ;					//08-00
//			buttonTre3[i].setEnabled(false) ;						//10-00
			p35.add(buttonTre3[i]) ;									//08-00
		}
		buttonTre3[0].setBackground(appCom.lightGreen) ;//"Set Option" 10-00
		buttonTre3[1].setEnabled(false) ;							//10-00
		buttonTre3[2].setEnabled(false) ;							//10-00
		if (mode == 0) {											//08-00
			buttonTre3[3].setForeground(appCom.blue) ;//"New ClustalW"  10-00
			buttonTre3[3].setEnabled(true) ;						//10-00
		}															//08-00
		p32.add(p35) ;												//08-00

		//------ Split Line ------
		JSplitPane splitPane = new JSplitPane(JSplitPane.HORIZONTAL_SPLIT, left, right) ;
		splitPane.setDividerLocation(270) ;							//01-00
		splitPane.setOneTouchExpandable(true) ;
		add(splitPane, BorderLayout.CENTER) ;
	}

	//---- Controll From CallEdit ---- add 04-00
	public String gettextAreaSEQ() {
		return textAreaSEQ.getText();
	}
	public static String gettextAreaALIGN() {						//10-00
//		return textAreaALIGN.getText();
		return aliSeq;												//10-00
	}
	public Corba getCorba() {
		return corba;
	}
	public String getalignOption() {
		return alignOption;
	}
	public void alignOptSetFromCE() {
		alignOptSet();
	}
	public void setTA_SEQFromCE(String s) {
		textAreaSEQ.setText(s);
	}
	public void setTA_ALIGNFromCE(String s) {
		textAreaALIGN.setText(s);
		aliSeq = s;													//10-02
	}
	public void setsequFFromCE(boolean n) {
		sequF = n;
	}
	public void setaligFFromCE(boolean n) {
		aligF = n;
	}
	public void settreeFFromCE(boolean n) {
		treeF = n;
	}
	public void setnewicDFromCE(String s) {
		newickData = s;
	}
	public void setcanNewick(HTaxonomicUnit htu) {
		canNewick.set(htu);
	}
	public void revalidatecanNewick() {
		canNewick.revalidate();
	}


//  ---- DNA-SEQ GET FROM SEARCH DATA -----
	private int getSearchData() {
		int[] selected = OS.tableViewEntry.getSelectedRows() ;
		if (OS.selectF.equals("Column")) selected = new int[0];		//04-02
		int entcnt = 0;

		names = new String[OS.genomeNam.size()][4];					//12-00
		for (int k=0; k<OS.genomeNam.size(); k++) {					//12-00
			String[] wgenom = (String[])OS.genomeNam.elementAt(k);	//12-00
			names[k][0] = wgenom[2];	//FFname					//12-00
			names[k][1] = wgenom[1];	//Organism					//12-00
			names[k][2] = wgenom[0];	//Accession					//12-00
			names[k][3] = wgenom[3];	//FF-Path					//12-00
		}

		//------ Get genome sequence info -------	//12-00 add all 
		seqlng = new int[names.length];
		sequences = new String[names.length];
		for(int idx=0; idx<names.length; idx++) {
			String fileNam = names[idx][3]+names[idx][0];
			try {
				FileReader ffReader = new FileReader(fileNam);
				BufferedReader lineRead = new BufferedReader(ffReader) ;
				String line = lineRead.readLine() ;
				line = lineRead.readLine() ;
				StringBuffer sb = new StringBuffer();
				while (line != null){
					sb.append(line);
					line = lineRead.readLine();
				}
				sequences[idx] = sb.toString();
				seqlng[idx] = sequences[idx].length();
				ffReader.close() ;
				ffReader = null ;
			} catch (Exception e) {
				appCom.MessageDialog("Fasta file read error !", 0);
				System.out.println(" Fasta file read error in getDNAFasta:"+fileNam);//DEBUG
				return 0;
			}
		}

		//---------------------------------------
		String oaccs = "";										//12-00
		String ofeat = "";										//12-00
		String oloca = "";										//12-00
		int rowMax = OS.tableViewEntry.getRowCount() ;
		for (int row=0; row<rowMax; row++) {
			int rno = Integer.valueOf((String)OS.tableViewEntry.getValueAt(row,0)).intValue() - 1 ;//07-02
			String feat = OS.tableEntry[rno][OS.FEATCOL] ;			//12-00
			if (feat.equals("source")) continue;					//12-00
//			if (!(feat.equals("CDS")) && !(feat.equals("gene"))) continue;//12-00

			if (selected.length > 0) {								//10-00
				boolean addF = false ;								//08-00
				for (int j=0; j<selected.length; j++) {				//08-00
					if (selected[j] == row) {						//08-00
						addF = true ;								//08-00
						break ;										//08-00
					}												//08-00
				}													//08-00
				if (addF == false) continue ;						//08-00
			}

			String accs = OS.tableEntry[rno][OS.ACCECOL] ;			//12-00
			String loca = OS.tableEntry[rno][OS.LOCACOL] ;			//10-00
			if (loca.indexOf("..") < 0)  continue ;
			if (selected.length == 0 && SEP.keyWSF == false) {		//10-00 add
				if (feat.equals("gene")) continue;					//12-00
				if ((accs.equals(oaccs)) &&							//12-00
					(feat.equals(ofeat)) &&							//12-00
					(loca.equals(oloca))) continue;					//12-00
			} else {
				if ((accs.equals(oaccs)) &&							//12-00
					(feat.equals(ofeat)) &&							//12-00
					(loca.equals(oloca))) continue;					//12-00
				if (feat.equals("gene")) {							//12-00
					boolean skipF = false ;
					if (selected.length == 0) {						//12-00 add
						for (int j=0; j<rowMax; j++) {
							if ((j != row) &&
								(((String)OS.tableViewEntry.getValueAt(j,OS.FEATCOL)).equals("CDS")) &&
								(((String)OS.tableViewEntry.getValueAt(j,OS.LOCACOL)).equals(loca)) &&
								(((String)OS.tableViewEntry.getValueAt(j,OS.ACCECOL)).equals(accs))) {
								skipF = true ;
								break;
							}
						}
					} else {
						for (int j=0; j<selected.length; j++) {
							if ((((String)OS.tableViewEntry.getValueAt(selected[j],OS.FEATCOL)).equals("CDS")) &&
								(((String)OS.tableViewEntry.getValueAt(selected[j],OS.LOCACOL)).equals(loca)) &&
								(((String)OS.tableViewEntry.getValueAt(selected[j],OS.ACCECOL)).equals(accs))) {
								skipF = true ;
								break;
							}
						}
					}
					if (skipF) continue ;
				}
			}

			//----- SEQ get ----- 					//12-00 add
			int idx = 0;
			for(int i=0; i<names.length; i++) {
				if (OS.tableEntry[rno][OS.ACCECOL].equals(names[i][2])) {
					idx = i;
					break;
				}
			}

			int p = loca.indexOf("..");
			int ps = 0, pe = loca.length();
			String seq = "";
			while(p > 0) {
				for (int i=p-1; i>=0; i--) {
					if (loca.charAt(i) < '0' || loca.charAt(i) > '9') break ;
					ps = i;
				}
				int p2 = p+2;
				if (loca.charAt(p2) == '<' || loca.charAt(p2) == '>') p2++;
				for (int i=p2; i<loca.length(); i++) {
					if (loca.charAt(i) < '0' || loca.charAt(i) > '9') break ;
					pe = i+1;
				}
				int st = Integer.valueOf(loca.substring(ps,p)).intValue() - 1;
				int en = Integer.valueOf(loca.substring(p2,pe)).intValue();//12-00
				seq += sequences[idx].substring(st,en);			//12-00
				p = loca.indexOf(".." ,p+2);
			}
			seq = seq.toUpperCase() ;
			if (loca.indexOf("complement") >= 0) {	//change to GYAKUSOUHOSA
				StringBuffer sb = new StringBuffer();
				for (int i=seq.length()-1; i>=0; i--) {
					if      (seq.charAt(i) == 'A') sb.append('T');
					else if (seq.charAt(i) == 'C') sb.append('G');
					else if (seq.charAt(i) == 'G') sb.append('C');
					else if (seq.charAt(i) == 'T') sb.append('A');
					else						   sb.append('N');
				}
				seq = sb.toString();
			}

			textAreaSEQ.append(">["+OS.tableEntry[rno][0]+"]"+accs+" "+feat+" "+loca+"\n"+seq+"\n");
			entcnt++;
			oaccs = accs;										//12-00
			ofeat = feat;										//12-00
			oloca = loca;										//12-00
		}
		return entcnt;
	}

//  ---- Protein-SEQ GET FROM SEARCH DATA ----- add 10-00
	private int getSearchProtein() {
		int[] selected = OS.tableViewEntry.getSelectedRows() ;
		if (OS.selectF.equals("Column")) selected = new int[0];
		int entcnt = 0;

		int rowMax = OS.tableViewEntry.getRowCount() ;
		int sno = 0;												//12-00
		for (int row=0; row<rowMax; row++) {//View table index
			int rno = Integer.valueOf((String)OS.tableViewEntry.getValueAt(row,0)).intValue() - 1 ;//07-02
			if (rno <= sno) continue;								//12-00
			String feat = OS.tableEntry[rno][OS.FEATCOL] ;			//12-00
			if (!(feat.equals("CDS")) && !(feat.equals("gene"))) continue;//12-00

			if (selected.length > 0) {
				boolean addF = false ;
				for (int j=0; j<selected.length; j++) {
					if (selected[j] == row) {
						addF = true ;
						break ;
					}
				}
				if (addF == false) continue ;
			}

			String rid = OS.tableEntry[rno][0] ;					//12-00
			String seq = "" ;
			String accs = OS.tableEntry[rno][OS.ACCECOL] ;			//12-00
			String loca = OS.tableEntry[rno][OS.LOCACOL] ;			//12-00
//			System.out.println("["+rid+"]"+accs+" "+feat+" "+loca);//DEBUG
			for (int k=rno; k<OS.entryCnt; k++) {
				if (!(OS.tableEntry[k][OS.LOCACOL].equals(loca)) ||
					!(OS.tableEntry[k][OS.ACCECOL].equals(accs))) break;
				if ((OS.tableEntry[k][OS.FEATCOL].equals("CDS")) &&
					(OS.tableEntry[k][OS.QUALCOL].equals("translation"))) {
					rid = OS.tableEntry[k][0] ;						//12-00
					seq = OS.tableEntry[k][OS.QUALCOL+1] ;
				}
				sno = k;											//12-00
			}
			if (seq.equals("")) {
				for (int k=rno-1; k>0; k--) {
					if (!(OS.tableEntry[k][OS.LOCACOL].equals(loca)) ||
						!(OS.tableEntry[k][OS.ACCECOL].equals(accs))) break;
					if ((OS.tableEntry[k][OS.FEATCOL].equals("CDS")) &&
						(OS.tableEntry[k][OS.QUALCOL].equals("translation"))) {
						rid = OS.tableEntry[k][0] ;					//12-00
						seq = OS.tableEntry[k][OS.QUALCOL+1] ;
						break;										//12-00
					}
				}
			}
			if (seq.equals("")) continue;

			textAreaSEQ.append(">["+rid+"]"+accs+" CDS "+loca+"\n"+seq+"\n");
			entcnt++;
		}
		return entcnt;
	}


//  ---------- BUTTON ACTION ----------
	public void actionPerformed(ActionEvent e) {
		String s = e.getActionCommand() ;
		status.setFont(appCom.defaultFont) ;						//07-01
		status.setBackground(Color.white) ;							//01-00
		status.setText(" ") ;										//01-00

		if (s.equals("Import from Search")) {		//"Import from Search"
			if (OS.tableViewEntry == null) {						//01-00
				status.setBackground(Color.yellow) ;				//01-00
				status.setFont(appCom.boldFontLL) ;					//01-00
				status.setText(" Entry data not found !") ;			//01-00
				return ;
			}
			if (OS.SEQUCOL == 0) {									//10-00
				status.setBackground(Color.yellow) ;				//02-00
				status.setFont(appCom.boldFontLL) ;					//02-00
				status.setText(" Sequence data not found !") ;		//02-00
				return ;
			}

			if (SelectSeq()) {		// DNA or Protein select Dialog   10-00
				frame.setCursor(Cursor.getPredefinedCursor(Cursor.WAIT_CURSOR)) ;
//				status.setText(" Import Sequence now ...") ;		//01-00
				clearAll() ;										//01-00
				SEP.NumberClick();	//sort entryTable				//13-00

				outFnam = OS.DBName ;								//08-00
				int seqcnt = 0;										//12-00
				if (proteinF) {										//10-00
					seqcnt = getSearchProtein();					//12-00
				} else {											//10-00
					seqcnt = getSearchData();						//12-00
				}													//10-00
				if (seqcnt > 0) {									//12-00
					sequF = true ;									//01-00
					buttonSeq[2].setEnabled(true) ;	//"Edit Fasta Seq"	   08-02
					buttonSeq[3].setEnabled(true) ;	//"Export Fasta File"  08-02
					buttonAli[0].setEnabled(true) ;	//"Do Alignment"       08-02
					for (int i=0; i<buttonTre1.length; i++) {		//08-02
						buttonTre1[i].setEnabled(false) ;			//08-02
					}												//08-02
					buttonTre1[4].setEnabled(true) ;	//Import tree 08-02
					for (int i=0; i<buttonTre2.length; i++) {		//08-02
						buttonTre2[i].setEnabled(false) ;			//08-02
					}												//08-02
					buttonTre3[1].setEnabled(false) ;				//10-00
					buttonTre3[2].setEnabled(false) ;				//10-00
					if (mode == 0) buttonTre3[3].setEnabled(true) ;	//10-00
					appCom.StatusMessage(" "+seqcnt+" sequences imported !",0) ;
				} else {											//07-01
					appCom.StatusMessage(" Sequence data not found !",2) ;
				}
			}														//01-00
			frame.setCursor(Cursor.getPredefinedCursor(Cursor.DEFAULT_CURSOR)) ;
		}

		else if (s.equals("Import Fasta File")) {		//"Import Fasta File"
			FileDialog importSeq = new FileDialog(frame, "Import Fasta File", FileDialog.LOAD) ;
			importSeq.setDirectory(OS.DbPath) ;
			importSeq.setFile("*.fst;*.fas") ;						//10-00
			importSeq.show();
			if (importSeq.getFile() != null) {
				frame.setCursor(Cursor.getPredefinedCursor(Cursor.WAIT_CURSOR)) ;
				status.setText(" Loading Data Now ...") ;			//01-00
				OS.DbPath = importSeq.getDirectory() ;				//04-00
				String fname = importSeq.getDirectory() ;
				fname += importSeq.getFile() ;
//				if (fname.endsWith(".fst") == false) {
//					fname += ".fst";
//				}
				int p = fname.lastIndexOf(".");						//08-00
				outFnam = fname.substring(0,p);	//Export file name	//08-00
				File wfile = new File(fname);
				if (wfile.canRead() == false) {
					status.setBackground(Color.yellow) ;
					status.setFont(appCom.boldFontLL) ;
					status.setText(" Selected file not found !! ") ;
					frame.setCursor(Cursor.getPredefinedCursor(Cursor.DEFAULT_CURSOR)) ;
					return ;
				}

				clearAll() ;										//01-00
				proteinF = false;									//12-00
//				textAreaSEQ.setText(appCom.LoadFile(fname)) ;		//02-02
				try {	//change all 08-00
					BufferedReader reader = new BufferedReader(new FileReader(fname)) ;
					StringBuffer sb = new StringBuffer();			//11-00
					String line = reader.readLine() ;
					while (line != null) {
						if (line.charAt(0) == 'M') proteinF = true;	//12-00
						sb.append(line+"\n") ;						//11-00
						line = reader.readLine() ;
					}
					String seq = sb.toString();						//11-00
//					seq = seq.replace('(', '[');					//11-00
//					seq = seq.replace(')', ']');					//11-00
					textAreaSEQ.setText(seq);						//11-00
					reader.close() ;
					reader = null ;
				} catch (Exception ex) {
					appCom.MessageDialog(fname+" file read error !", 0);
					System.out.println("Error : "+fname+" file read error.") ;
				}

				sequF = true ;										//01-00
				buttonSeq[2].setEnabled(true) ;	//"Edit Fasta Seq"	   08-02
				buttonSeq[3].setEnabled(true) ;	//"Export Fasta File"  08-02
				buttonAli[0].setEnabled(true) ;	//"Do Alignment"       08-02
				for (int i=0; i<buttonTre1.length; i++) {			//08-02
					buttonTre1[i].setEnabled(false) ;				//08-02
				}													//08-02
				buttonTre1[4].setEnabled(true) ;	//Import tree	//08-02
				for (int i=0; i<buttonTre2.length; i++) {			//08-02
					buttonTre2[i].setEnabled(false) ;				//08-02
				}													//08-02
				buttonTre3[1].setEnabled(false) ;					//10-00
				buttonTre3[2].setEnabled(false) ;					//10-00
				if (mode == 0) buttonTre3[3].setEnabled(true) ;		//10-00
				status.setText(" Import complete !") ;				//01-00
			}
			frame.setCursor(Cursor.getPredefinedCursor(Cursor.DEFAULT_CURSOR)) ;
		}

		else if (s.equals("Edit Fasta Seq")) {				//"Seq Edit"  add 04-00
			if (sequF == false) {									//04-00
				status.setBackground(Color.yellow) ;				//04-00
				status.setFont(appCom.boldFontLL) ;					//04-00
				status.setText(" Please import any Sequence !") ;	//04-00
				return ;
			}

			if(CE1 == null) {
				String[] arg = {} ;
				CE1 = new CallEdit(instance, arg) ;					//08-00
				CE1.EditOpen("fasta", false) ;						//10-02
			} else {
//				iubio.drawseq.drawseqapp.DrawAppFrame.toFront() ;	//07-00
				CE1.EditOpen("fasta",false);						//10-02
			}
			frame.setCursor(Cursor.getPredefinedCursor(Cursor.DEFAULT_CURSOR)) ;
		}

		else if (s.equals("Export Fasta File")) {	//"Export Fasta File"  add 07-03
			if (sequF == false) {
				status.setBackground(Color.yellow) ;
				status.setFont(appCom.boldFontLL) ;
				status.setText(" Sequence data not found !") ;
				return ;
			}

			FileDialog exportFst = new FileDialog(frame, "Export Fasta file", FileDialog.SAVE) ;
			exportFst.setDirectory(OS.DbPath) ;
			exportFst.setFile(outFnam+".fst") ;						//10-00
			exportFst.show();
			if (exportFst.getFile() != null) {
				OS.DbPath = exportFst.getDirectory() ;
				String fname = exportFst.getDirectory() ;
				fname += exportFst.getFile() ;
				if (OS.OSName.startsWith("Mac") || OS.OSName.equals("UNIX")) {
					if(fileNameCK(exportFst.getFile()) == false) return ;
				}
				if (fname.endsWith(".fst") == false) {
					int p = fname.lastIndexOf(".") ;
					if (p > 0) {
						fname = fname.substring(0,p)+".fst" ;
					} else {
						fname += ".fst" ;
					}
				}
				File wfile = new File(fname);
				if (wfile.canRead()) {							// Overwrite
					if (wfile.canWrite() == false) {			// Check write protect
						status.setBackground(Color.yellow) ;
						status.setFont(appCom.boldFontLL) ;
						status.setText(" Export fasta failed !! ") ;
						frame.setCursor(Cursor.getPredefinedCursor(Cursor.DEFAULT_CURSOR)) ;
						return ;
					}
				}
				frame.setCursor(Cursor.getPredefinedCursor(Cursor.WAIT_CURSOR)) ;
				appCom.SaveFile(fname, textAreaSEQ.getText()) ;
				status.setText(" Export fasta complete !") ;
			}
			frame.setCursor(Cursor.getPredefinedCursor(Cursor.DEFAULT_CURSOR)) ;
		}

		else if (s.equals("Example")) {					//"Example"
			clearAll() ;											//01-00
			textAreaSEQ.setText(example()) ;
			sequF = true ;											//01-00
			status.setText(" Import complete !") ;					//01-00
		}

		else if (s.equals("Do Alignment")) {			//"Do Alignment"  01-00
			if (sequF == false) {									//01-00
				status.setBackground(Color.yellow) ;				//01-00
				status.setFont(appCom.boldFontLL) ;					//01-00
				status.setText(" Please import any sequence !") ;	//01-00
				return ;											//02-02
			}														//01-00
			if (checkSeqNum(textAreaSEQ.getText()) == false) {		//02-02
				frame.setCursor(Cursor.getPredefinedCursor(Cursor.DEFAULT_CURSOR)) ;
				return ;											//02-02
			}														//02-02

			frame.setCursor(Cursor.getPredefinedCursor(Cursor.WAIT_CURSOR)) ;
			status.setText(" Do Aliment now ...") ;					//01-00
			//------------- Sleep -------------- 13-00 add
//			try {Thread.sleep(500);//Sleep 0.5 Sec
//			} catch (InterruptedException ie) {}

			clearTree() ;											//04-00
			alignOptSet() ;		// Alignment Option set				//04-00
			treeOptSet() ;		// Make Tree Option set				//10-02

			System.out.println(new Date() + " - Do Alignment start -") ;//DEBUG
			String fasta = textAreaSEQ.getText();					//11-00
			fasta = fasta.replace('(', ' ');						//12-00
			fasta = fasta.replace(')', ' ');						//12-00
			fasta = fasta.replace(',', ' ');						//12-00
			textAreaSEQ.setText(fasta);								//11-00
			String aln = corba.ClustalW_ALIGN(fasta, alignOption+treeOption);//11-00
			System.out.println(new Date() + " - Do Alignment end -\n") ;//DEBUG

			if (aln.length() == 0) {								//04-00
				status.setBackground(Color.yellow) ;				//04-03
				status.setFont(appCom.boldFontL) ;					//04-03
				status.setText(" Bad format or multiple sequences found with same name !");//13-00
				frame.setCursor(Cursor.getPredefinedCursor(Cursor.DEFAULT_CURSOR)) ;
				return ;											//04-00
			} else if (aln.startsWith("ERROR:")) {					//07-02
				status.setBackground(Color.yellow) ;				//07-02
				status.setFont(appCom.boldFontLL) ;					//07-02
				status.setText(aln.substring(6)) ;					//07-02
				frame.setCursor(Cursor.getPredefinedCursor(Cursor.DEFAULT_CURSOR)) ;
				return ;											//07-02
			} else if (aln.startsWith("INFO:")) {					//12-00
				status.setText(aln.substring(5)) ;					//12-00
				frame.setCursor(Cursor.getPredefinedCursor(Cursor.DEFAULT_CURSOR));
				return ;											//12-00
			}														//07-02

			textAreaALIGN.setText(aln) ;							//04-00
			if (resultF.equals("mail")) {							//07-02
				aligF = false ;										//07-02
				status.setBackground(appCom.waterBlue) ;			//07-02
				status.setFont(appCom.boldFontL) ;					//07-02
				status.setText(" Alignment result forwerded to E-Mail.") ;//07-02
			} else {												//07-02
				aliSeq = textAreaALIGN.getText();					//10-00
				aligF = true ;										//01-00
				buttonAli[2].setEnabled(true) ;	//"Edit Aligned Seq"	08-02
				buttonAli[3].setEnabled(true) ;	//"Export Aligned File"	08-02
				buttonTre1[0].setEnabled(true) ;//"Make Tree"			08-02
				status.setText(" Alignment complete !!") ;			//01-00
			}

			//------- Tree Drow Process -------- 			//10-02  add all 
			File theFile = new File("clustalw.ph");
			if (resultF.equals("www") && theFile.canRead()) {
				newickData = appCom.LoadFile(theFile.getAbsolutePath());
				if (newickData.length() == 0) {
					frame.setCursor(Cursor.getPredefinedCursor(Cursor.DEFAULT_CURSOR));
					return;
				}
				treeAlgo = "ClustalW";
				clickName = "";
				if (sequF) nameReset() ;
				newickData = newickData.replace('_', ' ') ;
				TreeMode = "Rect" ;
				canNewick.set(new HTaxonomicUnit(newickData)) ;
				makeNewickTable();		// Make Table for Tree edit
				treeF = true ;
				viewRect = treePanel.getViewport().getViewRect() ;
				xsiz = viewRect.width ;
				ysiz = viewRect.height ;
				zoomMag = 1.0;
				zoomMag_y = 1.0;
				int f_height = canNewick.getGraphics().getFontMetrics().getHeight();
				int t_cnt = reefCnt ;	//set by makeNewickTable()
				if (f_height*t_cnt > ysiz){
					zoomMag_y = f_height*t_cnt/ysiz;
				}
				canNewick.setPreferredSize(new Dimension((int)(xsiz), (int)(ysiz*zoomMag_y))) ;
				canNewick.revalidate() ;
				//--------------------
				for (int i=0; i<buttonTre1.length; i++) {
					buttonTre1[i].setEnabled(true) ;
				}
				for (int i=0; i<buttonTre2.length; i++) {
					buttonTre2[i].setEnabled(true) ;
				}
				buttonTre3[1].setEnabled(true) ;
				buttonTre3[2].setEnabled(true) ;
			}
			frame.setCursor(Cursor.getPredefinedCursor(Cursor.DEFAULT_CURSOR)) ;
		}

		else if (s.equals("Import Aligned File")) {		//"Import Alignment File"  01-00
			FileDialog importAlign = new FileDialog(frame, "Import Alignment file", FileDialog.LOAD);//02-02
			importAlign.setDirectory(OS.DbPath) ;					//02-02
			importAlign.setFile("*.aln;*.fst;*.fasta;*.msf;*.gde;*.phy;*.pir;");//10-01
			importAlign.show();										//02-02
			if (importAlign.getFile() != null) {
				frame.setCursor(Cursor.getPredefinedCursor(Cursor.WAIT_CURSOR)) ;
				status.setText(" Loading data now ...") ;			//01-00
				OS.DbPath = importAlign.getDirectory() ;			//04-00
				String fname = importAlign.getDirectory() ;
				fname += importAlign.getFile() ;
				if (fname.endsWith(".aln")) {						//10-02
					OP.setProperty(OP.CLUSTALW_OUTPUT, "clustal") ;	//10-02
				} else if (fname.endsWith(".fst")) {				//10-02
					OP.setProperty(OP.CLUSTALW_OUTPUT, "fasta") ;	//10-02
				} else if (fname.endsWith(".msf")) {				//10-02
					OP.setProperty(OP.CLUSTALW_OUTPUT, "gcg") ;		//10-02
				} else if (fname.endsWith(".gde")) {				//10-02
					OP.setProperty(OP.CLUSTALW_OUTPUT, "gde") ;		//10-02
				} else if (fname.endsWith(".phy")) {				//10-02
					OP.setProperty(OP.CLUSTALW_OUTPUT, "phylip") ;	//10-02
				} else if (fname.endsWith(".pir")) {				//10-02
					OP.setProperty(OP.CLUSTALW_OUTPUT, "pir") ;		//10-02
				}
				int p = fname.lastIndexOf(".") ;					//10-02
				outFnam = fname.substring(0,p) ;					//08-00
				File wfile = new File(fname);
				if (wfile.canRead() == false) {
					status.setBackground(Color.yellow) ;
					status.setFont(appCom.boldFontLL) ;
					status.setText(" Selected file not found !! ") ;
					frame.setCursor(Cursor.getPredefinedCursor(Cursor.DEFAULT_CURSOR)) ;
					return ;
				}

				clearAll() ;										//01-00
//				textAreaALIGN.setText(appCom.LoadFile(fname)) ;		//02-01
				try {	//change all 08-00
					BufferedReader reader = new BufferedReader(new FileReader(fname)) ;
					String line = reader.readLine() ;
					while (line != null) {
						textAreaALIGN.append(line+"\n") ;
						line = reader.readLine() ;
					}
					reader.close() ;
					reader = null ;
				} catch (Exception ex) {
					appCom.MessageDialog(fname+" file not found !", 0);
					System.out.println("Error : "+fname+" file not found.") ;
				}
				aliSeq = textAreaALIGN.getText();					//10-02
				aligF = true ;										//01-00
				buttonAli[2].setEnabled(true) ;	//"Edit Aligned Seq"	08-02
				buttonAli[3].setEnabled(true) ;	//"Export Aligned File"	08-02
				buttonTre1[0].setEnabled(true) ;//"Make Tree"		  08-02
				for (int i=1; i<4; i++) {							//10-02
					buttonTre1[i].setEnabled(false) ;				//10-02
				}													//10-02
				for (int i=0; i<buttonTre2.length; i++) {			//10-02
					buttonTre2[i].setEnabled(false) ;				//10-02
				}													//10-02
				for (int i=1; i<3; i++) {							//10-02
					buttonTre3[i].setEnabled(false) ;				//10-02
				}													//10-02
				status.setText(" Import complete !") ;				//01-00
				treeF = false;										//02-01
			}
			frame.setCursor(Cursor.getPredefinedCursor(Cursor.DEFAULT_CURSOR)) ;
		}

		else if (s.equals("Edit Aligned Seq")) {		//"Seq Edit"  add 07-03
			if (aligF == false) {									//04-00
				status.setBackground(Color.yellow) ;				//04-00
				status.setFont(appCom.boldFontLL) ;					//04-00
				status.setText(" Please import any Sequence !") ;	//04-00
				return ;
			}
/*			String opt = OP.getProperty(OP.CLUSTALW_OUTPUT, OP.DEFAULT_OUTPUT);//10-02
			if(CE2 == null) {
				String[] arg = {} ;
				CE2 = new CallEdit(instance, arg) ;					//08-00
				CE2.EditOpen(opt, false) ;							//10-02
			} else {
				CE2.EditOpen(opt, false) ;							//10-02
			}*/
			if(aseF == false) {										//13-00 add all
				ASE = new AlignSeqEdit(gettextAreaALIGN());
				aseF = true;
			} else {
				ASE.frame.toFront();
			}
			frame.setCursor(Cursor.getPredefinedCursor(Cursor.DEFAULT_CURSOR)) ;
		}

		else if (s.equals("Export Aligned File")) {	//"Export Alignment File"  add 01-00
			if (aligF == false) {
				status.setBackground(Color.yellow) ;
				status.setFont(appCom.boldFontLL) ;
				status.setText(" Alignment data not found !") ;
				return ;
			}
			// --- add 02-02
			FileDialog exportAlign = new FileDialog(frame, "Export Alignment file", FileDialog.SAVE) ;
			exportAlign.setDirectory(OS.DbPath) ;
//			exportAlign.setFile("*.aln") ;
			String opt = OP.getProperty(OP.CLUSTALW_OUTPUT, OP.DEFAULT_OUTPUT);//10-02
			if (opt.equals("clustal")) exportAlign.setFile(outFnam+".aln") ;//10-02
			else if (opt.equals("fasta")) exportAlign.setFile(outFnam+".fst") ;//10-02
			else if (opt.equals("gcg")) exportAlign.setFile(outFnam+".msf") ;//10-02
			else if (opt.equals("gde")) exportAlign.setFile(outFnam+".gde") ;//10-02
			else if (opt.equals("phylip")) exportAlign.setFile(outFnam+".phy") ;//10-02
			else if (opt.equals("pir")) exportAlign.setFile(outFnam+".pir") ;//10-02
			exportAlign.show();
			if (exportAlign.getFile() != null) {
				OS.DbPath = exportAlign.getDirectory() ;			//04-00
				String fname = exportAlign.getDirectory() ;
				fname += exportAlign.getFile() ;
				if (OS.OSName.startsWith("Mac") || OS.OSName.equals("UNIX")) {//07-00
					if(fileNameCK(exportAlign.getFile()) == false) return ;//04-03
				}													//04-03
/*				if (fname.endsWith(".aln") == false) {
					int p = fname.lastIndexOf(".") ;
					if (p > 0) {
						fname = fname.substring(0,p)+".aln" ;
					} else {
						fname += ".aln" ;
					}
				}
*/
				File wfile = new File(fname);
				if (wfile.canRead()) {							// Overwrite
					if (wfile.canWrite() == false) {			// Check write protect
						status.setBackground(Color.yellow) ;
						status.setFont(appCom.boldFontLL) ;
						status.setText(" Export failed !! ") ;
						frame.setCursor(Cursor.getPredefinedCursor(Cursor.DEFAULT_CURSOR)) ;
						return ;
					}
				}
				frame.setCursor(Cursor.getPredefinedCursor(Cursor.WAIT_CURSOR)) ;
				appCom.SaveFile(fname, textAreaALIGN.getText()) ;
				status.setText(" Export complete !") ;
			}
			frame.setCursor(Cursor.getPredefinedCursor(Cursor.DEFAULT_CURSOR)) ;
		}

		else if (s.equals("Make Tree")) {				//"Make Tree"     01-00
			if (aligF == false) {									//01-00
				status.setBackground(Color.yellow) ;				//01-00
				status.setFont(appCom.boldFontLL) ;					//01-00
				status.setText(" Please import any Alignment data !") ;//01-00
				return ;											//02-02
			}														//01-00
			String outopt = OP.getProperty(OP.CLUSTALW_OUTPUT, OP.DEFAULT_OUTPUT) ;//10-02
			if (outopt.equals("fasta"))								//10-02
				 treeAlgo = "ClustalW";								//10-02
			else SelectTree() ;										//10-02

			alignData = textAreaALIGN.getText();					//02-01
			if ((treeAlgo.equals("")) || (checkAligNum() == false)){//02-02
				frame.setCursor(Cursor.getPredefinedCursor(Cursor.DEFAULT_CURSOR)) ;
				return ;											//02-02
			}														//02-02

			frame.setCursor(Cursor.getPredefinedCursor(Cursor.WAIT_CURSOR)) ;
			status.setText(" Making tree now ...") ;				//01-00
			String tempNewickData = "" ;							//01-00
			if (treeAlgo.equals("ClustalW")) {						//02-00
				if (outopt.equals("phylip")) alignData = analyzCom.phy2aln(alignData);//10-02
				treeOptSet() ;				// CORBA Server Call	//04-00
				System.out.println(new Date() + " - Make Tree start -") ;//DEBUG
				newickData = corba.ClustalW_TREE(alignData, treeOption);//CORBA Server Call 10-02
				System.out.println(new Date() + " - Make Tree end -\n") ;//DEBUG

				if (newickData.length() == 0) {						//04-00
					status.setBackground(Color.yellow) ;			//04-03
					status.setFont(appCom.boldFontLL) ;				//04-03
					status.setText(" Tree data is empty !") ;		//04-00
					frame.setCursor(Cursor.getPredefinedCursor(Cursor.DEFAULT_CURSOR)) ;
					return ;										//04-00
				} else if (newickData.startsWith("ERROR:")) {		//07-02
					status.setBackground(Color.yellow) ;			//07-02
					status.setFont(appCom.boldFontLL) ;				//07-02
					status.setText(newickData.substring(6)) ;		//07-02
					frame.setCursor(Cursor.getPredefinedCursor(Cursor.DEFAULT_CURSOR)) ;
					return ;										//07-02
				}													//04-00
//				System.out.println("   Newick Data = "+newickData) ;//DEBUG
/*
				//----- Remove '\n' from newickData -----	Add 02-01
				StringBuffer buff = new StringBuffer();				//10-00
				for (int col = 0; col < newickData.length(); col++) {//02-01
					if (newickData.charAt(col) != '\n') {			//02-01
						buff.append(newickData.charAt(col));		//10-00
					}												//02-01
				}													//02-01
				newickData = buff.toString();						//10-00
*/
			} 
			else if (treeAlgo.equals("DNAML")) {					//02-00
				if (!(outopt.equals("phylip"))) changeAlignData(outopt);//10-02
				newickData = corba.Dnaml_TREE(alignData) ;			//02-01

				if (newickData.length() == 0) {						//04-00
					status.setBackground(Color.yellow) ;			//04-03
					status.setFont(appCom.boldFontLL) ;				//04-03
					status.setText(" Tree data is empty !") ;		//04-00
					frame.setCursor(Cursor.getPredefinedCursor(Cursor.DEFAULT_CURSOR)) ;
					return ;										//04-00
				}													//04-00
/*				//----- Remove '\n' from newickData -----	Add 02-01
				StringBuffer buff = new StringBuffer();				//10-00
				for (int col = 0; col < newickData.length(); col++) {//02-01
					if (newickData.charAt(col) != '\n') {			//02-01
						buff.append(newickData.charAt(col));		//10-00
					}												//02-01
				}													//02-01
				newickData = buff.toString();						//10-00
*/
			} 
			else if (treeAlgo.equals("DNAPARS")) {				//02-00
				if (!(outopt.equals("phylip"))) changeAlignData(outopt);//10-02
				newickData = corba.Dnapars_TREE(alignData) ;		//02-01

				if (newickData.length() == 0) {						//04-00
					status.setBackground(Color.yellow) ;			//04-03
					status.setFont(appCom.boldFontLL) ;				//04-03
					status.setText(" Tree data is empty !") ;		//04-00
					frame.setCursor(Cursor.getPredefinedCursor(Cursor.DEFAULT_CURSOR)) ;
					return ;										//04-00
				}													//04-00
				//----- Remove '\n' from newickData -----	Add 02-01
				String removedNewick = "";							//02-01
				int cnt = 0 ;										//02-00
				for (int col = 0; col < newickData.length(); col++) {//02-01
//					if (newickData.charAt(col) != '\n') {			//02-01
						if (newickData.charAt(col) == '(') cnt++;	//02-01
						if (newickData.charAt(col) == ')') cnt--;	//02-01
						if (cnt == 0) {								//02-01
							removedNewick += ");" ;					//02-01
							break ;									//02-00
						}											//02-00
						removedNewick += String.valueOf(newickData.charAt(col));//02-01
//					}												//02-01
				}													//02-01
				newickData = removedNewick ;						//02-01
				newickData = analyzCom.toTopology(newickData);		//10-02
			} 
			else if (treeAlgo.equals("PROML")) {					//12-00 add all
				if (!(outopt.equals("phylip"))) changeAlignData(outopt);
				alignData = alignData.replace('[', '{');
				alignData = alignData.replace(']', '}');
				newickData = corba.Proml_TREE(alignData) ;
				if (newickData.length() == 0) {	
					status.setBackground(Color.yellow) ;
					status.setFont(appCom.boldFontLL) ;
					status.setText(" Tree data is empty !") ;
					frame.setCursor(Cursor.getPredefinedCursor(Cursor.DEFAULT_CURSOR)) ;
					return ;
				}
				newickData = newickData.replace('{', '[');
				newickData = newickData.replace('}', ']');
//				newickData = analyzCom.toTopology(newickData);
			}

			clickName = "";											//02-01
			if (sequF) nameReset() ;								//07-02
			newickData = newickData.replace('_', ' ') ;				//07-01

			TreeMode = "Rect" ;										//02-01
			canNewick.set(new HTaxonomicUnit(newickData)) ;	//Drow Tree  01-00
			makeNewickTable();		// Make Table for Tree edit		//02-01
//			canNewick.revalidate() ;
			treeF = true ;											//01-00
			//----- 04-07 --------
			viewRect = treePanel.getViewport().getViewRect() ;
			xsiz = viewRect.width ;
			ysiz = viewRect.height ;
			zoomMag = 1.0;
			zoomMag_y = 1.0;
			int f_height = canNewick.getGraphics().getFontMetrics().getHeight();
			int t_cnt = reefCnt ;	//set by makeNewickTable()
			if (f_height*t_cnt > ysiz){
				zoomMag_y = f_height*t_cnt/ysiz;
			}
			canNewick.setPreferredSize(new Dimension((int)(xsiz), (int)(ysiz*zoomMag_y))) ;
			canNewick.revalidate() ;
			//--------------------
			for (int i=0; i<buttonTre1.length; i++) {				//08-02
				buttonTre1[i].setEnabled(true) ;					//08-02
			}														//08-02
			for (int i=0; i<buttonTre2.length; i++) {				//08-02
				buttonTre2[i].setEnabled(true) ;					//08-02
			}														//08-02
			buttonTre3[1].setEnabled(true) ;						//10-00
			buttonTre3[2].setEnabled(true) ;						//10-00
/*			Dendro.button2[0].setEnabled(true) ;					//08-02
			if (Dendro.clustCtlcnt > 1) {							//08-02
				buttonTre3[1].setEnabled(true) ;					//08-02
				buttonTre3[2].setEnabled(true) ;					//08-02
				buttonTre3[3].setEnabled(true) ;					//08-02
				Dendro.button2[1].setEnabled(true) ;				//08-02
				Dendro.button2[2].setEnabled(true) ;				//08-02
				Dendro.button2[3].setEnabled(true) ;				//08-02
			}														//08-02
*/			status.setText(" Make Tree complete !!") ;				//01-00

			frame.setCursor(Cursor.getPredefinedCursor(Cursor.DEFAULT_CURSOR)) ;
		}
		else if (s.equals("Import Tree")) {				//"Import Tree"  add 02-00
			FileDialog importTree = new FileDialog(frame, "Import Tree", FileDialog.LOAD) ;
			importTree.setDirectory(OS.DbPath) ;
			importTree.setFile("*.ph;*.phb;*.phr") ;				//10-00
			importTree.show();
			if (importTree.getFile() != null) {
				OS.DbPath = importTree.getDirectory() ;			//04-00
				String fname = importTree.getDirectory() ;
				fname += importTree.getFile() ;
				if ((fname.endsWith(".ph") == false) &&
					(fname.endsWith(".phb") == false) &&			//10-00
					(fname.endsWith(".phr") == false)) {
					fname += ".ph";
				}
				int p = fname.indexOf(".ph") ;						//08-00
				outFnam = fname.substring(0,p) ;					//08-00
				File theFile = new File(fname);
				if (theFile.canRead() == false) {
					status.setBackground(Color.yellow) ;
					status.setFont(appCom.boldFontLL) ;
					status.setText(" Selected file not found !! ") ;
					frame.setCursor(Cursor.getPredefinedCursor(Cursor.DEFAULT_CURSOR)) ;
					return ;
				}
				if (theFile != null && theFile.isDirectory()==false) {
					clearAll() ;									//01-00
					frame.setCursor(Cursor.getPredefinedCursor(Cursor.WAIT_CURSOR)) ;
					status.setText(" Loading data now ...") ;		//01-00

					newickData = appCom.LoadFile(theFile.getAbsolutePath()) ;
					newickData = analyzCom.removeExChar(newickData);//10-02
					TreeMode = "Rect" ;								//02-01
					canNewick.set(new HTaxonomicUnit(newickData)) ;	
					makeNewickTable() ;								//02-01
					clickName = "" ;
					treeF = true ;
					//----- 04-07 --------
					viewRect = treePanel.getViewport().getViewRect() ;
					xsiz = viewRect.width;
					ysiz = viewRect.height;
					zoomMag = 1.0;
					zoomMag_y = 1.0;
					int f_height = canNewick.getGraphics().getFontMetrics().getHeight();
					int t_cnt = reefCnt;	//set by makeNewickTable()
					if (f_height*t_cnt > ysiz){
						zoomMag_y = f_height*t_cnt/ysiz;
					}
					canNewick.setPreferredSize(new Dimension((int)(xsiz), (int)(ysiz*zoomMag_y))) ;
					canNewick.revalidate() ;
					//--------------------
					for (int i=0; i<buttonTre1.length; i++) {		//08-02
						buttonTre1[i].setEnabled(true) ;			//08-02
					}												//08-02
					for (int i=0; i<buttonTre2.length; i++) {		//08-02
						buttonTre2[i].setEnabled(true) ;			//08-02
					}												//08-02
					buttonTre3[1].setEnabled(true) ;				//10-00
					buttonTre3[2].setEnabled(true) ;				//10-00
					status.setText(" Import complete !") ;
				}
			}
			frame.setCursor(Cursor.getPredefinedCursor(Cursor.DEFAULT_CURSOR)) ;
		}
		else if (s.equals("Zoom IN")) {		//"Zoom IN"
			//----- 04-07 --------
			int setver_pos = 0;
			int sethori_pos = 0;
			int last_view_x;
			int last_view_y;
			if (zmheight >=0) {
				viewRect = treePanel.getViewport().getViewRect() ;
				xsiz = viewRect.width;
				ysiz = viewRect.height;
				zoomMag = zoomMag * xsiz/zmwidth;
				zoomMag_y = zoomMag_y * ysiz/zmheight;
				zmwidth = -1;
				zmheight = -1;
			} else {
				zoomMag += 0.5;
				zoomMag_y += 0.5;
			}

			if (zoomMag > 20 && zoomMag_y > 20) {
				zoomMag = 20;
				zoomMag_y = 20;
				appCom.MessageDialog("You can't zoom in any more !", 1);//08-00
			}
			if (zoomMag > 20){
				zoomMag = 20;
			}
			if (zoomMag_y > 20){
				zoomMag_y = 20;
			}
			viewRect = treePanel.getViewport().getViewRect() ;
			xsiz = viewRect.width;
			ysiz = viewRect.height;
			last_view_x = viewRect.x;
			last_view_y = viewRect.y;
			//--------------------
			Dimension size = canNewick.getPreferredSize() ;
			//------ 04-07 --------
			canNewick.setPreferredSize(new Dimension((int)(xsiz * zoomMag), (int)(ysiz * zoomMag_y))) ;//02-03 04-07
			canNewick.revalidate() ;
			Dimension pr_size = canNewick.getPreferredSize();
			setver_pos = (int)(pr_size.width * (last_view_x + rect_start_x)/size.width);
			sethori_pos = (int)(pr_size.height * (last_view_y + rect_start_y)/size.height);

			Point setpoint = new Point(setver_pos, sethori_pos);
			JViewport jv = treePanel.getViewport();
			jv.setViewPosition(setpoint);
			treePanel.setViewportView(jv.getView());

			rect_start_x = 0;
			rect_start_y = 0;
			//--------------------
		}
		else if (s.equals("Zoom OUT")) {		//"Zoom OUT"
			//----- 04-07 --------
			if (zoomMag == 1.0 && zoomMag_y == 1.0) {
				appCom.MessageDialog("You can't zoom out any more !", 1);//08-00
			} else {
				zoomMag -= 0.5;
				zoomMag_y -= 0.5;
			}
			if (zoomMag < 1.0){
				zoomMag = 1.0;
			}
			if (zoomMag_y < 1.0){
				zoomMag_y = 1.0;
			}
			//--------------------
			Dimension size = canNewick.getPreferredSize() ;
			canNewick.setPreferredSize(new Dimension(canNewick.getSize().width * 5 / 6, canNewick.getSize().height * 5 / 6)) ;	//02-01 
			canNewick.setPreferredSize(new Dimension((int)(xsiz * zoomMag), (int)(ysiz * zoomMag_y))) ;	//04-07
			canNewick.revalidate() ;
		}
		else if (s.equals("Export Tree")) {		//"Export Tree"  add 01-00
			if (treeF == false) {
				status.setBackground(Color.yellow) ;
				status.setFont(appCom.boldFontLL) ;
				status.setText(" Tree data not found !") ;
				return ;
			}

			FileDialog exportTree = new FileDialog(frame, "Export Tree", FileDialog.SAVE) ;
			exportTree.setDirectory(OS.DbPath) ;
//			exportTree.setFile("*.ph") ;
			exportTree.setFile(outFnam+".ph") ;					//07-01
			exportTree.show();
			if (exportTree.getFile() != null) {
				OS.DbPath = exportTree.getDirectory() ;		//04-00
				String fname = exportTree.getDirectory() ;
				fname += exportTree.getFile() ;
				if (OS.OSName.startsWith("Mac") || OS.OSName.equals("UNIX")) {//07-00
					if(fileNameCK(exportTree.getFile()) == false) return ;//04-03
				}												//04-03
				if (fname.endsWith(".ph") == false) {
					int p = fname.lastIndexOf(".") ;
					if (p > 0) {
						fname = fname.substring(0,p)+".ph" ;
					} else {
						fname += ".ph";
					}
				}
				File theFile = new File(fname);
				if (theFile.canRead()) {						// Overwrite
					if (theFile.canWrite() == false) {			// Check write protect
						status.setBackground(Color.yellow) ;
						status.setFont(appCom.boldFontLL) ;
						status.setText(" Export Faled !! ") ;
						frame.setCursor(Cursor.getPredefinedCursor(Cursor.DEFAULT_CURSOR)) ;
						return ;
					}
				}

				frame.setCursor(Cursor.getPredefinedCursor(Cursor.WAIT_CURSOR)) ;
				String saveNewickData = "";						//02-01
				for (int col = 0; col < newickData.length() - 2; col++) {//02-01
					if((newickData.charAt(col) == '(') || (newickData.charAt(col) == ',') || (newickData.charAt(col) == ')') ) {//02-01
						saveNewickData += String.valueOf(newickData.charAt(col)) + "\n";//02-01
					} else {									//02-01
						saveNewickData += String.valueOf(newickData.charAt(col));//02-01
					}											//02-01
				}												//02-01
				saveNewickData += newickData.substring(newickData.length() - 2);//02-01
				appCom.SaveFile(fname, saveNewickData) ;		//02-01

				status.setText(" Export complete !") ;
			}
			frame.setCursor(Cursor.getPredefinedCursor(Cursor.DEFAULT_CURSOR)) ;
		}
		else if (s.equals("Export Picture")) {		//"Export Picture"  add 02-00
			if (treeF == false) {							
				status.setBackground(Color.yellow) ;
				status.setFont(appCom.boldFontLL) ;
				status.setText(" Please make Tree !") ;
				return ;
			}

			int width  = canNewick.getWidth();	//Whole size	//04-05
			int height = canNewick.getHeight();	//Whole size	//04-05
			Image img = canNewick.createImage(width, height);	//02-01
			Graphics g = img.getGraphics();						//02-01
//			System.out.println(" canNewick G="+g+", Img="+img) ;//DEBUG
			canNewick.paint(g);									//02-01
			String fname = outFnam+"_ClustalW" ;
			ExportPicture expPic = new ExportPicture(frame, img, treePanel, width, height, fname) ;//08-00
			expPic.export() ;									//08-00

			frame.setCursor(Cursor.getPredefinedCursor(Cursor.DEFAULT_CURSOR)) ;
		}

		else if (s.equals("Flip Tree")) {		//"Flip Tree" Button add 02-00
			if (treeF == false) {								
				status.setBackground(Color.yellow) ;
				status.setFont(appCom.boldFontLL) ;
				status.setText(" Tree data not found !") ;
				return;
			}
			if (clickName.equals("")){
				appCom.MessageDialog("Please select any branch !", 1);//08-00
				return;
			}

			frame.setCursor(Cursor.getPredefinedCursor(Cursor.WAIT_CURSOR)) ;
			tableToNewick("TREE");		//TABLE -> NewickData
			FlipTree() ;				//FLIP SUB TREE
			makeNewickTable();			//Newick -> TABLE
			if (TreeMode.equals("LineTo"))
				 tableToNewick("TOPO");
			else tableToNewick("TREE");
			canNewick.set(new HTaxonomicUnit(newickData));
			canNewick.revalidate();
			status.setText(" Flip Tree complete !!") ;	
			frame.setCursor(Cursor.getPredefinedCursor(Cursor.DEFAULT_CURSOR)) ;
		}
		else if (s.equals("Out Group")) {		//"Out Group" Button add 02-00
			if (treeF == false) {								
				status.setBackground(Color.yellow) ;
				status.setFont(appCom.boldFontLL) ;
				status.setText(" Tree data not found !") ;
				return;
			}
			if (clickName.equals("")){
//				appCom.MessageDialog("Please select any node !", 1);//08-00
				status.setBackground(Color.yellow) ;
				status.setFont(appCom.boldFontLL) ;
				status.setText(" Please select any node !") ;
				return;
			}

			frame.setCursor(Cursor.getPredefinedCursor(Cursor.WAIT_CURSOR)) ;
			ChangeRoot() ;				// CHANGE ROOT of TREE
			if (TreeMode.equals("LineTo"))
				 tableToNewick("TOPO");
			else tableToNewick("TREE");//TABLE -> NewickData
			canNewick.set(new HTaxonomicUnit(newickData));
			canNewick.revalidate();
			status.setText(" Change Root complete !!") ;	
			frame.setCursor(Cursor.getPredefinedCursor(Cursor.DEFAULT_CURSOR)) ;
		}
		else if (s.equals("Phylogram")) {		//"Phylogram"  add 02-00
			if (treeF == false) {								
				status.setBackground(Color.yellow) ;
				status.setFont(appCom.boldFontLL) ;
				status.setText(" Tree data not found !") ;
				return;
			}

			frame.setCursor(Cursor.getPredefinedCursor(Cursor.WAIT_CURSOR)) ;
			tableToNewick("TREE");								//02-00
			TreeMode = "Rect" ;									//02-01
			canNewick.set(new HTaxonomicUnit(newickData)) ;	
			canNewick.revalidate() ;
			status.setText(" Phylogram Branchs complete !!") ;	
			frame.setCursor(Cursor.getPredefinedCursor(Cursor.DEFAULT_CURSOR)) ;
		}
		else if (s.equals("Slanted cladogram")) {		//"Slanted cladogram"  add 02-00
			if (treeF == false) {
				status.setBackground(Color.yellow) ;
				status.setFont(appCom.boldFontLL) ;
				status.setText(" Tree data not found !") ;
				return;
			}

			frame.setCursor(Cursor.getPredefinedCursor(Cursor.WAIT_CURSOR)) ;
			tableToNewick("TREE");								//02-00
//			tempNewickData = Dendro.nameMark(newickData) ;	
			TreeMode = "LineTr" ;								//02-01
			canNewick.set(new HTaxonomicUnit(newickData)) ;	
			canNewick.revalidate() ;
			status.setText(" Slanted cladogram tree complete !!") ;	
			frame.setCursor(Cursor.getPredefinedCursor(Cursor.DEFAULT_CURSOR)) ;
		}
		else if (s.equals("Cladogram")) {		//"Cladogram"  add 02-00
			if (treeF == false) {
				status.setBackground(Color.yellow) ;
				status.setFont(appCom.boldFontLL) ;
				status.setText(" Tree data not found !") ;
				return;
			}

			frame.setCursor(Cursor.getPredefinedCursor(Cursor.WAIT_CURSOR)) ;
			tableToNewick("TOPO");								//02-00
			TreeMode = "LineTo" ;								//02-01
			canNewick.set(new HTaxonomicUnit(newickData)) ;	
			canNewick.revalidate() ;
			status.setText(" Cladogram tree complete !!") ;	
			frame.setCursor(Cursor.getPredefinedCursor(Cursor.DEFAULT_CURSOR)) ;
		}
		else if (s.equals("Radial")) {		//"Radial"  add 02-00
			if (treeF == false) {
				status.setBackground(Color.yellow) ;
				status.setFont(appCom.boldFontLL) ;
				status.setText(" Tree data not found !") ;
				return;
			}

//			System.out.println(" Java Version = "+OS.OSName+" : "+OS.JavaVer) ;//DEBUG
			frame.setCursor(Cursor.getPredefinedCursor(Cursor.WAIT_CURSOR)) ;
			tableToNewick("TREE");									//02-00
			String phfile = "Njplot.ph";
			try {
				if (OS.OSName.equals("MacX")) {						//07-01
					if (OS.JavaVer.indexOf("1.4") >= 0) 			//08-02
						phfile = "../../../../Njplot.ph";			//08-02
					appCom.SaveFile(phfile, newickData) ;
					String[] command = {"./unrooted_script", phfile };
					Process process = Runtime.getRuntime().exec(command);
				} else {											//07-01
					appCom.SaveFile(phfile, newickData) ;
					String[] command = {"unrooted", phfile };
					Process process = Runtime.getRuntime().exec(command);
				}
			} catch (Exception nj) {
				appCom.MessageDialog("Njplot error !", 0);
			}
			status.setText(" Radial tree complete !!") ;
			frame.setCursor(Cursor.getPredefinedCursor(Cursor.DEFAULT_CURSOR)) ;
		}
		else if (s.equals("Edit Tree")) {		//"Edit Tree"     add 04-03
			if (treeF == false) {
				status.setBackground(Color.yellow) ;
				status.setFont(appCom.boldFontLL) ;
				status.setText(" Tree data not found !") ;
				return;
			}

			frame.setCursor(Cursor.getPredefinedCursor(Cursor.WAIT_CURSOR)) ;
			String phfile = "";										//11-00
			String tree = newickData;
			String editer = SelectEditer();							//11-00
			if (editer.equals("Njplot")) {							//11-00
				tree = tree.replace(';', '/') ;//for Njplot  08-02
				phfile = "Njplot.ph";
				try {
					if (OS.OSName.equals("Mac")) {						//07-01
						appCom.SaveFile(phfile, tree) ;					//08-02
						String[] command = {"Njplot", phfile };
						Process process = Runtime.getRuntime().exec(command);
					} else if (OS.OSName.equals("MacX")) {				//07-02
						phfile = "../../../../Njplot.ph";				//08-02
						appCom.SaveFile(phfile, tree) ;					//08-02
						String[] command = {"./njplot_script"};			//07-02
						Process process = Runtime.getRuntime().exec(command);
	//				} else if (OS.OSName.equals("UNIX")) {				//07-02
	//					String[] command = {"njplot", phfile };			//07-02
	//					Process process = Runtime.getRuntime().exec(command);
					} else {
						appCom.SaveFile(phfile, tree) ;					//08-02
						File batFile = new File("Njplot.bat") ;
						FileWriter writer = new FileWriter(batFile) ;
						writer.write("Njplot.exe "+phfile+" > nul") ;
						writer.close() ;
						writer = null ;
						Process process = Runtime.getRuntime().exec(batFile.toString());
	//					process.waitFor() ;								//07-00
					}
				} catch (Exception nj) {
					appCom.MessageDialog("Njplot error !", 0);
				}
			} else if (editer.equals("TreeView")) {					//11-00 add all
				phfile = "TreeView.ph";
				try {
					if (OS.OSName.equals("Mac")) {
						appCom.SaveFile(phfile, tree);
						String[] command = {"TreeViewPPC", phfile };
						Process process = Runtime.getRuntime().exec(command);
					} else if (OS.OSName.equals("MacX")) {
						phfile = "../../../../TreeView.ph";
						appCom.SaveFile(phfile, tree);
						String[] command = {"./treeview_script"};
						Process process = Runtime.getRuntime().exec(command);
	//				} else if (OS.OSName.equals("UNIX")) {
	//					String[] command = {"TreeView", phfile };
	//					Process process = Runtime.getRuntime().exec(command);
					} else {
						appCom.SaveFile(phfile, tree);
						File batFile = new File("TreeView.bat");
						FileWriter writer = new FileWriter(batFile);
						writer.write("treev32.exe "+phfile+" > nul") ;
						writer.close() ;
						writer = null ;
						Process process = Runtime.getRuntime().exec(batFile.toString());
	//					process.waitFor();
					}
				} catch (Exception nj) {
					appCom.MessageDialog("TreeView error !", 0);
				}
			}
//			status.setText(" Edit Tree complete !!") ;
			frame.setCursor(Cursor.getPredefinedCursor(Cursor.DEFAULT_CURSOR)) ;
		}

		else if (s.equals("Set Options")) {		//"Set Options"  add 10-00
			if (optPF == false) {
				OC = new OptionClustalW() ;
				optPF = true ;
			}
			OC.frame.toFront() ;
		}

		else if(s.equals("New ClustalW")) {				//----add 08-00
			Thread TRD = new Thread() {							//08-00
				public void run() {								//08-00
					newNo++ ;									//08-00
					ClustalW2 CLW2 = new ClustalW2(newNo) ;		//08-00
				}												//08-00
			} ;													//08-00
			TRD.start() ;										//08-00
		}
		else {
			System.out.println(" Button name error !! ") ;//DEBUG
		}
		frame.setCursor(Cursor.getPredefinedCursor(Cursor.DEFAULT_CURSOR)) ;
	}


	private boolean fileNameCK(String fnam) {	//add method 04-03
		boolean rtn = true ;
		int col = 1 ;
		if (Character.isLetter(fnam.charAt(0))) {
			for (int k=1; k<fnam.length(); k++) {
				if (fnam.charAt(k) == '.') break ;
				if (Character.isLetterOrDigit(fnam.charAt(k)) == false) {
					if (fnam.charAt(k) == '-' || fnam.charAt(k) == '_') continue ;
					rtn = false ;
					col = k+1 ;
					break ;
				}
			}
		} else {
			rtn = false ;
		}
		if (rtn == false) {
			appCom.MessageDialog(" File name error !  (Col. "+col+")", 0);
		}
		frame.setCursor(Cursor.getPredefinedCursor(Cursor.DEFAULT_CURSOR)) ;
		return rtn ;
	}

	//------ Clear ALL ------add method 01-00
	private void clearAll() {
		textAreaSEQ.setText("") ;
		textAreaALIGN.setText("") ;
		newickData = "" ;
		canNewick.set(null) ;
		canNewick.revalidate() ;
		sequF = false ;
		aligF = false ;
		treeF = false ;
//		Dendro.namecnt = 0 ;
		clickName = "" ;
		clickX = 0 ;										//07-03
		clickY = 0 ;										//07-03
	}
	//------ Clear Tree ------add method 04-00
	private void clearTree() {
		textAreaALIGN.setText("") ;
		newickData = "" ;
		canNewick.set(null) ;
		canNewick.revalidate() ;
		aligF = false ;
		treeF = false ;
//		Dendro.namecnt = 0 ;
	}
	//------ Reset Entry Name of newickData ------add method 07-02
	private void nameReset() {
		String seq = textAreaSEQ.getText() ;//FastaData
		int p = seq.indexOf("[") ;		//>[00001]G.Species xxxxx
		if (p != 1) return ;
		p = newickData.indexOf("[") ;
		if (p < 0) return ;

		String wk = newickData.substring(0,p) ;
		while (p > 0) {
			int p2 = newickData.indexOf("]",p) ;					//10-00
			String id = newickData.substring(p,p2) ;				//10-00
			int idp = seq.indexOf(id) ;
			wk += seq.substring(idp, seq.indexOf("\n",idp)) ;
			int st = newickData.indexOf(":",p) ;
			int en = newickData.indexOf("[",st) ;
			p = en ;
			if (en < 0) {
				wk += newickData.substring(st) ;
			} else {
				wk += newickData.substring(st,en) ;
			}
		}
		newickData = wk ;
//		System.out.println(" newickData = "+newickData);//DEBUG
	}

	//------ Alignment Option Set ------add method 04-00
	private void alignOptSet() {
//		"/ALIGN /QUICKTREE=FAST /OUTPUT=PHYLIP /MATRIX=BLOSUM /GAPDIST=8 /MAXDIV=40 /OUTORDER=ALIGNED " +
//		"/GAPOPEN=10.0 /GAPEXT=0.05 /ENDGAPS /NOHGAP /NOPGAP /SCORE=PERCENT " +
//		"/KTUPLE=3 /WINDOW=5 /TOPDIAGS=5 /PAIRGAP=3" ;

		String opt = "" ;	// Work String
//		alignOption = "" ;
		alignOption = " /align" ;
		opt = OP.getProperty(OP.CLUSTALW_TYPE, OP.DEFAULT_TYPE) ;
		if(opt.equals("AUTO") == false) alignOption += " /type="+opt ;
		opt = OP.getProperty(OP.CLUSTALW_OUTPUT, OP.DEFAULT_OUTPUT) ;
		if(opt.equals("clustal") == false) alignOption += " /output="+opt ;
		opt = OP.getProperty(OP.CLUSTALW_OUTORDER, OP.DEFAULT_OUTORDER) ;
		if(opt.equals("aligned") == false) alignOption += " /outorder="+opt ;
		opt = OP.getProperty(OP.CLUSTALW_MATRIX, OP.DEFAULT_MATRIX) ;
		if(opt.equals("blosum") == false) alignOption += " /matrix="+opt ;
		opt = OP.getProperty(OP.CLUSTALW_GAPOPEN, OP.DEFAULT_GAPOPEN) ;
		if(opt.equals("") == false && opt.equals("10.0") == false) alignOption += " /gapopen="+opt ;
		opt = OP.getProperty(OP.CLUSTALW_GAPEXT, OP.DEFAULT_GAPEXT) ;
		if(opt.equals("") == false && opt.equals("0.05") == false) alignOption += " /gapext="+opt ;
		opt = OP.getProperty(OP.CLUSTALW_GAPDIST, OP.DEFAULT_GAPDIST) ;
		if(opt.equals("") == false && opt.equals("8") == false) alignOption += " /gapdist="+opt ;
		opt = OP.getProperty(OP.CLUSTALW_MAXDIV, OP.DEFAULT_MAXDIV) ;
		if(opt.equals("") == false && opt.equals("40") == false) alignOption += " /maxdiv="+opt ;
		opt = OP.getProperty(OP.CLUSTALW_ENDGAPS, OP.DEFAULT_ENDGAPS) ;
		if(opt.equals("ON")) alignOption += " /endgaps" ;
		opt = OP.getProperty(OP.CLUSTALW_NOPGAPS, OP.DEFAULT_NOPGAPS) ;
		if(opt.equals("ON")) alignOption += " /nohgap" ;
		opt = OP.getProperty(OP.CLUSTALW_NOHGAPS, OP.DEFAULT_NOHGAPS) ;
		if(opt.equals("ON")) alignOption += " /nopgap" ;
		
		opt = OP.getProperty(OP.CLUSTALW_QUICKTREE, "OFF") ;
		if (opt.equals("ON")) {
			alignOption += " /quicktree=fast" ;
			opt = OP.getProperty(OP.CLUSTALW_KTUPLE, OP.DEFAULT_KTUPLE) ;
			if(opt.equals("") == false && opt.equals("1") == false) alignOption += " /ktuple="+opt ;
			opt = OP.getProperty(OP.CLUSTALW_WINDOW, OP.DEFAULT_WINDOW) ;
			if(opt.equals("") == false && opt.equals("5") == false) alignOption += " /window="+opt ;
			opt = OP.getProperty(OP.CLUSTALW_SCORE, OP.DEFAULT_SCORE) ;
			if(opt.equals("percent") == false) alignOption += " /score="+opt ;
			opt = OP.getProperty(OP.CLUSTALW_TOPDIAGS, OP.DEFAULT_TOPDIAGS) ;
			if(opt.equals("") == false && opt.equals("5") == false) alignOption += " /topdiags="+opt ;
			opt = OP.getProperty(OP.CLUSTALW_PAIRGAP, OP.DEFAULT_PAIRGAP) ;
			if(opt.equals("") == false && opt.equals("3") == false) alignOption += " /pairgap="+opt ;
		} else {
			opt = OP.getProperty(OP.CLUSTALW_PWMATRIX, OP.DEFAULT_PWMATRIX) ;
			if(opt.equals("blosum") == false) alignOption += " /pwmatrix="+opt ;
			opt = OP.getProperty(OP.CLUSTALW_PWGAPOPEN, OP.DEFAULT_PWGAPOPEN) ;
			if(opt.equals("") == false && opt.equals("10.0") == false) alignOption += " /pwgapopen="+opt ;
			opt = OP.getProperty(OP.CLUSTALW_PWGAPEXT, OP.DEFAULT_PWGAPEXT) ;
			if(opt.equals("") == false && opt.equals("0.1") == false) alignOption += " /pwgapext="+opt ;
		}
		String host = OP.getProperty(OP.CORBA_CLUSTALW_SERVICE, OP.DEFAULT_SERVICE) ;//07-02
		if (host.toLowerCase().equals("ddbj")) {					//07-02
			opt = OP.getProperty(OP.CLUSTALW_RESULT, "www") ;		//07-02
			String adr = OP.getProperty(OP.CLUSTALW_ADDR, OP.DEFAULT_ADDR) ;//07-02
//			System.out.println(" HOST ="+host+", opt="+opt+", adr="+adr) ;//DEBUG
			if(opt.equals("www")) {									//07-02
				alignOption += " /result=www" ;						//07-02
				resultF = "www" ;									//07-02
			} else {												//07-02
				alignOption += " /result=mail /address=" + adr ;	//07-02
				resultF = "mail" ;									//07-02

				//------ add Tree Option Set ------ 07-03
				opt = OP.getProperty(OP.CLUSTALW_KIMURA, OP.DEFAULT_KIMURA) ;
				if(opt.equals("ON")) alignOption += " /kimura" ;
				opt = OP.getProperty(OP.CLUSTALW_TOSSGAP, OP.DEFAULT_TOSSGAP) ;
				if(opt.equals("ON")) alignOption += " /tossgaps" ;
				opt = OP.getProperty(OP.CLUSTALW_OUTPUTTREE, OP.DEFAULT_OUTPUTTREE) ;
				if(opt.equals("phylip") == false) alignOption += " /outputtree="+opt ;

				opt = OP.getProperty(OP.CLUSTALW_BOOTSTRAP, "OFF") ;
				if (opt.equals("ON")) {
					opt = OP.getProperty(OP.CLUSTALW_COUNT, OP.DEFAULT_COUNT) ;
					if(opt.equals(""))
						 alignOption += " /bootstrap=1000" ;
					else alignOption += " /bootstrap="+opt ;
					opt = OP.getProperty(OP.CLUSTALW_SEED, OP.DEFAULT_SEED) ;
					if(opt.equals("") == false && opt.equals("111") == false) alignOption += " /seed="+opt ;
					alignOption += " /bootlabels=node" ;
				} else {
					alignOption += " /tree" ;
				}
			}														//07-02
		} else {													//10-03
			resultF = "www" ;										//07-02
		}															//07-02
		alignOption += " " ;										//04-03
//		System.out.println(" Align Option ="+alignOption+"-") ;//DEBUG
	}
	//------ Make Tree Option Set ------add method 04-00
	private void treeOptSet() {
//		"/BOOTSTRAP=1000 /SEED=111 /OUTPUTTREE=phylip /KIMURA /BOOTLABELS=node" ;
		String opt = "" ;	// Work String
		treeOption = "" ;
		opt = OP.getProperty(OP.CLUSTALW_BOOTSTRAP, "OFF") ;
		if (opt.equals("ON")) {
			opt = OP.getProperty(OP.CLUSTALW_COUNT, OP.DEFAULT_COUNT) ;
			if(opt.equals(""))
				 treeOption += " /bootstrap=1000" ;
			else treeOption += " /bootstrap="+opt ;
			opt = OP.getProperty(OP.CLUSTALW_SEED, OP.DEFAULT_SEED) ;
			if(opt.equals("") == false && opt.equals("111") == false) treeOption += " /seed="+opt ;
			treeOption += " /bootlabels=node" ;
		} else {
			treeOption = " /tree" ;
		}

		opt = OP.getProperty(OP.CLUSTALW_KIMURA, OP.DEFAULT_KIMURA) ;
		if(opt.equals("ON")) treeOption += " /kimura" ;
		opt = OP.getProperty(OP.CLUSTALW_TOSSGAP, OP.DEFAULT_TOSSGAP) ;
		if(opt.equals("ON")) treeOption += " /tossgaps" ;
		opt = OP.getProperty(OP.CLUSTALW_OUTPUTTREE, OP.DEFAULT_OUTPUTTREE) ;
		if(opt.equals("phylip") == false) treeOption += " /outputtree="+opt ;
		treeOption += " " ;											//04-03
	}

//  ------ Check the Number of Sequence Data -----add method 02-02
	private boolean checkSeqNum(String SeqData){
		boolean rtnc = true;
		int cnt =0;
		for (int i=0; i < SeqData.length(); i++){
			if (SeqData.charAt(i) == '>') cnt++;
		}
		if (cnt < 2){
			status.setBackground(Color.yellow) ;
			status.setFont(appCom.boldFontLL) ;
			status.setText(" Please select over 1 Entry data !") ;
			rtnc = false;
		}
		return rtnc;
	}

//  ----- Check the Number of Alignment Data ----- add method 02-02
	private boolean checkAligNum() {
		boolean rtnc = true;
		StringTokenizer strTok = new StringTokenizer(alignData, "\n");
		try {
			strTok.nextToken();
		}
		catch (NoSuchElementException e) {
			status.setBackground(Color.yellow) ;
			status.setFont(appCom.boldFontLL) ;
			status.setText(" Alignment data is invalid !") ;
			rtnc = false;
		}

		//----- Get Number of SEQ -----
		int seqCnt = 0 ;
		String alnStr = "" ;
		while (strTok.hasMoreTokens()) {
			alnStr = strTok.nextToken();
			if (alnStr.startsWith(" ") == false) {
				seqCnt++ ;
			} else if (alnStr.startsWith(" Name")) {
				seqCnt++ ;
			}
		}
		//----- Check Number -----
		int boundnum = 3;
		if (treeAlgo.equals("ClustalW")) {
			boundnum = 1;
		} else if (treeAlgo.equals("DNAML")) {
			boundnum = 3;
		} else if (treeAlgo.equals("DNAPARS")) {
			boundnum = 2;
		}
		if (seqCnt <= boundnum) {
			status.setBackground(Color.yellow) ;
			status.setFont(appCom.boldFontLL) ;
			status.setText(" Please select over "+boundnum+" Entry data !") ;
			rtnc = false;
		}
		return rtnc;
	}

//  ----- Change Align Data for DNAML and DNAPARS ----- 02-01 Add Method
	private void changeAlignData(String outopt) {		//change all 10-02
		if (outopt.equals("clustal")) alignData = analyzCom.aln2phy(alignData);
//		else if (outopt.equals("fasta")) fasta2phy();
		else if (outopt.equals("gcg")) alignData = analyzCom.gcg2phy(alignData);
		else if (outopt.equals("gde")) alignData = analyzCom.gde2phy(alignData);
		else if (outopt.equals("pir")) alignData = analyzCom.pir2phy(alignData);
//		System.out.println("-- alignData --\n"+alignData);
	}


//  -------------------------
//  ----- FLIP Sub Tree -----	02-00 Add Method
//  -------------------------
	private void FlipTree() {
//		System.out.println(" clickName = "+clickName);//DEBUG
		//----- Search leftEnd -----
		int leftEnd = 0;//clickName start point of newickData
		int miniCheckNum = 8;
		miniCheckNum = clickName.indexOf(":") ;
		if (miniCheckNum < 0) miniCheckNum = clickName.length();// 1-Leaf only
		String miniClickName = clickName.substring(0, miniCheckNum);
		leftEnd = newickData.indexOf(miniClickName) ;
		clickName = newickData.substring(leftEnd, leftEnd+clickName.length());

		//----- Search comma position -----
		int nest = 0;
		int[] comma = new int[10];//Level-1 comma point of clickName
		int commaCnt = 0;
		for (int col = 0; col < clickName.length(); col++) {
			if (clickName.charAt(col) == '(') {
				nest++;
			} else if (clickName.charAt(col) == ')') {
				nest--;
			} else if ((clickName.charAt(col) == ',') && (nest == 1)) {
				comma[commaCnt] = col;
				commaCnt++;
			}
		}
		if (commaCnt == 0) return;// 1-Leaf only

		//----- Make each Branch String -----
		int[] punct = new int [commaCnt + 2];
		punct[0] = 0;
		punct[punct.length - 1] = clickName.length() - 1;
		for (int i=1; i<punct.length-1; i++) {
			punct[i] = comma[i-1];
		}
		String[] branchStr = new String[commaCnt + 1];//Change Strings
		for (int i = 0; i < branchStr.length; i++) {
			branchStr[i] = clickName.substring(punct[i]+1, punct[i+1]);
		}

		//----- flip clickName -----
		String tempClickName = "(";
		for (int i=branchStr.length-1; i >=0 ; i--) {
			tempClickName += branchStr[i] ;
			if (i != 0) tempClickName += ",";
		}
		tempClickName += ")";
		clickName = tempClickName ;//clickName change for Tree_drow
		//----- make newickData -----
		String tempStr = newickData.substring(0,leftEnd) + clickName +
			 newickData.substring(leftEnd+clickName.length(),newickData.length());
		newickData = tempStr ;
//		System.out.println(" newickData = "+newickData);//DEBUG
	}


//  -------------------------------
//  ----- CHANGE ROOT of TREE -----	02-00 Add Method
//  -------------------------------	08-03 Change All
	private void ChangeRoot() {
//		showTable();//DEBUG
//		System.out.println("\n clickName = "+clickName+"\n");//DEBUG

		//----- Search change point of newickTable -----
		int nest = 0;
		int s1 = 0, e1 = 0 ;
		int p1 = 0, p2 = 0 ;
		String name1 = "" ;
		String name2 = "" ;
		String wstr = clickName ;
		for (int i = 0; i < wstr.length(); i++) {
			if (wstr.charAt(i) == '(') nest++;
			else {
				p1 = i ;
				break ;
			}
		}
		p2 = wstr.indexOf(":") ;
		if (p2 > 0) name1 = wstr.substring(p1, p2) ;
		else name1 = wstr ;

		name2 = name1 ;
		if (nest > 0) {
			p2 = wstr.lastIndexOf(":") ;
//			if (nest > 1) p2 = wstr.lastIndexOf(":", p2-1);				//11-00
			if (wstr.charAt(p2-1) == ')') p2 = wstr.lastIndexOf(":", p2-1);//12-00
			p1 = wstr.lastIndexOf(",", p2-1)+1;						//11-00
			name2 = wstr.substring(p1, p2) ;
		}
//		System.out.println(" Name1 = "+name1+", Name2 = "+name2+", nest"+nest);//DEBUG
		//---- serch row ----
		for (int row=0; row<newRow ; row++) {
			if (newickTabl[row][NAMECOL].equals(name1)) s1 = row ;
			if (newickTabl[row][NAMECOL].equals(name2)) {
				e1 = row ;
				s1 -= nest ;
				break ;
			}
		}
		if (s1 == 0) return ;//Top root
		if (e1 == 0) {
			System.out.println("ERROR : ChangeRoot process error!");//DEBUG
			showTable();//DEBUG
			System.out.println("\n clickName = "+clickName+"\n");//DEBUG
			System.out.println(" Name1 = "+name1+", Name2 = "+name2+", nest"+nest);//DEBUG
			System.out.println(" S1 = "+s1+", E1 = "+e1);//DEBUG
			return ;
		}

		//-------- Change click root ---------
		int rootPare = Integer.valueOf(newickTabl[s1][PARECOL]).intValue();
		int wnewMax = newRow+1 ;//wNewick max size
		int wnewCnt = 0 ;		//wNewick counter
		String[][] wNewick = new String[wnewMax][newCol] ;
		int cpidx[] = new int[wnewMax] ;//wNewick copy row index
		for (int j=0; j<newRow; j++) {
			cpidx[j] = -1 ;
		}
		int npare = 1 ;		//NODE_PARENT_NO (NEST = PARE_NO + 1)
		int nodeNam = 1 ;	//NODE_NAME
		int opare = 0 ;		//ORIGINAL_PARENT_NO
		int wpare = 0 ;		//WORK_PARENT_NO
		int lnest = 1 ;		//LEAF_NEST
		double dist = 0. ;	//DISTANCE
//		System.out.println(" S1 = "+s1+", E1 = "+e1+", ROOT_Parent = "+rootPare);//DEBUG

		for (int j=s1; j<=e1; j++) {
			System.arraycopy(newickTabl[j], 0, wNewick[wnewCnt], 0, newCol) ;
			cpidx[j] = wnewCnt ;
			wpare = Integer.valueOf(newickTabl[j][PARECOL]).intValue();

			if (j == s1) {
				opare = rootPare ;
				wNewick[wnewCnt][PARECOL] = String.valueOf(npare) ;
				if (newickTabl[j][FLAGCOL].equals("NODE")) {
					nodeNam += 1 ;
					wNewick[wnewCnt][NAMECOL] = String.valueOf(nodeNam) ;
				}
				dist = (Double.valueOf(newickTabl[j][DISTCOL]).doubleValue()) / 2 ;
				wNewick[wnewCnt][DISTCOL] = distFormat.format(dist);
			} else {
				if (wpare < opare) {
					for (int m=j-1; m>s1; m--) {
						if (cpidx[m] < 0) continue ;
						int wp = Integer.valueOf(newickTabl[m][PARECOL]).intValue();
						if (wp == wpare) {
							npare = Integer.valueOf(wNewick[cpidx[m]][PARECOL]).intValue();
							break ;
						}
					}
				}
				if (wpare < opare)
					 wNewick[wnewCnt][PARECOL] = String.valueOf(npare);
				else wNewick[wnewCnt][PARECOL] = String.valueOf(nodeNam);
				if (newickTabl[j][FLAGCOL].equals("NODE")) {
					nodeNam += 1 ;
					wNewick[wnewCnt][NAMECOL] = String.valueOf(nodeNam);
				}
			}
			opare = wpare ;
			wnewCnt++ ;
		}
		System.arraycopy(wNewick[0], 0, wNewick[wnewCnt], 0, newCol) ;
		nodeNam += 1 ;
		wNewick[wnewCnt][NAMECOL] = String.valueOf(nodeNam);
		int addNam = nodeNam ;
		double dist2 = Double.valueOf(wNewick[0][DISTCOL]).doubleValue() ;
		dist = Double.valueOf(newickTabl[s1][DISTCOL]).doubleValue() - dist2 ;
		wNewick[wnewCnt][DISTCOL] = distFormat.format(dist);
		wNewick[wnewCnt][FLAGCOL] = "NODE";
		wnewCnt++ ;

		if (debugF) System.out.println(" CLICK ROOT END.  wnewCnt = "+wnewCnt);//DEBUG

		//--------- Change same Parent_No root ---------
		for (int j=0; j<newRow; j++) {
			if (cpidx[j] >= 0) continue ;

			opare = Integer.valueOf(newickTabl[j][PARECOL]).intValue();
			if (opare == rootPare) {
				System.arraycopy(newickTabl[j], 0, wNewick[wnewCnt], 0, newCol) ;
				cpidx[j] = wnewCnt ;
				wNewick[wnewCnt][PARECOL] = String.valueOf(nodeNam);
				if (newickTabl[j][FLAGCOL].equals("NODE")) {
					nodeNam += 1 ;
					wNewick[wnewCnt][NAMECOL] = String.valueOf(nodeNam);
				}
				wnewCnt++ ;

				for (int k=j+1; k<newRow; k++) {
					if (cpidx[k] >= 0) continue ;
					wpare = Integer.valueOf(newickTabl[k][PARECOL]).intValue();
					if (wpare <= rootPare) break ;	//End of same Parent_No data

					System.arraycopy(newickTabl[k], 0, wNewick[wnewCnt], 0, newCol) ;
					cpidx[k] = wnewCnt ;
					npare = nodeNam ;
					if (wpare < opare) {
						for (int m=k-1; m>j; m--) {
							if (cpidx[m] < 0) continue ;
							int wp = Integer.valueOf(newickTabl[m][PARECOL]).intValue();
							if (wp == wpare) {
								npare = Integer.valueOf(wNewick[cpidx[m]][PARECOL]).intValue();
								break ;
							}
						}
					}
					wNewick[wnewCnt][PARECOL] = String.valueOf(npare);
					if (newickTabl[k][FLAGCOL].equals("NODE")) {
						nodeNam += 1 ;
						wNewick[wnewCnt][NAMECOL] = String.valueOf(nodeNam);
					}
					opare = wpare ;
					wnewCnt++ ;
				}
			}
		}
		if (debugF) System.out.println(" SAME ROOT END.  wnewCnt = "+wnewCnt);//DEBUG

		//--------- Change upper root ---------
		npare = addNam ;
		boolean rootF = false ;	//click point conteined root sub-tree
		for (int j=s1-1; j>=0; j--) {
			if (cpidx[j] >= 0) continue ;
			if (j == 0) rootF = true ;
			opare = Integer.valueOf(newickTabl[j][PARECOL]).intValue();

			if (newickTabl[j][FLAGCOL].equals("NODE")) {
				System.arraycopy(newickTabl[j], 0, wNewick[wnewCnt], 0, newCol) ;
				cpidx[j] = wnewCnt ;
				wpare = Integer.valueOf(newickTabl[j][NAMECOL]).intValue();
				wNewick[wnewCnt][PARECOL] = String.valueOf(npare);
				nodeNam += 1 ;
				wNewick[wnewCnt][NAMECOL] = String.valueOf(nodeNam);
				npare = nodeNam ;
				int wcnt = wnewCnt ;
				wnewCnt++ ;
				if (wpare == 1) break ;

				//--------- change under root ---------
				for (int k=e1+1; k<newRow; k++) {
					if (cpidx[k] >= 0) continue ;
					wpare = Integer.valueOf(newickTabl[k][PARECOL]).intValue();
					if (wpare == opare) {//same under root search
						System.arraycopy(newickTabl[k], 0, wNewick[wnewCnt], 0, newCol) ;
						cpidx[k] = wnewCnt ;
						if (wNewick[wnewCnt][FLAGCOL].equals("NODE")) {
							wNewick[wnewCnt][PARECOL] = wNewick[cpidx[j]][NAMECOL];
							nodeNam += 1 ;
							wNewick[wnewCnt][NAMECOL] = String.valueOf(nodeNam);
						} else {
							wNewick[wnewCnt][PARECOL] = String.valueOf(nodeNam);
						}
						wnewCnt++ ;

						//--------- change under sub-tree ---------
						int kpare = wpare ;
						int mpare = wpare ;
						for (int m=k+1; m<newRow; m++) {
							if (cpidx[m] >= 0) continue ;
							wpare = Integer.valueOf(newickTabl[m][PARECOL]).intValue();
							if (wpare <= kpare) break ;	//End of same PARENT_No data

							System.arraycopy(newickTabl[m], 0, wNewick[wnewCnt], 0, newCol) ;
							cpidx[m] = wnewCnt ;
							if (wpare >= mpare) {
								wNewick[wnewCnt][PARECOL] = String.valueOf(nodeNam);
							} else {	//search same PARENT_No data
								for (int n=m-1; n>0; n--) {
									if (cpidx[n] < 0) continue ;
									int wp = Integer.valueOf(newickTabl[n][PARECOL]).intValue();
									if (wp == wpare) {
										wNewick[wnewCnt][PARECOL] = wNewick[cpidx[n]][PARECOL];
										break ;
									}
								}
							}
							if (newickTabl[m][FLAGCOL].equals("NODE")) {
								nodeNam += 1 ;
								wNewick[wnewCnt][NAMECOL] = String.valueOf(nodeNam);
							}
							mpare = wpare ;
							wnewCnt++ ;
						}
						npare = Integer.valueOf(wNewick[wcnt][NAMECOL]).intValue();
					}
				}
			} else {
//				if ((j == 0) || (newickTabl[j][PARECOL].equals(newickTabl[j+1][PARECOL]))) {
				wpare = Integer.valueOf(newickTabl[j+1][PARECOL]).intValue();
				if (opare <= wpare) {
					System.arraycopy(newickTabl[j], 0, wNewick[wnewCnt], 0, newCol) ;
					cpidx[j] = wnewCnt ;
					wNewick[wnewCnt][PARECOL] = String.valueOf(nodeNam);
					wnewCnt++ ;
				} else {
					for (int sp=j-1; sp>=0; sp--) {
//						if (newickTabl[sp][FLAGCOL].equals("NODE")) {
						if (newickTabl[sp][PARECOL].equals(newickTabl[j+1][PARECOL])) {
							opare = Integer.valueOf(newickTabl[sp][PARECOL]).intValue();
							for (int m=sp; m<=j; m++) {
								System.arraycopy(newickTabl[m], 0, wNewick[wnewCnt], 0, newCol) ;
								cpidx[m] = wnewCnt ;
								wpare = Integer.valueOf(newickTabl[m][PARECOL]).intValue();
								int pare = nodeNam ;
								if (wpare < opare) {
									for (int n=m-1; n>sp; n--) {
										if (cpidx[n] < 0) continue ;
										int wp = Integer.valueOf(newickTabl[n][PARECOL]).intValue();
										if (wp == wpare) {
											pare = Integer.valueOf(wNewick[cpidx[n]][PARECOL]).intValue();
											break ;
										}
									}
								}
								wNewick[wnewCnt][PARECOL] = String.valueOf(pare);
								if (newickTabl[m][FLAGCOL].equals("NODE")) {
									nodeNam += 1 ;
									wNewick[wnewCnt][NAMECOL] = String.valueOf(nodeNam);
								}
								opare = wpare ;
								wnewCnt++ ;
							}
							break ;
						}
					}
				}
				if (opare == 1) break ;
			}
		}
		if (debugF) System.out.println(" UPPER ROOT END.  wnewCnt = "+wnewCnt);//DEBUG

		//-------- Remain recode convert -------
		opare = 0 ;
		for (int j=0; j<newRow; j++) {
			if (cpidx[j] >= 0) continue ;
			System.arraycopy(newickTabl[j], 0, wNewick[wnewCnt], 0, newCol) ;
			cpidx[j] = wnewCnt ;
			wpare = Integer.valueOf(newickTabl[j][PARECOL]).intValue();
			if (wpare == 1) {
				if (newickTabl[0][FLAGCOL].equals("NODE")) {
					if (rootF) npare = Integer.valueOf(wNewick[cpidx[0]][NAMECOL]).intValue();
					else npare = Integer.valueOf(wNewick[cpidx[0]][PARECOL]).intValue();
				} else {
					npare = Integer.valueOf(wNewick[cpidx[0]][PARECOL]).intValue();
				}
			} else {
				if (wpare < opare) {
					for (int m=j-1; m>0; m--) {
						if (cpidx[m] < 0) continue ;
						int wp = Integer.valueOf(newickTabl[m][PARECOL]).intValue();
						if (wp == wpare) {
							npare = Integer.valueOf(wNewick[cpidx[m]][PARECOL]).intValue();
							break ;
						}
					}
				}
			}
			if (wpare < opare)
				 wNewick[wnewCnt][PARECOL] = String.valueOf(npare);
			else wNewick[wnewCnt][PARECOL] = String.valueOf(nodeNam);
			if (newickTabl[j][FLAGCOL].equals("NODE")) {
				nodeNam += 1 ;
				wNewick[wnewCnt][NAMECOL] = String.valueOf(nodeNam);
			}
			opare = wpare ;
			wnewCnt++ ;
		}
		if (debugF) System.out.println(" REMAIN ROOT END.  wnewCnt = "+wnewCnt);//DEBUG

		//-------- unusable node delete -------
		int delCnt = 0;
		int delP = 0;
		for (int j=0; j<wnewMax-1; j++) {
			if (wNewick[j][FLAGCOL].equals("NODE")) {
				boolean delF = false ;
				for (int k=j+1; k<wnewMax; k++) {
					if (delF) {
						if (wNewick[k][PARECOL].equals(wNewick[j][NAMECOL])) {
							delF = false ;
							break ;
						}
					} else {
						if (wNewick[k][PARECOL].equals(wNewick[j][NAMECOL])) {
							delF = true ;
							delP = k ;
						}
					}
				}
				if (delF) {
					if (debugF) 
						System.out.println(" Unusable node deletet = "+j);//DEBUG
					else {
						dist = Double.valueOf(wNewick[j][DISTCOL]).doubleValue() ;
						dist2 = Double.valueOf(wNewick[delP][DISTCOL]).doubleValue() ;
						wNewick[delP][DISTCOL] = distFormat.format(dist+dist2);
						wNewick[delP][PARECOL] = wNewick[j][PARECOL];
						wNewick[j][FLAGCOL] = "DELT";
						delCnt += 1;
					}
				}
			}
		}

		//-------- Nest reset -------
		opare = 0 ;
		for (int j=0; j<wnewMax; j++) {
			cpidx[j] = 0 ;
		}
		for (int j=0; j<wnewMax; j++) {
			if (cpidx[j] > 0) continue ;
			if (wNewick[j][FLAGCOL].equals("DELT")) continue ;
			wpare = Integer.valueOf(wNewick[j][PARECOL]).intValue();
			if (wNewick[j][PARECOL].equals("1")) {
				lnest = 1 ;
				wNewick[j][NESTCOL] = String.valueOf(lnest);
				cpidx[j] = lnest ;
				if (wNewick[j][FLAGCOL].equals("NODE")) lnest += 1 ;
			} else {
				if (wpare >= opare) {
					wNewick[j][NESTCOL] = String.valueOf(lnest);
					cpidx[j] = lnest ;
					if (wNewick[j][FLAGCOL].equals("NODE")) lnest += 1 ;
				} else {
					for (int m=j-1; m>0; m--) {
						if (cpidx[m] == 0) continue ;
						int wp = Integer.valueOf(wNewick[m][PARECOL]).intValue();
						if (wNewick[m][PARECOL].equals(wNewick[j][PARECOL])) {
							lnest = Integer.valueOf(wNewick[m][NESTCOL]).intValue();
							break ;
						}
					}
					wNewick[j][NESTCOL] = String.valueOf(lnest);
					cpidx[j] = lnest ;
					if (wNewick[j][FLAGCOL].equals("NODE")) lnest += 1 ;
				}
			}
			opare = wpare ;
		}

		//-------- Work -> NewickTable -------
		newickTabl = new String[wnewMax-delCnt][newCol] ;
		newickDegr = new int[wnewMax-delCnt] ;
		maxNest = 0 ;
		newRow = 0 ;
		for (int j=0; j<wnewMax; j++) {
			if (wNewick[j][FLAGCOL].equals("DELT")) continue ;
			System.arraycopy(wNewick[j], 0, newickTabl[newRow], 0, newCol) ;
			newRow += 1 ;

			nest = Integer.valueOf(wNewick[j][NESTCOL]).intValue();
			if (nest > maxNest) maxNest = nest;
		}
//		System.out.println(" newRow = "+newRow+", wnewMax = "+wnewMax+", delCnt = "+delCnt);//DEBUG
		//------ convert Nest to Toporogy -------
		toporogySet() ;

		if (debugF) showTable();//DEBUG
	}


//  ------------------------------------------
//  --------- Select Sequence Dialog ---------	10-00 change all
//  ------------------------------------------
	private boolean SelectSeq() {
		proteinF = false ;
		JRadioButton[] selButton = new JRadioButton[2] ;
		ButtonGroup bg = new ButtonGroup() ;
		SelListener selListener = new SelListener() ;
		selButton[0] = new JRadioButton(" DNA ", true) ;
		selButton[0].addActionListener(selListener);
		bg.add(selButton[0]);
		selButton[1] = new JRadioButton(" Protein ") ;
		selButton[1].addActionListener(selListener);
		bg.add(selButton[1]);

		Object[] options = { "OK", "CANCEL" };
		int rtn  = JOptionPane.showOptionDialog(ClustalW.this, (Object[])selButton
												,"Select Seqence"
												,JOptionPane.DEFAULT_OPTION
												,JOptionPane.QUESTION_MESSAGE
												,null, options, options[0]);
		if (rtn != JOptionPane.OK_OPTION) return false ;
		return true ;
	}
	//----- SelListener class -----
	class SelListener implements ActionListener {
		public void actionPerformed(ActionEvent e) {
			if (e.getActionCommand().equals("OK")) {
				selDialog.dispose();
			} else if (e.getActionCommand().equals(" DNA ")) {
				proteinF = false ;
			} else if (e.getActionCommand().equals(" Protein ")) {
				proteinF = true ;
			}
		}
	}


//  ------ Select Edit Sequence ---------- add 04-00
	private void SelectEdit() {
		editPat = buttonEdit[0];
		JRadioButton[] selButton = new JRadioButton[buttonEdit.length];
		ButtonGroup bg = new ButtonGroup();
		EditListener editListener = new EditListener();
		for (int i = 0; i < buttonEdit.length; i++) {
			if (i == 0) selButton[i] = new JRadioButton(buttonEdit[i],true);
			else		selButton[i] = new JRadioButton(buttonEdit[i]);
			bg.add(selButton[i]);
			selButton[i].addActionListener(editListener);
		}
		Object[] options = {"OK","CANCEL"};
		int rtn = JOptionPane.showOptionDialog(ClustalW.this,(Object[])selButton
												,"Select Edit Sequence Data"
												,JOptionPane.DEFAULT_OPTION
												,JOptionPane.QUESTION_MESSAGE
												,null,options,options[0]);
		if (rtn != JOptionPane.OK_OPTION) editPat = "";
	}
	//----- EditListener class -----
	class EditListener implements ActionListener {
		public void actionPerformed(ActionEvent e) {
			for (int i = 0;i < buttonEdit.length;i++) {
				if (e.getActionCommand().equals(buttonEdit[i])) {
					editPat = buttonEdit[i];
				}
			}
		}
	}


//  ----- Select Make Tree Algorithm -----	02-00 Add Method -- 02-02 modified
	private void SelectTree() {
		if (proteinF) buttonTalg = buttonTalgp;						//12-00
		else buttonTalg = buttonTalgn;								//12-00
		treeAlgo = buttonTalg[0] ;
		JRadioButton[] selButton = new JRadioButton[buttonTalg.length] ;
		ButtonGroup bg = new ButtonGroup() ;
		TreeListener treeListener = new TreeListener() ;
		for (int i=0; i<buttonTalg.length; i++) {
			if(i==0) selButton[i] = new JRadioButton(buttonTalg[i], true) ;
			else	 selButton[i] = new JRadioButton(buttonTalg[i]) ;
			bg.add(selButton[i]);
			selButton[i].addActionListener(treeListener);
		}
		Object[] options = { "OK", "CANCEL" };
		int rtn  = JOptionPane.showOptionDialog(ClustalW.this, (Object[])selButton
												,"Select Make Tree Algorithm"
												,JOptionPane.DEFAULT_OPTION
												,JOptionPane.QUESTION_MESSAGE
												,null, options, options[0]);
		if (rtn != JOptionPane.OK_OPTION) treeAlgo = "" ;
	}
	class TreeListener implements ActionListener {
		public void actionPerformed(ActionEvent e) {
			for (int i=0; i<buttonTalg.length; i++) {
				if (e.getActionCommand().equals(buttonTalg[i])) {
					treeAlgo = buttonTalg[i] ;
				}
			}
		}
	}
//  ----- Select Edit Tree Tool -----	11-00 Add Method
	private String SelectEditer() {
		editer = "Njplot";
		JRadioButton[] selButton = new JRadioButton[2] ;
		ButtonGroup bg = new ButtonGroup() ;
		EditerListener editerListener = new EditerListener() ;
		for (int i=0; i<2; i++) {
			if(i==0) selButton[i] = new JRadioButton("Njplot", true) ;
			else	 selButton[i] = new JRadioButton("TreeView") ;
			bg.add(selButton[i]);
			selButton[i].addActionListener(editerListener);
		}
		Object[] options = { "OK", "CANCEL" };
		int rtn  = JOptionPane.showOptionDialog(ClustalW.this, (Object[])selButton
												,"Select Edit Tree Tool"
												,JOptionPane.DEFAULT_OPTION
												,JOptionPane.QUESTION_MESSAGE
												,null, options, options[0]);
		if (rtn != JOptionPane.OK_OPTION) editer = "";
		return editer;
	}
	class EditerListener implements ActionListener {
		public void actionPerformed(ActionEvent e) {
			editer = e.getActionCommand();
		}
	}


//  ----------- MOUSE Click Point print ------------
	class PanelMouseListener implements MouseListener, MouseMotionListener {	//04-07
		//---- 04-07 --------
		private Graphics g;
		private boolean mode = false;
		private int begin_x  = -1 ;
		private int begin_y  = -1 ;
		private int end_x  = -1 ;
		private int end_y  = -1 ;
		private int new_x;
		private int new_y;
		private int old_x;
		private int old_y;
		private int drag_x;
		private int drag_y;
		//-------------------
		public void mouseClicked(MouseEvent me) {
			if (me.getSource() instanceof UTreeCanvas) {			//07-01
				zmwidth = -1;										//04-07
				zmheight = -1;										//04-07
				clickX = me.getX();									//07-03
				clickY = me.getY();									//07-03
				Object source = me.getSource() ;
				if (source instanceof MouseMovedInformer) {
					MouseMovedInformer informer = (MouseMovedInformer)source ;
					Object info = informer.mouseMovedInfo(me) ;
					if (info == null) {
//						Dendro.names = new Vector() ;				//08-00
//						Dendro.namecnt = 0 ;						//08-00
						canNewick.repaint() ;						//08-00
						status.setText(" ");						//08-00
					} else {
						clickName = info.toString() ;				//02-01
//						Dendro.nameGet(clickName) ;					//01-00
						canNewick.repaint() ;						//01-00
						status.setFont(appCom.defaultFont) ;		//07-03
						status.setBackground(Color.white) ;			//07-03
						status.setText(" "+clickName);				//02-01
//						if (Quant3.valuF) Quant3.canShape.repaint() ;//08-00
					}
				}
			}
		}
		//---- 04-07 --------
		public void mousePressed(MouseEvent me) {
			if (me.getSource() instanceof UTreeCanvas) {			//07-01
				g = canNewick.getGraphics();
	//			analyze(listArea) ;
				canNewick.repaint();
				begin_x = me.getX();
				begin_y = me.getY();
				old_x = begin_x;
				old_y = begin_y;
//			} else if (me.getSource() instanceof JScrollBar) {		//07-01
//				UTreeCanvas.paintF = false ;
//				UTreeCanvas.paintSP = "ClustalW" ;					//07-02
			}
		}
		public void mouseReleased(MouseEvent me) {
			if (me.getSource() instanceof UTreeCanvas) {			//07-01
				end_x = me.getX();
				end_y = me.getY();
				drawSelectRect(end_x, end_y, true);
				begin_x = -1;
				begin_y = -1;
//			} else if (me.getSource() instanceof JScrollBar) {		//07-01
//				UTreeCanvas.paintF = true ;
//				canNewick.repaint();
			}
		}
		public void mouseEntered(MouseEvent me) {}
		public void mouseExited(MouseEvent me) {}
		public void mouseDragged(MouseEvent me) {
			if (me.getSource() instanceof UTreeCanvas) {			//07-01
				drawSelectRect(old_x, old_y, false);
				new_x = me.getX();
				new_y = me.getY();
				drawSelectRect(new_x, new_y, false);
				old_x = new_x;
				old_y = new_y;
			}
		}
		public void mouseMoved(MouseEvent me) {
		}
		private void drawSelectRect(int wx, int wy, boolean mode){
			if(!mode){
				g.setXORMode(Color.red);
				g.setColor(Color.black);
			} else {
				g.setPaintMode();
				g.setColor(Color.red);
			}
			zmwidth = Math.abs(begin_x - wx);
			zmheight = Math.abs(begin_y - wy);
			if (begin_x >= 0){
				if (begin_x < wx){
					rect_start_x = begin_x;
				} else {
					rect_start_x = wx;
				}
				if (begin_y < wy){
					rect_start_y = begin_y;
				} else {
					rect_start_y = wy;
				}
				g.drawRect(rect_start_x, rect_start_y, zmwidth, zmheight);
			} else {
				zmwidth = -1;
				zmheight = -1;
			}
		}
	}


//  -----------------------------
//  ----- Make Newick Table ----- Add Method 02-01
//  -----------------------------
	private void makeNewickTable() {
		/****
		(
		(
		A.aaaa-1:0.03313,
		E.eeee-5:0.08980)
		499:0.03774,
		B.bbbb-2:0.01146,
		(
		C.cccc-3:0.07652,
		D.dddd-4:0.43459)
		997:0.59955)
		TRICHOTOMY;

		Newick Table Example
		 PARENT| NAME     | NEST | DISTANCE| TOPOLOGY| BOOTS  DEGR        +-A.aaaa-1
		 +-----+----------+------+---------+---------+------- ----      +-+
		 |  1  | 2        | NODE | 0.03774 | 0.10000 |  499     1       | +-E.eeee-5
		 |  2  | A.aaaa-1 | 2    | 0.03313 | 0.10000 |    0     1       |
		 |  2  | E.eeee-5 | 2    | 0.08980 | 0.10000 |    0     1       +----B.bbbb-2
		 |  1  | B.bbbb-2 | 1    | 0.01146 | 0.20000 |    0     2       |
		 |  1  | 3        | NODE | 0.59955 | 0.10000 |  997     1       |      +--C.cccc-3
		 |  3  | C.cccc-3 | 2    | 0.07652 | 0.10000 |    0     1       +------+
		 |  3  | D.dddd-4 | 2    | 0.43459 | 0.10000 |    0     1              +----D.dddd-4
		*****/

//		System.out.println("makeNewickTable() : newickData ="+newickData) ;//DEBUG
		int rowCnt = 0;
		int nest = 0;
		boolean unrootF = true;
		String rootLength = "0.00000";								//04-00

		maxNest = 0;
		for (int col = 0; col < newickData.length(); col++) {
//			System.out.println(" newickData : "+col+" ="+newickData.charAt(col)) ;//DEBUG
			if (newickData.charAt(col) == '(') {
				nest++;
				if (nest > maxNest) maxNest = nest;
			} else if (newickData.charAt(col) == ')') {
				nest--;
			} else if (newickData.charAt(col) == ':') {
				rowCnt++;
				if (nest == 0) {
					unrootF = false;
					rootLength = newickData.substring(col + 1, newickData.length() - 1);
//					System.out.println(" rootLength ="+rootLength) ;//DEBUG
				}
			}
		}
		newRow = rowCnt ;

//		System.out.println("makeNewickTable() : 2") ;//DEBUG
		newickTabl = new String[newRow][newCol];					//04-00
		newickDegr = new int[newRow] ;
		rowCnt = 0;
		nest = 0;
		int currentNode = 0;
		int nextNode = 1;
		int nestCnt = 0;
		int startCol = 0;
		int endCol = 0;

		if (unrootF == false) {
			newickTabl[rowCnt][PARECOL] = "0";
			newickTabl[rowCnt][NAMECOL] = "1";
			newickTabl[rowCnt][NESTCOL] = "1";
			newickTabl[rowCnt][DISTCOL] = distFormat.format(Double.valueOf(rootLength));
//			newickTabl[rowCnt][TOPOCOL] = distFormat.format(TOPOUNIT);
			newickTabl[rowCnt][TOPOCOL] = "N";
			newickTabl[rowCnt][BOOTCOL] = "0";						//04-00
			newickTabl[rowCnt][FLAGCOL] = "NODE";					//08-03
			newickDegr[rowCnt] = 1 ;
			rowCnt++;
		}

//		System.out.println("makeNewickTable() : 3") ;//DEBUG
		for (int col = 0; col < newickData.length(); col++) {
//			System.out.println(" newickData : "+col+" ="+newickData.charAt(col)) ;//DEBUG
			if (newickData.charAt(col) == ';') break;
			else if ((newickData.charAt(col) == '(') ||
					(newickData.charAt(col) == ',')) {
				if (newickData.charAt(col) == '(') {
					currentNode = nextNode;
					nextNode++;
					nest++;
				}
//				System.out.println("makeNewickTable() : 3-1") ;//DEBUG
				newickTabl[rowCnt][PARECOL] = String.valueOf(currentNode);
				if (newickData.charAt(col+1) == '(') {
					newickTabl[rowCnt][NAMECOL] = String.valueOf(nextNode);
					newickTabl[rowCnt][NESTCOL] = String.valueOf(nest);
					newickTabl[rowCnt][DISTCOL] = distFormat.format(Double.valueOf(rootLength));
					newickTabl[rowCnt][TOPOCOL] = "N";
					newickTabl[rowCnt][BOOTCOL] = "0";						//04-00
					newickTabl[rowCnt][FLAGCOL] = "NODE";					//08-03
					newickDegr[rowCnt] = 1 ;
					nestCnt = 1 ;
					for (startCol = col+2; startCol < newickData.length(); startCol++) {
						if (newickData.charAt(startCol) == '(') {
							nestCnt++ ;
						} else if (newickData.charAt(startCol) == ')') {
							nestCnt-- ;
						}
						if (nestCnt == 0) break ;
					}

//					System.out.println("makeNewickTable() : 3-2") ;//DEBUG
					if (newickData.charAt(startCol+1) != ':' && newickData.charAt(startCol+1) != ';') {//04-00
						int wkcol = startCol + 1 ;							//04-00
						for (startCol = startCol+2; startCol < newickData.length(); startCol++) {//04-00
							if (newickData.charAt(startCol) == ':') {		//04-00
								newickTabl[rowCnt][BOOTCOL] = newickData.substring(wkcol,startCol);//04-00
								startCol++;									//04-00
								break;										//04-00
							}												//04-00
						}													//04-00
					} else {												//04-00
						startCol += 2;										//04-00
					}														//04-00

//					System.out.println("makeNewickTable() : 3-22") ;//DEBUG
					for (endCol = startCol; endCol < newickData.length(); endCol++) {//04-00
						if (newickData.charAt(endCol) == ',' || newickData.charAt(endCol) ==')') {
							newickTabl[rowCnt][DISTCOL] = distFormat.format(Double.valueOf(newickData.substring(startCol, endCol)));//04-00
							break;
						}
					}
				} else {
//					System.out.println("makeNewickTable() : 3-3") ;//DEBUG
					startCol = col + 1;
					for (endCol = startCol; endCol < newickData.length(); endCol++) {
						if (newickData.charAt(endCol) == ':') {
							newickTabl[rowCnt][NAMECOL] = newickData.substring(startCol, endCol);
							newickTabl[rowCnt][NESTCOL] = String.valueOf(nest);
							newickTabl[rowCnt][DISTCOL] = distFormat.format(Double.valueOf(rootLength));
							newickTabl[rowCnt][TOPOCOL] = "N";
							newickTabl[rowCnt][BOOTCOL] = "0";				//04-00
							newickTabl[rowCnt][FLAGCOL] = "LEAF";			//08-03
							newickDegr[rowCnt] = maxNest - nest + 1 ;
							break;
						}
					}
					startCol = endCol + 1;
					for (endCol = startCol; endCol < newickData.length(); endCol++) {
						if (newickData.charAt(endCol) == ',' || newickData.charAt(endCol) == ')') {
							newickTabl[rowCnt][DISTCOL] = distFormat.format(Double.valueOf(newickData.substring(startCol, endCol)));
							col = endCol - 1 ;
							break;
						}
					}
				}
				rowCnt++;
			} 
			else if (newickData.charAt(col) == ')') {
//				System.out.println("makeNewickTable() : 3-4") ;//DEBUG
				String nameCheck;
				for (int row = 0; row < rowCnt; row++) {
					if (newickTabl[row][FLAGCOL].equals("NODE")) {
						if (Integer.valueOf(newickTabl[row][NAMECOL]).intValue() == currentNode) {
							currentNode = Integer.valueOf(newickTabl[row][PARECOL]).intValue();
							break;
						}
					}
				}
//				System.out.println("makeNewickTable() : 3-5") ;//DEBUG
				for (endCol = col+1; endCol < newickData.length(); endCol++) {
					if (newickData.charAt(endCol) == ',' || newickData.charAt(endCol) == ')') {
						col = endCol - 1 ;
						break;
					}
				}
				nest--;
			} 
		}

//		showTable();//DEBUG Print Newick_Table

		rootCnt = 0 ;												//02-00
		nodeCnt = 0 ;												//02-00
		reefCnt = 0 ;												//02-00
		for (int j=0; j<newRow; j++) {
			if (newickTabl[j][0] != null) {
				if (newickTabl[j][PARECOL].equals("1")) rootCnt++ ;
				if (newickTabl[j][FLAGCOL].equals("NODE")) nodeCnt++ ;
				else reefCnt++ ;
			}
		}
//		System.out.println(" newickTabl : root="+rootCnt+", node="+nodeCnt+", reef="+reefCnt) ;//DEBUG

		toporogySet() ;

//		showTable();			//DEBUG
//		tableToNewick("TREE");	//DEBUG
//		tableToNewick("TOPO");	//DEBUG
	}

	//-----------------------------------------
	//-------------- Toporogy Set -------------
	//-----------------------------------------
	private void toporogySet() {
		final double TOPOUNIT = 0.01;
		for (int j=0; j<newRow; j++) {
			if (newickTabl[j][FLAGCOL].equals("NODE"))
				 newickDegr[j] = 0 ;
			else newickDegr[j] = 1 ;
		}

		//----------- childe count set ------------
		for (int n=maxNest; n>1 ; n--) {
			String snest = String.valueOf(n) ;
			for (int k=0; k<newRow; k++) {
				if (newickTabl[k][NESTCOL].equals(snest)) {
					String pare = newickTabl[k][PARECOL] ;
					for (int j=0; j<newRow; j++) {
						if ((newickTabl[j][FLAGCOL].equals("NODE")) &&
							(newickTabl[j][NAMECOL].equals(pare))) {
							newickDegr[j] += newickDegr[k] ;
							break ;
						}
					}
				}
			}
		}
		//----------- max root check ------------
		int maxroot = 0 ;
		for (int j=0; j<newRow ; j++) {
			if (newickTabl[j][PARECOL].equals("1")) {
				if (newickDegr[j] > maxroot) maxroot = newickDegr[j] ;
			}
		}

		//----------- change childe count of same node ------------
		for (int j=0; j<newRow ; j++) {
			int jdeg = newickDegr[j] ;
			String pare = newickTabl[j][PARECOL] ;
			if (pare.equals("1")) {
				newickDegr[j] = maxroot - jdeg + 1 ;
			} else {
				for (int k=j+1; k<newRow; k++) {
					if (newickTabl[k][PARECOL].equals(pare)) {
						int kdeg = newickDegr[k] ;
						newickDegr[k] = jdeg ;
						newickDegr[j] = kdeg ;
						break ;
					}
				}
			}
		}

		//------------- convert Degr to Toporogy -------
		for (int j=0; j<newRow ; j++) {
			newickTabl[j][TOPOCOL] = distFormat.format(newickDegr[j] * TOPOUNIT);
		}
//		showTable();//DEBUG
	}


//  ----- Show NewickTable -----		Add Method 02-01
	private void showTable() {
		System.out.println("\n-------- Newick Table --------(maxNest="+maxNest+")--");
		System.out.println("NO.|PARE|NAME       | NEST |DISTANCE  |TOPOLOGY |BOOTST| FLAG |DEGR");
		System.out.println("---+----+-----------+------+----------+---------+------+------+----");
		String sp = "          " ;
		for (int row=0; row<newRow; row++) {
			if (row < 10)
				 System.out.print(" "+row);
			else System.out.print(row);
			for (int col=0; col<newickTabl[0].length; col++) {
				if (col == 0) {
					if (newickTabl[row][0].length() == 1)
						 System.out.print(" |  "+newickTabl[row][col]);
					else System.out.print(" | "+newickTabl[row][col]);
				} else if (col == 1) {
					String ss = newickTabl[row][col] ;
					int ln = ss.length() ;
					if (ln < 9) ss += sp.substring(0,9-ln) ;
					if (ln > 9) ss = newickTabl[row][col].substring(0,9) ;
					System.out.print(" | "+ss);
				} else if (col == 2) {
					String ss = newickTabl[row][col] ;
					int ln = ss.length() ;
					if (ln < 4) ss += sp.substring(0,4-ln) ;
					System.out.print(" | "+ss);
				} else if (col == 3) {
					if (newickTabl[row][3].length() == 7)
						 System.out.print(" |  "+newickTabl[row][col]);
					else System.out.print(" | "+newickTabl[row][col]);
				} else if (col == 5) {
					String ss = newickTabl[row][col] ;
					int ln = ss.length() ;
					if (ln < 4) ss = sp.substring(0,4-ln) + ss ;
					System.out.print(" | "+ss);
				} else {
					 System.out.print(" | "+newickTabl[row][col]);
				}
			}
			System.out.println(" | " + newickDegr[row]);
		}
	}

//  --------------------------------------------
//  ----- Make NewickData from NewickTable ----- AddMethod 02-01
//  --------------------------------------------
	private void tableToNewick(String mode) {
//		System.out.println("OLD : " + newickData);	//DEBUG
//		showTable();			//DEBUG

		boolean bootON = false;										//11-00
		if (newickData.indexOf("TRICHOTOMY") > 0) bootON = true;	//11-00
		int minNodeCnt = 1;
		int maxNodeCnt = 0;
		for (int row=0; row<newRow; row++) {
			if (maxNodeCnt < Integer.valueOf(newickTabl[row][PARECOL]).intValue()) {
				maxNodeCnt = Integer.valueOf(newickTabl[row][PARECOL]).intValue();
			}
			if (minNodeCnt > Integer.valueOf(newickTabl[row][PARECOL]).intValue()) {
				minNodeCnt = Integer.valueOf(newickTabl[row][PARECOL]).intValue();
			}
		}
		String[] nodeStr = new String[maxNodeCnt - minNodeCnt + 1];
		for (int n = 0; n < nodeStr.length; n++) {
			nodeStr[n] = "";
		}
		
		for (int row=0; row<newRow; row++) {
			int nodeNum = Integer.valueOf(newickTabl[row][PARECOL]).intValue() - minNodeCnt;
			if (nodeStr[nodeNum].length() != 0) {
				nodeStr[nodeNum] += ",";
			}
			if (newickTabl[row][FLAGCOL].equals("NODE")) {
				if (mode.equals("TREE")) {
					if (bootON) {									//11-00
						nodeStr[nodeNum] += "(" + newickTabl[row][NAMECOL] + ")" +
						                    newickTabl[row][BOOTCOL] + ":" + newickTabl[row][DISTCOL];//04-00
					} else {										//11-00
						nodeStr[nodeNum] += "(" + newickTabl[row][NAMECOL] + "):" + newickTabl[row][DISTCOL];
					}
				} else {
					nodeStr[nodeNum] += "(" + newickTabl[row][NAMECOL] + "):" + newickTabl[row][TOPOCOL];
				}
			} else {
				if (mode.equals("TREE")) {
					nodeStr[nodeNum] += newickTabl[row][NAMECOL] + ":" + newickTabl[row][DISTCOL];
				} else {
					nodeStr[nodeNum] += newickTabl[row][NAMECOL] + ":" + newickTabl[row][TOPOCOL];
				}
			}
		}

//		for (int i = 0; i < nodeStr.length; i++) {			//DEBUG
//			System.out.println(" nodeStr = "+nodeStr[i]);	//DEBUG
//		}													//DEBUG

		String tempStr = "";
		int startCol = 0;
		int endCol = 0;
		int col = 0;
		int nodeNum = 0;
//		System.out.println(" nodeStr[0] = "+nodeStr[0]);	//DEBUG
		while (col < nodeStr[0].length()) {
			char tempchar = nodeStr[0].charAt(col);
			tempStr += String.valueOf(tempchar);
//			if ((tempchar == '(') && (Character.isDigit(nodeStr[0].charAt(col+1)))) {//04-03
			if (tempchar == '(') {
				startCol = col + 1 ;
				endCol = startCol + 1 ;
				while (nodeStr[0].charAt(endCol) != ')') {
					endCol++;
				}
				nodeNum = Integer.valueOf(nodeStr[0].substring(startCol, endCol)).intValue();
				nodeStr[0] = nodeStr[0].substring(0, startCol) + nodeStr[nodeNum - minNodeCnt] + nodeStr[0].substring(endCol);
			}
			col++;
		}
		if (bootON) {											//11-00
			newickData = "(" + nodeStr[0] + ")TRICHOTOMY;";		//11-00
		} else {												//11-00
			newickData = "(" + nodeStr[0] + ");";
		}
//		System.out.println("NEW : " + newickData);	//DEBUG
	}

//  ---- EXAMPLE ----
	protected String example() {
		String exampleData = ">Sample-1<R>\n" +
							 "GGGCGCACGCGCGCAACACTGACAGAGACAGCGAGTTTTTTTCCTT\n" +
							 ">Sample-2<P>\n" +
							 "GGGCGCACGCGCGCTACACTGACAGAGACAGCGAGTCCTTTTTTTTCAAC\n"+
							 ">Sample-3<M>\n" +
							 "GGGCGCACGCGCGCTACACTGACTTTTTTTCCTTGGCGCACGCGC\n" +
							 ">Sample-4<G>\n" +
							 "GGGCGCAATCTTGTGAAACTTTGTCGTGATGGGGAGGGCGCACGCGCGCTACACTGAC\n" +
							 ">Sample-5<O>\n" +
							 "GGGCGCACGCGCGCTACACTGACAGAGACGGGGAGTTTTTTTCCTT\n" ;
		return exampleData ;
	}

/*  ------ MAIN ------
	public static void main(String[] args) {
		WindowListener l = new WindowAdapter() {
			public void windowClosing(WindowEvent e) {System.exit(0);}
		} ;
		frame = new JFrame("ClustalW") ;
		frame.addWindowListener(l) ;

		JOptionPane.setRootFrame(frame) ;

		frame.setCursor(Cursor.getPredefinedCursor(Cursor.WAIT_CURSOR)) ;
		Dimension screenSize = Toolkit.getDefaultToolkit().getScreenSize() ;
		frame.setLocation(screenSize.width/2-INITIAL_WIDTH/2, screenSize.height/2-INITIAL_HEIGHT/2) ;
		frame.setSize(INITIAL_WIDTH, INITIAL_HEIGHT) ;
		frame.show() ;
		ClustalW clustalW = new ClustalW() ;
		frame.getContentPane().setLayout(new BorderLayout()) ;
		frame.getContentPane().add(clustalW, BorderLayout.CENTER) ;
		frame.setCursor(Cursor.getPredefinedCursor(Cursor.DEFAULT_CURSOR)) ;
		frame.validate() ;
		frame.repaint() ;
		clustalW.requestDefaultFocus() ;
	}
*/
}
