# Supplementary material for: G-InforBIO: integrated system for microbial genomics
Source: BMC Bioinformatics. 2006 Aug 4;7:368. doi: 10.1186/1471-2105-7-368 (PMC1552091; doi:10.1186/1471-2105-7-368)
Supplement: Additional File 1 — G-InforBIO_Src_V177. Zipped file of the source code of G-InforBIO system [file 1471-2105-7-368-S1.zip › src/JP/AC/nig/wdcm/analysis/ClustalwServerDdbj.java]

////////////////////////////////////////////////////////////////
//                                                            //
//   class name : ClustalwServerDdbj                          //
//                                                            //
//   history    : 04-03 2001.11.14 K.koorikawa (HSK)          //
//                04-06 2001.12.17 K.koorikawa (HSK)          //
//                06-00 2002.06.24 K.koorikawa (HSK)          //
//                07-02 2002.11.18 K.koorikawa (HSK)          //
//                08-00 2003.03.14 K.Koorikawa (HSK)          //
//                08-03 2003.08.05 K.Koorikawa (HSK)          //
//                12-00 2005.12.27 K.Koorikawa (HSK)          //
//                13-00 2006.01.20 K.Koorikawa (HSK)          //
//                                                            //
////////////////////////////////////////////////////////////////
package JP.AC.nig.wdcm.analysis ;

import java.awt.* ;
import java.io.* ;
import java.lang.* ;
import java.net.* ;
import java.text.* ;
import java.util.* ;
import javax.swing.* ;
import org.omg.CORBA.* ;
import JP.AC.nig.wdcm.client.* ;

public class ClustalwServerDdbj {
//	private Socket socket = null ;
//	private DataInputStream	 istr  = null ;
//	private DataOutputStream ostr = null ;
	private String alinOpt = " " ;
	private String treeOpt = " " ;
	private String baseURL = "hypernig.nig.ac.jp" ;
	//------------ Job submit CGI -------------
//	private String cgiURL = "http://ortholog.nig.ac.jp/cgi-bin/homology/clustalw.cgi";//13-00
	private String cgiURL = "http://hypernig.nig.ac.jp/cgi-bin/homology/clustalw.cgi";//12-00
//	private String cgiURL = "http://hypernig.nig.ac.jp/cgi-bin/homology/nph-clustalw_submit.cgi";
	//------------ Job submit CGI parameter -------------
//	private String cgiSTR = "GET /cgi-bin/homology/nph-clustalw_submit.cgi?&lang=E&program=clustalw&result=www" ;
	private String cgiSTR = "&lang=E&program=clustalw" ;
//	private String cgiSTR = "&lang=E&program=clustalw&result=E-Mail&address=kori@lmi.hitachi-sk.co.jp" ;
//  "http://hypernig.nig.ac.jp/cgi-bin/homology/nph-clustalw_submit.cgi?&lang=E&program=clustalw&result=www"
//  "&is_align=1&is_tree=1&is_bootstrap=1
	//------------ Result search CGI -------------
//	private String cgiURL2 = "http://ortholog.nig.ac.jp/cgi-bin/homology/show_clustalw.cgi";//13-00
	private String cgiURL2 = "http://hypernig.nig.ac.jp/cgi-bin/homology/show_clustalw.cgi";//12-00
	//------------ Result search CGI parameter -------------
	private String cgiSTR2 = "&lang=E&program=clustalw&stack=";			//12-00
	private String result = "" ;										//07-02
	private static ObjectStore OS = ObjectStore.getInstance();			//07-00

	public ClustalwServerDdbj() {
	}
	public String ClustalW_ALIGN(String[][] table, String option) {
		if (option.length() > 0) {
			int st = 0 ;
			alinOpt = "&is_align=1&is_tree=0&is_bootstrap=0" ;
			st = option.indexOf("/result=") ;							//07-02
			if(st > 0) alinOpt += "&result="+option.substring(st+8, option.indexOf(" ",st)) ;//07-02
			st = option.indexOf("/address=") ;							//07-02
			if(st > 0) alinOpt += "&address="+option.substring(st+9, option.indexOf(" ",st)) ;//07-02
			st = option.indexOf("/type=") ;
			if(st > 0) alinOpt += "&type="+option.substring(st+6, option.indexOf(" ",st)) ;
			st = option.indexOf("/output=") ;
			if(st > 0) alinOpt += "&output="+option.substring(st+8, option.indexOf(" ",st)) ;
			st = option.indexOf("/outorder=") ;
			if(st > 0) alinOpt += "&outorder="+option.substring(st+10, option.indexOf(" ",st)) ;
			st = option.indexOf("/matrix=") ;
			if(st > 0) alinOpt += "&matrix="+option.substring(st+8, option.indexOf(" ",st)) ;
			st = option.indexOf("/gapopen=") ;
			if(st > 0) alinOpt += "&gapopen="+option.substring(st+9, option.indexOf(" ",st)) ;
			st = option.indexOf("/gapext=") ;
			if(st > 0) alinOpt += "&gapext="+option.substring(st+8, option.indexOf(" ",st)) ;
			st = option.indexOf("/gapdist=") ;
			if(st > 0) alinOpt += "&gapdist="+option.substring(st+9, option.indexOf(" ",st)) ;
			st = option.indexOf("/maxdiv=") ;
			if(st > 0) alinOpt += "&maxdiv="+option.substring(st+8, option.indexOf(" ",st)) ;
			if(option.indexOf("/endgaps") > 0) alinOpt += "&endgaps=1" ;
			if(option.indexOf("/nohgap") > 0) alinOpt += "&nohgap=1" ;
			if(option.indexOf("/nopgap") > 0) alinOpt += "&nopgap=1" ;
			if(option.indexOf("/quicktree") > 0) alinOpt += "&is_quicktree=1" ;
			st = option.indexOf("/ktuple=") ;
			if(st > 0) alinOpt += "&ktuple="+option.substring(st+8, option.indexOf(" ",st)) ;
			st = option.indexOf("/window=") ;
			if(st > 0) alinOpt += "&window="+option.substring(st+8, option.indexOf(" ",st)) ;
			st = option.indexOf("/score=") ;
			if(st > 0) alinOpt += "&score="+option.substring(st+7, option.indexOf(" ",st)) ;
			st = option.indexOf("/topdiags=") ;
			if(st > 0) alinOpt += "&topdiags="+option.substring(st+10, option.indexOf(" ",st)) ;
			st = option.indexOf("/pairgap=") ;
			if(st > 0) alinOpt += "&pairgap="+option.substring(st+9, option.indexOf(" ",st)) ;
			st = option.indexOf("/pwmatrix=") ;
			if(st > 0) alinOpt += "&pwmatrix="+option.substring(st+10, option.indexOf(" ",st)) ;
			st = option.indexOf("/pwgapopen=") ;
			if(st > 0) alinOpt += "&pwgapopen="+option.substring(st+11, option.indexOf(" ",st)) ;
			st = option.indexOf("/pwgapext=") ;
			if(st > 0) alinOpt += "&pwgapext="+option.substring(st+10, option.indexOf(" ",st)) ;

//			System.out.println(" ALIGN Option ="+alinOpt+"-") ;
		}

		String alnString = "" ;
		String line = null ;
		try {
			System.out.println(" Internal Server : ClustalW_ALIGN()") ;

			Socket socket = new Socket(baseURL, 80) ;
			BufferedReader istr = new BufferedReader(new InputStreamReader(socket.getInputStream()));
			java.io.DataOutputStream ostr = new java.io.DataOutputStream(socket.getOutputStream()) ;

			String newseq = "" ;
			for (int i=0; i<table.length; i++) {
				newseq += ">"+table[i][1]+"%0A" ;
				for (String s=table[i][3]; s.length()!=0; s=s.substring(Math.min(60, s.length()))) {
					newseq += s.substring(0, Math.min(60, s.length()))+"%0A" ;
				}
			}
			String ss = cgiSTR+alinOpt+"&qseq="+newseq+"\n" ;
			System.out.println(" CGI = "+ss) ;//DEBUG
			ostr.writeBytes(ss) ;	

			line = istr.readLine() ;
			while (line != null) {
				if (line.startsWith("<A HREF") && line.indexOf(">query.aln<")>0) {
					line = istr.readLine() ;
					while (line.startsWith("<A HREF")==false) {
//						System.out.println(" LINE = "+line) ;//DEBUG
						alnString += line + "\n" ;
						line = istr.readLine() ;
					}
				}
				line = istr.readLine() ;
//				System.out.println(" LINE = "+line) ;//DEBUG
			}

			istr.close() ;
			ostr.close() ;
			socket.close() ;
		} catch (Exception e) {
			appCom.MessageDialog("ClustalW Exe Error !", 0);			//08-00
			InforBIO.frame.setCursor(Cursor.getPredefinedCursor(Cursor.DEFAULT_CURSOR)) ;//04-00
		}
		return alnString ;
	}

	public String ClustalW_ALIGNfromFASTA(String fasta, String option) {
//		System.out.println(" IN Option ="+option+"-") ;
		String treeN = "query.ph<" ;									//06-00
		String out = "clu";												//10-01
		if (option.length() > 0) {
			alinOpt = "&is_align=1" ;									//07-02
			int st = option.indexOf("/result=") ;						//07-02
			if(st > 0) {												//07-02
				result = option.substring(st+8, option.indexOf(" ",st)) ;//07-02
				alinOpt += "&result="+result ;							//07-02
			}															//07-02
			st = option.indexOf("/address=") ;							//07-02
			if(st > 0) alinOpt += "&address="+option.substring(st+9, option.indexOf(" ",st)) ;//07-02

			//--------- Tree option set --------- add 07-02
			alinOpt += "&is_tree=1" ;								//08-00
			if(option.indexOf("/kimura") > 0) alinOpt += "&t_kimura=1" ;//08-00
			else alinOpt += "&t_kimura=0" ;							//08-00
			if(option.indexOf("/tossgaps") > 0) alinOpt += "&t_tossgaps=1" ;//08-00
			else alinOpt += "&t_tossgaps=0" ;						//08-00
			st = option.indexOf("/outputtree=") ;					//08-00
			if(st > 0) alinOpt += "&t_outputtree="+option.substring(st+12, option.indexOf(" ",st)) ;//08-00

			st = option.indexOf("/bootstrap=") ;
			if(st > 0) {
				alinOpt += "&is_bootstrap=1" ;						//08-00
				alinOpt += "&bootstrap="+option.substring(st+11, option.indexOf(" ",st)) ;
				if(option.indexOf("/kimura") > 0) alinOpt += "&b_kimura=1" ;
				else alinOpt += "&b_kimura=0" ;
				if(option.indexOf("/tossgaps") > 0) alinOpt += "&b_tossgaps=1" ;
				else alinOpt += "&b_tossgaps=0" ;
				st = option.indexOf("/outputtree=") ;
				if(st > 0) alinOpt += "&b_outputtree="+option.substring(st+12, option.indexOf(" ",st)) ;
				st = option.indexOf("/seed=") ;
				if(st > 0) alinOpt += "&seed="+option.substring(st+6, option.indexOf(" ",st)) ;
				treeN = "query.phb<" ;								//10-02
			} else {
				alinOpt += "&is_bootstrap=0" ;						//08-00
			}

			//---------- Align option set -------------
			st = option.indexOf("/type=") ;
			if(st > 0) alinOpt += "&type="+option.substring(st+6, option.indexOf(" ",st)) ;
			st = option.indexOf("/output=") ;
			if(st > 0) {
				alinOpt += "&output="+option.substring(st+8, option.indexOf(" ",st)) ;
				out = option.substring(st+8,st+11);				//10-01
			}
			st = option.indexOf("/outorder=") ;
			if(st > 0) alinOpt += "&outorder="+option.substring(st+10, option.indexOf(" ",st)) ;
			st = option.indexOf("/matrix=") ;
			if(st > 0) alinOpt += "&matrix="+option.substring(st+8, option.indexOf(" ",st)) ;
			st = option.indexOf("/gapopen=") ;
			if(st > 0) alinOpt += "&gapopen="+option.substring(st+9, option.indexOf(" ",st)) ;
			st = option.indexOf("/gapext=") ;
			if(st > 0) alinOpt += "&gapext="+option.substring(st+8, option.indexOf(" ",st)) ;
			st = option.indexOf("/gapdist=") ;
			if(st > 0) alinOpt += "&gapdist="+option.substring(st+9, option.indexOf(" ",st)) ;
			st = option.indexOf("/maxdiv=") ;
			if(st > 0) alinOpt += "&maxdiv="+option.substring(st+8, option.indexOf(" ",st)) ;
			if(option.indexOf("/endgaps") > 0) alinOpt += "&endgaps=1" ;
			if(option.indexOf("/nohgap") > 0) alinOpt += "&nohgap=1" ;
			if(option.indexOf("/nopgap") > 0) alinOpt += "&nopgap=1" ;
			if(option.indexOf("/quicktree") > 0) {
				alinOpt += "&is_quicktree=1" ;
				st = option.indexOf("/ktuple=") ;
				if(st > 0) alinOpt += "&ktuple="+option.substring(st+8, option.indexOf(" ",st)) ;
				st = option.indexOf("/window=") ;
				if(st > 0) alinOpt += "&window="+option.substring(st+8, option.indexOf(" ",st)) ;
				st = option.indexOf("/score=") ;
				if(st > 0) alinOpt += "&score="+option.substring(st+7, option.indexOf(" ",st)) ;
				st = option.indexOf("/topdiags=") ;
				if(st > 0) alinOpt += "&topdiags="+option.substring(st+10, option.indexOf(" ",st)) ;
				st = option.indexOf("/pairgap=") ;
				if(st > 0) alinOpt += "&pairgap="+option.substring(st+9, option.indexOf(" ",st)) ;
			} else {
				alinOpt += "&is_quicktree=0" ;
				st = option.indexOf("/pwmatrix=") ;
				if(st > 0) alinOpt += "&pwmatrix="+option.substring(st+10, option.indexOf(" ",st)) ;
				st = option.indexOf("/pwgapopen=") ;
				if(st > 0) alinOpt += "&pwgapopen="+option.substring(st+11, option.indexOf(" ",st)) ;
				st = option.indexOf("/pwgapext=") ;
				if(st > 0) alinOpt += "&pwgapext="+option.substring(st+10, option.indexOf(" ",st)) ;
			}
//			System.out.println(" ALIGN Option ="+alinOpt+"-") ;
		}

		String alnString = "" ;
		String phString = "" ;
		String line = null ;
		System.out.println(" DDBJ CGI Server : ClustalW ALIGN from FASTA ") ;//DEBUG

		int p1 = fasta.indexOf(";") ;								//08-03
		if (p1 > 0) {												//08-03
			int p0 = 0 ;											//08-03
			String wfasta = "" ;									//08-03
			for (; p1>0;) {											//08-03
				wfasta += fasta.substring(p0,p1)+"%3B" ;			//08-03
				p0 = p1+1 ;											//08-03
				p1 = fasta.indexOf(";",p0) ;						//08-03
			}														//08-03
			wfasta += fasta.substring(p0) ;							//08-03
			fasta = wfasta ;										//08-03
//			System.out.println(" FastaSEQ = "+fasta) ;//DEBUG
		}															//08-03

		//--------------- Job submit CGI call --------------
		String newseq = cgiSTR+alinOpt+"&qseq="+fasta ;
		System.out.println(" CGI = "+cgiSTR+alinOpt+"&qseq=ATGC..") ;//DEBUG
		URL addr = null;
		BufferedWriter writer = null;
//		URLConnection cgi = null;
		HttpURLConnection cgi = null ;									//07-00
		try {
//			addr = new URL(cgiURL);
			if (OS.ProxyHost.equals("")) {								//10-02
				addr = new URL(cgiURL);									//10-02
			} else {													//10-02
				addr = new URL("http", OS.ProxyHost, OS.ProxyPort, cgiURL);//10-02
				System.out.println("PROXY = "+OS.ProxyHost+"/"+OS.ProxyPort);//DEBUG
			}															//10-02
			cgi = (HttpURLConnection)addr.openConnection();				//07-00
//			cgi = addr.openConnection();
			cgi.setRequestMethod("POST");								//07-00
			cgi.setUseCaches(false);
			cgi.setRequestProperty("Content-type","text/plain");
			cgi.setDoInput(true);
			cgi.setDoOutput(true);
			writer = new BufferedWriter(new OutputStreamWriter(cgi.getOutputStream(),"SJIS"));
			writer.write(newseq);
			writer.close();
		} catch (Exception e) {
			try {
				if (writer!=null) writer.close();
			} catch (Exception e2) {}
			appCom.MessageDialog("DDBJ ClustalW_CGI Conect Error !", 0);//08-00
			System.out.println("DDBJ CLASTALW_CGI CONECT ERROR !");//DEBUG
			System.err.println(e);
			InforBIO.frame.setCursor(Cursor.getPredefinedCursor(Cursor.DEFAULT_CURSOR)) ;
			alnString = "ERROR: ClustalW conect error ! " ;//07-02
			return alnString ;
		}

		//--------------- Job submit request data read --------------
		BufferedReader reader = null;
		String requestNo = "";
		try {
			reader = new BufferedReader(new InputStreamReader(cgi.getInputStream(),"SJIS"));
			line = reader.readLine();
			if (result.equals("www")) {
				while (line != null) {
//					System.out.println(" LINE = "+line) ;//DEBUG
					if (line.indexOf("Your request number is [") > 0) {
						requestNo = line.substring(line.indexOf("[")+1, line.indexOf("]"));
//						System.out.println(" requestNo = "+requestNo);//DEBUG
						break;
					}
					line = reader.readLine() ;
				}
			} else {	//result = mail									//add 07-02
				while (line != null) {
//					System.out.println(" LINE = "+line) ;//DEBUG
					int sp = line.indexOf("Your request") ;
					if (sp > 0) {
						alnString = "DDBJ ClustalW result forwerded to E-Mail.\n" ;
						alnString += line.substring(sp, line.indexOf("</")) + "\n" ;
						break ;
					}
					line = reader.readLine() ;
				}
			}															//07-02
			reader.close();
			cgi.disconnect();										//07-00
//			System.out.println(" - CLASTALW CGI PROCESS END - ") ;//DEBUG
		}
		catch (IOException e) {
			try {
				if (reader!=null) reader.close();
			} catch (IOException e2) {}
			appCom.MessageDialog("DDBJ ClustalW_CGI Return Error !", 0);//08-00
			System.out.println("DDBJ CLASTALW_CGI RETURN ERROR !");//DEBUG
			System.err.println(e);
			InforBIO.frame.setCursor(Cursor.getPredefinedCursor(Cursor.DEFAULT_CURSOR)) ;
			alnString = "ERROR: ClustalW return error ! " ;			//07-02
			return alnString;
		}
		if (result.equals("mail")) return alnString;				//12-00

		//------------- Sleep --------------
		try {Thread.sleep(10000);//Sleep 10 Sec
		} catch (InterruptedException e) {}

		boolean waitF = true;										//11-01
		while (waitF) {
			//--------------- result search CGI call --------------add all 11-01
			newseq = cgiSTR2+requestNo;
//			System.out.println(" CGI2 = "+newseq);//DEBUG
			try {
				if (OS.ProxyHost.equals("")) {
					addr = new URL(cgiURL2);
				} else {
					addr = new URL("http", OS.ProxyHost, OS.ProxyPort, cgiURL2);
	//				System.out.println("PROXY = "+OS.ProxyHost+"/"+OS.ProxyPort);
				}
				cgi = (HttpURLConnection)addr.openConnection();
	//			cgi = addr.openConnection();
				cgi.setRequestMethod("POST");
				cgi.setUseCaches(false);
				cgi.setRequestProperty("Content-type","text/plain");
				cgi.setDoInput(true);
				cgi.setDoOutput(true);
				writer = new BufferedWriter(new OutputStreamWriter(cgi.getOutputStream(),"SJIS"));
				writer.write(newseq);
				writer.close();
			} catch (Exception e) {
				try {
					if (writer!=null) writer.close();
				} catch (Exception e2) {}
				appCom.MessageDialog("DDBJ ClustalW_CGI Conect Error !", 0);
				System.out.println("DDBJ CLASTALW_CGI CONECT ERROR !");//DEBUG
				System.err.println(e);
				InforBIO.frame.setCursor(Cursor.getPredefinedCursor(Cursor.DEFAULT_CURSOR));
				alnString = "ERROR: ClustalW conect error 2 ! ";
				return alnString;
			}

			//--------------- result data read --------------
			if (result.equals("www")) {								//07-02
				String alnnam = ">query.aln<";						//10-01
				if (out.equals("fas")) alnnam = ">query.fasta<";	//10-01
				else if (out.equals("gcg")) alnnam = ">query.msf<";	//10-01
				else if (out.equals("gde")) alnnam = ">query.gde<";	//10-01
				else if (out.equals("phy")) alnnam = ">query.phy<";	//10-01
				else if (out.equals("pir")) alnnam = ">query.pir<";	//10-01
				try {
		//			System.out.println(" - CLASTALW_CGI PROCESS START - ") ;//DEBUG
					reader = new BufferedReader(new InputStreamReader(cgi.getInputStream(),"SJIS"));
					line = reader.readLine();
					while (line != null) {
						if (line.indexOf("<INPUT TYPE=\"submit\" VALUE=\"View Result\">") > 0) {//11-01
							String ss = "INFO: Your request number is ["+requestNo+"]"+//12-00
										" now processing, please wait.";
							appCom.StatusMessage(ss, 0);
							System.out.println(ss);
							try {Thread.sleep(15000);//Sleep 15 Sec
							} catch (InterruptedException e) {}
							break;
						}

						if ((line.startsWith("<A HREF")) && (line.indexOf(alnnam) > 0)) {//10-01
							line = reader.readLine() ;
							if (line == null) break ;
							StringBuffer sb = new StringBuffer();			//10-02
							while (line.startsWith("<A HREF")==false) {
		//						System.out.println(" LINE = "+line) ;//DEBUG
	//							alnString += line + "\n" ;
								sb.append(line+"\n");						//10-02
								line = reader.readLine() ;
							}
							alnString = sb.toString();						//10-02
							waitF = false;									//11-01
	//						System.out.println("alnString = "+alnString);//DEBUG
						}
						if ((line.startsWith("<A HREF")) && (line.indexOf(treeN) > 0)) {//10-02 add all
							line = reader.readLine() ;
							StringBuffer sb = new StringBuffer();			//10-02
							while (line.indexOf("</PRE>") < 0) {
								if (line.startsWith("****")) break;
								sb.append(line);
								line = reader.readLine() ;
							}
							phString = sb.toString();						//10-02
							appCom.SaveFile("clustalw.ph", phString) ;		//10-02
	//						System.out.println("phString = "+phString);//DEBUG
	//						break ;
						}
						line = reader.readLine() ;
	//					System.out.println(" LINE = "+line) ;//DEBUG
					}
					reader.close();
					cgi.disconnect();										//07-00
		//			System.out.println(" - CLASTALW CGI PROCESS END - ") ;//DEBUG
				}
				catch (IOException e) {
					try {
						if (reader!=null) reader.close();
					} catch (IOException e2) {}
					appCom.MessageDialog("DDBJ ClustalW_CGI Return Error !", 0);//08-00
					System.out.println("DDBJ CLASTALW_CGI RETURN ERROR !");//DEBUG
					System.err.println(e);
					InforBIO.frame.setCursor(Cursor.getPredefinedCursor(Cursor.DEFAULT_CURSOR)) ;
					alnString = "ERROR: ClustalW return error 2 ! " ;			//07-02
					return alnString ;
				}

				p1 = alnString.indexOf("%3B") ;							//08-03
				if (p1 > 0) {											//08-03
					int p0 = 0 ;										//08-03
					String waln = "" ;									//08-03
					for (; p1>0;) {										//08-03
						waln += alnString.substring(p0,p1)+";" ;		//08-03
						p0 = p1+3 ;										//08-03
						p1 = alnString.indexOf("%3B",p0) ;				//08-03
					}													//08-03
					waln += alnString.substring(p0) ;					//08-03
					alnString = waln ;									//08-03
				}														//08-03
		//		System.out.println(" Aligned SEQ = "+alnString) ;//DEBUG
			}
		}

		return alnString ;
	}


	public String ClustalW_TREE(String table, String option) {
		String treeN = "query.ph<" ;									//06-00
		if (option.length() > 0) {
			int st = option.indexOf("/bootstrap=") ;
			if(st > 0) {
				treeN = "query.phb<" ;									//06-00
				treeOpt = "&result=www&is_align=0&is_bootstrap=1&is_tree=1" ;//07-02
				treeOpt += "&bootstrap="+option.substring(st+11, option.indexOf(" ",st)) ;
				if(option.indexOf("/kimura") > 0) treeOpt += "&b_kimura=1" ;
				else treeOpt += "&b_kimura=0" ;
				if(option.indexOf("/tossgaps") > 0) treeOpt += "&b_tossgaps=1" ;
				else treeOpt += "&b_tossgaps=0" ;
				st = option.indexOf("/outputtree=") ;
				if(st > 0) treeOpt += "&b_outputtree="+option.substring(st+12, option.indexOf(" ",st)) ;
				st = option.indexOf("/seed=") ;
				if(st > 0) treeOpt += "&seed="+option.substring(st+6, option.indexOf(" ",st)) ;
			} else {
				treeOpt = "&result=www&is_align=0&is_tree=1&is_bootstrap=0" ;//07-02
				if(option.indexOf("/kimura") > 0) treeOpt += "&t_kimura=1" ;
				else treeOpt += "&b_kimura=0" ;
				if(option.indexOf("/tossgaps") > 0) treeOpt += "&t_tossgaps=1" ;
				else treeOpt += "&b_tossgaps=0" ;
				st = option.indexOf("/outputtree=") ;
				if(st > 0) treeOpt += "&b_outputtree="+option.substring(st+12, option.indexOf(" ",st)) ;
			}
		}

		String phString = "" ;
		String line = null ;
		System.out.println(" DDBJ CGI Server : ClustalW TREE ") ;

		int p1 = table.indexOf(";") ;								//08-03
		if (p1 > 0) {												//08-03
			int p0 = 0 ;											//08-03
			String wtable = "" ;									//08-03
			for (; p1>0;) {											//08-03
				wtable += table.substring(p0,p1)+"%3B" ;			//08-03
				p0 = p1+1 ;											//08-03
				p1 = table.indexOf(";",p0) ;						//08-03
			}														//08-03
			wtable += table.substring(p0) ;							//08-03
			table = wtable ;										//08-03
//			System.out.println(" AlignSEQ = "+table) ;//DEBUG
		}															//08-03

		//--------------- Job submit CGI call --------------
		String newtbl = cgiSTR+treeOpt+"&qseq="+table ;
		System.out.println(" CGI = "+cgiSTR+treeOpt+"&qseq=ATGC...") ;//DEBUG
		URL addr = null;
		BufferedWriter writer = null;
//		URLConnection cgi = null;
		HttpURLConnection cgi = null ;									//07-00
//		System.out.println(" WRITE STREAM OPEN ") ;//DEBUG
		try {
//			addr = new URL(cgiURL);
			if (OS.ProxyHost.equals("")) {								//10-02
				addr = new URL(cgiURL);									//10-02
			} else {													//10-02
				addr = new URL("http", OS.ProxyHost, OS.ProxyPort, cgiURL);//10-02
			}															//10-02
			cgi = (HttpURLConnection)addr.openConnection();				//07-00
//			cgi = addr.openConnection();
			cgi.setRequestMethod("POST");								//07-00
			cgi.setUseCaches(false);
			cgi.setRequestProperty("Content-type","text/plain");
			cgi.setDoInput(true);
			cgi.setDoOutput(true);
			writer = new BufferedWriter(new OutputStreamWriter(cgi.getOutputStream(),"SJIS"));
			writer.write(newtbl);
			writer.close();
		} catch (Exception e) {
			try {
				if (writer!=null) writer.close();
			} catch (Exception e2) {}
			appCom.MessageDialog("DDBJ ClustalW_CGI Conect Error !", 0);//08-00
			System.out.println("DDBJ ClustalW_CGI Conect Error !");//DEBUG
			System.err.println(e);
			phString = "ERROR: ClustalW conect error ! " ;			//07-02
			InforBIO.frame.setCursor(Cursor.getPredefinedCursor(Cursor.DEFAULT_CURSOR)) ;
			return phString ;
		}

		//--------------- Job submit request data read --------------
		BufferedReader reader = null;
		String requestNo = "";
		try {
			reader = new BufferedReader(new InputStreamReader(cgi.getInputStream(),"SJIS"));
			line = reader.readLine();
			while (line != null) {
				if (line.indexOf("Your request number is [") > 0) {
					requestNo = line.substring(line.indexOf("[")+1, line.indexOf("]"));
//					System.out.println(" requestNo = "+requestNo);//DEBUG
					break;
				}
				line = reader.readLine() ;
			}
			reader.close();
			cgi.disconnect();										//07-00
		}
		catch (IOException e) {
			try {
				if (reader!=null) reader.close();
			} catch (IOException e2) {}
			appCom.MessageDialog("DDBJ ClustalW_CGI Return Error !", 0);//08-00
			System.out.println("DDBJ CLASTALW_CGI RETURN ERROR !");//DEBUG
			System.err.println(e);
			phString = "ERROR: ClustalW return error ! " ;			//07-02
			InforBIO.frame.setCursor(Cursor.getPredefinedCursor(Cursor.DEFAULT_CURSOR)) ;
		}

		//------------- Sleep --------------
		try {Thread.sleep(3000);//Sleep 3 Sec
		} catch (InterruptedException e) {}

		boolean waitF = true;										//11-01
		while (waitF) {
			//--------------- result search CGI call --------------add all 11-01
			newtbl = cgiSTR2+requestNo;
//			System.out.println(" CGI2 = "+newseq);//DEBUG
			try {
				if (OS.ProxyHost.equals("")) {
					addr = new URL(cgiURL2);
				} else {
					addr = new URL("http", OS.ProxyHost, OS.ProxyPort, cgiURL2);
				}
				cgi = (HttpURLConnection)addr.openConnection();
				cgi.setRequestMethod("POST");
				cgi.setUseCaches(false);
				cgi.setRequestProperty("Content-type","text/plain");
				cgi.setDoInput(true);
				cgi.setDoOutput(true);
				writer = new BufferedWriter(new OutputStreamWriter(cgi.getOutputStream(),"SJIS"));
				writer.write(newtbl);
				writer.close();
			} catch (Exception e) {
				try {
					if (writer!=null) writer.close();
				} catch (Exception e2) {}
				appCom.MessageDialog("DDBJ ClustalW_CGI Conect Error !", 0);
				System.out.println("DDBJ CLASTALW_CGI CONECT ERROR !");//DEBUG
				System.err.println(e);
				InforBIO.frame.setCursor(Cursor.getPredefinedCursor(Cursor.DEFAULT_CURSOR));
				phString = "ERROR: ClustalW conect error ! ";
				return phString;
			}

			//--------------- result data read --------------
			try {
	//			System.out.println(" - CLASTALW_CGI PROCESS START - ") ;//DEBUG
				reader = new BufferedReader(new InputStreamReader(cgi.getInputStream(),"SJIS"));
				line = reader.readLine();
				while (line != null) {
					if (line.indexOf("<INPUT TYPE=\"submit\" VALUE=\"View Result\">") > 0) {//11-01
						String ss = " Your request number is ["+requestNo+"]"+
									" now processing, please wait.";
						appCom.StatusMessage(ss, 0);
						System.out.println(ss);
						try {Thread.sleep(10000);//Sleep 10 Sec
						} catch (InterruptedException e) {}
						break;
					}
					if (line.startsWith("<A HREF") && line.indexOf(treeN)>0) {//06-00
						line = reader.readLine() ;
						StringBuffer sb = new StringBuffer();		//10-02
						while (line.indexOf("</PRE>") < 0) {
							if (line.startsWith("****")) break ;	//06-00
	//						System.out.println(" LINE = "+line) ;//DEBUG
	//						phString += line + "\n" ;
							sb.append(line);						//10-02
							line = reader.readLine() ;
						}
						phString = sb.toString();					//10-02
						waitF = false;								//11-01
						break ;										//06-00
					}
					line = reader.readLine() ;
//					System.out.println(" LINE = "+line) ;//DEBUG
				}
				reader.close();
	//			System.out.println(" - CLASTALW_CGI PROCESS END - ") ;//DEBUG
			}
			catch (IOException e) {
				try {
					if (reader!=null) reader.close();
				} catch (IOException e2) {}
				appCom.MessageDialog("DDBJ ClustalW_CGI Return Error !", 0);//08-00
				System.out.println("DDBJ CLASTALW_CGI RETURN ERROR !");//DEBUG
				System.err.println(e);
				phString = "ERROR: ClustalW return error ! " ;//07-02
				InforBIO.frame.setCursor(Cursor.getPredefinedCursor(Cursor.DEFAULT_CURSOR)) ;
			}

			p1 = phString.indexOf("%3B") ;							//08-03
			if (p1 > 0) {											//08-03
				int p0 = 0 ;										//08-03
				String waln = "" ;									//08-03
				for (; p1>0;) {										//08-03
					waln += phString.substring(p0,p1)+";" ;			//08-03
					p0 = p1+3 ;										//08-03
					p1 = phString.indexOf("%3B",p0) ;				//08-03
				}													//08-03
				waln += phString.substring(p0) ;					//08-03
				phString = waln ;									//08-03
			}														//08-03
		}
//		System.out.println(" PhString = "+phString) ;//DEBUG

		return phString ;
	}
}
