# Supplementary material for: G-InforBIO: integrated system for microbial genomics
Source: BMC Bioinformatics. 2006 Aug 4;7:368. doi: 10.1186/1471-2105-7-368 (PMC1552091; doi:10.1186/1471-2105-7-368)
Supplement: Additional File 1 — G-InforBIO_Src_V177. Zipped file of the source code of G-InforBIO system [file 1471-2105-7-368-S1.zip › src/JP/AC/nig/wdcm/analysis/ClustalwServerInternal.java]

////////////////////////////////////////////////////////////////
//                                                            //
//   class name : ClustalwServerInternal                      //
//                                                            //
//   history    : 02-00 2000.10.25 K.Takahashi (HSK)          //
//                04-00 2001.08.30 K.koorikawa (HSK)          //
//                07-00 2002.08.30 K.koorikawa (HSK)          //
//                08-00 2003.03.24 K.Koorikawa (HSK)          //
//                10-02 2004.07.07 K.Koorikawa (HSK)          //
//                                                            //
////////////////////////////////////////////////////////////////
package JP.AC.nig.wdcm.analysis ;

import java.awt.* ;
import java.io.* ;
import java.util.* ;
import java.net.* ;
import java.lang.* ;
import javax.swing.* ;
import JP.AC.nig.wdcm.client.* ;

public class ClustalwServerInternal {
	private ObjectStore OS = ObjectStore.getInstance() ;			//04-00
	private String tempDir = "./";	//OS.jarPath					//08-00
	private String clustalW_exe = "clustalw";						//02-00
	private String alinOpt = "";									//01-00
	private String treeOpt = "";									//01-00
	private String inifile = "Phylogeny.ini" ;						//02-00

	public ClustalwServerInternal() {
		try {														//02-00
			BufferedReader reader = new BufferedReader(new FileReader(inifile)) ;//02-00
			String line = reader.readLine() ;						//02-00
			while (line != null) {									//02-00
				int col = line.indexOf("=") + 1 ;					//02-00
				if (line.startsWith("CLUSTALW_EXE")) {				//02-00
					clustalW_exe = line.substring(col).trim() ;		//02-00
					break ;											//02-00
				}													//02-00
				line = reader.readLine() ;							//02-00
			}														//02-00
		} catch (Exception e) {										//02-00
			appCom.MessageDialog("File Read Error !", 0);//04-00
			InforBIO.frame.setCursor(Cursor.getPredefinedCursor(Cursor.DEFAULT_CURSOR)) ;//04-00
			System.out.println("Error : Phylogeny.ini file not found.") ;//02-00
		}															//02-00
		if (OS.JavaVer.startsWith("1.1")) tempDir = "";				//10-02
//		System.out.println("OS Name:"+OS.OSName+", JavaVer:"+OS.JavaVer);//DEBUG
	}

	public String ClustalW_ALIGN(String[][] table, String option) {	//04-00
		alinOpt = option ;											//04-00
		String alnString = "" ;
		try {
			System.out.println(" Internal Server : ClustalW_ALIGN()") ;
//			System.out.println("   Options ="+alinOpt) ;
			long filename = System.currentTimeMillis() ;
			String longname = String.valueOf(filename); 			//01-00
			String shortnam = longname.substring(longname.length() - 8); //01-00
			File batFile = new File(tempDir+shortnam+".bat") ;		//01-00
			File inFile	 = new File(tempDir+shortnam+".fst") ;		//01-00
			File alnFile = new File(tempDir+shortnam+".aln") ;		//01-00
			File dndFile = new File(tempDir+shortnam+".dnd") ;		//01-00

			FileWriter writer = new FileWriter(inFile) ;
			for (int i=0; i<table.length; i++) {
				writer.write(">"+table[i][1]+"\n") ;
				for (String s=table[i][3]; s.length()!=0; s=s.substring(Math.min(60, s.length()))) {
					writer.write(s.substring(0, Math.min(60, s.length()))+"\n") ;
				}
			}
			writer.close() ;
			writer = null ;

			if (OS.OSName.startsWith("Mac") || OS.OSName.equals("UNIX")) {//07-00
				alinOpt = alinOpt.replace('/', '-') ;				//04-00
				ExcelStringTokenizer opt = new ExcelStringTokenizer(alinOpt," ") ;
				int cnt = opt.countTokens() ;
				String[] command = new String[cnt+2] ;
				command[0] = tempDir+clustalW_exe ;					//08-00
				command[1] = "-infile="+inFile.toString() ;
				for (int j = 0; j < cnt; j++) {
					command[j+2] = opt.nextToken() ;
				}
				Process process = Runtime.getRuntime().exec(command);
				process.waitFor() ;
			} else {
				writer = new FileWriter(batFile) ;
	//			writer.write(clustalW_exe+ alinOpt +" /INFILE="+inFile.toString()+
	//						" /OUTFILE="+alnFile.toString()+" > nul") ; //01-00
				writer.write(clustalW_exe+" /infile="+inFile.toString()+alinOpt+" > nul") ;//04-00
				writer.close() ;  writer = null ;
				Process process = Runtime.getRuntime().exec(batFile.toString());
				process.waitFor() ;
			}

			FileReader reader = new FileReader(alnFile) ;
			BufferedReader br = new BufferedReader(reader) ;
			for (String line=br.readLine(); line!=null; line=br.readLine()) {
				alnString += line + "\n" ;
			}
			reader.close() ;
			reader = null ;

			inFile.delete() ;
			batFile.delete() ;
			alnFile.delete() ;
			dndFile.delete() ;
		} catch (Exception e) {
			appCom.MessageDialog("ClustalW Error !", 0);			//04-00
			InforBIO.frame.setCursor(Cursor.getPredefinedCursor(Cursor.DEFAULT_CURSOR)) ;//04-00
//			throw new AnalysisException(e.toString()) ;
		}
		return alnString ;
	}

	public String ClustalW_ALIGNfromFASTA(String fasta, String option) {//04-00
		alinOpt = option ;											//04-00
		String out = "clu";											//10-01
		int p = alinOpt.indexOf("/output=");						//10-01
		if (p > 0) out = alinOpt.substring(p+8,p+11);				//10-01
		String alnString = "" ;
//		System.out.println(" Option = "+option) ;
		try {
			System.out.println(" Internal Server : ClustalW ALIGN from FASTA") ;
			long filename = System.currentTimeMillis() ;
			String longname = String.valueOf(filename); 
			String shortnam = longname.substring(longname.length() - 8);
			File batFile = new File(tempDir+shortnam+".bat") ;
			File inFile	 = new File(tempDir+shortnam+".fst") ;
			File alnFile = new File(tempDir+shortnam+".aln") ;
			if (out.equals("fas")) alnFile = new File(tempDir+shortnam+".fst");//10-01
			else if (out.equals("gcg")) alnFile = new File(tempDir+shortnam+".msf");//10-01
			else if (out.equals("gde")) alnFile = new File(tempDir+shortnam+".gde");//10-01
			else if (out.equals("phy")) alnFile = new File(tempDir+shortnam+".phy");//10-01
			else if (out.equals("pir")) alnFile = new File(tempDir+shortnam+".pir");//10-01
			File wphFile = new File(tempDir+shortnam+".ph") ;		//10-02
			File phFile	 = new File(tempDir+"clustalw.ph") ;		//10-02
			File phbFile = new File(tempDir+shortnam+".phb") ;		//10-02
			File dndFile = new File(tempDir+shortnam+".dnd") ;
//			File msgFile = new File(tempDir+shortnam+".msg") ;
			phFile.delete() ;										//10-02

			FileWriter writer = new FileWriter(inFile) ;
			writer.write(fasta) ;
			writer.close() ;
			writer = null ;

//			System.out.println("   O.S Name = "+OS.OSName) ;
			if (OS.OSName.equals("Mac")) {							//07-00
				alinOpt = alinOpt.replace('/', '-') ;				//04-00
				ExcelStringTokenizer opt = new ExcelStringTokenizer(alinOpt," ") ;
				int cnt = opt.countTokens() ;
				String[] command = new String[cnt+2] ;
				command[0] = tempDir+clustalW_exe ; 
//				System.out.println(" OPT = "+command[0]) ;
				command[1] = "-infile="+inFile.toString() ;
//				System.out.println(" OPT = "+command[1]) ;
				for (int j = 0; j < cnt; j++) {
					command[j+2] = opt.nextToken() ;
//					System.out.println(" OPT = "+command[j+2]) ;
				}
				Process process = Runtime.getRuntime().exec(command);
				process.waitFor() ;
			} else if (OS.OSName.equals("MacX") || OS.OSName.equals("UNIX")) {//08-00
				alinOpt = alinOpt.replace('/', '-') ;				//04-00
				writer = new FileWriter(batFile) ;
				writer.write("#!/bin/sh\n") ;
				writer.write(tempDir+clustalW_exe+alinOpt+" -infile="+inFile.toString()+" -outfile="+alnFile.toString()+" >/dev/null\n") ;	//08-00
				System.out.println("  CMD ="+tempDir+clustalW_exe+alinOpt+" -infile="+inFile.toString()+" -outfile="+alnFile.toString()+" >/dev/null\n") ;
				writer.close() ;
				writer = null ;
				Process process = Runtime.getRuntime().exec("chmod +x "+batFile.toString()) ;
				process.waitFor() ;
				process = Runtime.getRuntime().exec(batFile.toString()) ;
				process.waitFor() ;
			} else {
				writer = new FileWriter(batFile) ;
	//			writer.write(clustalW_exe+ alinOpt +" /INFILE="+inFile.toString()+
	//						" /OUTFILE="+alnFile.toString()+" > "+msgFile.toString()) ; //01-00
				String command = clustalW_exe+" /infile="+inFile.toString()+ alinOpt +" > null" ;//04-00
				System.out.println("  CMD ="+command) ;
				writer.write(command) ;										//04-00
				writer.close() ;
				writer = null ;
				Process process = Runtime.getRuntime().exec(batFile.toString());
				process.waitFor() ;
			}

			FileReader reader = new FileReader(alnFile) ;
			BufferedReader br = new BufferedReader(reader) ;
			StringBuffer sb = new StringBuffer();						//10-02
			for (String line=br.readLine(); line!=null; line=br.readLine()) {
//				System.out.println(" Line = "+line);//DEBUG
				sb.append(line+"\n");									//10-02
			}
			alnString = sb.toString();									//10-02
			reader.close() ;
			reader = null ;

			inFile.delete() ;
			batFile.delete() ;
			alnFile.delete() ;
			dndFile.delete() ;
//			msgFile.delete() ;
		} catch (Exception e) {
			appCom.MessageDialog("ClustalW Error !", 0);//04-00
			InforBIO.frame.setCursor(Cursor.getPredefinedCursor(Cursor.DEFAULT_CURSOR)) ;//04-00
//			throw new AnalysisException(e.toString()) ;
		}
		return alnString ;
	}

	public String ClustalW_TREE(String table, String option) {			//04-00
		treeOpt = option ;												//04-00
		String phString = "" ;
		try {
			System.out.println(" Internal Server : ClustalW TREE") ;
			long filename = System.currentTimeMillis() ;
			String longname = String.valueOf(filename);
			String shortnam = longname.substring(longname.length() - 8);
			File batFile = new File(tempDir+shortnam+".bat") ;
			File inFile	 = new File(tempDir+shortnam+".aln") ;
			File phFile	 = new File(tempDir+shortnam+".ph") ;
			File phbFile = new File(tempDir+shortnam+".phb") ;			//04-00
			File dndFile = new File(tempDir+shortnam+".dnd") ;			//04-00
//			File msgFile = new File(tempDir+shortnam+".msg") ;
			
			FileWriter writer = new FileWriter(inFile) ;
			writer.write(table) ;
			writer.close() ;
			writer = null ;

			if (OS.OSName.equals("Mac")) {								//07-00
				treeOpt = treeOpt.replace('/', '-') ;					//04-00
				ExcelStringTokenizer opt = new ExcelStringTokenizer(treeOpt," ") ;
				int cnt = opt.countTokens() ;
				String[] command = new String[cnt+2] ;
				command[0] = tempDir+clustalW_exe ; 					//08-00
				command[1] = "-infile="+inFile.toString() ;
				for (int j = 0; j < cnt; j++) {
					command[j+2] = opt.nextToken() ;
				}
				Process process = Runtime.getRuntime().exec(command);
				process.waitFor() ;
			} else if (OS.OSName.equals("MacX") || OS.OSName.equals("UNIX")) {//08-00
				treeOpt = treeOpt.replace('/', '-') ;					//08-00
				writer = new FileWriter(batFile) ;
				writer.write("#!/bin/sh\n") ;
				writer.write(tempDir+clustalW_exe+treeOpt+" -infile="+inFile.toString()+" >/dev/null\n") ;	//01-00
				System.out.println(" CMD ="+tempDir+clustalW_exe+alinOpt+" -infile="+inFile.toString()+" >/dev/null\n") ;
				writer.close() ;
				writer = null ;
				Process process = Runtime.getRuntime().exec("chmod +x "+batFile.toString()) ;
				process.waitFor() ;
				process = Runtime.getRuntime().exec(batFile.toString()) ;
				process.waitFor() ;
			} else {
				writer = new FileWriter(batFile) ;
	//			writer.write(clustalW_exe+ treeOpt +" /INFILE="+inFile.toString()
	//						+" /NEWTREE="+phFile.toString()+" > "+msgFile.toString()) ; //01-00
				String command = clustalW_exe+" /infile="+inFile.toString()+ treeOpt +" > null" ;//04-00
				System.out.println("  CMD ="+command) ;
				writer.write(command) ;										//04-00
				writer.close() ;
				writer = null ;
				Process process = Runtime.getRuntime().exec(batFile.toString());
				process.waitFor() ;
			}

			FileReader reader ;											//04-00
			if (treeOpt.indexOf("bootstrap") >= 0)						//04-00
				 reader = new FileReader(phbFile) ;						//04-00
			else reader = new FileReader(phFile) ;						//04-00
			BufferedReader br = new BufferedReader(reader) ;
			StringBuffer sb = new StringBuffer();						//10-02
			for (String line=br.readLine(); line!=null; line=br.readLine()) {
				phString += line + "\n" ;
				sb.append(line);										//10-02
			}
			phString = sb.toString();									//10-02
			reader.close() ;
			reader = null ;

			inFile.delete() ;
			batFile.delete() ;
			phFile.delete() ;
			phbFile.delete() ;											//04-00
			dndFile.delete() ;
//			msgFile.delete() ;
		} catch (Exception e) {
			appCom.MessageDialog("ClustalW Error ! ", 0);				//04-00
			InforBIO.frame.setCursor(Cursor.getPredefinedCursor(Cursor.DEFAULT_CURSOR)) ;//04-00
//			throw new AnalysisException(e.toString()) ;
		}
		return phString ;
	}
}
