# Supplementary material for: G-InforBIO: integrated system for microbial genomics
Source: BMC Bioinformatics. 2006 Aug 4;7:368. doi: 10.1186/1471-2105-7-368 (PMC1552091; doi:10.1186/1471-2105-7-368)
Supplement: Additional File 1 — G-InforBIO_Src_V177. Zipped file of the source code of G-InforBIO system [file 1471-2105-7-368-S1.zip › src/JP/AC/nig/wdcm/analysis/Codonfrq2Fasta.java]

////////////////////////////////////////////////////////////////
//                                                            //
//   class name : Codonfrq2Fasta                              //
//                                                            //
//   history    : 12-00 2005.08.01 K.Koorikawa (HSK)          //
//                                                            //
////////////////////////////////////////////////////////////////
package JP.AC.nig.wdcm.analysis ;

import java.awt.*;
import java.awt.event.*;
import java.io.*;
import java.net.*;
import java.text.*;
import java.util.*;
import javax.swing.*;
import javax.swing.event.*;
import javax.swing.text.*;
import JP.AC.nig.wdcm.client.* ;

public class Codonfrq2Fasta {
	private String gene = "";	//Gene name
	private String wgene = "";	//CDS Gene name
	private String seq = null;	//SEQ line
	private int genno = 0;		//Genome name No
	private int seqlng = 0;		//FlatFile SEQ length

	private String outputfile = "AVSOM_.txt";
	private String stl = "";	//Start location
	private String enl = "";	//End location
	private int reccnt = 0;	//Record reccnt

	private ObjectStore OS = ObjectStore.getInstance();
	private static final DecimalFormat fFormat = new DecimalFormat("0.000000");

	private int[] ALL_CODON = new int[64];
	private int[] bcont = new int[4];
	private int[][][] ncodon = new int[4][4][4];
	private double[] xx = new double[64];

	public Codonfrq2Fasta(){
		seqlng = 0;
		File avFile = new File(outputfile);
//		avFile.delete() ;
	}
	public int CountCodon(String fnam, int gno, PrintWriter out) {
		genno = gno;
		String[] wgenom = (String[])OS.genomeNam.elementAt(gno);
		gene = wgenom[1];

		System.out.println(new Date()+" - Count Codon start ");//DEBUG
		StringBuffer sb = new StringBuffer();
		FileReader ffReader = null ;
		try {
//			System.out.println(" Fasta file read start :"+fnam);//DEBUG
			int count = 0;
			ffReader = new FileReader(fnam);
			BufferedReader lineRead = new BufferedReader(ffReader) ;
			String line = lineRead.readLine() ;
			wgene = line.substring(1);
			line = lineRead.readLine() ;
			while (line != null){
				if (line.startsWith(">")) {
					seq = sb.toString();
					seqlng = seq.length();
					codoncount(seq, seqlng);
//					float gc = (float)(bcont[1]+bcont[3])/nb;	// gc: GC content in 3rd pos.
					avfout(out);

					//-------------------------
					sb = new StringBuffer();
					wgene = line.substring(1);
//					ffcnt++;
//					System.out.println(ffcnt+" OLD = "+oldg+", NEW = "+gene);//DEBUG
					line = lineRead.readLine() ;
				}

				sb.append((line.trim()).toUpperCase());
				line = lineRead.readLine() ;
			}
			seq = sb.toString();
			seqlng = seq.length();
			codoncount(seq, seqlng);
			avfout(out);

			ffReader.close() ;
			ffReader = null ;
		} catch (Exception e) {
			try {
				ffReader.close() ;
				ffReader = null ;
			} catch (Exception ex) {}
			System.out.println(" Fasta file read error in CountCodon !");
			e.printStackTrace(System.out) ;
			return -1;
		}

		System.out.println(new Date()+" - Count Codon end ");//DEBUG
		return reccnt;
	}

	private void avfout(PrintWriter out) {
		for(int j=0; j<4; j++){
			for(int k=0; k<4; k++){
				for(int m=0; m<4; m++){
					xx[j*4*4+k*4+m] = (float)ncodon[j][k][m];
					ALL_CODON[j*4*4+k*4+m] += ncodon[j][k][m];
				}
			}
		}

		int rtn = normalize4();
		if(rtn == 0){
			int p = wgene.indexOf("..");
			if (p < 0) System.out.println(" Gene name error in CountCodon ! : "+wgene);
			stl = wgene.substring(0, p);
			enl = wgene.substring(p+2);
			out.print(genno+"\t"+gene+"\t"+64+"\t"+stl+"\t"+enl+"\t"+reccnt);
//			System.out.println(genno+" "+gene+" "+64+" "+stl+" "+enl+" "+reccnt);//DEBUG
			for(int j=0; j<64; j++){
				out.print("\t"+fFormat.format(xx[j]));
			}
			out.print("\n");
		} else {
			System.out.println(" Normalize error in CountCodon !");
		}
		reccnt++;
	}


	private void codoncount(String seq, int nb) {
		char[] ss = new char[3];
		char[] base = {'T','C','A','G'};	// nucleotide order to TCAG

		//---- Initialization of bcont[] and ncodon[][][] ---
		for(int j=0; j<4; j++) bcont[j] = 0; 
		for(int j=0; j<4; j++)
			for(int k=0; k<4; k++) 
				for(int m=0; m<4; m++) ncodon[j][k][m] = 0;

		//---- Incrementation of bcont[] and ncodon[][][]  ---
		for(int n=0; n<(nb/3); n++){
			ss[0] = seq.charAt(3*n);
			ss[1] = seq.charAt(3*n+1);
			ss[2] = seq.charAt(3*n+2);
			for(int j=0; j<4; j++) {
				if(ss[0] == base[j]) {
					bcont[j]++;
					for(int k=0; k<4; k++) {
						if(ss[1] == base[k]) {
							bcont[k]++;
							for(int m=0; m<4; m++) {
								if(ss[2] == base[m]) {
									ncodon[j][k][m]++;
									bcont[m]++;
									break;
								}
							}
							break;
						}
					}
					break;
				}
			}
		} 
	}


	private int normalize4() {
		int[] fam = {20,36,48,52,60};
		int[] two = {0,8,12,24,26,40,42,56,58};
		int[][] six = {{2,3,16,17,18,19},{4,5,6,7,44,45},{28,29,30,31,46,47}};
		// static int six[1][6]={4,5,6,7,44,45};
		// static int six[2][6]={28,29,30,31,46,47};
		float sum = 0;
		int error = 0;

		for(int k=0; k<5; k++) {
			sum = 0;
			for(int i=0; i<4; i++) sum += xx[fam[k]+i];
			if(sum == 0) {
				for(int i=0; i<4; i++) xx[fam[k]+i] = 1.0;
			} else {
				for(int i=0; i<4; i++) xx[fam[k]+i] /= (sum/4.0);
			}
		}

		for(int k=0; k<9; k++) {
			sum = 0;
			for(int i=0; i<2; i++) sum += xx[two[k]+i];
			if(sum == 0){
				for(int i=0; i<2; i++) xx[two[k]+i] = 1.0;
			}else{
				for(int i=0; i<2; i++) xx[two[k]+i] /= (sum/2.0);
			}
		}

		sum = 0;
		for(int i=0; i<3; i++) sum += xx[32+i];
		if(sum == 0){
			for(int i=0; i<3; i++) xx[32+i] = 1.0;
		} else {
			for(int i=0; i<3; i++) xx[32+i] /= (sum/3.0);
		}

		xx[15] = 1.0;
		xx[35] = 1.0;
		xx[10] = xx[11] = xx[14] = 0.0;

		for(int k=0; k<3; k++){
			sum = 0;
			for(int i=0; i<6; i++) sum += xx[six[k][i]];
			if(sum == 0){
				for(int i=0; i<6; i++) xx[six[k][i]] = 1.0;
			}else{
				for(int i=0; i<6; i++) xx[six[k][i]] /= (sum/6.0);
			}
		}
		return error;
	}
}
