# Supplementary material for: G-InforBIO: integrated system for microbial genomics
Source: BMC Bioinformatics. 2006 Aug 4;7:368. doi: 10.1186/1471-2105-7-368 (PMC1552091; doi:10.1186/1471-2105-7-368)
Supplement: Additional File 1 — G-InforBIO_Src_V177. Zipped file of the source code of G-InforBIO system [file 1471-2105-7-368-S1.zip › src/JP/AC/nig/wdcm/analysis/ColorSelect.java]

////////////////////////////////////////////////////////////////
//                                                            //
//   class name : ColorSelect                                 //
//                                                            //
//   history    : 12-00 2005.08.03 K.Koorikawa (HSK)          //
//                                                            //
////////////////////////////////////////////////////////////////
package JP.AC.nig.wdcm.analysis ;

import java.awt.* ;
import java.awt.event.* ;
import java.awt.image.*;
import java.io.* ;
import java.net.* ;
import java.text.*;
import java.util.* ;
import javax.swing.* ;
import javax.swing.event.* ;
import javax.swing.text.* ;
import JP.AC.nig.wdcm.client.* ;
import JP.AC.nig.wdcm.analysis.* ;

public class ColorSelect {
	private int wsize = 200, hsize = 600;
	public JFrame frame ;
	private JPanel borderPanel ;
	private JPanel groundPanel ;

	//----------- Button Name -------------
//	private String[] buttonStr = {"Exit"} ;
//	private JButton[] button   = new JButton[buttonStr.length] ;
	private JButton[] buttonCC = null ;
	private ButtonListener buttonListener = new ButtonListener() ;

	private Color[] selectColor = null;
	private int colorMax = 40;
	private int genNo = 0;
	private String select = "";
	private SelfOrganizingMap som = SelfOrganizingMap.getInstance();

	public ColorSelect(int gno) {
//		System.out.println(" - ColorSelect Panel Set ") ;//DEBUG
		frame = new JFrame("G"+(gno+1)+" Color Select");
		frame.getContentPane().setLayout(new BorderLayout()) ;
		frame.setIconImage(Toolkit.getDefaultToolkit().getImage("InforBIO.jpg"));
		frame.addWindowListener(new frameListener());
		genNo = gno;

		// color allocation
		selectColor = new Color[colorMax];
		buttonCC = new JButton[colorMax];
//		System.out.println(" colorMax = "+colorMax);//DEBUG
		for (int i=0; i<colorMax; i++) {
			selectColor[i] = new Color(getColor(i));
		}

		initComponents();

//		Dimension screenSize = Toolkit.getDefaultToolkit().getScreenSize() ;
//		frame.setLocation(screenSize.width/2+200, screenSize.height/2-300) ;
		Point p = InforBIO.frame.getLocationOnScreen();		//13-00
		frame.setLocation(p.x+600, p.y);					//13-00
		frame.setSize(wsize, hsize);
		frame.show() ;
	}

	public void initComponents(){
		groundPanel = new JPanel(new BorderLayout());
		groundPanel.setBorder(appCom.Empty5555_Lowered);
		frame.getContentPane().add(groundPanel, BorderLayout.CENTER) ;
		Box yBox = new Box(BoxLayout.Y_AXIS);
		JScrollPane SP = new JScrollPane(yBox);
		groundPanel.add(SP, BorderLayout.CENTER) ;

		//----------- Genome List ------------
		JPanel p1 = appCom.CreateGridLayoutPanel() ;
//		p1.setBorder(BorderFactory.createTitledBorder(" CDS ")) ;
		p1.setLayout(new GridLayout(colorMax, 1, 1, 1)) ;
		yBox.add(p1) ;

		for (int i=0; i<colorMax; i++) {
			buttonCC[i] = appCom.CreateControlButton(" "+(i+1)+" ");
			buttonCC[i].setActionCommand("Color:"+i);
			buttonCC[i].addActionListener(buttonListener);
			buttonCC[i].setFont(appCom.plainFontS);
//			buttonCC[i].setForeground(selectColor[i]);
			buttonCC[i].setBackground(selectColor[i]);
			buttonCC[i].setEnabled(true);
			p1.add(buttonCC[i]);
		}

		//----------- BUTTON ------------
/*		JPanel p0 = appCom.CreateGridLayoutPanel() ;
		p0.setBorder(appCom.Empty1111) ;
		for (int i=0; i<buttonStr.length; i++) {
			button[i] = appCom.CreateControlButton(buttonStr[i]) ;
			button[i].setActionCommand(buttonStr[i]) ;
			button[i].addActionListener(buttonListener) ;
			button[i].setEnabled(true) ;
			p0.add(button[i]) ;
		}
		groundPanel.add(p0, BorderLayout.SOUTH) ;
*/
	}

	private int getColor(int gn) {
//		String s = SomViewer.geneColor(gn);
		String s = getColorStr(gn);
		return Integer.parseInt(s, 16);
	}
	private String getColorStr(int gn) {
		String s = "0000ff";	//blue
		switch(gn%40) {	//genome number
			case  0: s = "ffb6c1"; break;	//lightpink
			case  1: s = "ff6699"; break;	//dark orange
			case  2: s = "cc00cc"; break;	//violet
			case  3: s = "ff00ff"; break;	//dark pink
			case  4: s = "ff99ff"; break;	//pink
			case  5: s = "cc99ff"; break;	//purple
			case  6: s = "9933ff"; break;	//blueviolet
			case  7: s = "6633cc"; break;	//navy
			case  8: s = "0000ff"; break;	//royalblue
			case  9: s = "1e90ff"; break;	//dodgerblue
			case 10: s = "00ccff"; break;	//cyan
			case 11: s = "00ffff"; break;	//cyan
			case 12: s = "99ffff"; break;	//light blue
			case 13: s = "7fffd4"; break;	//aquamarine
			case 14: s = "00ced1"; break;	//darkturquoise
			case 15: s = "4682b4"; break;	//steelblue
			case 16: s = "5f9ea0"; break;	//cadetblue
			case 17: s = "20b2aa"; break;	//lightseagreen
			case 18: s = "66cdaa"; break;	//mediumaquamarine
			case 19: s = "8fbc8f"; break;	//darkseagreen
			case 20: s = "009966"; break;	//green
			case 21: s = "00cc66"; break;	//yellowgreen
			case 22: s = "99cc00"; break;	//light green
			case 23: s = "33ff33"; break;	//light green
			case 24: s = "adff2f"; break;	//greenyellow
			case 25: s = "ccffcc"; break;	//yellow green
			case 26: s = "ffff00"; break;	//light yellow
			case 27: s = "ffd700"; break;	//gold
			case 28: s = "bdb76b"; break;	//darkkhaki
			case 29: s = "999900"; break;	//olive
			case 30: s = "b8860b"; break;	//darkgoldenrod
			case 31: s = "ff9900"; break;	//orange
			case 32: s = "ff9966"; break;	//peru
			case 33: s = "cc6633"; break;	//coral
			case 34: s = "a52a2a"; break;	//brown
			case 35: s = "ffcccc"; break;	//bisque
			case 36: s = "e6e6fa"; break;	//lavender
			case 37: s = "ccccff"; break;	//glay blue
			case 38: s = "b0c4de"; break;	//lightsteelblue
			case 39: s = "cccccc"; break;	//lightgrey
			default: s = "999999"; break;	//glay
		}
		return s;
	}

	class ButtonListener implements ActionListener {
		public void actionPerformed(ActionEvent e) {
			String ac = e.getActionCommand() ;
//			InforBIO.frame.setCursor(Cursor.getPredefinedCursor(Cursor.DEFAULT_CURSOR)) ;
			if (ac.startsWith("Color:")) {
				String cc = ac.substring(6);
//				System.out.println(" Select Color = "+cc);//DEBUG
				int cno = Integer.parseInt(cc);
//				SomViewer.gencolor[genNo] = SomViewer.geneColor(cno);
				SomViewer.gencolor[genNo] = getColorStr(cno);
				GenomeColorList.buttonCC[genNo].setBackground(new Color(getColor(cno))) ;
				som.reView();	//SOM Review button
				GenomeColorList.CSF = false ;
				frame.dispose() ;
			} 
			else if (ac.equals("Exit")) {
				GenomeColorList.CSF = false ;
				frame.dispose() ;
			} 
		}
	}

	class frameListener extends WindowAdapter {
		public void windowClosing(WindowEvent e) {
			GenomeColorList.CSF = false ;
			frame.dispose();
		}
	}
}
