# Supplementary material for: G-InforBIO: integrated system for microbial genomics
Source: BMC Bioinformatics. 2006 Aug 4;7:368. doi: 10.1186/1471-2105-7-368 (PMC1552091; doi:10.1186/1471-2105-7-368)
Supplement: Additional File 1 — G-InforBIO_Src_V177. Zipped file of the source code of G-InforBIO system [file 1471-2105-7-368-S1.zip › src/JP/AC/nig/wdcm/analysis/DiagMatrix.java]

package JP.AC.nig.wdcm.analysis ;

public class DiagMatrix extends Matrix {
	public DiagMatrix(double[][] v) {
		super(v) ;
		for (int i = 0; i < v.length; i++) {
			for (int j = 0; j < v[i].length; j++) {
				if ((i != j) && (v[i][j] != 0.0)) {
					throw new Error("non zero value for non diagonal.") ;
				}
			}
		}
	}
	public DiagMatrix(double[] diag) {
		super(diag) ;
	}
	public Matrix transpose() {
		double[] diag = new double[val.length] ;
		for (int i = 0; i < val.length; i++) {
			diag[i] = val[i][i] ;
		}
		return new DiagMatrix(diag) ;
	}
	public DiagMatrix inverse() {
		double[] result = new double[val.length] ;
		for (int i = 0; i < val.length; i++) {
			result[i] = 1.0 / val[i][i] ;
		}
		return new DiagMatrix(result) ;
	}
	public DiagMatrix sqrt() {
		double[] result = new double[val.length] ;
		for (int i = 0; i < val.length; i++) {
			result[i] = Math.sqrt(val[i][i]) ;
		}
		return new DiagMatrix(result) ;
	}
}
