# Supplementary material for: G-InforBIO: integrated system for microbial genomics
Source: BMC Bioinformatics. 2006 Aug 4;7:368. doi: 10.1186/1471-2105-7-368 (PMC1552091; doi:10.1186/1471-2105-7-368)
Supplement: Additional File 1 — G-InforBIO_Src_V177. Zipped file of the source code of G-InforBIO system [file 1471-2105-7-368-S1.zip › src/JP/AC/nig/wdcm/analysis/DichotomousFork.java]

////////////////////////////////////////////////////////////////
//                                                            //
//   class name : DichotomousFork                             //
//                                                            //
//   history    : 00-00 1999.12.15 K.Kittaka   (HSK)          //
//                02-00 2000.06.26 I.Muto      (HSK)          //
//                                                            //
////////////////////////////////////////////////////////////////
package JP.AC.nig.wdcm.analysis ;

public class DichotomousFork extends DichotomousTree {
	String[] taxa;
	public DichotomousFork(int n) {
		this.taxa = new String[n];
	}

	public void set(int i, String taxa) {
		this.taxa[i] = taxa;
	}

	public String toString() {
		String concat = "[" + taxa[0];
		int taxnumber = 1;												//02-00
		for (int taxindex = 1; taxindex < taxa.length; taxindex++) {
			boolean collision = false;									//02-00
			for (int taxcheck = 0; taxcheck < taxindex; taxcheck++) {	//02-00
				if(taxa[taxcheck].equals(taxa[taxindex])){				//02-00
					collision = true;									//02-00
				}														//02-00
			}															//02-00
			if (collision == false) {									//02-00
				concat = concat + "  /  " + taxa[taxindex];				//02-00
				taxnumber++;											//02-00
			}															//02-00
		}
		if (taxnumber == 1) {											//02-00
			return taxa[0];												//02-00
		} else {														//02-00
			return concat + "]";
		}																//02-00
	}

	public DichotomousTree identify(java.util.Dictionary assays) {
		return this;
	}
}
