# Supplementary material for: G-InforBIO: integrated system for microbial genomics
Source: BMC Bioinformatics. 2006 Aug 4;7:368. doi: 10.1186/1471-2105-7-368 (PMC1552091; doi:10.1186/1471-2105-7-368)
Supplement: Additional File 1 — G-InforBIO_Src_V177. Zipped file of the source code of G-InforBIO system [file 1471-2105-7-368-S1.zip › src/JP/AC/nig/wdcm/analysis/DichotomousNode.java]

////////////////////////////////////////////////////////////////
//                                                            //
//   class name : DichotomousNode                             //
//                                                            //
//   history    : 00-00 1999.12.15 K.Kittaka   (HSK)          //
//                01-00 2000.04.05 K.Takahashi (HSK)          //
//                08-03 2003.09.16 K.Koorikawa (HSK)          //
//                                                            //
////////////////////////////////////////////////////////////////
package JP.AC.nig.wdcm.analysis ;

public class DichotomousNode extends DichotomousTree {
	String symassay;
	String[] reaction;
	DichotomousTree[] subtrees;

	public DichotomousNode(String symassay, String[] reaction, DichotomousTree[] subtrees) {
		this.symassay = symassay;	//Search key = Item name
		this.reaction = reaction;	//Value of leaf
		this.subtrees = subtrees;	//Sub Tree
	}
	public DichotomousNode(String symassay, int n) {
		this.symassay = symassay;
		this.reaction = new String[n];
		this.subtrees = new DichotomousTree[n];
	}

	public void set(int i, String label, DichotomousTree subtree) {
		reaction[i] = label;
		subtrees[i] = subtree;
	}

	public DichotomousTree identify(java.util.Dictionary assays) {
//		System.out.println(" identify symassay = "+symassay);//DEBUG
		String wassay = symassay.toLowerCase() ;						//08-03
		String prove = (String)(assays.get(wassay));	//Value of Key    08-03
		if ((prove != null) && (prove.length() > 0)) {
//			System.out.println(" PROVE = "+prove);//DEBUG
			int index = 0;
			while ((index < reaction.length) && 
				  !(prove.equals(reaction[index]))) {
//					System.out.println("   REACT = "+reaction[index]);//DEBUG
				index++;
			}
			if (index < reaction.length) {
//				System.out.println(" RTN = "+subtrees[index].identify(assays));//DEBUG
				return subtrees[index].identify(assays);
			}
			else {
				return null;
			}
		}
		else {
			return this;
		}
	}

	public String AssayName() {
		return symassay;
	}

	public String toString() {
		String result = AssayName() + "(";
		int i = 0;
		if (i < reaction.length) {
			result += reaction[i] + " : " + subtrees[i].toString();			//01-00
			i++;
		}
		while (i < reaction.length) {
			result += ", " + reaction[i] + " : " + subtrees[i].toString();	//01-00
			i++;
		}
		result += ")";
		return result;
	}
}
