# Supplementary material for: G-InforBIO: integrated system for microbial genomics
Source: BMC Bioinformatics. 2006 Aug 4;7:368. doi: 10.1186/1471-2105-7-368 (PMC1552091; doi:10.1186/1471-2105-7-368)
Supplement: Additional File 1 — G-InforBIO_Src_V177. Zipped file of the source code of G-InforBIO system [file 1471-2105-7-368-S1.zip › src/JP/AC/nig/wdcm/analysis/DichotomousTree.java]

package JP.AC.nig.wdcm.analysis ;

public abstract class DichotomousTree {
	public abstract DichotomousTree identify(java.util.Dictionary assays);
/*
	public DichotomousTree setTree(String str) {
		DichotomousTree tree = null ;
		return tree ;
	}
*/
/*	public static void main(String[] args) {
		String[] reactl = {"++", "+", "-"};
		DichotomousTree[] leafs =
						{new DichotomousLeaf("Taxon1"),
							new DichotomousLeaf("Taxon2"),
							new DichotomousLeaf("Taxon3")};
		DichotomousTree subtree =
			new DichotomousNode("gramm", reactl, leafs);
		String[] reacth = {"red", "blue", "orange"};
		DichotomousTree[] nodes =
						{new DichotomousLeaf("Taxon4"),
							new DichotomousLeaf("Taxon3"), subtree};
		DichotomousTree tree =
			new DichotomousNode("color", reacth, nodes);

		System.out.println(tree);
		System.exit(0);
	}
*/
}
