# Supplementary material for: G-InforBIO: integrated system for microbial genomics
Source: BMC Bioinformatics. 2006 Aug 4;7:368. doi: 10.1186/1471-2105-7-368 (PMC1552091; doi:10.1186/1471-2105-7-368)
Supplement: Additional File 1 — G-InforBIO_Src_V177. Zipped file of the source code of G-InforBIO system [file 1471-2105-7-368-S1.zip › src/JP/AC/nig/wdcm/analysis/DistributionGraph1.java]

////////////////////////////////////////////////////////////////
//                                                            //
//   class name : DistributionGraph1                          //
//                                                            //
//   history    : 11-00 2005.03.07 K.Koorikawa (HSK)          //
//              : 12-00 2005.08.03 K.Koorikawa (HSK)          //
//                                                            //
////////////////////////////////////////////////////////////////
package JP.AC.nig.wdcm.analysis ;

import java.awt.* ;
import java.awt.event.* ;
import java.io.* ;
import java.util.* ;
import java.text.* ;
import javax.swing.* ;
import javax.swing.event.* ;
import JP.AC.nig.wdcm.client.* ;

public class DistributionGraph1 extends JFrame {
	private JFrame parentFrame ;
	public  JFrame frame ;
	private JPanel borderPanel ;
	private JPanel groundPanel ;

	private double[][] VL;
	private double maxV;
	private int[] Series;
	private int OL, DN;
	private String CD;
	private String[] nucID;
	private String[][] gnams;

	JButton ext = new JButton("Exit");
	Color C1 = Color.white;
	Font plainFontS = new Font("Arial", Font.PLAIN, 10);
	Font plainFont  = new Font("Arial", Font.PLAIN, 12);
//	boolean flag= true;
	private Dimension screensize = Toolkit.getDefaultToolkit().getScreenSize();
	private ObjectStore OS = ObjectStore.getInstance();
	private TimeCourseFrame TCF = null ;

	private int wsize = 400, hsize = 400;
	private int marginx = 20;
	private int marginy = 40;
	private int graphWd = 240;
	private int graphHi = 200;

	public DistributionGraph1(TimeCourseFrame tcfinstance, int idsz, double[][] value, double maxValue, String cd, String[] nucid) {
		TCF = tcfinstance;
		parentFrame = TCF.frame;

		VL = value;
		maxV = maxValue;
		CD = cd;		//Click point X,Y
		nucID = nucid;	//Youso names

		OL = idsz;		//Genome name count				//12-00
		DN = VL[0].length;	//YOUSO-suu
		Series = new int[DN];
		for(int i=0; i<DN; i++) Series[i] = i; // Horizontal axis

		graphWd = 10*DN;
		if (graphWd < 230) graphWd = 230;
		wsize = graphWd + marginx*2 + 80;
		if (graphWd > 800) wsize = 800;

		frame = new JFrame("SOM Distribution Graph-1 : "+CD);
		frame.getContentPane().setLayout(new BorderLayout());
		frame.setIconImage(Toolkit.getDefaultToolkit().getImage("InforBIO.jpg"));
		frame.addWindowListener(new frameListener());

		groundPanel = new JPanel(new BorderLayout());
		groundPanel.setBorder(appCom.Empty5555_Lowered);
		frame.getContentPane().add(groundPanel, BorderLayout.CENTER) ;

		JPanel gPanel = new GraphPanel();
		gPanel.setBackground(Color.white);
		gPanel.setForeground(Color.lightGray);
		int gx = graphWd + marginx*2 + 40;
		int gy = graphHi + marginy*2 + 60;
		gPanel.setPreferredSize(new Dimension(gx, gy)) ;
//		System.out.println(" Graph-X = "+gx+", Graph-Y = "+gy);

		JScrollPane sp = new JScrollPane(gPanel);
		groundPanel.add(sp, BorderLayout.CENTER) ;

//		Dimension screenSize = Toolkit.getDefaultToolkit().getScreenSize() ;
//		frame.setLocation(screenSize.width/2-400, screenSize.height/2-300) ;
		Point p = InforBIO.frame.getLocationOnScreen();		//13-00
		frame.setLocation(p.x, p.y);						//13-00
		frame.setSize(wsize, hsize);
		frame.show() ;
	}

	class GraphPanel extends JPanel {
		public JPanel GraphPanel() {
			JPanel gPanel = new JPanel(null);
			return gPanel;
		}

		public void paint(Graphics g) {
			super.paint(g);
			int scaleMargin = 5;
			double scalex = (graphWd-10) / ((double)Series[DN-1] - (double)Series[0]);
			scaleMargin = scaleMargin - (int)(scalex * Series[0]);

			Color ocolor = g.getColor();
			g.setColor(Color.black);
	//		g.drawString(CD, marginx, marginy-20);

			//------------ drow Y-axis -------------
			for(int i=0; i<DN; i++) {
				g.setColor(Color.lightGray);
				int X = (int)(scalex*Series[i])+scaleMargin+marginx+50;	//12-00
				g.drawLine(X, marginy, X, graphHi+marginy);
				g.setColor(Color.blue);
//				boolean prtF = false;
//				if(DN < 64) prtF = true;
//				else if(DN >= 64 && DN < 128 && i%2 == 0) prtF = true;
//				else if(DN >= 128 && i%4 == 0) prtF = true;
//				if(prtF){
					String ss = Integer.toString(i+1);
					if(ss.length() == 1) {
						g.drawString(ss, X-3, marginy-2);
					} else if(ss.length() == 2) {
						g.drawString(ss.substring(0,1), X-3, marginy-12);
						g.drawString(ss.substring(1,2), X-3, marginy-2);
					} else if(ss.length() == 3) {
						g.drawString(ss.substring(0,1), X-3, marginy-22);
						g.drawString(ss.substring(1,2), X-3, marginy-12);
						g.drawString(ss.substring(2,3), X-3, marginy-2);
					}
					for(int k=0; k<nucID[i].length(); k++) {
						g.drawString(String.valueOf(nucID[i].charAt(k)), X-3, marginy+graphHi+12+k*10);
					}
//				}
			}

			//------------ drow X-axis -------------				//12-00 change all
			g.setColor(Color.black);
			g.draw3DRect(marginx+50, marginy, graphWd, graphHi, true);
			g.drawLine(marginx+50, graphHi/4*1+marginy, graphWd+marginx+50, graphHi/4*1+marginy);
			g.drawLine(marginx+50, graphHi/4*2+marginy, graphWd+marginx+50, graphHi/4*2+marginy);
			g.drawLine(marginx+50, graphHi/4*3+marginy, graphWd+marginx+50, graphHi/4*3+marginy);

			//------------ drow Memori -------------				//12-00 change all
			FontMetrics fm = g.getFontMetrics();
			String ss = Double.toString(maxV);
			g.drawString(ss, marginx+48-fm.stringWidth(ss), marginy+4);
			ss = Double.toString(maxV/2);
			g.drawString(ss, marginx+48-fm.stringWidth(ss), graphHi/4*1+marginy+4);
			g.drawString("0", marginx+48-fm.stringWidth("0"), graphHi/4*2+marginy+4);
			ss = "-"+Double.toString(maxV/2);
			g.drawString(ss, marginx+48-fm.stringWidth(ss), graphHi/4*3+marginy+4);
			ss = "-"+Double.toString(maxV);
			g.drawString(ss, marginx+48-fm.stringWidth(ss), graphHi+marginy+4);

			//------------ drow Graph line -------------
			for(int i=0; i<OL; i++) {
				g.setColor(new Color(TCF.getColorNum(i)));
				int lp = (int)(VL[i][0]/maxV * graphHi/2);
				int rp;
				for(int j=1; j<DN; j++){
					rp = (int)(VL[i][j]/maxV * graphHi/2);
	//				if(Math.abs(lp) <= graphHi/2 && Math.abs(rp) <= graphHi/2) {
						int x1 = (int)(scalex*Series[j-1])+scaleMargin+marginx+50;//12-00
						int y1 = graphHi/2-lp+marginy;
						int x2 = (int)(scalex*Series[j])+scaleMargin+marginx+50;//12-00
						int y2 = graphHi/2-rp+marginy;
	//					System.out.println(" J="+j+", X1="+x1+", Y1="+y1+", X2="+x2+", Y2="+y2);
						g.drawLine(x1, y1, x2, y2);
	//				}
					lp = rp;
				}
			}
			g.setColor(ocolor);
		}
	}

	class frameListener extends WindowAdapter {
		public void windowClosing(WindowEvent e) {
			TCF.dg1F = false ;
			frame.dispose();
		}
	}

}
