# Supplementary material for: G-InforBIO: integrated system for microbial genomics
Source: BMC Bioinformatics. 2006 Aug 4;7:368. doi: 10.1186/1471-2105-7-368 (PMC1552091; doi:10.1186/1471-2105-7-368)
Supplement: Additional File 1 — G-InforBIO_Src_V177. Zipped file of the source code of G-InforBIO system [file 1471-2105-7-368-S1.zip › src/JP/AC/nig/wdcm/analysis/DistributionGraph2.java]

////////////////////////////////////////////////////////////////
//                                                            //
//   class name : DistributionGraph2                          //
//                                                            //
//   history    : 11-00 2005.03.07 K.Koorikawa (HSK)          //
//              : 12-00 2005.08.03 K.Koorikawa (HSK)          //
//                                                            //
////////////////////////////////////////////////////////////////
package JP.AC.nig.wdcm.analysis ;

import java.awt.* ;
import java.awt.event.* ;
import java.io.* ;
import java.util.* ;
import java.text.* ;
import javax.swing.* ;
import javax.swing.event.* ;
import JP.AC.nig.wdcm.client.* ;

public class DistributionGraph2 extends JFrame {
	private JFrame parentFrame ;
	public  JFrame frame ;
	private JPanel borderPanel ;
	private JPanel groundPanel ;

	private String[] genNam  = null;
	private int[] genCnt = null;
	private int genMax = 0;
	private int maxV = 0;
	private int[] Series;
	private String CD = "";

	JButton ext = new JButton("Exit");
	Color C1 = Color.white;
	Font plainFontS = new Font("Arial", Font.PLAIN, 10);
	Font plainFont  = new Font("Arial", Font.PLAIN, 12);
//	boolean flag= true;
	private Dimension screensize = Toolkit.getDefaultToolkit().getScreenSize();
	private ObjectStore OS = ObjectStore.getInstance();
	private TimeCourseFrame TCF = null ;

	private int wsize = 400, hsize = 360;
	private int marginx = 20;
	private int marginy = 30;
	private int graphWd = 300;
	private int graphHi = 240;

	public DistributionGraph2(TimeCourseFrame tcfinstance, String[] gnam, int[] gcnt, String cd) {
		TCF = tcfinstance;
		parentFrame = TCF.frame;

		genNam = gnam;	//All Genome names
		genCnt = gcnt;	//All Genome count
		CD = cd;		//Click point X,Y
		genMax = genNam.length;
//		System.out.println(" DG2 genMax = "+genMax);//DEBUG
		maxV = 0;
		for (int i=0; i<genMax; i++) {
			if(genCnt[i] > maxV) maxV = genCnt[i];
//			System.out.println(genNam[i]+" : "+genCnt[i]);//DEBUG
		}
		Series = new int[genMax];
		for(int i=0; i<genMax; i++) Series[i] = i; // Horizontal axis

		graphWd = genMax*25+5;
		if (graphWd < 300) graphWd = 300;
		wsize = graphWd + marginx*2 + 60;
		if(wsize > 800) wsize = 800;

		frame = new JFrame("SOM Distribution Graph-2 : "+CD);
		frame.getContentPane().setLayout(new BorderLayout());
		frame.setIconImage(Toolkit.getDefaultToolkit().getImage("InforBIO.jpg"));
		frame.addWindowListener(new frameListener());

		groundPanel = new JPanel(new BorderLayout());
		groundPanel.setBorder(appCom.Empty5555_Lowered);
		frame.getContentPane().add(groundPanel, BorderLayout.CENTER) ;

		JPanel gPanel = new GraphPanel();
		gPanel.setBackground(Color.white);
		gPanel.setForeground(Color.lightGray);
		int gx = graphWd + marginx*2 + 20;
		int gy = graphHi + marginy*2;
		gPanel.setPreferredSize(new Dimension(gx, gy)) ;
//		System.out.println(" Graph-X = "+gx+", Graph-Y = "+gy);

		JScrollPane sp = new JScrollPane(gPanel);
		groundPanel.add(sp, BorderLayout.CENTER) ;

//		Dimension screenSize = Toolkit.getDefaultToolkit().getScreenSize() ;
//		frame.setLocation(screenSize.width/2-400+40, screenSize.height/2-300+40) ;
		Point p = InforBIO.frame.getLocationOnScreen();		//13-00
		frame.setLocation(p.x+20, p.y+20);					//13-00
		frame.setSize(wsize, hsize);
		frame.show() ;
	}

	class GraphPanel extends JPanel {
		public JPanel GraphPanel() {
			JPanel gPanel = new JPanel(null);
			return gPanel;
		}

		public void paint(Graphics g) {
			super.paint(g);
			int interval = (graphWd-5) / genMax;	//graph X-interval
			int barWd = interval - 5;	//bar width
			int graphMax = (maxV/10+1)*10;	//graph Max value
			double scale = (double)graphHi / (double)graphMax;	//graph Y-scale
			int graduation = graphMax/10;	//one graduation value
			int gradScale = graphHi/10;	//one graduation length
//			System.out.println(" J="+j+", X1="+x1+", Y1="+y1+", X2="+x2+", Y2="+y2);

			Color ocolor = g.getColor();
			g.setColor(Color.black);
	//		g.drawString(CD, marginx, marginy-20);

			//------------ drow X-axis -------------
			int y1 = graphHi+marginy;
			g.setColor(Color.black);
			FontMetrics fm = g.getFontMetrics();						//12-00
			String ss = "0";											//12-00
			g.drawString(ss, marginx+37-fm.stringWidth(ss), y1+4);		//12-00
			for(int j=1; gradScale*j<graphHi; j++){
				int y2 = y1 - gradScale*j;
				g.setColor(Color.lightGray);
				g.drawLine(marginx+40, y2, marginx+graphWd+40, y2);		//12-00
				g.setColor(Color.black);
				ss = Integer.toString(graduation*j);					//12-00
				g.drawString(ss, marginx+37-fm.stringWidth(ss), y2+4);	//12-00
			}
			ss = Integer.toString(graphMax);							//12-00
			g.drawString(ss, marginx+37-fm.stringWidth(ss), marginy+4);	//12-00

			//------------ drow Out line -------------
			g.draw3DRect(marginx+40, marginy, graphWd, graphHi, true);	//12-00

			//------------ drow Bar Graph -------------
			for(int j=0; j<genMax; j++){
				int x1 = interval*j+5+marginx+40;						//12-00
				int hi = (int)((double)genCnt[j]*scale);
				if (genCnt[j] == 0) hi = 1;
//				System.out.println(" genCnt = "+genCnt[j]+", hi = "+hi);//DEBUG
				g.setColor(new Color(geneColor(j)));
				g.fill3DRect(x1, y1-hi, barWd, hi, true);
				g.setColor(Color.black);
				g.drawRect(x1, y1-hi, barWd, hi);

				g.setColor(Color.blue);
				String s1 = Integer.toString(genCnt[j]);
				int x2 = x1+barWd/2-s1.length()*3;
				g.drawString(s1, x2, y1-hi-2);
				s1 = "G"+Integer.toString(j+1);
				x2 = x1+barWd/2-s1.length()*3;
				g.drawString(s1, x2, y1+12);
			}

			g.setColor(ocolor);
		}
	}

	private int geneColor(int gn) {
//		System.out.println(" genColor = "+gn);//DEBUG
		String s = SomViewer.gencolor[gn];								//12-00
//		System.out.println(" Color = "+s);//DEBUG
		return Integer.parseInt(s, 16);
	}

	class frameListener extends WindowAdapter {
		public void windowClosing(WindowEvent e) {
			TCF.dg2F = false ;
			frame.dispose();
		}
	}

}
