# Supplementary material for: G-InforBIO: integrated system for microbial genomics
Source: BMC Bioinformatics. 2006 Aug 4;7:368. doi: 10.1186/1471-2105-7-368 (PMC1552091; doi:10.1186/1471-2105-7-368)
Supplement: Additional File 1 — G-InforBIO_Src_V177. Zipped file of the source code of G-InforBIO system [file 1471-2105-7-368-S1.zip › src/JP/AC/nig/wdcm/analysis/DnaparsServerInternal.java]

////////////////////////////////////////////////////////////////
//                                                            //
//   class name : DnaparsServerInternal                       //
//                                                            //
//   history    : 02-00 2000.10.06 K.Takahashi (HSK)          //
//                04-00 2001.08.30 K.koorikawa (HSK)          //
//                08-00 2003.03.24 K.Koorikawa (HSK)          //
//                10-02 2004.07.07 K.Koorikawa (HSK)          //
//                                                            //
////////////////////////////////////////////////////////////////
package JP.AC.nig.wdcm.analysis ;

import java.awt.* ;
import java.io.* ;
import java.net.* ;
import java.lang.* ;
import java.util.* ;
import javax.swing.* ;
import org.omg.CORBA.* ;
import JP.AC.nig.wdcm.client.* ;

public class DnaparsServerInternal {
	private ObjectStore OS = ObjectStore.getInstance() ;			//08-00
	private String tempDir = "./";	//OS.jarPath
	private String DNAPARS_exe  = "dnapars" ;
	private String inifile = "Phylogeny.ini" ;						//02-00

	public DnaparsServerInternal() {
		try {														//02-00
			BufferedReader reader = new BufferedReader(new FileReader(inifile)) ;//02-00
			String line = reader.readLine() ;						//02-00
			while (line != null) {									//02-00
				int col = line.indexOf("=") + 1 ;					//02-00
				if (line.startsWith("DNAPARS_EXE")) {				//02-00
					DNAPARS_exe = line.substring(col).trim() ;		//02-00
					break ;											//02-00
				}													//02-00
				line = reader.readLine() ;							//02-00
			}														//02-00
			reader.close() ;										//02-00
			reader = null ;											//02-00
		} catch (Exception e) {										//02-00
			appCom.MessageDialog("File Read Error !", 0);//04-00
			InforBIO.frame.setCursor(Cursor.getPredefinedCursor(Cursor.DEFAULT_CURSOR)) ;//04-00
			System.out.println("Error : Phylogeny.ini file not found.") ;//02-00
		}															//02-00
		if (OS.JavaVer.startsWith("1.1")) tempDir = "";				//10-02
	}

	public String Dnapars_TREE(String table) {
		String phString="" ;
		try {
//			System.out.println(" Internal Server : Dnapars_TREE()") ;

			File batFile = new File(tempDir+"DNAPARS.bat") ;
			File inFile	 = new File(tempDir+"infile") ;
			File opFile	 = new File(tempDir+"option") ;
			File phFile	 = new File(tempDir+"treefile") ;
			File otFile  = new File(tempDir+"outfile") ;
			
			FileWriter writer = new FileWriter(inFile) ;
			writer.write(table) ;
			writer.close() ;  writer = null ;
			
			writer = new FileWriter(opFile) ;
			writer.write("y") ;
			writer.close() ;  writer = null ;
			
			if (OS.OSName.equals("Mac")) {							//10-00
				String[] command = new String[2] ;
				command[0] = tempDir+DNAPARS_exe ; 
				command[1] = opFile.toString() ;
				System.out.println(" CMD = "+command[0]+" "+command[1]);
				Process process = Runtime.getRuntime().exec(command);
				process.waitFor() ;
			} else if (OS.OSName.equals("MacX") || OS.OSName.equals("UNIX")) {	//08-00
				writer = new FileWriter(batFile) ;
				writer.write("#!/bin/sh\n") ;							//08-00
				writer.write(tempDir+DNAPARS_exe+" < "+opFile.toString()+" > nul") ;//08-00
				writer.close() ;  writer = null ;						//08-00
				System.out.println(" CMD = "+tempDir+DNAPARS_exe+" < "+opFile.toString()+" > nul");
				Process process = Runtime.getRuntime().exec("chmod +x "+batFile.toString()) ;//08-00
				process.waitFor() ;										//08-00
				process = Runtime.getRuntime().exec(batFile.toString());
				process.waitFor() ;
			} else {													//08-00
				writer = new FileWriter(batFile) ;
				writer.write(DNAPARS_exe+" < "+opFile.toString()+" > nul") ;
				writer.close() ;  writer = null ;
				System.out.println(" CMD = "+DNAPARS_exe+" < "+opFile.toString()+" > nul");
				Process process = Runtime.getRuntime().exec(batFile.toString());
				process.waitFor() ;
			}															//08-00

			FileReader reader = new FileReader(phFile) ;
			BufferedReader br = new BufferedReader(reader) ;
			StringBuffer sb = new StringBuffer();						//10-02
			for (String line=br.readLine(); line!=null; line=br.readLine()) {
//				phString += line + "\n" ;
				sb.append(line);										//10-02
			}
			phString = sb.toString();									//10-02
			reader.close() ;
			reader = null ;

			inFile.delete() ;
			batFile.delete() ;
			phFile.delete() ;
			opFile.delete() ;
			otFile.delete() ;
		} catch (Exception e) {
			appCom.MessageDialog("Dnapars Error !", 0);//04-00
			InforBIO.frame.setCursor(Cursor.getPredefinedCursor(Cursor.DEFAULT_CURSOR)) ;//04-00
//			throw new AnalysisException(e.toString()) ;
		}
		return phString ;
	}
}
