# Supplementary material for: G-InforBIO: integrated system for microbial genomics
Source: BMC Bioinformatics. 2006 Aug 4;7:368. doi: 10.1186/1471-2105-7-368 (PMC1552091; doi:10.1186/1471-2105-7-368)
Supplement: Additional File 1 — G-InforBIO_Src_V177. Zipped file of the source code of G-InforBIO system [file 1471-2105-7-368-S1.zip › src/JP/AC/nig/wdcm/analysis/Eigen.java]

////////////////////////////////////////////////////////////////
//                                                            //
//   class name : Eigen                                       //
//                                                            //
//   history    : 00-00 1999.12.15 K.Kittaka   (HSK)          //
//                02-00 2000.11.08 K.Takahashi (HSK)          //
//                                                            //
////////////////////////////////////////////////////////////////
package JP.AC.nig.wdcm.analysis ;

import java.util.StringTokenizer ;

public class Eigen {
	private double[][] vector ;
	private double[] value ;
	private static final double EPS = 1E-8 ;
	private static final double TINY = 1E-30 ;
	private static final int MAX_ITER = 100 ;

	public Eigen(double[][] vector, double[] value) {
		this.vector = vector ;
		this.value = value ;
	}

	public Eigen(String s) {
		StringTokenizer t = new StringTokenizer(s, " \t\n") ;
		int n = t.countTokens() ;
		double[] eigen = new double[n] ;
		for (int i = 0; i < n; i++) {
			eigen[i] = Double.valueOf(t.nextToken()).doubleValue() ;
		}
		this.vector = null ;
		this.value = eigen ;
	}

	public boolean equals(Eigen that) {
		if (this == that) {
			return true ;
		}
		if (this.size() != that.size()) {
			return false ;
		}
		int i, j ;
		i = 0 ;
		while ((i < value.length) && (this.value[i] == that.value[i])) {
			i++ ;
		}
		if (i < value.length) {
			return false ;
		}
		i = 0 ;
		j = 0 ;
		while ((i < vector.length) && (this.vector[i][j] == that.vector[i][j])) {
			while ((j < vector[i].length) && (this.vector[i][j] == that.vector[i][j])) {
				j++ ;
			}
			if (!(j < vector[i].length)) {
				i++ ;
			}
		}
		return !(i < vector.length) ;
	}

	public int size() {
		return value.length ;
	}

	public double[] eigenValue() {
		return (double[])(value.clone()) ;
	}

	public double eigenValue(int i) {
		return value[i] ;
	}

	public double[][] eigenVector() {
		return (double[][])(vector.clone()) ;
	}

	public Matrix eigenMatrix() {
		return new Matrix(eigenVector()) ;
	}

	public double[] eigenVector(int i) {
		return (double[])(vector[i].clone()) ;
	}

	public double eigenVector(int i, int j) {
		return vector[i][j] ;
	}

	//------------------------ add 02-00
	public String toString() {
//		System.out.println(" Eigen ToString") ;
		String str = "" ;
		for (int i = 0; i < value.length; i++) {
			str += String.valueOf(value[i]) ;
			str += "\n" ;
		}
		return str ;
	}

	public static Eigen jacobi(Matrix m) {
		if (m.hsize() != m.vsize()) {
			throw new Error("non square array size.") ;
		}
		int n = m.hsize() ;
		int i, j, k, iter ;
		double t, c, s, tolerance, offdiag ;
		double v ;
		double[][] a = new double[n][n] ;
		double[][] w = new double[n][n] ;
		for (i = 0; i < n; i++) {
			for (j = 0; j < n; j++) {
				a[i][j] = m.elementAt(i, j) ;
			}
		}

		s = offdiag = 0.0 ;
		for (j = 0; j < n; j++) {
			for (k = 0; k < n; k++) {
				w[j][k] = 0.0 ;
			}
			w[j][j] = 1.0;
			s += a[j][j] * a[j][j] ;
			for(k = j + 1; k < n; k++) {
				offdiag += a[j][k] * a[j][k] ;
			}
		}
		tolerance = EPS * EPS * (s / 2.0 + offdiag) ;

		for (iter = 1; iter <= MAX_ITER; iter++) {
			offdiag = 0.0 ;
			for (j = 0; j < n - 1; j++)
				for (k = j + 1; k < n; k++)
					offdiag += a[j][k] * a[j][k] ;
			if (offdiag < tolerance) break ;
			for (j = 0; j < n - 1; j++) {
				for (k = j + 1; k < n; k++) {
					if (Math.abs(a[j][k]) < TINY) continue ;
					
					t = (a[k][k] - a[j][j]) / (2.0 * a[j][k]) ;
					if (t >= 0.0) {
						t = 1.0 / (t + Math.sqrt(t * t + 1.0)) ;
					}
					else {
						t = 1.0 / (t - Math.sqrt(t * t + 1.0)) ;
					}
					c = 1.0 / Math.sqrt(t * t + 1.0) ;
					s = t * c; t *= a[j][k] ;
					a[j][j] -= t; a[k][k] += t; a[j][k] = 0.0 ;
					for (i = 0; i < j; i++) {
						double x = a[i][j] ;
						double y = a[i][k] ;
						a[i][j] = x * c - y * s ;
						a[i][k] = x * s + y * c ;
					}
					for (i = j + 1; i < k; i++) {
						double x = a[j][i] ;
						double y = a[i][k] ;
						a[j][i] = x * c - y * s ;
						a[i][k] = x * s + y * c ;
					}
					for (i = k + 1; i < n; i++) {
						double x = a[j][i] ;
						double y = a[k][i] ;
						a[j][i] = x * c - y * s ;
						a[k][i] = x * s + y * c ;
					}
					for (i = 0; i < n; i++) {
						double x = w[j][i] ;
						double y = w[k][i] ;
						w[j][i] = x * c - y * s ;
						w[k][i] = x * s + y * c ;
					}
				}
			}
		}
		if (iter > MAX_ITER) {
			//throw new Error("non orthogonal matrix for jacobi.");
		}

		for (i = 0; i < n - 1; i++) {
			k = i; t = a[k][k] ;
			for (j = i + 1; j < n; j++)
				if (a[j][j] > t) { k = j; t = a[k][k]; }
			a[k][k] = a[i][i]; a[i][i] = t ;
			for (j = 0; j < n; j++) {
				v = w[k][j] ;
				w[k][j] = w[i][j] ;
				w[i][j] = v ;
			}
		}
		for (i = 1; i < n; i++) {
			a[0][i] = a[i][i] ;
		}
		return new Eigen(w, a[0]) ;
	}
}
