# Supplementary material for: G-InforBIO: integrated system for microbial genomics
Source: BMC Bioinformatics. 2006 Aug 4;7:368. doi: 10.1186/1471-2105-7-368 (PMC1552091; doi:10.1186/1471-2105-7-368)
Supplement: Additional File 1 — G-InforBIO_Src_V177. Zipped file of the source code of G-InforBIO system [file 1471-2105-7-368-S1.zip › src/JP/AC/nig/wdcm/analysis/EigenShapeCanvas.java]

////////////////////////////////////////////////////////////////
//                                                            //
//   class name : EigenShapeCanvas (Paint Quant3 Plot)        //
//                                                            //
//   history    : 00-00 1999.12.15 K.Kittaka   (HSK)          //
//                01-00 2000.04.20 K.Takahashi (HSK)          //
//                02-00 2000.09.25 K.Takahashi (HSK)          //
//                07-01 2002.10.24 K.Koorikawa (HSK)          //
//                07-03 2002.12.16 K.Koorikawa (HSK)          //
//                08-00 2003.02.05 K.Koorikawa (HSK)          //
//                10-00 2003.12.01 K.Koorikawa (HSK)          //
//                                                            //
////////////////////////////////////////////////////////////////
package JP.AC.nig.wdcm.analysis ;

import java.awt.* ;
import java.awt.event.* ;
import JP.AC.nig.wdcm.client.* ;

public class EigenShapeCanvas extends PrintCanvas implements MouseMovedInformer {
	private Matrix M = null ;
	private int xaxis = 0 ;
	private int yaxis = 0 ;
	private double vmax = 0.0 ;
	private int    fmax = 0 ;
	private final int Margin = 25 ;
	private final int Neighbour = 10 ;
	private Dimension stack = null ;
	private String[] wSymbol ;								//02-00
	private String[] fill ;									//02-00
	private boolean colorF ;									//02-00

	public EigenShapeCanvas() {
		setBackground(Color.white) ;
		setFont(appCom.boldFont) ;
	}

	public void set() {
		if (M != null) {
			vmax = 0.0 ;
			for (int i = 1; (i <= 3) && (i < M.vsize()); i++) {
				for (int j = 0; (i < 10) && (j < M.hsize()); j++) {
					vmax = Math.max(vmax, Math.abs(M.elementAt(i, j))) ;
				}
			}
//			System.out.println(" Vsiz = "+M.vsize()+", Hsiz = "+M.hsize()) ;//DEBUG
//			vmax = Math.abs(M.elementAt(2, 1)) ;					//02-00
			
			fmax = 0 ;
			FontMetrics fm = getFontMetrics(appCom.plainFontS) ;
			if (M instanceof NamedMatrix) {
				String[] symbols = ((NamedMatrix)M).colname() ;
				for (int j = 0; j < M.hsize(); j++) {
					fmax = Math.max(fmax, fm.stringWidth(symbols[j])) ;
				}
			} else {
				for (int j = 0; j < M.hsize(); j++) {
					fmax = Math.max(fmax, fm.stringWidth("" + (j + 1))) ;
				}
			}
		} else {
			vmax = 0.0 ;
			fmax = 0 ;
		}
	}
	public void set(Matrix M) {
		if (this.M != M) {
			this.M = M ;
			set() ;
//			setColor() ;											//02-00
			repaint() ;
		}
	}

	public void set(int x, int y) {
		if ((xaxis != x) || (yaxis != y)) {
//			System.out.println(" X = "+x+", Y = "+y) ;//DEBUG
//			vmax = Math.abs(M.elementAt(y, x)) ;					//02-00
			xaxis = x ;
			yaxis = y ;
			repaint() ;
		}
	}

	//--------- Set Color -------------------------------- add method 02-00
	public void setColor() {
		if (M == null) return ;
//		System.out.println(" SetColor M = "+M.hsize()) ;//DEBUG

		String[] symbols = ((NamedMatrix)M).colname() ;
		wSymbol = new String[M.hsize()] ;
		fill = new String[M.hsize()] ;

		colorF = NamedMatrix.colorF ;
//		System.out.println(" ESC colorF = "+colorF+", Msize = "+M.hsize()) ;//DEBUG
		if (colorF) {
			for (int i = 0; i<M.hsize(); i++) {
				fill[i] = NamedMatrix.fill[i] ;	//paint Color sign
				wSymbol[i] = symbols[i] ;
//				System.out.println(" FILL1 = "+fill[i]) ;//DEBUG
			}
		} else {
			for (int i = 0; i<M.hsize(); i++) {
				fill[i] = "A" ;
				int p = symbols[i].indexOf("<") ;
				if (p > 0) {
					fill[i] = symbols[i].substring(p+1, symbols[i].length()-1) ;
					fill[i] += fill[i] ;
					wSymbol[i] = symbols[i].substring(0, p) ;
//					System.out.println(" FILL2 = "+symbols[i]+", "+fill[i]) ;//DEBUG
				} else {
					boolean setF = true ;							//07-03
					wSymbol[i] = symbols[i] ;

/*					for (int j = 0; j<Dendro.namecnt; j++) {
						if (symbols[i].startsWith((String)Dendro.names.elementAt(j))) {//07-03
							fill[i] = "R" ;
							setF = false ;							//07-03
							break ;
						}
					}
					if (setF) {										//07-03
						for (int j=0; j<Dendro.clustNamecnt; j++) {
							if (symbols[i].startsWith(Dendro.clustName[j][1])) {
								fill[i] = Dendro.clustName[j][0] ;
								break ;
							}
						}
					}
*/
//					System.out.println(" FILL3 = "+symbols[i]+", "+fill[i]) ;//DEBUG
				}
			}
		}

		for (int i = 0; i<M.hsize(); i++) {
			if (wSymbol[i].length() > 4) {
				String ss ;
				int pnt = wSymbol[i].indexOf("[") ;
				if (pnt == 0) {
					ss = wSymbol[i] ;
				} else if (pnt > 0 && pnt < 5) {
					ss = wSymbol[i].substring(0,pnt) ;
				} else {
					ss = wSymbol[i].substring(0,5) ;
				}
				wSymbol[i] = ss ;
			}
		}
	}

	private void paintShapeAxis(Graphics g, double scale, int width, int height) {
		Insets inset = getInsets() ;
		g.drawLine(-width / 2 - Margin+inset.left, 0, width / 2 + Margin-inset.right, 0) ;
		g.drawLine(0, -height / 2 - Margin+inset.top, 0, height / 2 + Margin-inset.bottom) ;
		for (double xval = 1.0; xval * scale <= (double)(width / 2); xval += 1.0) {
			g.drawLine((int)Math.round(xval * scale), -5, (int)Math.round(xval * scale), +5) ;
			g.drawLine((int)Math.round(-xval * scale), -5, (int)Math.round(-xval * scale), +5) ;
		}
		for (double yval = 1.0; yval * scale <= (double)(width / 2); yval += 1.0) {
			g.drawLine(-5, (int)Math.round(yval * scale), +5, (int)Math.round(yval * scale)) ;
			g.drawLine(-5, (int)Math.round(-yval * scale), +5, (int)Math.round(-yval * scale)) ;
		}
		for (double val = 1.0; val * scale <= (double)(width / 2); val += 1.0) {
		}
		FontMetrics fm = g.getFontMetrics() ;
		g.drawString("" + xaxis, -width / 2 + 65, 3 + fm.getAscent()) ;
		g.drawString("" + yaxis, 3, height / 2 - 60 - fm.getDescent()) ;
	}

	public void paint(Graphics g) {
//		System.out.println(" -- PAINT -- ") ;//DEBUG
		super.paint(g) ;
		Insets inset = getInsets() ;
		Dimension size = pop() ;
		
		if (size == null) size = getSize() ;
		
		if ((M != null) && (vmax > 0.0)) {
			int xdots = size.width - (inset.left+inset.right) - Margin * 2 - fmax ;
			int ydots = size.height - (inset.top+inset.bottom) - Margin * 2 ;
			double scale = Math.min((double)xdots / vmax, (double)ydots / vmax) / 2.0 ;
			g.translate(inset.left + Margin + xdots / 2, inset.top + Margin + ydots / 2) ;

			g.setFont(appCom.boldFontLL) ;							//07-01
			g.setColor(Color.blue) ;
			paintShapeAxis(g, scale, xdots, ydots) ;
			g.setFont(appCom.plainFontS) ;							//07-01

			setColor() ;											//07-01
			String ss ;
			if (M instanceof NamedMatrix) {
				for (int k = 0; k < M.hsize(); k++) {
					paintShapeMap(g, scale, M.elementAt(xaxis, k), M.elementAt(yaxis, k), wSymbol[k], fill[k]) ;//02-00
				}
			} else {
				for (int k = 0; k < M.hsize(); k++) {
					paintShapeMap(g, scale, M.elementAt(xaxis, k), M.elementAt(yaxis, k), ""+(k+1), fill[k]) ;//02-00
				}
			}
		}
	}

	//-------------------------------------- change all 02-00
	private void paintShapeMap(Graphics g, double scale, double xval, double yval, String symbol, String fill) {//02-00
		int x = (int)Math.round(scale * xval) - 3 ;					//01-00
		int y = -(int)Math.round(scale * yval) - 3 ;				//01-00
//		System.out.println(" FILL ="+fill+"-") ;//DEBUG

		char fill1 = fill.charAt(0) ;
		char fill2 = 'W' ;
		if (fill.length() == 6) {
			Integer ii = Integer.valueOf(fill, 16) ;
			String ss = String.valueOf(ii) ;
			g.setColor(Color.decode(ss)) ;
			fill2 = '@' ;
		} else {
			if (fill.length() == 2) fill2 = fill.charAt(1) ;
			g.setColor(appCom.getColor(fill1)) ;					//08-00
		}
		g.drawOval(x-1, y-1, 7, 7) ;		//Paint Out line    01-00
		g.drawString(symbol, x+10, y+3) ;	//Paint Entry Name  01-00

		g.setColor(appCom.getColor(fill2)) ;						//08-00
		if (fill2 != 'W') g.fillOval(x, y, 6, 6) ;	//Paint Inner Face
		g.setColor(Color.black) ;									//01-00
	}

	private int distance(int xpos, int ypos, double scale, double xval, double yval) {
		return Math.abs((int)Math.round(scale * xval) - xpos) + Math.abs(-(int)Math.round(scale * yval) - ypos) ;
	}

	public Object mouseMovedInfo(MouseEvent me) {
		String result = null ;
		if ((M != null) && (vmax > 0.0)) {
			Dimension size = getSize() ;
			int xdots = size.width - Margin * 2 - fmax ;
			int ydots = size.height - Margin * 2 ;
			double scale = Math.min((double)xdots / vmax, (double)ydots / vmax) / 2.0 ;
			int xpos = me.getX() - (Margin + xdots / 2) ;	// translate x-axis
			int ypos = me.getY() - (Margin + ydots / 2) ;	// translate y-axis
			if (M instanceof NamedMatrix) {
				int distoptm = Neighbour + 1 ;
				String[] symbols = ((NamedMatrix)M).colname() ;
				for (int k = 0; k < M.hsize(); k++) {
					int distcurr = distance(xpos, ypos, scale, M.elementAt(xaxis, k), M.elementAt(yaxis, k)) ;
					if (distcurr < distoptm) {
						result = symbols[k] ;
					}
				}
			}
			else {
				int distoptm = Neighbour + 1 ;
				String[] symbols = ((NamedMatrix)M).colname() ;
				for (int k = 0; k < M.hsize(); k++) {
					int distcurr = distance(xpos, ypos, scale, M.elementAt(xaxis, k), M.elementAt(yaxis, k)) ;
					if (distcurr < distoptm) {
						result = "[" + (k + 1) + "]" ;
					}
				}
			}
		}
		return result ;
	}
}
