# Supplementary material for: G-InforBIO: integrated system for microbial genomics
Source: BMC Bioinformatics. 2006 Aug 4;7:368. doi: 10.1186/1471-2105-7-368 (PMC1552091; doi:10.1186/1471-2105-7-368)
Supplement: Additional File 1 — G-InforBIO_Src_V177. Zipped file of the source code of G-InforBIO system [file 1471-2105-7-368-S1.zip › src/JP/AC/nig/wdcm/analysis/EigenValueCanvas.java]

package JP.AC.nig.wdcm.analysis ;

import java.awt.* ;
import java.awt.event.* ;
import javax.swing.* ;
import JP.AC.nig.wdcm.client.* ;

public class EigenValueCanvas extends JPanel implements MouseMovedInformer {
	private Eigen E = null ;
	private double esum = 0.0 ;

	public EigenValueCanvas() {
		setBackground(Color.white) ;
	}

	public void set(Eigen E) {
		if (this.E != E) {
			this.E = E ;
			esum = 0.0 ;
			for (int i = 1; i < E.size(); i++) {
				esum += E.eigenValue(i) ;
			}
			repaint() ;
		}
	}
	private void showEigenBar(Graphics g, double ratio, int colind, int colcnt, Color color) {
		Insets inset = getInsets() ;
		int width = getSize().width - (inset.left+inset.right) ;
		int height = getSize().height - (inset.top+inset.bottom) ;
		g.setColor(color) ;
		g.fillRect(width * colind / colcnt + inset.left, height - (int)Math.round((double)height * ratio) + inset.top, width / colcnt, (int)Math.round((double)height * ratio)) ;
	}
	public void paint(Graphics g) {
		super.paint(g) ;

		if ((E != null) && (esum > 0.0)) {
			double eacc = 0.0 ;
			int valnum = Math.min(E.size() - 1, 20) ;
			for (int i = 1; i <= valnum; i++) {
				double eval = E.eigenValue(i) ;
				eacc += eval ;
				showEigenBar(g, eacc / esum, i - 1, valnum, Color.blue) ;
				showEigenBar(g, eval / esum, i - 1, valnum, Color.red) ;
			}
		}
	}
	public Object mouseMovedInfo(MouseEvent me) {
		if ((E != null) && (esum > 0.0)) {
			double eacc = 0.0 ;
			double eval = 0.0 ;
			int valnum = Math.min(E.size() - 1, 20) ;
			int valind = 1 + me.getX() * valnum / getSize().width ;
			for (int i = 1; i <= valind; i++) {
				eval = E.eigenValue(i) ;
				eacc += eval ;
			}
			return "#" + valind + " : " + (Math.round(eval / esum * 1000.0) / 10.0) + "% (" + (Math.round(eacc / esum * 1000.0) / 10.0) + "% acc.)" ;
		}
		else {
			return null ;
		}
	}
}
