# Supplementary material for: G-InforBIO: integrated system for microbial genomics
Source: BMC Bioinformatics. 2006 Aug 4;7:368. doi: 10.1186/1471-2105-7-368 (PMC1552091; doi:10.1186/1471-2105-7-368)
Supplement: Additional File 1 — G-InforBIO_Src_V177. Zipped file of the source code of G-InforBIO system [file 1471-2105-7-368-S1.zip › src/JP/AC/nig/wdcm/analysis/ExcelStringTokenizer.java]

package JP.AC.nig.wdcm.analysis ;

public class ExcelStringTokenizer extends java.util.StringTokenizer {
	static String tabtab(String str) {
		int pos ;
		while ((pos = str.indexOf("\t\t")) != -1) {
			str = str.substring(0, pos + 1) + " " + str.substring(pos + 1) ;
		}
		return str ;
	}
	public ExcelStringTokenizer(String str, String tok, boolean rettok) {
		super(str, tok, rettok) ;
	}
	public ExcelStringTokenizer(String str, String tok) {
		super(str, tok) ;
	}
	public ExcelStringTokenizer(String str) {
		super(tabtab(str), "\t") ;
	}
	public double nextNumber() {
		String str = nextToken().trim();
		if (str.length() == 0) {
			return 0.0 ;
		}
		else {
			return Double.valueOf(str).doubleValue() ;
		}
	}
}
