# Supplementary material for: G-InforBIO: integrated system for microbial genomics
Source: BMC Bioinformatics. 2006 Aug 4;7:368. doi: 10.1186/1471-2105-7-368 (PMC1552091; doi:10.1186/1471-2105-7-368)
Supplement: Additional File 1 — G-InforBIO_Src_V177. Zipped file of the source code of G-InforBIO system [file 1471-2105-7-368-S1.zip › src/JP/AC/nig/wdcm/analysis/ExportPicture.java]

////////////////////////////////////////////////////////////////
//                                                            //
//   class name : ExportPicture                               //
//                                                            //
//   history    : 08-00 2003.02.21 K.Koorikawa (HSK)          //
//                                                            //
////////////////////////////////////////////////////////////////
package JP.AC.nig.wdcm.analysis ;

import java.awt.* ;
import java.awt.event.* ;
import java.awt.image.*;
import java.io.* ;
import java.lang.Object ;
import java.text.* ;
import java.util.* ;
import javax.swing.* ;
import javax.swing.table.* ;
import javax.swing.tree.*;
import JP.AC.nig.wdcm.client.* ;

public class ExportPicture {
	private Frame frame = null ;
	private Image img ;
	private int width ;
	private int height ;
	private String fname = "*.bmp" ;
	private JScrollPane pane ;
	private String saveImageRange = "part" ;
	private String[] button = {"Export picture that you see.",
							   "Export whole picture."} ;
//	private static ExportPicture instance = new ExportPicture() ;
	private ObjectStore OS = ObjectStore.getInstance() ;

	public ExportPicture(Frame frame, Image img, JScrollPane pane, int width, int height, String fname) {
        this.frame = frame ;
        this.img = img ;
        this.pane = pane ;
        this.width = width ;
        this.height = height ;
        this.fname = fname ;
        button[1] = "Export whole picture. ("+width+" * "+height+" pixels)" ;
	}

	public void export() {
		JRadioButton[] selButton = new JRadioButton[button.length] ;
		ButtonGroup bg = new ButtonGroup() ;
		JRButtonListener btnListener = new JRButtonListener() ;
		for (int i=0; i<button.length; i++) {
			if(i==0) selButton[i] = new JRadioButton(button[i], true) ;
			else	 selButton[i] = new JRadioButton(button[i]) ;
			bg.add(selButton[i]);
			selButton[i].addActionListener(btnListener);
		}
		Object[] options = {"  O K  ","CANCEL"};
		int rtn  = JOptionPane.showOptionDialog(frame, (Object[])selButton
												,"Export Picture"
												,JOptionPane.DEFAULT_OPTION
												,JOptionPane.QUESTION_MESSAGE
												,null, options, options[0]);
		if (rtn != 0) {	//rtn=0 is "OK" button. Other is "CANCEL"or"X" button.
			StatusPanel.status.setText(" Export picture canceld !!") ;
			return ;
		}

		FileDialog saveBMP = new FileDialog(frame, "Export Picture", FileDialog.SAVE) ;
		saveBMP.setDirectory(OS.SysPath) ;
		saveBMP.setFile(fname+".bmp") ;
		saveBMP.show();
		if (saveBMP.getFile() != null) {
			OS.SysPath = saveBMP.getDirectory() ;
			String fname = saveBMP.getDirectory() ;
			fname += saveBMP.getFile() ;
			if (fname.endsWith(".bmp") == false) {
				int p = fname.lastIndexOf(".") ;
				if (p > 0) {
					fname = fname.substring(0,p)+".bmp" ;
				} else {
					fname += ".bmp";
				}
			}
			File theFile = new File(fname);
			if (theFile == null || theFile.isDirectory()) {
				StatusPanel.status.setBackground(Color.yellow) ;
				StatusPanel.status.setFont(appCom.boldFontLL) ;
				StatusPanel.status.setText(" BMP file name error !! ") ;
				frame.setCursor(Cursor.getPredefinedCursor(Cursor.DEFAULT_CURSOR)) ;
				return ;
			}
			if (theFile.canRead()) {							// Overwrite
				if (theFile.canWrite() == false) {				// Check write protect
					StatusPanel.status.setBackground(Color.yellow) ;
					StatusPanel.status.setFont(appCom.boldFontLL) ;
					StatusPanel.status.setText(" Export picture failed !! ") ;
					frame.setCursor(Cursor.getPredefinedCursor(Cursor.DEFAULT_CURSOR)) ;
					return ;
				}
			}

			frame.setCursor(Cursor.getPredefinedCursor(Cursor.WAIT_CURSOR)) ;
			BmpWriter writer ;
			int[] pix;
			PixelGrabber grabber ;
//			System.out.println(" Image Range = "+saveImageRange) ;//DEBUG
			if (saveImageRange.equals("whole")) {
				pix = new int[width * height];
				grabber = new PixelGrabber(img, 0, 0, width, height, pix, 0, width);
				try{
					grabber.grabPixels();
//					System.out.println(" new BmpWriter G="+img+", Pix="+pix[0]+pix[1]+pix[2]+", w="+width+", h="+height) ;//DEBUG
					writer = new BmpWriter(theFile, pix, width, height);
					writer.write();
				} catch(Exception ex) {
//					System.err.println(ex.toString()) ;
					ex.printStackTrace();
				}
			} else if (saveImageRange.equals("part")) {
				Rectangle angle = pane.getViewportBorderBounds();
				Point po = pane.getViewport().getViewPosition();
				int x = po.x;
				int y = po.y;
				int w = angle.width;
				int h = angle.height;
				pix = new int[w * h];
				grabber = new PixelGrabber(img, x, y, w, h, pix, 0, w);
				try{
					grabber.grabPixels();
//					System.out.println(" new BmpWriter G="+img+", Pix="+pix[0]+pix[1]+pix[2]+", w="+width+", h="+height) ;//DEBUG
					writer = new BmpWriter(theFile, pix, w, h);
					writer.write();
				} catch(Exception ex) {
//					System.err.println(ex.toString()) ;
					ex.printStackTrace();
				}
			}
			StatusPanel.status.setText(" Export picture complete !!") ;
		} else {
			StatusPanel.status.setText(" Export picture canceld !!") ;
		}
		frame.setCursor(Cursor.getPredefinedCursor(Cursor.DEFAULT_CURSOR)) ;
		return ;
	}
	class JRButtonListener implements ActionListener {
		public void actionPerformed(ActionEvent e) {
			for (int i=0; i<button.length; i++) {
				if (e.getActionCommand().equals(button[i])) {
					if (i == 0)				//JRadioButton
						 saveImageRange = "part" ;//"picture that you see"
					else saveImageRange = "whole" ;	//"whole picture"
				}
			}
		}
	}

}
