# Supplementary material for: G-InforBIO: integrated system for microbial genomics
Source: BMC Bioinformatics. 2006 Aug 4;7:368. doi: 10.1186/1471-2105-7-368 (PMC1552091; doi:10.1186/1471-2105-7-368)
Supplement: Additional File 1 — G-InforBIO_Src_V177. Zipped file of the source code of G-InforBIO system [file 1471-2105-7-368-S1.zip › src/JP/AC/nig/wdcm/analysis/Furcation.java]

////////////////////////////////////////////////////////////////
//                                                            //
//   class name : Furcation                                   //
//                                                            //
//   history    : 00-00 1999.12.15 K.Kittaka   (HSK)          //
//                02-01 2000.07.18 I.Muto      (HSK)          //
//                04-00 2001.06.25 K.Koorikawa (HSK)          //
//                                                            //
////////////////////////////////////////////////////////////////
package JP.AC.nig.wdcm.analysis ;

import java.awt.Graphics ;
import java.awt.*;												//02-01
import java.text.*;												//02-01
import JP.AC.nig.wdcm.client.* ;								//02-01

public class Furcation {
	private TaxonomicUnit node ;
	private double time ;
	private String boot ;										//04-00

	public Furcation(TaxonomicUnit node, double time) {
		this.node = node ;
		this.time = time ;
	}
	public Furcation(String desc) {
//		System.out.println(" Furc desc = "+desc) ;//DEBUG
		try {
			int p1 = desc.lastIndexOf(')') ;					//04-00
			int p2 = desc.lastIndexOf(':') ;					//04-00
			String body = "" ;									//04-00
			if (p2 > 0) { 										//08-00
				time = Double.valueOf(desc.substring(p2+1)).doubleValue() ;//08-00
			} else {											//08-00
				System.out.println(" Furcation Error.  P2 = "+p2+" : " + desc) ;//DEBUG
				return ;										//08-00
			}

			if (p1 <= 0 || p1 == p2) { 							//04-00
//				System.out.println("A : P1 = "+p1+", P2 = "+p2) ;//DEBUG
				boot = "" ;										//04-00
				body = desc.substring(0, p2) ;
			} else {											//04-00
//				System.out.println("B : P1 = "+p1+", P2 = "+p2) ;//DEBUG
				boot = desc.substring(p1+1, p2) ;				//04-00
				body = desc.substring(0, p1+1).trim() ;
			}													//04-00

			if (body.charAt(0) != '(') {
//				System.out.println(" Furc OTax Call : body="+body) ;//DEBUG
				node = new OTaxonomicUnit(body) ;
			} else {
//				System.out.println(" Furc HTax Call : body="+body) ;//DEBUG
				node = new HTaxonomicUnit(body) ;
			}
		} catch (Exception exc) {
//			throw new Error(exc.toString()+ ": " + desc) ;
			System.out.println(" Furcation Error.  "+exc.toString()+ ": " + desc) ;//DEBUG
		}
	}

	public String toString() {
		DecimalFormat timeFormat = new DecimalFormat("0.00000");	//02-01
		return node + boot + ":" + timeFormat.format(time);			//04-00
//		return node + ":" + timeFormat.format(time);
	}

	public void toPrint(int tab) {
		this.node.toPrint(tab) ;
	}

//  --------- not use --------
	public void drawH(Graphics g, int x0, int y0, double angorig, double angdest, double scale) {
		int x1 = x0 + (int)Math.round(scale * time * Math.cos((angorig + angdest) / 2.0)) ;
		int y1 = y0 + (int)Math.round(scale * time * Math.sin((angorig + angdest) / 2.0)) ;
//		System.out.println(" Furc drowH : x0="+x0+", y0="+y0) ;//DEBUG
		g.drawLine(x0, y0, x1, y1) ;
		node.draw(g, x1, y1, angorig, angdest, scale) ;
	}

//  ----------- Draw Horizontal Line ----------- Change All 02-01
	public int drawH1(Graphics g, int x0, double angorig, double angdest, double scale) {
		int x1 = x0 + (int)Math.round(scale * time) ;
		int y1 = node.draw(g, x1, angorig, angdest, scale) ;//OTaxonomicUnit.draw = draw Entry Name
		int y0 = y1 ;											
//@		if (UTreeCanvas.xy[1] > y0 || UTreeCanvas.xy[3] < y1 ||
//@			UTreeCanvas.xy[0] > x1 || UTreeCanvas.xy[2] < x0) return y0 ;//07-02

//		System.out.println(" Furc drowH1 <X> x0="+x0+", y0="+y0+", x1="+x1+", y1="+y1) ;//DEBUG
		if (UTreeCanvas.clickY >= y0-5 && UTreeCanvas.clickY <= y0+5 &&//07-03
			UTreeCanvas.clickX >= x0 && UTreeCanvas.clickX <= x1) {//07-03
			g.setColor(Color.red) ;								//07-03
			g.drawLine(x0, y0, x1, y1) ;
			g.setColor(Color.black) ;
		} else {												//07-03
			g.drawLine(x0, y0, x1, y1) ;						//07-03
		}														//07-03
		return y0 ;
	}

//  ----------- Draw Inclined Line ----------- add 02-01
	public void drawH2(Graphics g, int x0, int y0, double angorig, double angdest, double scale) {
		int x1 = x0 + (int)Math.round(scale * time) ;
		int y1 = node.draw(g, x1, angorig, angdest, scale) ;//OTaxonomicUnit.draw = draw Entry Name

//		System.out.println(" Furc drowH2 <X> x0="+x0+", y0="+y0+", x1="+x1+", y1="+y1) ;//DEBUG
		g.drawLine(x0, y0, x1, y1) ;								
	}


	public TaxonomicUnit prove(int x, int y, int d, int x0, int y0, double angorig, double angdest, double scale) {
		int x1 = x0 + (int)Math.round(scale * time * Math.cos((angorig + angdest) / 2.0)) ;
		int y1 = y0 + (int)Math.round(scale * time * Math.sin((angorig + angdest) / 2.0)) ;
		return node.prove(x, y, d, x1, y1, angorig, angdest, scale) ;
	}
	public Object prove(int x, int y, int d, int x0, double angorig, double angdest, double scale) {
		int x1 = x0 + (int)Math.round(scale * time) ;
		Object subprove = node.prove(x, y, d, x1, angorig, angdest, scale) ;
		if ((subprove instanceof Integer) && (x >= x0) && (x <= x1) && (Math.abs(y - ((Integer)subprove).intValue()) <= d)) {
			return node ;
		}
		else {
			return subprove ;
		}
	}

	public void bound(Bound g, double x0, double y0, double angorig, double angdest) {
		double x1 = x0 + time * Math.cos((angorig + angdest) / 2.0) ;
		double y1 = y0 + time * Math.sin((angorig + angdest) / 2.0) ;
		g.add(x1, y1) ;
		node.bound(g, x1, y1, angorig, angdest) ;
	}
	public int bound(Bound g, double x0, double angorig, double angdest) {
		double x1 = x0 + time ;
		double y = node.bound(g, x1, angorig, angdest) ;
		g.add(x1, y) ;
		return (int)Math.round(y) ;
	}

	public int osize() {
		return this.node.osize() ;
	}
	public int hsize() {
		return this.node.hsize() ;
	}
	public int fsize() {
		return 1 + this.node.fsize() ;
	}
	public String[] names() {
		return this.node.names() ;
	}
	public int order(String[] dictionary) {
		return this.node.order(dictionary) ;
	}
	public void sort(String[] dictionary) {
		this.node.sort(dictionary) ;
	}
	public boolean equalsTopology(Furcation that) {
		return this.node.equalsTopology(that.node) ;
	}

	public Furcation integral(Furcation sample) {
		if (!(this.node instanceof HTaxonomicUnit)) {
			return this ;
		} else {
			return new Furcation(((HTaxonomicUnit)this.node).integral((HTaxonomicUnit)(sample.node)), this.time) ;
		}
	}
	public Furcation integral(Furcation sample, double ratio) {
		if (!(this.node instanceof HTaxonomicUnit)) {
			return new Furcation(this.node, sample.time * ratio + this.time * (1.0 - ratio)) ;
		} else {
			return new Furcation(((HTaxonomicUnit)this.node).integral((HTaxonomicUnit)(sample.node), ratio),sample.time * ratio + this.time * (1.0 - ratio)) ;
		}
	}
}
