# Supplementary material for: G-InforBIO: integrated system for microbial genomics
Source: BMC Bioinformatics. 2006 Aug 4;7:368. doi: 10.1186/1471-2105-7-368 (PMC1552091; doi:10.1186/1471-2105-7-368)
Supplement: Additional File 1 — G-InforBIO_Src_V177. Zipped file of the source code of G-InforBIO system [file 1471-2105-7-368-S1.zip › src/JP/AC/nig/wdcm/analysis/GenomeColorList.java]

////////////////////////////////////////////////////////////////
//                                                            //
//   class name : GenomeColorList                             //
//                                                            //
//   history    : 11-00 2005.03.04 K.Koorikawa (HSK)          //
//              : 12-00 2005.08.03 K.Koorikawa (HSK)          //
//                                                            //
////////////////////////////////////////////////////////////////
package JP.AC.nig.wdcm.analysis ;

import java.awt.* ;
import java.awt.event.* ;
import java.awt.image.*;
import java.io.* ;
import java.net.* ;
import java.text.*;
import java.util.* ;
import javax.swing.* ;
import javax.swing.event.* ;
import javax.swing.text.* ;
import JP.AC.nig.wdcm.client.* ;
import JP.AC.nig.wdcm.analysis.* ;

public class GenomeColorList {
	private int wsize = 500, hsize = 600;
	public JFrame frame ;
	private JPanel borderPanel ;
	private JPanel groundPanel ;

	//----------- Button Name -------------
	private String[] buttonStr = {"Color Reset", "Exit"} ;
	private JButton[] button   = new JButton[buttonStr.length] ;
	public static JButton[] buttonCC = null ;
	private ButtonListener buttonListener = new ButtonListener() ;

	private String[] genStr  = null;
	public static JLabel[] genLB = null;
	private Color[] genColor = null;
	private int genCnt = 0;
	private ColorSelect CS = null;
	public static boolean CSF = false;
	private SelfOrganizingMap som = SelfOrganizingMap.getInstance();

	public GenomeColorList() {
//		System.out.println(" - GenomeColorList Panel Set ") ;//DEBUG
		frame = new JFrame("Genome Name List ") ;
		frame.getContentPane().setLayout(new BorderLayout()) ;
		frame.setIconImage(Toolkit.getDefaultToolkit().getImage("InforBIO.jpg"));
		frame.addWindowListener(new frameListener());

		// color allocation
		genCnt = SomViewer.gencnt + 2;
		genStr = new String[genCnt];
//		genLB = new JLabel[genCnt];
		genColor = new Color[genCnt];
		buttonCC = new JButton[genCnt];
//		System.out.println(" genCnt = "+genCnt);//DEBUG
		for (int i=0; i<genCnt-2; i++) {
			genStr[i] = " G"+(i+1)+" : "+SomViewer.gennam[i];
			genColor[i] = new Color(getColor(i));
//			System.out.println(" genStr = "+genStr[i]);//DEBUG
		}
		genStr[genCnt-2] = " [ Genome Overlaped ]";
		genColor[genCnt-2] = Color.black;
		genStr[genCnt-1] = " [ Search Result ]";
		genColor[genCnt-1] = Color.red;

		initComponents();

		hsize = genCnt*22+60;
		if(hsize > 600) hsize = 600;
		frame.setSize(wsize, hsize);
//		Dimension screenSize = Toolkit.getDefaultToolkit().getScreenSize() ;
//		frame.setLocation(screenSize.width/2-400, screenSize.height/2+300-hsize) ;
		Point p = InforBIO.frame.getLocationOnScreen();		//13-00
		frame.setLocation(p.x+150, p.y+600-hsize);		//13-00
		frame.show() ;
	}

	public void initComponents(){
		groundPanel = new JPanel(new BorderLayout());
		groundPanel.setBorder(appCom.Empty5555_Lowered);
		frame.getContentPane().add(groundPanel, BorderLayout.CENTER) ;
		Box yBox = new Box(BoxLayout.Y_AXIS);
		JScrollPane SP = new JScrollPane(yBox);
		groundPanel.add(SP, BorderLayout.CENTER) ;

		//----------- Genome List ------------
		JPanel p1 = appCom.CreateGridLayoutPanel() ;
//		p1.setBorder(BorderFactory.createTitledBorder(" CDS ")) ;
		p1.setLayout(new GridLayout(genCnt, 1, 1, 1)) ;
		yBox.add(p1) ;

		for (int i=0; i<genCnt; i++) {
			buttonCC[i] = appCom.CreateControlButton(genStr[i]);//12-00
			buttonCC[i].setActionCommand("Change Color:"+i);//12-00
			buttonCC[i].addActionListener(buttonListener) ;	//12-00
			buttonCC[i].setBackground(genColor[i]) ;		//12-00
			buttonCC[i].setFont(appCom.defaultFont) ;		//12-00
			buttonCC[i].setHorizontalAlignment(JLabel.LEFT);//12-00
			buttonCC[i].setEnabled(true) ;					//12-00
			p1.add(buttonCC[i]);							//12-00
		}
		buttonCC[genCnt-2].setEnabled(false);					//12-00
		buttonCC[genCnt-1].setEnabled(false);					//12-00
		buttonCC[genCnt-2].setFont(appCom.defaultFont);			//12-00
		buttonCC[genCnt-1].setFont(appCom.defaultFont);			//12-00
//		buttonCC[genCnt-1].setForeground(Color.white);

		//----------- BUTTON ------------
		JPanel p0 = appCom.CreateGridLayoutPanel() ;
		p0.setBorder(appCom.Empty1111) ;
		for (int i=0; i<buttonStr.length; i++) {
			button[i] = appCom.CreateControlButton(buttonStr[i]) ;
			button[i].setActionCommand(buttonStr[i]) ;
			button[i].addActionListener(buttonListener) ;
			button[i].setEnabled(true) ;
			p0.add(button[i]) ;
		}
		frame.getContentPane().add(p0, BorderLayout.SOUTH) ;
	}

	private int getColor(int gn) {
		String s = SomViewer.gencolor[gn];						//12-00
		return Integer.parseInt(s, 16);
	}

	class ButtonListener implements ActionListener {
		public void actionPerformed(ActionEvent e) {
			String ac = e.getActionCommand() ;
			InforBIO.frame.setCursor(Cursor.getPredefinedCursor(Cursor.DEFAULT_CURSOR)) ;
			if (ac.startsWith("Change Color:")) {
				String cc = ac.substring(13);
//				System.out.println(" Select Genome = "+cc);//DEBUG
				int gno = Integer.parseInt(cc);
				if (CSF) {
//					CS.frame.toFront();
					CS.frame.dispose();
					CS = new ColorSelect(gno);
				} else {
					CS = new ColorSelect(gno);
					CSF = true;
				}
			} 
			else if (ac.equals("Color Reset")) {
				for (int i=0; i<genCnt-2; i++) {
					SomViewer.gencolor[i] = SomViewer.geneColor(i);
					buttonCC[i].setBackground(new Color(getColor(i)));
				}
				som.reView();	//SOM Review button
			}
			else if (ac.equals("Exit")) {
				if (CSF) {
					CS.frame.dispose();
					CSF = false ;
				}
				SOM.colorLF = false ;
				frame.dispose() ;
			} 
		}
	}

	class CheckBoxListener implements ActionListener {
		public void actionPerformed(ActionEvent e) {
		}
	}

	class frameListener extends WindowAdapter {
		public void windowClosing(WindowEvent e) {
			if (CSF) {
				CS.frame.dispose();
				CSF = false ;
			}
			SOM.colorLF = false ;
			frame.dispose();
		}
	}
}
