# Supplementary material for: G-InforBIO: integrated system for microbial genomics
Source: BMC Bioinformatics. 2006 Aug 4;7:368. doi: 10.1186/1471-2105-7-368 (PMC1552091; doi:10.1186/1471-2105-7-368)
Supplement: Additional File 1 — G-InforBIO_Src_V177. Zipped file of the source code of G-InforBIO system [file 1471-2105-7-368-S1.zip › src/JP/AC/nig/wdcm/analysis/GetFeatureS.java]

////////////////////////////////////////////////////////////////
//                                                            //
//   class name : GetFeatureS                                 //
//                                                            //
//   history    : 10-00 2004.04.19 K.Koorikawa (HSK)          //
//              : 11-00 2004.11.09 K.Koorikawa (HSK)          //
//                                                            //
////////////////////////////////////////////////////////////////
package JP.AC.nig.wdcm.analysis ;

import java.awt.* ;
import java.awt.datatransfer.*;
import java.awt.event.* ;
import java.awt.image.*;
import java.io.* ;
import java.net.* ;
import java.text.*;
import java.util.* ;
import javax.swing.* ;
import javax.swing.event.* ;
import javax.swing.text.* ;
import JP.AC.nig.wdcm.client.* ;
import JP.AC.nig.wdcm.feature.* ;

public class GetFeatureS {
	private ObjectStore OS = ObjectStore.getInstance() ;
	private static String accession = "";
	private static String entryname = "";
	private static String version = "";
	private static String sequence = "";
	private static String[] sequences = new String[1];
	private static String[] features = null;
	private static String[] locations = null;
	private static String[][] qualifiers = null;
	private static String[][] values = null;

	private String[] featdescs = null;								//10-00
	private Color[] featcolrs = null;								//10-00
	private NucleotideFragment[][] featfrags = null;				//10-00
	private int[] featlanes = null;									//10-00
	private int lanenum = 0;										//10-00

	private static boolean rtncd = true;
	private static int genomeNo = 0;
	private JDialog selDialog;

	public GetFeatureS(String acc, String ffn) {
		accession = acc ;
		String ffname = ffn;										//12-00
//		System.out.println(" GetFeatureS Acc = "+acc+", FF = "+ffn);//DEBUG

		if (OS.entryCnt == 0) {
			StatusPanel.status.setBackground(Color.yellow) ;
			StatusPanel.status.setFont(appCom.boldFontLL) ;
			StatusPanel.status.setText(" Entry data is empty !") ;
			rtncd = false;
			return ;
		}

		Vector featvect = new Vector();
		Vector locavect = new Vector();
		Vector qualvect = new Vector();
		Vector valuvect = new Vector();
		Vector qualvectsub = new Vector();
		Vector valuvectsub = new Vector();

		for (int row=0; row<OS.entryCnt; row++) {
			boolean addF = true ;
			if (!(OS.tableEntry[row][OS.ACCECOL].equals(accession))) continue ;

			if ((row > 0) &&
				(OS.tableEntry[row][OS.FEATCOL].equals(OS.tableEntry[row-1][OS.FEATCOL])) &&
				(OS.tableEntry[row][OS.LOCACOL].equals(OS.tableEntry[row-1][OS.LOCACOL]))) {
				qualvectsub.addElement(OS.tableEntry[row][OS.QUALCOL]);
				valuvectsub.addElement(OS.tableEntry[row][OS.QUALCOL+1]);
			} else {
				if (qualvectsub.size() > 0) {
					String[] qualarraysub = new String[qualvectsub.size()];
					qualvectsub.copyInto(qualarraysub);
					qualvect.addElement(qualarraysub);
					String[] valuarraysub = new String[valuvectsub.size()];
					valuvectsub.copyInto(valuarraysub);
					valuvect.addElement(valuarraysub);
				}

				featvect.addElement(OS.tableEntry[row][OS.FEATCOL]) ;
				locavect.addElement(OS.tableEntry[row][OS.LOCACOL]);
				qualvectsub = new Vector();
				qualvectsub.addElement(OS.tableEntry[row][OS.QUALCOL]);
				valuvectsub = new Vector();
				valuvectsub.addElement(OS.tableEntry[row][OS.QUALCOL+1]);
			}
		}

		if (qualvectsub.size() > 0) {
			String[] qualarraysub = new String[qualvectsub.size()];
			qualvectsub.copyInto(qualarraysub);
			qualvect.addElement(qualarraysub);
			String[] valuarraysub = new String[valuvectsub.size()];
			valuvectsub.copyInto(valuarraysub);
			valuvect.addElement(valuarraysub);
		}
		features = new String[featvect.size()];
		featvect.copyInto(features);
		locations = new String[locavect.size()];
		locavect.copyInto(locations);
		qualifiers = new String[qualvect.size()][];
		qualvect.copyInto(qualifiers);
		values = new String[valuvect.size()][];
		valuvect.copyInto(values);
//		System.out.println(" FeatSize = "+featvect.size()+" LocSize = "+locavect.size()+" QualSize = "+qualvect.size());// DEBUG

		//----- FastaFile get -----
		StringBuffer buff = new StringBuffer();
		FileReader freader = null ;
		String line = null;
		try {
			freader = new FileReader(ffname);
			BufferedReader lineRead = new BufferedReader(freader) ;
			line = lineRead.readLine() ;
			line = lineRead.readLine() ;
			while (line != null){
				buff.append(line);
				line = lineRead.readLine() ;
			}
			freader.close() ;
			freader = null ;
		} catch (Exception e) {
			String errMsg = " Fasta file read error. (at GetFeatureS) !" ;
			appCom.MessageDialog(errMsg, 0);
			System.out.println("Fasta file read error. (at GetFeatureS) : "+ffname);//DEBUG
			rtncd = false;
		}
		sequence = buff.toString();
		entryname = getName();
		featParser();
	}

	private void featParser() {								//10-00
		int fidx;
		// feature description
		featdescs = new String[features.length];
		for (fidx = 0; fidx < features.length; fidx++) {
			featdescs[fidx] = features[fidx] + " " + locations[fidx];
			for (int q=0; q<qualifiers[fidx].length; q++) {				//add 10-00
				if (qualifiers[fidx][q].equals("gene")) {
					featdescs[fidx] += " " + values[fidx][q];
				}
				if (qualifiers[fidx][q].equals("product")) {
					featdescs[fidx] += " ;" + values[fidx][q];		//11-00
				}
			}
		}

		// color allocation
		featcolrs = new Color[features.length];
		for (fidx = 0; fidx < features.length; fidx++) {
			featcolrs[fidx] = (Color)FeatColor.map.get(features[fidx]);
		}

		// location parsing
		featfrags = new NucleotideFragment[features.length][];
		for (fidx = 0; fidx < features.length; fidx++) {
			if (featcolrs[fidx] != null) {
				try {
					LocDescription desc = LocDescription.parseDescriptionAll(locations[fidx]);
					featfrags[fidx] = desc.splice(entryname, true);
				}
				catch (Exception exc) {
					featfrags[fidx] = new NucleotideFragment[0];
				}
			}
			else {
				featfrags[fidx] = new NucleotideFragment[0];
			}
		}

		// line allocation
		Vector summary = new Vector();
		NucleotideMapper mapper = new NucleotideMapper(sequence.length());//10-00
		featlanes = new int[features.length];
		for (fidx = 0; fidx < features.length; fidx++) {
			if (featfrags[fidx].length > 0) {
				if (mapper.within(entryname, featfrags[fidx])) {
					featlanes[fidx] = mapper.peek(entryname, featfrags[fidx]);
					mapper.poke(featlanes[fidx], entryname, featfrags[fidx]);
				}
				else {
					String[] linedesc = {features[fidx], locations[fidx]};
					summary.addElement(linedesc);
					featfrags[fidx] = new NucleotideFragment[0];
				}
			}
		}

/*		lanenum = mapper.size();
		if (summary.size() > 0) {
			String[] header = {"features", "exceeding locations"};
			String[][] content = new String[summary.size()][];
			summary.copyInto(content);
			JTable table = new JTable(content, header);
			JScrollPane spane = new JScrollPane(table);
			table.setAutoResizeMode(JTable.AUTO_RESIZE_OFF);
			table.getColumnModel().getColumn(0).setPreferredWidth(120);
			table.getColumnModel().getColumn(1).setPreferredWidth(360);
			spane.setPreferredSize(new Dimension(450, 300));
			JOptionPane.showMessageDialog(this, spane, "<Feature span inconsistency>", JOptionPane.WARNING_MESSAGE);
			copy(header, content);
		}
*/
	}

	private void copy(String[] header, String[][] content) {
		Clipboard clipboard = Toolkit.getDefaultToolkit().getSystemClipboard();
		String nl = System.getProperty("line.separator");
		StringBuffer form = new StringBuffer();
		form.append(header[0]);
		for (int j = 1; j < header.length; j++) {
			form.append('\t');
			form.append(header[j]);
		}
		form.append(nl);
		for (int i = 0; i < content.length; i++) {
			form.append(content[i][0]);
			for (int j = 1; j < content[i].length; j++) {
				form.append('\t');
				form.append(content[i][j]);
			}
			form.append(nl);
		}
		StringSelection selection = new StringSelection(form.toString());
		clipboard.setContents(selection, null);
	}

	public boolean getReturn() {
		return rtncd;
	}
	public String getName() {
		String name = "";
		int p = accession.indexOf(" ");
		if (p > 0) name = accession.substring(0,p);
		else name = accession; 
		return name;
	}
	public int getFeatureSize() {									//10-00
		return featdescs.length;
	}
	public String[] getFeatures() {
		return features;
	}
	public String getFeatures(int i) {								//10-00
		return features[i];
	}
	public String[] getLocations() {
		return locations;
	}
	public String getLocations(int i) {
		return locations[i];
	}
	public String getSequence() {
		return sequence;
	}
	public String[] getSequences() {								//10-00
		sequences[0] = sequence;
		return sequences;
	}
	public int getSeqLength() {										//10-03
		return sequence.length();
	}
	public String[][] getQualifiers() {
		return qualifiers;
	}
	public String[] getQualifiers(int i) {							//10-00
		return qualifiers[i];
	}
	public String[][] getValues() {
		return values;
	}
	public String[] getValues(int i) {								//10-00
		return values[i];
	}
	public String[] getFeatdescs() {								//10-00
//		System.out.println(" FeatDescs = "+featdescs.length);
		return featdescs;
	}
	public Color[] getFeatcolrs() {									//10-00
//		System.out.println(" FeatColor = "+featcolrs.length);
		return featcolrs;
	}
	public NucleotideFragment[][] getFeatfrags() {					//10-00
		return featfrags;
	}
	public int getLanenum() {										//10-00
		return lanenum;
	}
	public int[] getFeatlanes() {									//10-00
		return featlanes;
	}

}
