# Supplementary material for: G-InforBIO: integrated system for microbial genomics
Source: BMC Bioinformatics. 2006 Aug 4;7:368. doi: 10.1186/1471-2105-7-368 (PMC1552091; doi:10.1186/1471-2105-7-368)
Supplement: Additional File 1 — G-InforBIO_Src_V177. Zipped file of the source code of G-InforBIO system [file 1471-2105-7-368-S1.zip › src/JP/AC/nig/wdcm/analysis/HTaxonomicUnit.java]

////////////////////////////////////////////////////////////////
//                                                            //
//   class name : HTaxonomicUnit                              //
//                                                            //
//   history    : 00-00 1999.12.15 K.Kittaka   (HSK)          //
//                02-00 2000.07.22 K.Takahashi (HSK)          //
//                                                            //
////////////////////////////////////////////////////////////////
package JP.AC.nig.wdcm.analysis ;

import java.util.Vector ;
import java.awt.Graphics ;
import JP.AC.nig.wdcm.client.* ;

public class HTaxonomicUnit extends TaxonomicUnit {
	private final double StartAngle = 0.0;
	private final double RoundAngle = +2.0 * Math.PI;
	private Furcation[] furc;
	public static String TreeMode = "" ;									//02-00

	public HTaxonomicUnit(Furcation[] furc) {
		this.furc = furc;
	}
	public HTaxonomicUnit(Furcation furc0, Furcation furc1) {
		furc = new Furcation[2];
		furc[0] = furc0;
		furc[1] = furc1;
	}
	public HTaxonomicUnit(Furcation furc0, Furcation furc1, Furcation furc2) {
		furc = new Furcation[3];
		furc[0] = furc0;
		furc[1] = furc1;
		furc[2] = furc2;
	}
	public HTaxonomicUnit(Vector furcvect) {
		furc = new Furcation[furcvect.size()];
		for (int furcindex = 0; furcindex < furc.length; furcindex++) {
			furc[furcindex] = (Furcation)(furcvect.elementAt(furcindex));
		}
	}

//  =============== Tree Data -> Furc Table ======================
	public HTaxonomicUnit(String desc) {
//		System.out.println(" Htax desc ="+desc) ;		//DEBUG
		Vector fvec = new Vector();
		int head = desc.indexOf('(');
		while (desc.charAt(head) != ')') {
			head++;
			int level = 0;
			int tail = head;
			boolean bComment = false ;
			while (tail < desc.length()) {
				if (desc.charAt(tail) == '\'' || desc.charAt(tail) == '\"') {
					bComment = !bComment ;
				}
				if (bComment == false) {
//					if (!((level > 0) || (desc.charAt(tail) != ')' && desc.charAt(tail) != ','))) break;
					if ((level == 0) && (desc.charAt(tail) == ')' || desc.charAt(tail) == ',')) break;//12-00
					if (desc.charAt(tail) == '(') level++;
					else if (desc.charAt(tail) == ')') level--;
				}
				tail++;
			}
//			System.out.println(" Htax Furc Call : desc="+(desc.substring(head, tail))) ;//DEBUG
			fvec.addElement(new Furcation(desc.substring(head, tail)));
			head = tail;
		}
		furc = new Furcation[fvec.size()];
		for (int i = 0; i < furc.length; i++) {
			furc[i] = (Furcation)fvec.elementAt(i);
//			System.out.println(" furc[i] = "+furc[i]) ;		//DEBUG
		}
	}

	public String toString() {
		String s = "(";
		int index = 0;
		while (index + 1 < furc.length) {
			s += furc[index] + ",";
			index++;
		}
		if (index < furc.length) {
			s += furc[index];
		}
		return s + ")";
	}

	public void toPrint(int tab) {
		for (int tabsindex = 0; tabsindex < tab; tabsindex++) System.out.print("\t");
//		System.out.println("HTU");
		for (int furcindex = 0; furcindex < furc.length; furcindex++) {
			furc[furcindex].toPrint(tab + 1);
		}
	}

	public void draw(Graphics g, int x0, int y0, double scale) {
		draw(g, x0, y0, StartAngle, StartAngle + RoundAngle, scale);
	}

	public void draw(Graphics g, int x0, int y0, double angorig, double angdest, double scale) {
		double angpred = angorig;
		for (int furcindex = 0; furcindex < furc.length; furcindex++) {
			double angsucc = angpred + (angdest - angorig) *
						(double)(furc[furcindex].osize()) / (double)(this.osize());
			furc[furcindex].drawH(g, x0, y0, angpred, angsucc, scale);
			angpred = angsucc;
		}
	}

	public void draw(Graphics g, int x0, int y0, int height, double scale) {
//		System.out.println(" Htax drow : x0="+x0+", y0="+y0+", hi="+height) ;//DEBUG
		if (AnalysisPanel.activPanel.equals("ClustalW")) {				//02-00
			TreeMode = ClustalW.TreeMode ;								//02-00
		} else {														//02-00
			TreeMode = "Rect" ;											//02-00
		}																//02-00
		draw(g, x0, (double)y0, (double)(y0 + height), scale);
	}

	public int draw(Graphics g, int x0, double angorig, double angdest, double scale) {
		int y0 = 0, y1 = 0;
		double angpred = angorig;
//		System.out.println(" Htax call drowH1 : x0="+x0+", angorig="+angorig+", angdest="+angdest+", scale="+scale) ;//DEBUG
		if (TreeMode.equals("Rect")) {									//02-00
			for (int furcindex = 0; furcindex < furc.length; furcindex++) {
				double angsucc = angpred + (angdest - angorig) *
							(double)(furc[furcindex].osize()) / (double)(this.osize());
				y1 = furc[furcindex].drawH1(g, x0, angpred, angsucc, scale);	// draw H-line
				if (furcindex == 0) y0 = y1;
				angpred = angsucc;
			}
//@			if (UTreeCanvas.xy[1] > y1 || UTreeCanvas.xy[3] < y0 ||
//@				UTreeCanvas.xy[0] > x0 || UTreeCanvas.xy[2] < x0) return (y0+y1)/2;//07-02
			g.drawLine(x0, y0, x0, y1);							// draw V-line
		}																//02-00
		else if (TreeMode.startsWith("Line")) {							//add sub 02-00
			for (int furcindex = 0; furcindex < furc.length; furcindex++) {
				double angsucc = angpred + (angdest - angorig) *
							(double)(furc[furcindex].osize()) / (double)(this.osize());
				y1 = (int)Math.round((angorig + angdest) / 2.0) ;	//
				if (furcindex == 0) y0 = y1 ;						//
				y0 = (y0 + y1) / 2;									//
				furc[furcindex].drawH2(g, x0, y0, angpred, angsucc, scale);	// draw I-line
				angpred = angsucc;
			}
//			System.out.println(" Htax drow-2 <Y> x0="+x0+", y0="+y0+", y1="+y1) ;//DEBUG
		}																//02-00
		else if (TreeMode.startsWith("Radi")) {							//add sub 02-00
			for (int furcindex = 0; furcindex < furc.length; furcindex++) {
				double angsucc = angpred + (angdest - angorig) *
							(double)(furc[furcindex].osize()) / (double)(this.osize());
				y1 = (int)Math.round((angorig + angdest) / 2.0) ;
				if (furcindex == 0) y0 = y1 ;
				y0 = (y0 + y1) / 2;
				furc[furcindex].drawH(g, x0, y0, angpred, angsucc, scale);	// draw I-line
				angpred = angsucc;
			}
//			System.out.println(" Htax drow-2 <Y> x0="+x0+", y0="+y0+", y1="+y1) ;//DEBUG
		}																//02-00
		return (y0 + y1) / 2;
	}

	public TaxonomicUnit prove(int x, int y, int d, int x0, int y0, double angorig, double angdest, double scale) {
		TaxonomicUnit poke = null;
		double angpred = angorig;
		for (int furcindex = 0; furcindex < furc.length; furcindex++) {
			double angsucc = angpred + (angdest - angorig) *
						(double)(furc[furcindex].osize()) / (double)(this.osize());
			TaxonomicUnit peek = furc[furcindex].prove(x, y, d, x0, y0, angpred, angsucc, scale);
			if ((poke == null) && (peek != null)) {
				poke = peek;
			}
			angpred = angsucc;
		}
		return poke;
	}

	public Object prove(int x, int y, int d, int x0, double angorig, double angdest, double scale) {
		int y0 = 0, y1 = 0;
		double angpred = angorig;
		for (int furcindex = 0; furcindex < furc.length; furcindex++) {
			double angsucc = angpred + (angdest - angorig) *
						(double)(furc[furcindex].osize()) / (double)(this.osize());
			Object subprove = furc[furcindex].prove(x, y, d, x0, angpred, angsucc, scale);
			if (subprove instanceof TaxonomicUnit) {
				return subprove;
			}
			y1 = ((Integer)subprove).intValue();
			if (furcindex == 0) y0 = y1;
			angpred = angsucc;
		}
		if ((y >= y0) && (y <= y1) && (Math.abs(x - x0) <= d)) {
			return this;
		}
		else {
			return new Integer((y0 + y1) / 2);
		}
	}

	public TaxonomicUnit prove(int x, int y, int d, int x0, int y0, double scale) {
		return prove(x, y, d, x0, y0, StartAngle, StartAngle + RoundAngle, scale);
	}
	public TaxonomicUnit prove(int x, int y, int d, int x0, int y0, int height, double scale) {
		try {
			return (TaxonomicUnit)prove(x, y, d, x0, (double)y0, (double)(y0 + height), scale);
		} catch (Exception exc) {
			return null;
		}
	}

	public void bound(Bound g) {
		bound(g, 0.0, 0.0, StartAngle, StartAngle + RoundAngle);
	}
	public void bound(Bound g, double x0, double y0, double angorig, double angdest) {
		double angpred = angorig;
		for (int furcindex = 0; furcindex < furc.length; furcindex++) {
			double angsucc = angpred + (angdest - angorig) *
						(double)(furc[furcindex].osize()) / (double)(this.osize());
			furc[furcindex].bound(g, x0, y0, angpred, angsucc);
			angpred = angsucc;
		}
	}

	public void bound(Bound g, int height) {
		bound(g, 0.0, 0.0, (double)height);
	}
	public int bound(Bound g, double x0, double angorig, double angdest) {
		int y0 = 0, y1 = 0;
		double angpred = angorig;
		for (int furcindex = 0; furcindex < furc.length; furcindex++) {
			double angsucc = angpred + (angdest - angorig) *
						(double)(furc[furcindex].osize()) / (double)(this.osize());
			y1 = (int)Math.round((angpred + angsucc) / 2.0);
			if (furcindex == 0) y0 = y1;
			furc[furcindex].bound(g, x0, angpred, angsucc);
			angpred = angsucc;
		}
		return (y0 + y1) / 2;
	}

	public int osize() {
		int value = 0;
		for (int furcindex = 0; furcindex < this.furc.length; furcindex++) {
			value += this.furc[furcindex].osize();
		}
		return value;
	}

	public int hsize() {
		int value = 1;
		for (int furcindex = 0; furcindex < this.furc.length; furcindex++) {
			value += this.furc[furcindex].hsize();
		}
		return value;
	}

	public int fsize() {
		int value = 0;
		for (int furcindex = 0; furcindex < this.furc.length; furcindex++) {
			value += this.furc[furcindex].fsize();
		}
		return value;
	}

	public String[] names() {
		String[] allnames = new String[this.osize()];
		int allindex = 0;
		for (int furcindex = 0; furcindex < this.furc.length; furcindex++) {
			String[] subnames = this.furc[furcindex].names();
			int subindex = 0;
			while (subindex < subnames.length) {
				allnames[allindex] = subnames[subindex];
				allindex++;
				subindex++;
			}
		}
		return allnames;
	}

	public int order(String[] dictionary) {
		return furc[0].order(dictionary);
	}

	public void sort(String[] dictionary) {
		for (int furcindex = 0; furcindex < furc.length; furcindex++) {
			furc[furcindex].sort(dictionary);
		}
		for (int furcmajor = 0; furcmajor + 1 < furc.length; furcmajor++) {
			for (int furcminor = furcmajor + 1;
						furcminor < furc.length; furcminor++) {
				if (furc[furcmajor].order(dictionary) >
							furc[furcminor].order(dictionary)) {
					Furcation exchange = furc[furcmajor];
					furc[furcmajor] = furc[furcminor];
					furc[furcminor] = exchange;
				}
			}
		}
	}

	public boolean equalsTopology(TaxonomicUnit that) {
		if (!(that instanceof HTaxonomicUnit)) {
			return false;
		}
		else if (this.furc.length != ((HTaxonomicUnit)that).furc.length) {
			return false;
		}
		else {
			int furcindex = 0;
			while ((furcindex < furc.length) &&
					furc[furcindex].equalsTopology(((HTaxonomicUnit)that).furc[furcindex])) {
				furcindex++;
			}
			return !(furcindex < furc.length);
		}
	}

	public HTaxonomicUnit integral(HTaxonomicUnit sample) {
		if (this.equalsTopology(sample)) {
			return this;
		}
		else if (this.furc.length == sample.furc.length) {
			Furcation newfurc[] = new Furcation[sample.furc.length];
			for (int furcindex = 0; furcindex < this.furc.length; furcindex++) {
				newfurc[furcindex] = this.furc[furcindex].integral(sample.furc[furcindex]);
			}
			return new HTaxonomicUnit(newfurc);
		}
		else {
			Vector subunit = new Vector();
			int furcmajor;
			int furcminor;
			for (furcmajor = 0; furcmajor < this.furc.length; furcmajor++) {
				furcminor = 0;
				while ((furcminor < sample.furc.length) &&
						!this.furc[furcmajor].equalsTopology(sample.furc[furcminor])) {
					furcminor++;
				}
				if (!(furcminor < sample.furc.length)) {
					subunit.addElement(this.furc[furcmajor]);
				}
			}
			Furcation newfurc[] = new Furcation[sample.furc.length];
			for (furcmajor = 0; furcmajor < sample.furc.length; furcmajor++) {
				furcminor = 0;
				while ((furcminor < this.furc.length) &&
						!sample.furc[furcmajor].equalsTopology(this.furc[furcminor])) {
					furcminor++;
				}
				if (furcminor < this.furc.length) {
					newfurc[furcmajor] = this.furc[furcminor];
				}
				else {
					newfurc[furcmajor] = new Furcation(new HTaxonomicUnit(subunit), 0.0);
				}
			}
			return new HTaxonomicUnit(newfurc);
		}
	}

	public HTaxonomicUnit integral(HTaxonomicUnit sample, double ratio) {
		if (!this.equalsTopology(sample)) {
			return null;
		}
		else {
			Furcation newfurc[] = new Furcation[this.furc.length];
			for (int furcindex = 0; furcindex < this.furc.length; furcindex++) {
				newfurc[furcindex] =
					this.furc[furcindex].integral(sample.furc[furcindex], ratio);
			}
			return new HTaxonomicUnit(newfurc);
		}
	}
}
