# Supplementary material for: G-InforBIO: integrated system for microbial genomics
Source: BMC Bioinformatics. 2006 Aug 4;7:368. doi: 10.1186/1471-2105-7-368 (PMC1552091; doi:10.1186/1471-2105-7-368)
Supplement: Additional File 1 — G-InforBIO_Src_V177. Zipped file of the source code of G-InforBIO system [file 1471-2105-7-368-S1.zip › src/JP/AC/nig/wdcm/analysis/IdentificationTable.java]

////////////////////////////////////////////////////////////////
//                                                            //
//   class name : IdentificationTable                         //
//                                                            //
//   history    : 00-00 1999.12.15 K.Kittaka   (HSK)          //
//                01-00 2000.04.05 K.Takahashi (HSK)          //
//                08-00 2003.02.20 K.Koorikawa (HSK)          //
//                                                            //
////////////////////////////////////////////////////////////////
package JP.AC.nig.wdcm.analysis ;

import java.io.*;
import java.util.Enumeration;
import java.util.Hashtable;

public class IdentificationTable {
	String[][] val ;
	String tabname ;
	String[] taxname ;
	String[] assname ;
	String[] wassnam ;

	public IdentificationTable(String[][] val, String tabname, String[] taxname, String[] assname) {
		this.val = val ;
		this.tabname = tabname ;
		this.taxname = taxname ;
		this.assname = assname ;
	}
	public IdentificationTable(IdentificationTable tab, String tabname, String[] taxname, String[] assname) {
		this(tab.val, tabname, taxname, assname);
	}
	public IdentificationTable(String str) {
		ExcelStringTokenizer trow = new ExcelStringTokenizer(str, "\n");
		int vcount = trow.countTokens() - 1;
		taxname = new String[vcount];
		ExcelStringTokenizer tnam = new ExcelStringTokenizer(trow.nextToken());
		int hcount = tnam.countTokens() - 1;
		assname = new String[hcount];
		tabname = tnam.nextToken();
		for (int assindex = 0; assindex < hcount; assindex++) {
			assname[assindex] = tnam.nextToken().trim() ;
//			assname[assindex] = tnam.nextToken().trim().toLowerCase() ;		//08-00
//			System.out.println(" ASSNAME = "+assname[assindex]);//DEBUG
			if (assname[assindex].length() == 0) {
				assname[assindex] = "" + (assindex + 1);
			}
		}
		val = new String[vcount][];
		for (int taxindex = 0; taxindex < vcount; taxindex++) {
			ExcelStringTokenizer telm = new ExcelStringTokenizer(trow.nextToken());
			if (hcount != telm.countTokens() - 1) {
				throw new Error("unsquared data.");
			}
			taxname[taxindex] = telm.nextToken().trim();
			val[taxindex] = new String[hcount];
			for (int assindex = 0; assindex < hcount; assindex++) {
				val[taxindex][assindex] = telm.nextToken().trim();
				if (val[taxindex][assindex].equals("V")) {
					val[taxindex][assindex] = "";
				}
			}
		}
	}

	public String identname() {
		return tabname;
	}
	public String[] taxonname() {
		return taxname;
	}
	public String[] assayname() {
		return assname;
	}
	public Object clone() {
		return new IdentificationTable((String[][])(val.clone()), tabname,
						(String[])(taxname.clone()), (String[])(assname.clone()));
	}
	public IdentificationTable toLowerCase() {							//08-03
		wassnam = new String[assname.length] ;							//08-03
		for (int j=0; j<assname.length; j++) {							//08-03
			wassnam[j] = assname[j].toLowerCase() ;						//08-03
		}																//08-03
		return new IdentificationTable(val, tabname, taxname, wassnam) ;//08-03
	}


	private double getEntropy(LinearMap map, int assindex) {
		int total = 0;
		int valid = 0;
		Hashtable assoc = new Hashtable();
//		System.out.println("  val.length = EntryCnt = "+val.length) ;//DEBUG
		for (int taxindex = 0; taxindex < val.length; taxindex++) {
			if (map.get(taxindex)) {
				if (val[taxindex][assindex].length() > 0) {
					LinearMap submap = (LinearMap)(assoc.get(val[taxindex][assindex]));
					if (submap != null) {
						submap.set(taxindex);
					}
					else {
						submap = new LinearMap(val[taxindex][assindex], val.length, taxindex);
						assoc.put(val[taxindex][assindex], submap);
					}
					valid++;
				}
				total++;
			}
		}
		double ratio = (double)valid / (double)total;
		double value = -ratio * Math.log(ratio);
		Enumeration mapelm = assoc.elements();
		while (mapelm.hasMoreElements()) {
			LinearMap submap = (LinearMap)(mapelm.nextElement());
			ratio = (double)(submap.noe()) / (double)total;
			value += ratio * Math.log(ratio);
		}
		return value;
	}


	public DichotomousTree makeTree() {
		return makeTree(new LinearMap(val.length));
	}

	private DichotomousTree makeTree(LinearMap map) {
		int optassayid = 0;
		double optentropy = getEntropy(map, optassayid);
		int curassayid = 1;
//		System.out.println(" val[0].length = TestCnt = "+val[0].length) ;	// DEBUG
		while (curassayid < val[0].length) {
			double curentropy = getEntropy(map, curassayid);
			if (curentropy < optentropy) {
				optassayid = curassayid;
				optentropy = curentropy;
			}
			curassayid++;
		}
		return makeTree(map, optassayid);
	}

	private DichotomousTree makeTree(LinearMap map, int assindex) {
		Hashtable assoc = new Hashtable();
		LinearMap nilmap = null;
//		System.out.println("  makeTree val.length = EntryCnt = "+val.length) ;	// DEBUG
		for (int taxindex = 0; taxindex < val.length; taxindex++) {
			if (map.get(taxindex)) {
				if (val[taxindex][assindex].length() == 0) {
					if (nilmap != null) {
						nilmap.set(taxindex);
					}
					else {
						nilmap = new LinearMap("", val.length, taxindex);
					}
				}
				else {
					LinearMap submap = (LinearMap)(assoc.get(val[taxindex][assindex]));
					if (submap != null) {
						submap.set(taxindex);
					}
					else {
						submap = new LinearMap(val[taxindex][assindex], val.length, taxindex);
						assoc.put(val[taxindex][assindex], submap);
					}
				}
			}
		}
		Enumeration mapelm = assoc.elements();
		OrderedVector mapset = new OrderedVector();
		while (mapelm.hasMoreElements()) {
			mapset.addElement((LinearOrdered)(mapelm.nextElement()));
		}
		if (nilmap != null) {
			mapset.addElement(nilmap);
		}
		DichotomousNode node = new DichotomousNode(assname[assindex], mapset.size());
//		System.out.println("  makeTree mapset.size() = "+mapset.size()) ;	// DEBUG
		if (mapset.size() > 1) {
			for (int mapindex = 0; mapindex < mapset.size(); mapindex++) {
				LinearMap submap = (LinearMap)(mapset.elementAt(mapindex));
				if (submap.noe() == 1) {
					node.set(mapindex, submap.name(), new DichotomousLeaf(taxname[submap.head()]));
				}
				else {
					node.set(mapindex, submap.name(), makeTree(submap));
				}
			}
		}
		else if (mapset.size() == 1) {
			LinearMap submap = (LinearMap)(mapset.elementAt(0));
			if (submap.noe() == 1) {
				node.set(0, submap.name(), new DichotomousLeaf(taxname[submap.head()]));
			}
			else {
				DichotomousFork fork = new DichotomousFork(submap.noe());
				int taxcount = 0;
				for (int taxindex = 0; taxindex < val.length; taxindex++) {
					if (submap.get(taxindex)) {
						fork.set(taxcount, taxname[taxindex]);
						taxcount++;
					}
				}
				node.set(0, submap.name(), fork);
			}
		}
		return node;
	}


	public String toString() {
		String str = tabname;
		for (int assindex = 0; assindex < assname.length; assindex++) {
			str += "\t" + assname[assindex];
		}
		str += "\n";
		for (int taxindex = 0; taxindex < val.length; taxindex++) {
			str += taxname[taxindex];
			for (int assindex = 0; assindex < val[taxindex].length; assindex++) {
				str += "\t" + val[taxindex][assindex];
				if (val[taxindex][assindex].length() == 0) {
					str += "V";
				}
			}
			str += "\n";
		}
		return str;
	}

	public static void main(String[] args) {
		try {
			String table = "";
			BufferedReader br = new BufferedReader(new InputStreamReader(System.in));
			String line = br.readLine();
			while (line != null) {
				table = table + line + "\n";
				line = br.readLine();
			}
			IdentificationTable tab = new IdentificationTable(table);
			System.out.println(tab);
			DichotomousTree tree = tab.makeTree();
			System.out.println(tree);
		} catch (Exception exc) {
			System.err.println(exc);
		}
	}
}
