# Supplementary material for: G-InforBIO: integrated system for microbial genomics
Source: BMC Bioinformatics. 2006 Aug 4;7:368. doi: 10.1186/1471-2105-7-368 (PMC1552091; doi:10.1186/1471-2105-7-368)
Supplement: Additional File 1 — G-InforBIO_Src_V177. Zipped file of the source code of G-InforBIO system [file 1471-2105-7-368-S1.zip › src/JP/AC/nig/wdcm/analysis/LinearMap.java]

package JP.AC.nig.wdcm.analysis ;

public class LinearMap implements LinearOrdered3 {
	private String name;
	private int noe;
	private int head;
	private int tail;
	private boolean[] map;

	public LinearMap(int n) {
		name = "";
		noe = n;
		head = 0;
		tail = n;
		map = new boolean[n];
		for (int mapindex = 0; mapindex < map.length; mapindex++) {
			map[mapindex] = true;
		}
	}

	public LinearMap(String name, int n, int i) {
		this.name = name;
		noe = 1;
		head = i;
		tail = i;
		map = new boolean[n];
		for (int mapindex = 0; mapindex < map.length; mapindex++) {
			map[mapindex] = false;
		}
		map[i] = true;
	}

	public String name() {
		return name;
	}
	public int size() {
		return map.length;
	}
	public int noe() {
		return noe;
	}
	public int head() {
		return head;
	}
	public int tail() {
		return tail;
	}

	public void set(int i) {
		if (!map[i]) {
			map[i] = true;
			noe++;
		}
		if (i < head) head = i;
		if (i > tail) tail = i;
	}

	public boolean get(int i) {
		return map[i];
	}

	public String toString() {
		String result = name + " [" + (map[0] ? "1" : "0");
		for (int mapindex = 1; mapindex < map.length; mapindex++) {
			result += ", " + (map[mapindex] ? "1" : "0");
		}
		result += "]";
		return result;
	}

	public int compareTo(LinearOrdered obj) {
		LinearMap that = (LinearMap)obj;
		return this.noe() - that.noe();
	}
	public int compareTo2(LinearOrdered2 obj) {
		LinearMap that = (LinearMap)obj;
		return this.head() - that.head();
	}
	public int compareTo3(LinearOrdered3 obj) {
		LinearMap that = (LinearMap)obj;
		return this.tail() - that.tail();
	}

	static public void main(String args[]) {
		LinearMap m1 = new LinearMap("m1", 3, 0);
		LinearMap m2 = new LinearMap("m2", 3, 1);
		LinearMap m3 = new LinearMap("m3", 3, 2);
		LinearMap m12 = new LinearMap("m12", 3, 0);
		m12.set(1);
		LinearMap m23 = new LinearMap("m23", 3, 1);
		m23.set(2);
		LinearMap m13 = new LinearMap("m13", 3, 0);
		m13.set(2);
		LinearMap m123 = new LinearMap(3);
		m123.set(1);
		m123.set(2);
		System.out.println(m1);
		System.out.println(m2);
		System.out.println(m3);
		System.out.println(m12);
		System.out.println(m23);
		System.out.println(m13);
		System.out.println(m123);
		System.out.println("----------------------");
		OrderedVector set = new OrderedVector();
		set.addElement(m1);
		set.addElement(m2);
		set.addElement(m3);
		set.addElement(m12);
		set.addElement(m23);
		set.addElement(m13);
		set.addElement(m123);
		for (int i =0; i < set.size(); i++) {
			LinearMap map = (LinearMap)(set.elementAt(i));
			System.out.println(map.toString() + " : " + map.noe() + ", " + map.head() + ", " + map.tail);
		}
	}
}
