# Supplementary material for: G-InforBIO: integrated system for microbial genomics
Source: BMC Bioinformatics. 2006 Aug 4;7:368. doi: 10.1186/1471-2105-7-368 (PMC1552091; doi:10.1186/1471-2105-7-368)
Supplement: Additional File 1 — G-InforBIO_Src_V177. Zipped file of the source code of G-InforBIO system [file 1471-2105-7-368-S1.zip › src/JP/AC/nig/wdcm/analysis/MacroFeatureL.java]

////////////////////////////////////////////////////////////////
//                                                            //
//   class name : MacroFeatureL                               //
//                                                            //
//   history    : 10-00 2004.04.20 K.Koorikawa (HSK)          //
//              : 11-01 2005.04.21 K.Koorikawa (HSK)          //
//                                                            //
////////////////////////////////////////////////////////////////
package JP.AC.nig.wdcm.analysis ;

import javax.swing.*;
import java.awt.*;
import java.util.*;
import JP.AC.nig.wdcm.feature.* ;

//public class MacroFeatureL extends BasicFeature {
public class MacroFeatureL extends JPanel implements MouseExecutable, MouseInformable {
	private ConFocal focusagent;					//feature PK
	private String entryname = "";
	private String[] sequences = new String[1];
	private String[] featdescs ;
	private Color[] featcolrs;
	private NucleotideFragment[][] featfrags;	//feature PK
	private int lanenum = 1;
	private int[] featlanes;

	// constants for scroll alignment
	private static final int MORE = 1;
	private static final int JUST = 0;
	private static final int LESS = -1;

	// instance members
	private ClickRect clickguide;
	private ClickPolygons[] clickfeats;
	private int selOrig = 0;
	private int selDest = 0;
	private int[] seqlng = new int[2] ;//0=Subject,1=Query
	private int scale;
	private int[][] aligntbl;

	private int X1  = 145;	//Subject SEQ left line
	private int X2  = 55;	//Query SEQ left line
	private int XG1 = 217;	//Subject Gage left line
	private int XG2 = 45;	//Query Gage rite line
	private int Y1  = 10;	//Y-ax stat line
	private int Y2  = 470;	//Y-ax end line
	private int Y21 = 0;
	private int Y22 = 0;
	private int SQW = 15;	//Seq bar width
	private int ALW = 10;	//Align bar width
	private int XS  = ALW+3;	//Align bar x-sift pitch
	private float pscal = 0;
	private int sftmax = 0;	//Align sift size Max
	private int featmax = 0;	//Feature sift size Max

	private final int upitch = 10;	//left margin
	private final int spitch = 10;	//SEQ_bar and Feature_bar distance
	private final int fpitch = 20;	//Feature pitch
	private final int dpitch = 45;	//right margin
	private final int seqthickness = 11;
	private final int barthickness = 11;	//Feature width
	private int seqwid = 660;	//defolt SEQ length

	public MacroFeatureL(ConFocal focusagent, String entryname, String[] sequences,
						String[] featdescs, Color[] featcolrs, NucleotideFragment[][] featfrags,
						int lanenum, int[] featlanes, int scale, int[][] aligntbl) {
//		super(focusagent, entryname, sequences, featdescs, featcolrs, featfrags, lanenum, featlanes);
		super();
		setBackground(Color.white);
		this.focusagent = focusagent;	//this Panel
		this.entryname = entryname;
		this.sequences = sequences;
		this.featdescs = featdescs;
		this.featcolrs = featcolrs;
		this.featfrags = featfrags;
		this.lanenum = lanenum;
		this.featlanes = featlanes;
		this.scale = scale;

		this.aligntbl = new int[aligntbl.length][3];
//		if (this.aligntbl==null) System.out.println(" MFL Aligntbl = NULL");//DEBUG
//		else System.out.println(" MFL Aligntbl siz = "+this.aligntbl.length);//DEBUG
		for (int i=0; i<aligntbl.length; i++) {
			this.aligntbl[i][0] = aligntbl[i][0];//Subject start
			this.aligntbl[i][1] = aligntbl[i][1];//Subject end
			this.aligntbl[i][2] = aligntbl[i][4];//Subject sift size
			if (aligntbl[i][4] > sftmax) sftmax = aligntbl[i][4];
		}
		sftmax++;
		for (int fidx=0; fidx<featdescs.length; fidx++) {
			if (featlanes[fidx] > featmax) featmax = featlanes[fidx];
		}
		featmax++;
		X1 = upitch +fpitch*featmax +spitch;
		XG1 = X1 +SQW +10 +XS*sftmax;
//		System.out.println(" X1="+X1+", XG1="+XG1+", sftmax="+sftmax+", featmax="+featmax);//DEBUG
		make(seqwid);
	}
	public void make(int seqwid) {
		seqlng = AlignmentViewer.seqlng ;//Subject seqlng, Query seqlng
		if (seqlng[0] > seqlng[1]) {
			Y21 = Y2 * scale ;
			pscal = (float)Y21 / (float)seqlng[0];
			Y22 = Math.round((float)seqlng[1] * pscal);
		} else {
			Y22 = Y2 * scale ;
			pscal = (float)Y22 / (float)seqlng[1];
			Y21 = Math.round((float)seqlng[0] * pscal);
		}
		// sequence rectangle generation
		clickguide = new ClickRect(X1, Y1, SQW, Y21, sequences, "Subject Seqence", Color.gray);

		// feature polygon generation
		clickfeats = new ClickPolygons[featdescs.length + aligntbl.length];
		int fidx = 0;
		for (fidx=0; fidx<featdescs.length; fidx++) {
			if ((featcolrs[fidx] != null) && (featfrags[fidx].length > 0)) {
				int minpos = featfrags[fidx][0].getStart();
				int maxpos = featfrags[fidx][0].getEnd();
				Vector vect = new Vector();
				int yl0 = 0;						//10-00
				int yl1 = 0;						//10-00
				int yl2 = 0;						//10-00
				for (int fragindex=0; fragindex<featfrags[fidx].length; fragindex++) {
					NucleotideFragment frag = featfrags[fidx][fragindex];
					if (frag.getName().equals(entryname)) {
						minpos = Math.min(minpos, frag.getStart());
						maxpos = Math.max(maxpos, frag.getEnd());
						Polygon poly = new Polygon();
						int x0 = X1 - barthickness - spitch - fpitch*featlanes[fidx];
						int x1 = x0 + barthickness;
						int xm = x0 + barthickness/2;
						int y0 = clickguide.y + Math.round((float)(frag.getStart()-1) * pscal);
						int y1 = clickguide.y + Math.round((float)frag.getEnd() * pscal);
						if (y0 == y1) y1++;
						if (frag.getNormal()) {//normal
							int yr = Math.max(y0, y1-8);
							poly.addPoint(x0, y0);
							poly.addPoint(x1, y0);
							poly.addPoint(x1, yr);
							poly.addPoint(xm, y1);
							poly.addPoint(x0, yr);
						}
						else {				//complement
							int yr = Math.min(y1, y0+8);
							poly.addPoint(x0, y1);
							poly.addPoint(x0, yr);
							poly.addPoint(xm, y0);
							poly.addPoint(x1, yr);
							poly.addPoint(x1, y1);
						}
						vect.addElement(poly);

						//----- join line ------
						if (yl0 == 0) {
							yl0 = (y0+y1)/2;
						} else {
							yl2 = (y0+y1)/2;
							yl1 = (yl0+yl2)/2;
							poly = new Polygon();
							poly.addPoint(x0, yl0);			//11-01
							poly.addPoint(x0-6, yl1);		//11-01
							poly.addPoint(x0, yl2);			//11-01
							poly.addPoint(x0-6, yl1);		//11-01
							vect.addElement(poly);
							yl0 = yl2;
						}
					}
				}
				clickfeats[fidx] = new ClickPolygons(fidx, minpos, maxpos, vect,
													featdescs[fidx], featcolrs[fidx]);
			}
			else {	// phantom(invisible) feature
				clickfeats[fidx] = new ClickPolygons(fidx, 1, 1, new Vector(),
															featdescs[fidx], null);
			}
		}
		// Subject Align Area
		for (int idx=0; idx<aligntbl.length; idx++) {
			Vector vect = new Vector();
			Polygon poly = new Polygon();
			int minpos = aligntbl[idx][0];
			int maxpos = aligntbl[idx][1];
			int x0 = X1 + SQW + 5 + XS*aligntbl[idx][2];
			int x1 = x0 + ALW;
			int y0 = Y1 + Math.round((float)minpos * pscal);
			int y1 = Y1 + Math.round((float)maxpos * pscal);
			if (y0 == y1) y1++;
			poly.addPoint(x0, y0);
			poly.addPoint(x1, y0);
			poly.addPoint(x1, y1);
			poly.addPoint(x0, y1);
			vect.addElement(poly);

			String label = String.valueOf("Location = "+aligntbl[idx][0])+".."+String.valueOf(aligntbl[idx][1]);
			clickfeats[fidx] = new ClickPolygons(fidx, minpos, maxpos, vect, label, Color.red);
			fidx++;
		}
		// canvas size seqwid*scale
		this.setPreferredSize(new Dimension(XG1 +dpitch,
											clickguide.height + 20));
	}
	public MacroFeatureL remake(int scale) {
		this.scale = scale;
		make(seqwid);
		return this;
	}
/*	public MacroFeatureL remake(String[] sequences, int scale) {
		if (sequences[0].indexOf(this.sequences[0]) != 0) {
			selOrig = selDest = 0;
		}
		this.sequences = sequences;
		this.scale = scale;
		make(seqwid);
		return this;
	}
	public MacroFeatureL remake(String entryname, String[] sequences,
							String[] featdescs, Color[] featcolrs,
						NucleotideFragment[][] featfrags, int lanenum, int[] featlanes, int scale) {
		if (sequences[0].indexOf(this.sequences[0]) != 0) {
			selOrig = selDest = 0;
		}
		this.entryname = entryname;
		this.sequences = sequences;
		this.featdescs = featdescs;
		this.featcolrs = featcolrs;
		this.featfrags = featfrags;
		this.lanenum = lanenum;
		this.featlanes = featlanes;
		this.scale = scale;
		make(seqwid);
		return this;
	}
	public MacroFeatureL remake(int iseqwid, String entryname, String[] sequences,
							String[] featdescs, Color[] featcolrs,
						NucleotideFragment[][] featfrags, int lanenum, int[] featlanes, int scale) {
		if (sequences[0].indexOf(this.sequences[0]) != 0) {
			selOrig = selDest = 0;
		}
		this.entryname = entryname;
		this.sequences = sequences;
		this.featdescs = featdescs;
		this.featcolrs = featcolrs;
		this.featfrags = featfrags;
		this.lanenum = lanenum;
		this.featlanes = featlanes;
		this.scale = scale;
		make(iseqwid);
		return this;
	}
*/
	public int toLogical(int offset) {
		return clickguide.toLogicalY(offset);
	}
	public int toPhysical(int pos) {
		return clickguide.toPhysicalY(pos);
	}
	public String mouseInfo(Object obj, Point point) {
		if (obj == clickguide) {
//			return "Click to locate around " + (toLogical(point.x) / 60 * 60 + 1) + "BP.";
//			return "Click to locate " + toLogical(point.x) + "BP.";
			return "Location = " + (toLogical(point.y)+1) + " BP.";	//10-00
		}
		else if (obj != null) {
			return obj.toString();
		}
		else {
			return "";
		}
	}
	public Object mouseLocate(Point point) {
		if (clickguide.contains(point)) {
			setCursor(Cursor.getDefaultCursor());
			return clickguide;
		}
		else {
			int i = 0;
			while ((i < clickfeats.length) && !clickfeats[i].contains(point)) i++;
			if (i < clickfeats.length) {
				setCursor(Cursor.getPredefinedCursor(Cursor.HAND_CURSOR));
				return clickfeats[i];
			}
			else {
				setCursor(Cursor.getDefaultCursor());
				return null;
			}
		}
	}
	public void traceObj(Clickable operable) {
		if (operable instanceof ClickPolygons) {
			ClickPolygons clickable = (ClickPolygons)operable;
//			clickable.reverse(getGraphics(), Color.pink);	//Focus to click pare
			focusagent.focus(this, clickable.getStart(), clickable.getEnd(), clickable.getId());
		}
	}
	public void traceObj(String loc) {
	}
	public void traceObjR(Clickable operable) {
	}
	public void traceObjL(Clickable operable) {
	}
	private void traceObj(int id) {
		clickfeats[id].reverse(getGraphics(), Color.pink);
	}
	public void traceObj(String[] loc) {							//10-00
//		System.out.println(" traceObjL : Loc ="+loc[0]);
		String ilb = "Location = "+loc[0]+".."+loc[1];
		for (int i=featdescs.length; i<clickfeats.length; i++) {
			String flb = clickfeats[i].getLabel();
			if (flb.equals(ilb))
				 clickfeats[i].setColor(Color.green);
			else clickfeats[i].setColor(Color.red);
		}
	}
	public void traceObjLater(int id) {
		class TraceRunner implements Runnable {
			int id;
			TraceRunner(int id) { this.id = id; }
			public void run() { traceObj(id); }
		};
		try {
			SwingUtilities.invokeLater(new TraceRunner(id));
		} catch (Exception exc) {
			exc.printStackTrace();
		}
	}
	public void clickObj(Clickable operable) {
		if (operable instanceof ClickPolygons) {
			ClickPolygons clickable = (ClickPolygons)operable;
			focusagent.invoke(this, clickable.getId());	//View FeatureSequence
			return;
		}
		else {
			return;
		}
	}
	public boolean mouseInside(Clickable operable, Point point) {
		return mouseLocate(point) == operable;
	}
	public void dragObj(int origBp, int destBp) {
		clickguide.reverse(getGraphics(), origBp, destBp);
	}
	public void reverse(int revOrig, int revDest) {
		clickguide.reverse(getGraphics(), revOrig, revDest);
	}
	public void reverse(int revOrig, int revPred, int revSucc) {
		clickguide.reverse(getGraphics(), revOrig, revPred, revSucc);
	}
	public boolean select(int revOrig, int revDest) {
		if (revOrig > revDest) {
			return select(revDest, revOrig);
		}
		else {
			if ((selOrig != revOrig) || (selDest != revDest)) {
				selOrig = revOrig;
				selDest = revDest;
				return true;
			}
			else {
				return false;
			}
		}
	}
	public void scroll(int visOrig, int visDest, Rectangle visible, int align) {
		int dotOrig = clickguide.toPhysicalY(Math.min(visOrig, visDest));
		int dotDest = clickguide.toPhysicalY(Math.max(visOrig, visDest));
		// to see if specified range is initially visible
		if (align == JUST) {	// align just
//			System.out.println(" Scroll O="+(dotOrig+dotDest-visible.height)/2+", W="+visible.width+", H="+visible.height);// DEBUG
			scrollRectToVisible(new Rectangle(0, (dotOrig+dotDest-visible.height)/2,
												visible.width, visible.height));
		}
		else if (align == LESS) {	// align less
			scrollRectToVisible(new Rectangle(dotOrig, 0, visible.width, visible.height));
		}
		else if (align == MORE) {	// align more
			scrollRectToVisible(new Rectangle(0, dotDest-visible.height,
												visible.width, visible.height));
		}
		else if ((dotOrig >= visible.y) && (dotDest <= (visible.y+visible.height))) {
			// nothing to be done;
		}
		// to see if specified range can be least aligned
		else if (dotDest <= visible.height) {	// align least
			scrollRectToVisible(new Rectangle(0, 0, visible.width, visible.height));
		}
		// to see if specified range can be most aligned
		else if (dotOrig >= (getHeight()-visible.height)) {	// align most
			scrollRectToVisible(new Rectangle(0, getHeight()-visible.height,
												visible.width, visible.height));
		}
		repaint(new Rectangle(0, 0, visible.width, visible.height));
	}
	public void scroll(int visOrig, int visDest, Rectangle visible) {
		scroll(visOrig, visDest, visible, (visOrig <= visDest) ? MORE : LESS);
	}
	public void dragObj(Draggable operable, Point origPoint) {
		if (operable == clickguide) {
			int bp = toLogical(origPoint.x);
			focusagent.scroll(this, bp, bp);
		}
	}
	public void dragObj(Draggable operable, Point origPoint, Point predPoint, Point currPoint) {
	}
	public void dragObj(Draggable operable, Point origPoint, Point currPoint) {
	}
	public String dragMsg(Draggable operable, Point origPoint, Point currPoint) {
		return "";
	}
	public void clearObj() {
	}
	public void paint(Graphics g) {
		super.paint(g);
		Color base = g.getColor();
		Rectangle bound = new Rectangle(g.getClipBounds());
		clickguide.paint(g, selOrig, selDest, "R");

		//--- area location drow ---
		g.setFont(new Font("Arial", Font.PLAIN, 9));
		FontMetrics fm = g.getFontMetrics();
		for (int idx=0; idx<aligntbl.length; idx++) {
			int y = Math.round((float)aligntbl[idx][0] * pscal) + Y1;
			g.drawString(" "+aligntbl[idx][0], XG1, y+4);
		}

		for (int i=0; i<clickfeats.length; i++) {
			if (clickfeats[i].intersects(bound)) {
				clickfeats[i].paint(g);
//				clickfeats[i].reverse2(g, Color.green);
			}
		}
		g.setColor(base);
	}
}
