# Supplementary material for: G-InforBIO: integrated system for microbial genomics
Source: BMC Bioinformatics. 2006 Aug 4;7:368. doi: 10.1186/1471-2105-7-368 (PMC1552091; doi:10.1186/1471-2105-7-368)
Supplement: Additional File 1 — G-InforBIO_Src_V177. Zipped file of the source code of G-InforBIO system [file 1471-2105-7-368-S1.zip › src/JP/AC/nig/wdcm/analysis/Matrix.java]

////////////////////////////////////////////////////////////////
//                                                            //
//   class name : Matrix                                      //
//                                                            //
//   history    : 00-00 1999.05.26 K.Kittaka   (HSK)          //
//                01-00 2000.02.08 K.Takahashi (HSK)          //
//                08-03 2003.07.30 K.Koorikawa (HSK)          //
//                                                            //
////////////////////////////////////////////////////////////////
package JP.AC.nig.wdcm.analysis ;
import javax.swing.* ;
import java.text.* ;

public class Matrix {
	protected double[][] val ;

	public Matrix() {
		val = null ;
	}
	public Matrix(double[][] v) {
		for (int i = 1; i < v.length; i++) {
			if (v[i].length != v[0].length) {
				throw new Error("uneven size for matrix.") ;
			}
		}
		val = v ;
	}
	public Matrix(double[] diag) {
		val = new double[diag.length][diag.length] ;
		for (int i = 0; i < diag.length; i++) {
			for (int j = 0; j < diag.length; j++) {
				val[i][j] = 0.0 ;
			}
			val[i][i] = diag[i] ;
		}
	}
	public Matrix(String str) {
		ExcelStringTokenizer trow = new ExcelStringTokenizer(str, "\n") ;
		int vcount = trow.countTokens() ;
		val = new double[vcount][] ;
		for (int i = 0; i < vcount; i++) {
			ExcelStringTokenizer telm = new ExcelStringTokenizer(trow.nextToken()) ;
			int hcount = telm.countTokens() ;
			val[i] = new double[hcount] ;
			if (val[i].length != val[0].length) {
				throw new Error("unsquared data.") ;
			}
			for (int j = 0; j < hcount; j++) {
				val[i][j] = telm.nextNumber() ;
			}
		}
	}

	public Object clone() {
		return new Matrix((double[][])(val.clone())) ;
	}

	public boolean equals(Matrix that) {
		if (this == that) {
			return true ;
		}
		if (this.vsize() != that.vsize()) {	 
			return false ;
		}
		if (this.hsize() != that.hsize()) {	 
			return false ;
		}
		int i, j ;
		i = 0 ;
		j = 0 ;
		while ((i < val.length) && (this.val[i][j] == that.val[i][j])) {
			while ((j < val[i].length) && (this.val[i][j] == that.val[i][j])) {
				j++ ;
			}	 
			if (!(j < val[i].length)) {
				i++ ;
			}
		}
		return !(i < val.length) ;
	}

	public final int vsize() {
		return val.length ;
	}

	public final int hsize() {
		if(val.length == 0) {							// 01-00
			return 0;									// 01-00
		}else{
			return val[0].length ;
		}
	}

	public final double elementAt(int i, int j) {
		return val[i][j] ;
	}

	public Matrix multipledBy(double scale) {
		double[][] result = new double[vsize()][hsize()] ;
		for (int i = 0; i < vsize(); i++) {
			for (int j = 0; j < hsize(); j++) {
				result[i][j] = scale * val[i][j] ;
			}
		}
		return new Matrix(result) ;
	}

	public Matrix multipledBy(Matrix that) {
		if (this.hsize() != that.vsize()) {
			throw new Error("matrix size unmatch.") ;
		}
		double[][] result = new double[this.vsize()][that.hsize()] ;
		for (int i = 0; i < this.vsize(); i++) {
			for (int j = 0; j < that.hsize(); j++) {
				double sum = 0.0 ;
				for (int k = 0; k < that.vsize(); k++) {
					sum += this.val[i][k] * that.val[k][j] ;
				}
				result[i][j] = sum ;
			}
		}
		return new Matrix(result) ;
	}

	public Matrix transpose() {
		double[][] result = new double[val[0].length][val.length] ;
		for (int i = 0; i < val.length; i++) {
			for (int j = 0; j < val[0].length; j++) {
				result[j][i] = val[i][j] ;
			}
		}
		return new Matrix(result) ;
	}

	public double sum() {
		double sum = 0.0 ;
		for (int i = 0; i < val.length; i++) {
			for (int j = 0; j < val[i].length; j++) {
				sum += val[i][j] ;
			}
		}
		return sum ;
	}

	public DiagMatrix hsumdiag() {
		double[] result = new double[val.length] ;
		for (int i = 0; i < val.length; i++) {
			double sum = 0.0 ;
			for (int j = 0; j < val[i].length; j++) {
				sum += val[i][j] ;
			}
			result[i] = sum ;
		}
		return new DiagMatrix(result) ;
	}

	public DiagMatrix vsumdiag() {
		double[] result = new double[val[0].length] ;
		for (int j = 0; j < val[0].length; j++) {
			double sum = 0.0 ;
			for (int i = 0; i < val.length; i++) {
				sum += val[i][j] ;
			}
			result[j] = sum ;
		}
		return new DiagMatrix(result) ;
	}

	public Matrix round() {
		double[][] result = new double[vsize()][hsize()] ;
		for (int i = 0; i < vsize(); i++) {
			for (int j = 0; j < hsize(); j++) {
				result[i][j] = Math.round(val[i][j] * 1000.0) / 1000.0 ;
			}
		}
		return new Matrix(result) ;
	}

	public String toString() {
		String str = "" ;
		for (int i = 0; i < val.length; i++) {
			for (int j = 0; j < val[i].length; j++) {
				str += " " + String.valueOf(val[i][j]) ;		//02-00
			}
			str += "\n" ;
		}
		return str ;
	}

	public double[][] val2Matrix(JTable inputTB) {	//add method  08-03
		int row = inputTB.getRowCount() ;
//		int col = inputTB.getColumnCount() ;
//		System.out.println(" Row = "+row) ;//DEBUG
		double[][] result = new double[row][row] ;
		for (int i=0; i<row; i++) {
			for (int j=1; j<=i+1; j++) {
				String sval = ((String)inputTB.getValueAt(i, j)).trim() ;
				double dval = 0.0 ;
				if (sval.length() > 0) dval = Double.valueOf(sval).doubleValue() ;
				result[i][j-1] = dval ;
				result[j-1][i] = dval ;
			}
		}
		//-----------------------------------
/*		DecimalFormat decimal3 = new DecimalFormat("0.000") ;	//DEBUG
		for (int i=0; i<row; i++) {								//DEBUG
			System.out.print(" Matrix["+i+"] = ") ;				//DEBUG
			for (int j=0; j<row; j++) {							//DEBUG
				System.out.print(decimal3.format(result[i][j])+", ") ;//DEBUG
			}													//DEBUG
			System.out.println(" ") ;							//DEBUG
		}														//DEBUG
*/
		return result ;
	}

	public double[][] eukrid() {
		int row = vsize() ;
		int col = hsize() ;
		double[][] result = new double[row][row] ;
		for (int i=0; i<row; i++) {
			for (int j=0; j<i; j++) {
				double sum = 0.0 ;
				double base = 0.0 ;								//02-00
				for (int k=0; k<col; k++) {
					if (val[i][k] >= 0 && val[j][k] >= 0) {		//02-00
						double diff = val[i][k] - val[j][k] ;
						sum += (diff * diff) ;
						base += 1.0 ;							//02-00
					}											//02-00
				}
				result[i][j] = result[j][i] = sum / base ;		//07-01
			}
			result[i][i] = 0.0 ;
		}
/*		DecimalFormat decimal3 = new DecimalFormat("0.000") ;	//DEBUG
		for (int i=0; i<row; i++) {								//DEBUG
			System.out.print(" Matrix["+i+"] = ") ;				//DEBUG
			for (int j=0; j<row; j++) {							//DEBUG
				System.out.print(decimal3.format(result[i][j])+"\t") ;//DEBUG
			}													//DEBUG
			System.out.println(" ") ;							//DEBUG
		}														//DEBUG
*/
		return result ;
	}

	public double[][] simple() {					//add method 07-01
		int row = vsize() ;
		int col = hsize() ;
		double[][] result = new double[row][row] ;
		for (int i=0; i<row; i++) {
			for (int j=0; j<i; j++) {
				double sum = 0.0 ;
				double base = col ;
				for (int k=0; k<col; k++) {
					if ((val[i][k] == 1 && val[j][k] == 1) ||
						(val[i][k] == 0 && val[j][k] == 0)) {
						sum += 1.0 ;
					}
				}
				result[i][j] = result[j][i] = 1.0 - (sum/base) ;
			}
			result[i][i] = 0.0 ;
		}
		return result ;
	}

	public double[][] jaccard() {					//add method 07-01
		int row = vsize() ;
		int col = hsize() ;
		double[][] result = new double[row][row] ;
		for (int i=0; i<row; i++) {
			for (int j=0; j<i; j++) {
				double sum = 0.0 ;
				double base = 0.0 ;
				for (int k=0; k<col; k++) {
					if (val[i][k] == 1 && val[j][k] == 1) {
						sum += 1.0 ;
						base += 1.0 ;
					} else if ((val[i][k] == 0 && val[j][k] == 0) == false) {
						base += 1.0 ;
					}
				}
				result[i][j] = result[j][i] = 1.0 - (sum/base) ;
			}
			result[i][i] = 0.0 ;
		}
		return result ;
	}

	public double[][] dice() {					//add method 07-01
		int row = vsize() ;
		int col = hsize() ;
		double[][] result = new double[row][row] ;
		for (int i=0; i<row; i++) {
			for (int j=0; j<i; j++) {
				double sum = 0.0 ;
				double base = 0.0 ;
				for (int k=0; k<col; k++) {
					if (val[i][k] == 1 && val[j][k] == 1) {
						sum += 2.0 ;
						base += 2.0 ;
					} else if ((val[i][k] == 0 && val[j][k] == 0) == false) {
						base += 1.0 ;
					}
				}
				result[i][j] = result[j][i] = 1.0 - (sum/base) ;
			}
			result[i][i] = 0.0 ;
		}
		return result ;
	}


	public double[][] cosine() {		//----- not used
		double[][] result = new double[vsize()][vsize()] ;
		double[] bias = new double[vsize()] ;
		double[] scale = new double[vsize()] ;
		int i, j, k ;
		for (i = 0; i < vsize(); i++) {
			double sum = 0.0 ;
			for (k = 0; k < hsize(); k++) {
				sum += val[i][k] ;
			}
			bias[i] = sum / hsize() ;
		}
		for (i = 0; i < vsize(); i++) {
			double sum = 0.0 ;
			for (k = 0; k < hsize(); k++) {
				sum += (val[i][k] - bias[i]) * (val[i][k] - bias[i]) ;
			}
			scale[i] = Math.sqrt(sum) ;
			if (scale[i] == 0.0) {
				System.err.println("Scale #" + i + "=0.0") ;
			}
		}
		for (i = 0; i < vsize(); i++) {
			for (j = 0; j < i; j++) {
				double sum = 0.0 ;
				for (k = 0; k < hsize(); k++) {
					sum += (val[i][k] - bias[i]) * (val[j][k] - bias[j]) ;
				}
				result[i][j] = result[j][i] = 1.0 - Math.abs(sum) / (scale[i] * scale[j]) ;
			}
			result[i][i] = 0.0 ;
		}
		return result ;
	}


	public static void vmain(String[] args) {
		double[][] val = {
			{-19.0, 7.0, 6.0, 6.0},
			{7.0, -21.0, 6.0, 8.0},
			{6.0, 6.0, -17.0, 5.0},
			{6.0, 8.0, 5.0, -19.0}} ;
		Matrix M = new Matrix(val) ;
		Eigen E = Eigen.jacobi(M) ;
		for (int i = 0; i < E.size(); i++) {
			System.out.println((i + 1) + "-th eigen value = " + Math.round(E.eigenValue(i) * 1000.0) / 1000.0) ;
			for (int j = 0; j < E.size(); j++) {
				System.out.print(" " + Math.round(E.eigenVector(i, j) * 1000.0) / 1000.0) ;
			}
			System.out.println() ;
		}
		System.out.println() ;
	}
	public static void main(String[] args) {
		double[][] val = {{0.0, 1.0, 1.0}, {1.0, 0.0, 1.0}, {1.0, 0.0, 0.0}} ;
		double[][] valunuse = {
		{1, 1, 1, 1, 1, 1, 1, 0, 0, 1, 0},
		{1, 1, 1, 0, 0, 0, 1, 1, 0, 0, 0},
		{1, 0, 1, 1, 1, 0, 1, 0, 0, 0, 1},
		{1, 0, 1, 1, 1, 0, 1, 0, 0, 0, 0},
		{1, 0, 0, 0, 0, 0, 0, 1, 0, 0, 0},
		{1, 0, 0, 0, 1, 0, 0, 0, 1, 1, 1},
		{0, 0, 0, 1, 0, 0, 0, 0, 0, 0, 0},
		{0, 1, 1, 0, 0, 1, 0, 0, 0, 0, 0},
		{0, 1, 0, 0, 0, 0, 1, 0, 0, 0, 0},
		{0, 1, 1, 0, 0, 0, 1, 0, 0, 0, 0},
		{1, 1, 1, 0, 1, 0, 1, 0, 0, 0, 0},
		{1, 0, 0, 1, 1, 1, 1, 0, 0, 0, 0},
		{1, 0, 0, 0, 1, 0, 1, 0, 0, 0, 0},
		{0, 1, 0, 0, 1, 1, 0, 0, 0, 0, 0},
		{0, 1, 1, 0, 1, 0, 1, 0, 0, 0, 0},
		{0, 0, 1, 0, 0, 1, 1, 0, 0, 0, 0},
		{0, 0, 0, 1, 1, 0, 0, 0, 0, 1, 0},
		{0, 0, 0, 0, 1, 1, 1, 0, 0, 0, 0},
		{0, 0, 0, 1, 1, 1, 0, 0, 0, 0, 1},
		{0, 0, 0, 0, 0, 1, 1, 1, 1, 0, 0},
		{1, 1, 1, 0, 0, 0, 1, 0, 0, 0, 1},
		{1, 0, 0, 0, 0, 0, 1, 0, 0, 0, 0},
		{0, 1, 0, 1, 0, 0, 1, 0, 0, 0, 0},
		{0, 0, 1, 1, 0, 0, 0, 0, 0, 0, 0},
		{0, 0, 0, 0, 1, 0, 1, 0, 0, 1, 1},
		{0, 0, 1, 1, 0, 0, 1, 0, 0, 1, 1},
		{0, 0, 0, 1, 0, 0, 0, 1, 0, 1, 1},
		{0, 0, 0, 0, 0, 0, 1, 0, 0, 0, 0},
		{0, 0, 1, 0, 0, 0, 0, 1, 1, 0, 1},
		{0, 0, 0, 0, 0, 0, 1, 1, 0, 0, 0},
		{1, 1, 0, 0, 1, 0, 1, 1, 1, 0, 0},
		{0, 1, 1, 0, 1, 0, 1, 0, 1, 0, 1},
		{0, 0, 0, 0, 0, 0, 1, 1, 0, 0, 0},
		{0, 0, 1, 1, 0, 0, 1, 0, 1, 1, 0},
		{0, 0, 0, 0, 1, 1, 1, 1, 0, 0, 0},
		{0, 0, 0, 0, 0, 0, 1, 1, 1, 0, 1},
		{0, 0, 0, 1, 0, 0, 0, 0, 0, 0, 0},
		{0, 0, 1, 0, 0, 0, 0, 0, 0, 0, 1},
		{0, 0, 0, 1, 0, 0, 1, 0, 0, 0, 0},
		{0, 0, 0, 0, 0, 1, 0, 0, 1, 0, 0}};
		Matrix M = new Matrix(val) ;
		DiagMatrix D1 = M.hsumdiag() ;
		DiagMatrix D2 = M.vsumdiag() ;
		Matrix X = D2.inverse().sqrt().multipledBy(M.transpose()).multipledBy(D1.inverse()).multipledBy(M).multipledBy(D2.inverse().sqrt()) ;
		System.out.println(X.round()) ;
		Eigen E = Eigen.jacobi(X) ;
		for (int i = 0; i < E.size(); i++) {
			System.out.println((i + 1) + "-th eigen value = " + E.eigenValue(i)) ;
			/*for (int j = 0; j < E.size(); j++) {
				System.out.print(" " + E.eigenVector(i, j));
			}
			System.out.println();*/
		}
		System.out.println() ;
		Matrix B = E.eigenMatrix().multipledBy(Math.sqrt(M.sum())).multipledBy(D2.inverse().sqrt().transpose()) ;
		System.out.println(B.round()) ;
		Matrix A = (new DiagMatrix(E.eigenValue())).sqrt().inverse().multipledBy(B.multipledBy(M.transpose()).multipledBy(D1.inverse())) ;
		System.out.println(A.round()) ;
		System.out.println(M.eukrid()) ;
		System.out.println(M.transpose().eukrid()) ;
		Matrix excel = new Matrix(
			"1\t1\t1\t1\t1\t1\t1\t0\t0\t1\t0\n" +
			"1\t1\t1\t0\t0\t0\t1\t1\t0\t0\t0\n" +
			"1\t0\t1\t1\t1\t0\t1\t0\t0\t0\t1\n" +
			"1\t0\t1\t1\t1\t0\t1\t0\t0\t0\t0\n" +
			"1\t0\t0\t0\t0\t0\t0\t1\t0\t0\t0\n" +
			"1\t0\t0\t0\t1\t0\t0\t0\t1\t1\t1\n" +
			"0\t0\t0\t1\t0\t0\t0\t0\t0\t0\t0\n" +
			"0\t1\t1\t0\t0\t1\t0\t0\t0\t0\t0\n" +
			"0\t1\t0\t0\t0\t0\t1\t0\t0\t0\t0\n" +
			"0\t1\t1\t0\t0\t0\t1\t0\t0\t0\t0\n" +
			"1\t1\t1\t0\t1\t0\t1\t0\t0\t0\t0\n" +
			"1\t0\t0\t1\t1\t1\t1\t0\t0\t0\t0\n" +
			"1\t0\t0\t0\t1\t0\t1\t0\t0\t0\t0\n" +
			"0\t1\t0\t0\t1\t1\t0\t0\t0\t0\t0\n" +
			"0\t1\t1\t0\t1\t0\t1\t0\t0\t0\t0\n" +
			"0\t0\t1\t0\t0\t1\t1\t0\t0\t0\t0\n" +
			"0\t0\t0\t1\t1\t0\t0\t0\t0\t1\t0\n" +
			"0\t0\t0\t0\t1\t1\t1\t0\t0\t0\t0\n" +
			"0\t0\t0\t1\t1\t1\t0\t0\t0\t0\t1\n" +
			"0\t0\t0\t0\t0\t1\t1\t1\t1\t0\t0\n" +
			"1\t1\t1\t0\t0\t0\t1\t0\t0\t0\t1\n" +
			"1\t0\t0\t0\t0\t0\t1\t0\t0\t0\t0\n" +
			"0\t1\t0\t1\t0\t0\t1\t0\t0\t0\t0\n" +
			"0\t0\t1\t1\t0\t0\t0\t0\t0\t0\t0\n" +
			"0\t0\t0\t0\t1\t0\t1\t0\t0\t1\t1\n" +
			"0\t0\t1\t1\t0\t0\t1\t0\t0\t1\t1\n" +
			"0\t0\t0\t1\t0\t0\t0\t1\t0\t1\t1\n" +
			"0\t0\t0\t0\t0\t0\t1\t0\t0\t0\t0\n" +
			"0\t0\t1\t0\t0\t0\t0\t1\t1\t0\t1\n" +
			"0\t0\t0\t0\t0\t0\t1\t1\t0\t0\t0\n" +
			"1\t1\t0\t0\t1\t0\t1\t1\t1\t0\t0\n" +
			"0\t1\t1\t0\t1\t0\t1\t0\t1\t0\t1\n" +
			"0\t0\t0\t0\t0\t0\t1\t1\t0\t0\t0\n" +
			"0\t0\t1\t1\t0\t0\t1\t0\t1\t1\t0\n" +
			"0\t0\t0\t0\t1\t1\t1\t1\t0\t0\t0\n" +
			"0\t0\t0\t0\t0\t0\t1\t1\t1\t0\t1\n" +
			"0\t0\t0\t1\t0\t0\t0\t0\t0\t0\t0\n" +
			"0\t0\t1\t0\t0\t0\t0\t0\t0\t0\t1\n" +
			"0\t0\t0\t1\t0\t0\t1\t0\t0\t0\t0\n" +
			"0\t0\t0\t0\t0\t1\t0\t0\t1\t0\t0\n"
		);
		//System.out.println(excel);
	}
}
