# Supplementary material for: G-InforBIO: integrated system for microbial genomics
Source: BMC Bioinformatics. 2006 Aug 4;7:368. doi: 10.1186/1471-2105-7-368 (PMC1552091; doi:10.1186/1471-2105-7-368)
Supplement: Additional File 1 — G-InforBIO_Src_V177. Zipped file of the source code of G-InforBIO system [file 1471-2105-7-368-S1.zip › src/JP/AC/nig/wdcm/analysis/MegaBlastServerInternal.java]

////////////////////////////////////////////////////////////////
//                                                            //
//   class name : MegaBlastServerInternal                     //
//                                                            //
//   history    : 10-00 2004.01.20 K.Koorikawa (HSK)          //
//              : 11-00 2004.12.07 K.Koorikawa (HSK)          //
//                                                            //
////////////////////////////////////////////////////////////////
package JP.AC.nig.wdcm.analysis ;

import java.awt.* ;
import java.io.* ;
import java.util.* ;
import java.net.* ;
import java.lang.* ;
import javax.swing.* ;
import JP.AC.nig.wdcm.client.* ;

public class MegaBlastServerInternal {
	private ObjectStore OS = ObjectStore.getInstance() ;
	private String tempDir = "./";	//OS.jarPath
	private String format_exe = "formatdb";
	private String blast_exe = "megablast";
	private String formatOpt = " -p F -o T";
	private String blastOpt = " -F F -D 3 -o ";
	private String queryf = "";
	private String subjef = "";

	public MegaBlastServerInternal() {
	}

	public int FormatDB(String query) {
		int rtncd = 0;
		File logFile = new File(tempDir+"formatdb.log");			//11-00
		queryf = query ;
		try {
			System.out.println(" Internal server : FormatDB start") ;
			long filename = System.currentTimeMillis() ;
			String longname = String.valueOf(filename);
			String shortnam = longname.substring(longname.length() - 8);
			File batFile = new File(tempDir+shortnam+".bat") ;
			logFile.delete();										//11-00

//			System.out.println(" OPT = "+command[j+2]) ;
			if (OS.OSName.equals("Mac")) {
				String[] command = new String[2] ;
				command[0] = tempDir+format_exe ; 
				command[1] = "-i "+queryf+formatOpt ;
				Process process = Runtime.getRuntime().exec(command);
				process.waitFor() ;
			} else if (OS.OSName.equals("MacX") || OS.OSName.equals("UNIX")) {
				FileWriter writer = new FileWriter(batFile) ;
				writer.write("#!/bin/sh\n") ;
				writer.write("./"+format_exe+" -i "+queryf+formatOpt+"\n") ;//12-00
				System.out.println(" CMD ="+"./"+format_exe+" -i "+queryf+formatOpt+"\n") ;
				writer.close() ;
				writer = null ;
				Process process = Runtime.getRuntime().exec("chmod +x "+batFile.toString()) ;
				process.waitFor() ;
				process = Runtime.getRuntime().exec(batFile.toString()) ;
				process.waitFor() ;
			} else {
				FileWriter writer = new FileWriter(batFile) ;
				//"formatdb -i QUERY.fst -p F -o T"
				String command = format_exe+" -i "+queryf+formatOpt ;
				System.out.println(" CMD = "+command) ;
				writer.write(command) ;
				writer.close() ;
				writer = null ;
				Process process = Runtime.getRuntime().exec(batFile.toString());
				process.waitFor() ;
			}

			batFile.delete() ;
		} catch (Exception e) {
			appCom.MessageDialog("FormatDB Error !", 0);
			rtncd = 9;
		}
		String logs = appCom.LoadFile(logFile.toString());				//11-00
		if ((logs.indexOf("FileOpen") > 0) && (logs.indexOf("failed") > 0)) {//11-00
			String msg = "Sequence file not found !\n"+					//11-00
						"(Don't use Japanese and space for folder name)";//11-00
			appCom.MessageDialog(msg, 0);								//12-00
			rtncd = 9;													//11-00
		}																//11-00
		else if (logs.indexOf("FATAL ERROR") > 0) {						//12-00
			String msg = "FormatDB Error !\n"+							//12-00
//						logs.substring(logs.indexOf("FATAL ERROR"));	//12-00
						"(Don't use Japanese and space for folder name)";//12-00
			appCom.MessageDialog(msg, 0);								//12-00
			rtncd = 9;													//12-00
		}																//12-00
		return rtncd ;
	}

	public String MegaBLAST(String subject) {
		String outf = "" ;
		subjef = subject;
		try {
			System.out.println(" Internal server : MegaBLAST start") ;
			long filename = System.currentTimeMillis() ;
			String longname = String.valueOf(filename);
			String shortnam = longname.substring(longname.length() - 8);
			File batFile = new File(tempDir+shortnam+".bat") ;
//			File outFile = new File(tempDir+shortnam+".txt") ;
			File outFile = new File(tempDir+"megablast_out.txt") ;
			outf = outFile.toString() ;
			outFile.delete() ;

			if (OS.OSName.equals("Mac")) {
				String[] command = new String[2] ;
				command[0] = tempDir+blast_exe ;
				command[1] = " -d "+queryf+" -i "+subjef+blastOpt+outFile.toString() ;
				Process process = Runtime.getRuntime().exec(command);
				process.waitFor() ;
			} else if (OS.OSName.equals("MacX") || OS.OSName.equals("UNIX")) {
				FileWriter writer = new FileWriter(batFile) ;
				writer.write("#!/bin/sh\n") ;
				writer.write("./"+blast_exe+" -d "+queryf+" -i "+subjef+blastOpt+outFile.toString()+"\n") ;//12-00
				System.out.println(" CMD ="+"./"+blast_exe+" -d "+queryf+" -i "+subjef+blastOpt+outFile.toString()+"\n") ;
				writer.close() ;
				writer = null ;
				Process process = Runtime.getRuntime().exec("chmod +x "+batFile.toString()) ;
				process.waitFor() ;
				process = Runtime.getRuntime().exec(batFile.toString()) ;
				process.waitFor() ;
			} else {
				FileWriter writer = new FileWriter(batFile) ;
				//"megablast -d QUERY.fst -i SUBJECT.fst -D 3 -o OUT.txt"
				String command = blast_exe+" -d "+queryf+" -i "+subjef+blastOpt+outFile.toString() ;
				System.out.println(" CMD ="+command) ;
				writer.write(command) ;
				writer.close() ;
				writer = null ;
				Process process = Runtime.getRuntime().exec(batFile.toString());
				process.waitFor() ;
			}
			batFile.delete() ;
		} catch (Exception e) {
			appCom.MessageDialog(" MegaBLAST Error ! ", 0);
		}
		return outf;
	}
}
