# Supplementary material for: G-InforBIO: integrated system for microbial genomics
Source: BMC Bioinformatics. 2006 Aug 4;7:368. doi: 10.1186/1471-2105-7-368 (PMC1552091; doi:10.1186/1471-2105-7-368)
Supplement: Additional File 1 — G-InforBIO_Src_V177. Zipped file of the source code of G-InforBIO system [file 1471-2105-7-368-S1.zip › src/JP/AC/nig/wdcm/analysis/NamedMatrix.java]

////////////////////////////////////////////////////////////////
//                                                            //
//   class name : NamedMatrix                                 //
//                                                            //
//   history    : 00-00 1999.05.26 K.Kittaka   (HSK)          //
//                01-00 2000.03.06 K.Takahashi (HSK)          //
//                02-00 2000.09.25 K.Takahashi (HSK)          //
//                                                            //
////////////////////////////////////////////////////////////////
package JP.AC.nig.wdcm.analysis ;

import java.io.* ;

public class NamedMatrix extends Matrix {
	private String mname ;
	private String[] cname ;
	private String[] rname ;
	public static String[] fill ;									//02-00
	public static boolean colorF = false ;							//02-00

	public NamedMatrix(double[][] val, String mname, String[] cname, String[] rname) {
		super(val) ;
		this.mname = mname ;			// Table name
		this.cname = cname ;			// Item name
		this.rname = rname ;			// Entry name
	}
	public NamedMatrix(Matrix mat, String mname, String[] cname, String[] rname) {
		this(mat.val, mname, cname, rname) ;
	}
	public NamedMatrix(String str) {
		super() ;
//		System.out.println(" Matrix Str = "+str) ;	//DEBUG
		ExcelStringTokenizer trow = new ExcelStringTokenizer(str, "\n") ;
		int vcount = trow.countTokens() - 1 ;
		rname = new String[vcount] ;
		
		ExcelStringTokenizer tnam = new ExcelStringTokenizer(trow.nextToken()) ;
		int hcount = tnam.countTokens() - 1 ;
		cname = new String[hcount] ;
//		System.out.println(" NamedMatrix hcount = "+hcount+", vcount = "+vcount) ;	//DEBUG
		
		colorF = false ;											//02-00
		mname = tnam.nextToken() ;
		for (int j=0, k=0; j<hcount; j++) {							//02-00
			cname[k] = tnam.nextToken().trim() ;
			if ((j == 0) && (cname[k].equals("COLOR"))) {			//02-00
				fill = new String[vcount] ;							//02-00
				colorF = true ;										//02-00
				continue ;											//02-00
			}														//02-00
			if (cname[k].length() == 0) {							//02-00
				cname[k] = "" + (j + 1) ;							//02-00
			}
			k++ ;													//02-00
		}
		
		val = new double[vcount][] ;
		for (int i=0; i<vcount; i++) {
			ExcelStringTokenizer telm = new ExcelStringTokenizer(trow.nextToken()) ;
			if (hcount != telm.countTokens() - 1) {
				throw new Error("unsquared data.(NMtx)") ;
			}
			rname[i] = telm.nextToken().trim() ;
			if (colorF) {											//02-00
				fill[i] = telm.nextToken() ;						//02-00
				val[i] = new double[hcount-1] ;						//02-00
				for (int j = 0; j < hcount-1; j++) {				//02-00
					val[i][j] = telm.nextNumber() ;					//02-00
				}													//02-00
			} else {												//02-00
				val[i] = new double[hcount] ;
				for (int j = 0; j < hcount; j++) {
					val[i][j] = telm.nextNumber() ;
				}
			}														//02-00
		}
	}

	public Object clone() {
		return new NamedMatrix((double[][])(val.clone()), mname, (String[])(cname.clone()), (String[])(rname.clone())) ;
	}

	public String matname() {
		return mname ;
	}

	public String[] colname() {
		return cname ;
	}

	public String[] rowname() {
		return rname ;
	}

	public boolean eqvcol(int col, double val) {
		int i = 0 ;
		while ((i < vsize()) && (elementAt(i, col) == val)) {
			i++ ;
		}
		return !(i < vsize()) ;
	}

	public boolean eqvrow(int row, double val) {
		int j = 0 ;
		while ((j < hsize()) && (elementAt(row, j) == val)) {
			j++ ;
		}
		return !(j < hsize()) ;
	}

	public Matrix delcol(int col) {
		double[][] newval = new double[val.length][val[0].length - 1] ;
		String[] newnam = new String[cname.length - 1] ;
		for (int i = 0; i < val.length; i++) {
			for (int j = 0; j < col; j++) {
				newval[i][j] = val[i][j] ;
			}
			for (int j = col; j + 1 < val[i].length; j++) {
				newval[i][j] = val[i][j + 1] ;
			}
		}
		for (int j = 0; j < col; j++) {
			newnam[j] = cname[j] ;
		}
		for (int j = col; j + 1 < cname.length; j++) {
			newnam[j] = cname[j + 1] ;
		}
		return new NamedMatrix(newval, mname, newnam, rname) ;
	}

	public Matrix delrow(int row) {
		double[][] newval = new double[val.length - 1][] ;
		String[] newnam = new String[rname.length - 1] ;
		for (int i = 0; i < row; i++) {
			newval[i] = (double[])(val[i].clone()) ;
			newnam[i] = rname[i] ;
		}
		for (int i = row; i + 1 < val.length; i++) {
			newval[i] = (double[])(val[i + 1].clone()) ;
			newnam[i] = rname[i + 1] ;
		}
		return new NamedMatrix(newval, mname, cname, newnam) ;
	}

	public Matrix transpose() {
		return new NamedMatrix(super.transpose(), mname, rname, cname) ;
	}

	public String toString() {
		String str = mname ;
		for (int j = 0; j < cname.length; j++) {
			str += "\t" + cname[j] ;
		}
		str += "\n" ;
		String wk = "" ;
		for (int i = 0; i < val.length; i++) {
			str += rname[i] ;
			for (int j = 0; j < val[i].length; j++) {
//				wk = String.valueOf(val[i][j]) ;			//02-00
				wk = Double.toString(val[i][j]) ;			//02-00
				if (wk.equals("NaN")) {						//02-00
					str += "\t" + "0.0" ;					//02-00
				} else {									//02-00
					str += "\t" + wk ;						//02-00
				}
			}
			str += "\n" ;
		}
		return str ;
	}

	public static void main(String[] args) {
		try {
			String table = "" ;
			BufferedReader br = new BufferedReader(new InputStreamReader(System.in)) ;
			String line = br.readLine() ;
			while (line != null) {
				table = table + line + "\n" ;
				line = br.readLine() ;
			}
			NamedMatrix mat = new NamedMatrix(table) ;
			System.out.println(mat.transpose()) ;
		} catch (Exception exc) {
			System.err.println(exc) ;
		}
	}
}
