# Supplementary material for: G-InforBIO: integrated system for microbial genomics
Source: BMC Bioinformatics. 2006 Aug 4;7:368. doi: 10.1186/1471-2105-7-368 (PMC1552091; doi:10.1186/1471-2105-7-368)
Supplement: Additional File 1 — G-InforBIO_Src_V177. Zipped file of the source code of G-InforBIO system [file 1471-2105-7-368-S1.zip › src/JP/AC/nig/wdcm/analysis/NucCount.java]

////////////////////////////////////////////////////////////////
//                                                            //
//   class name : NucCount                                    //
//                                                            //
//   history    : 11-00 2005.01.24 K.Koorikawa (HSK)          //
//              : 12-00 2005.07.11 K.Koorikawa (HSK)          //
//                                                            //
////////////////////////////////////////////////////////////////
package JP.AC.nig.wdcm.analysis ;

import java.awt.*;
import java.awt.event.*;
import java.io.*;
import java.net.*;
import java.text.*;
import java.util.*;
import javax.swing.*;
import javax.swing.event.*;
import javax.swing.text.*;
import JP.AC.nig.wdcm.client.* ;

public class NucCount {
	String ffnam = "";	// Flat-File Name
	int Window = 10000;	// Default to window length
	int Step = 10000;	// Default to window overlap num
	int window = 10000;	// work window length
	int step = 10000;	// work window overlap num
	int Center = 0;		// Default to number of middle cutout letters
	int OPTION = 2;		// Default to kind of renzokuenki
		// OPTION  2: 2-nucleotide number
		// OPTION 12: 2-nucleotide delete relativity(count;D=10)
		// OPTION  3: 3-nucleotide count
		// OPTION 13: 3-nucleotide delete relativity(count;D=32)
		// OPTION  4: 4-nucleotide count
		// OPTION 14: 4-nucleotide delete relativity(count;D=136)
	int N_OPTION = 0;	// 0:nothing, 1:N cuts above vectors in Window
	private double scale = 1.0;	//Hosei keisuu

	public static int ffcnt = -1;	//FlatFile count
	public static String gene = "";	//FlatFile Gene name
	public static String seq = null;//FlatFile SEQ data
	public static int seqlng = 0;	//FlatFile SEQ length
	public static int[][] cutloc;	//cut start-end location
	public static double[][] tri;	//".tri"data
	private static int triRow = 0;	//tri row count
	public static int sumRow = 0;	//tri row count sum
	public static int triCol = 0;	//tri column count
	private static int counter = 0;	//Output Row count

//	private ObjectStore OS = ObjectStore.getInstance();
//	private String outputfile = OS.jarPath+"AVSOM_.txt";
	private static Option OP = Option.getInstance() ;

	private static final DecimalFormat fFormat = new DecimalFormat("0.000000");
	private String filSepa = System.getProperty("file.separator");//"\"or"/"
	public static boolean multiF = false;
	private static String oldg = "";

	public NucCount() {
		multiF = false;
		oldg = "";
		ffcnt = -1;
		sumRow = 0;
		triCol = 0;
		seqlng = 0;
//		File avFile = new File(outputfile);
//		avFile.delete() ;
//		System.out.println("\n NucCount start : "+ffcnt);//DEBUG
	}
	public int CountNuc(String fnam, int wins, int stps, int cent, int optn, int nopt, PrintWriter out) {
		ffnam  = fnam;	//Flat-File Name = fin
		Window = wins;	//WindowSize
		Step   = stps;	//StepSize
		Center = cent;	//M = nakanuki mojisuu = 0
		OPTION = optn;	//OPTION = kind of renzokuenki
		N_OPTION = nopt;//N_OPTION
		window = Window;
		step = Step;

		int rtn = getseq(ffnam, out);	//SEQ DATA GET from FF
		return rtn;
	}

	private int getseq(String ffname, PrintWriter out){
//		System.out.println("\n NucCount start : "+ffcnt);//DEBUG
		int rtn = 0;
		seqlng = 0;
		StringBuffer sb = new StringBuffer();
		FileReader ffReader = null ;
		oldg = "";
		gene = "";
		seq = "";

		String acces = "";	//Accession code
		String organ = "";	//fix: organism
		String subco = "";	//fix: Accession subcode
		String strai = "";	//op1: strain
		String plasm = "";	//op2: plasmid
		String chrom = "";	//op3: chromosome
		String serot = "";	//op4: serotype
		String serov = "";	//op5: serovar
		String sspec = "";	//op6: sub_species
		String sstra = "";	//op7: sub_strain
		String clone = "";	//op8: clone

		boolean opt1F = true;	//add strain			//13-00
		boolean opt2F = true;	//add plasmid			//13-00
		boolean opt3F = true;	//add chromosome		//13-00
		boolean opt4F = true;	//add serotype			//13-00
		boolean opt5F = true;	//add serovar			//13-00
		boolean opt6F = true;	//add sub_species		//13-00
		boolean opt7F = true;	//add sub_strain		//13-00
		boolean opt8F = true;	//add clone				//13-00
		if (OP.getProperty(OP.GENOME_STRAI, OP.DEFAULT_GSTRAI).equals("0")) opt1F = false;//13-00
		if (OP.getProperty(OP.GENOME_PLASM, OP.DEFAULT_GPLASM).equals("0")) opt2F = false;//13-00
		if (OP.getProperty(OP.GENOME_CHROM, OP.DEFAULT_GCHROM).equals("0")) opt3F = false;//13-00
		if (OP.getProperty(OP.GENOME_SEROT, OP.DEFAULT_GSEROT).equals("0")) opt4F = false;//13-00
		if (OP.getProperty(OP.GENOME_SEROV, OP.DEFAULT_GSEROV).equals("0")) opt5F = false;//13-00
		if (OP.getProperty(OP.GENOME_SUBSP, OP.DEFAULT_GSUBSP).equals("0")) opt6F = false;//13-00
		if (OP.getProperty(OP.GENOME_SUBST, OP.DEFAULT_GSUBST).equals("0")) opt7F = false;//13-00
		if (OP.getProperty(OP.GENOME_CLONE, OP.DEFAULT_GCLONE).equals("0")) opt8F = false;//13-00
//		System.out.println(" Strain-F = "+opt1F);//DEBUG

		try {
			ffReader = new FileReader(ffname);
			BufferedReader lineRead = new BufferedReader(ffReader) ;
			String line = lineRead.readLine() ;
			//------------------ Flat File read start -----------------------
			if (line.startsWith("LOCUS")) {
				System.out.println(" Flat file read start :"+ffname);//DEBUG
				while (line != null){
					if (line.startsWith("ACCESSION")) {
						acces = line.substring(12);
					}
					else if (line.startsWith("FEATURES")) {
						line = lineRead.readLine();
						if (line.indexOf(" source ") > 0) {
							line = lineRead.readLine();
							while ((line.substring(5,10)).equals("     ")) {
								String sline = line.trim();
								if (sline.startsWith("/organism=")) {
									int p1 = sline.indexOf("\"")+1;
									int p2 = sline.indexOf("\"",p1+1);
									if(p2 > 0) organ = sline.substring(p1,p2);
									else organ = sline.substring(p1);
									//----- Accession subcode add to Organism ----- 11-00 add
									if (acces.length() > 9) {
										subco = acces.substring(8);// sub = "CH01" or "PL01" or etc
										if (subco.indexOf(" ") > 0) subco = subco.substring(0,subco.indexOf(" "));
									}
								} else if (sline.startsWith("/strain=")) {
									int p1 = sline.indexOf("\"")+1;
									int p2 = sline.indexOf("\"",p1+1);
									if(p2 > 0) strai = sline.substring(p1,p2);
									else strai = sline.substring(p1);
								} else if (sline.startsWith("/plasmid=")) {
									int p1 = sline.indexOf("\"")+1;
									int p2 = sline.indexOf("\"",p1+1);
									if(p2 > 0) plasm = sline.substring(p1,p2);
									else plasm = sline.substring(p1);
								} else if (sline.startsWith("/chromosome=")) {
									int p1 = sline.indexOf("\"")+1;
									int p2 = sline.indexOf("\"",p1+1);
									if(p2 > 0) chrom = sline.substring(p1,p2);
									else chrom = sline.substring(p1);
								} else if (sline.startsWith("/serotype=")) {
									int p1 = sline.indexOf("\"")+1;
									int p2 = sline.indexOf("\"",p1+1);
									if(p2 > 0) serot = sline.substring(p1,p2);
									else serot = sline.substring(p1);
								} else if (sline.startsWith("/serovar=")) {
									int p1 = sline.indexOf("\"")+1;
									int p2 = sline.indexOf("\"",p1+1);
									if(p2 > 0) serov = sline.substring(p1,p2);
									else serov = sline.substring(p1);
								} else if (sline.startsWith("/sub_species=")) {
									int p1 = sline.indexOf("\"")+1;
									int p2 = sline.indexOf("\"",p1+1);
									if(p2 > 0) sspec = sline.substring(p1,p2);
									else sspec = sline.substring(p1);
								} else if (sline.startsWith("/sub_strain=")) {
									int p1 = sline.indexOf("\"")+1;
									int p2 = sline.indexOf("\"",p1+1);
									if(p2 > 0) sstra = sline.substring(p1,p2);
									else sstra = sline.substring(p1);
								} else if (sline.startsWith("/clone=")) {
									int p1 = sline.indexOf("\"")+1;
									int p2 = sline.indexOf("\"",p1+1);
									if(p2 > 0) clone = sline.substring(p1,p2);
									else clone = sline.substring(p1);
								}

								if (sline.startsWith("/") == false) {
									int p1 = sline.indexOf("\"");
									organ += " "+sline.substring(0,p1);
								}
								line = lineRead.readLine();
							}
						}
					}
					else if (line.startsWith("ORIGIN")) break;
					line = lineRead.readLine();
				}
				if (subco.length() > 0) organ += " "+subco;
				if (opt1F && strai.length() > 0) organ += " "+strai;	//13-00
				if (opt2F && plasm.length() > 0) organ += " "+plasm;	//13-00
				if (opt3F && chrom.length() > 0) organ += " "+chrom;	//13-00
				if (opt4F && serot.length() > 0) organ += " "+serot;	//13-00
				if (opt5F && serov.length() > 0) organ += " "+serov;	//13-00
				if (opt6F && sspec.length() > 0) organ += " "+sspec;	//13-00
				if (opt7F && sstra.length() > 0) organ += " "+sstra;	//13-00
				if (opt8F && clone.length() > 0) organ += " "+clone;	//13-00
				gene = organ;											//13-00
				System.out.println(" Gene name = "+gene);//DEBUG

				line = lineRead.readLine() ;
				while (line != null){
					if (line.startsWith("//")) break;
					if (line.length() > 65) {
						sb.append((line.substring(10,20)).toUpperCase());
						sb.append((line.substring(21,31)).toUpperCase());
						sb.append((line.substring(32,42)).toUpperCase());
						sb.append((line.substring(43,53)).toUpperCase());
						sb.append((line.substring(54,64)).toUpperCase());
						sb.append(((line.substring(65)).trim()).toUpperCase());
					} else {
						for (int i=10; i<line.length(); i++) {
							if (line.charAt(i) != ' ') 
								sb.append((String.valueOf(line.charAt(i))).toUpperCase());
						}
					}
					line = lineRead.readLine() ;
				}
				seq = sb.toString();
				seqlng = seq.length();
				SOM.geneName.addElement(gene);			//12-00
				SOM.geneSEQ.addElement(seq);			//12-00
				oldg = gene;
				ffcnt++;
				rtn = count_ctl(out);	//nuc_count start!
			}
			//------------------ Fasta File read start -----------------------
			else if (line.startsWith(">")) {
				System.out.println(" Fasta file read start :"+ffname);//DEBUG
				if(multiF == false) {	//Multi Fasta Process Check
					String ss = appCom.LoadFile(ffname);
					if(ss.indexOf(">",2) > 0) {
						SelectMulti();//Multi Fasta Check Dialog
					}
				}

				String fstr = ffname.substring(ffname.lastIndexOf(filSepa)+1);//13-00
				if (multiF) {	//Collective
					gene = fstr+":"+line.substring(1);		//13-00
					if(!(oldg.equals(fstr))) ffcnt++;		//13-00
				} else {
					oldg = gene;
					gene = line.substring(1);
					if(!(oldg.equals(gene))) ffcnt++;
				}
				SOM.geneName.addElement(gene);				//12-00
//				System.out.println(ffcnt+", OLD1 = "+oldg+", NEW1 = "+gene);//DEBUG
				line = lineRead.readLine() ;
				while (line != null){
					if (line.startsWith(">")) {
						seq = sb.toString();
						seqlng = seq.length();
						SOM.geneSEQ.addElement(seq);		//12-00
						rtn = count_ctl(out);	//nuc_count start!

						sb = new StringBuffer();
						if (multiF) {	//Collective
							oldg = fstr;					//13-00
							gene = fstr+":"+line.substring(1);//13-00
							if(!(oldg.equals(fstr))) ffcnt++;//13-00
						} else {
							oldg = gene;
							gene = line.substring(1);
							if(!(oldg.equals(gene))) ffcnt++;
						}
						SOM.geneName.addElement(gene);		//12-00
//						System.out.println(ffcnt+", OLD2 = "+oldg+", NEW2 = "+gene);//DEBUG
						line = lineRead.readLine() ;
					}
					sb.append((line.trim()).toUpperCase());
					line = lineRead.readLine() ;
				}
				seq = sb.toString();
				seqlng = seq.length();
				SOM.geneSEQ.addElement(seq);				//12-00
				rtn = count_ctl(out);	//nuc_count start!
			}
			//------------------ Other File read start -----------------------
			else {
				System.out.println(" Imput file format error !");
				appCom.StatusMessage(" Imput file format error !", 2);
				return 99;
			}
			ffReader.close() ;
			ffReader = null ;
		} catch (Exception e) {
			try {
				ffReader.close() ;
				ffReader = null ;
			} catch (Exception ex) {}
			System.out.println(" Importing flat file failed.(data) !");
			e.printStackTrace(System.out) ;
			return 99;
		}
//		System.out.println(" Flat file read end.");//DEBUG
		return rtn;
	}

//  ----------------------------------------------
//  --------- Select Multi Fasta Process ---------
//  ----------------------------------------------
	private boolean SelectMulti() {
		multiF = true ;
		JRadioButton[] selButton = new JRadioButton[2] ;
		ButtonGroup bg = new ButtonGroup() ;
		SelMListener selListener = new SelMListener() ;
		selButton[0] = new JRadioButton(" Collective ", true) ;
		selButton[0].addActionListener(selListener);
		bg.add(selButton[0]);
		selButton[1] = new JRadioButton(" Split ") ;
		selButton[1].addActionListener(selListener);
		bg.add(selButton[1]);

		Object[] options = {"OK"};
		int rtn  = JOptionPane.showOptionDialog(InforBIO.frame, (Object[])selButton
												,"Select Multi Fasta Process"
												,JOptionPane.DEFAULT_OPTION
												,JOptionPane.QUESTION_MESSAGE
												,null, options, options[0]);
		if (rtn != JOptionPane.OK_OPTION) return false ;
		return true ;
	}
	//----- SelListener class -----
	class SelMListener implements ActionListener {
		public void actionPerformed(ActionEvent e) {
			if (e.getActionCommand().equals(" Collective ")) {
				multiF = true ;
			} else if (e.getActionCommand().equals(" Split ")) {
				multiF = false ;
			}
		}
	}
//	-------------------------------------------------

	private int count_ctl(PrintWriter out){
		if(seqlng == 0) return 99;
		int maxsz = 100000;
		if(maxsz > seqlng) maxsz = seqlng;
		int minsz = 1000;
		if(minsz > seqlng/100) minsz = seqlng/100;
//		if((step > maxsz) || (step < minsz)){
		if(step < minsz){
			System.out.println(" Step size error !");//DEBUG
//			appCom.StatusMessage(" SEQ length = "+seqlng+" then "+maxsz+" >= Step-size >= "+minsz, 2);
//			appCom.StatusMessage(" "+maxsz+" >= Step_size >= "+minsz, 2);
			appCom.StatusMessage(" Size error : Step_size < "+minsz, 2);
			return 99;
		}

		scale = 1.0;
		window = Window;
		step = Step;
		if(window > seqlng) {
			scale = (double)window / (double)seqlng;
//			System.out.println(" window = "+window+", scale = "+scale);//DEBUG
			window = seqlng;
			step = seqlng;
		}

		triRow = (seqlng-window)/step + 2;	//tri row count		//12-00
//		if((seqlng-window)%step > 0) triRow++;
		cutloc = new int[triRow][2];
//		sumRow += triRow;
//		System.out.println(" Win = "+window+", Stp = "+step+", Seq = "+seqlng+", Row = "+triRow);//DEBUG

//		System.out.println(" OPTION = "+OPTION);//DEBUG
		if     (OPTION == 2) {
			triCol = 16;
//			tri = new double[triRow][triCol];
			dinuc_count(out);
		}
		else if(OPTION == 12) {
			triCol = 10;
//			tri = new double[triRow][triCol];
			dinuc_count(out);
		}
		else if(OPTION == 3) {
			triCol = 64;
//			tri = new double[triRow][triCol];
			tri_count(out);
		}
		else if(OPTION == 13) {
			triCol = 32;
//			tri = new double[triRow][triCol];
			tri_count(out);
		}
		else if(OPTION == 4) {
			triCol = 256;
//			tri = new double[triRow][triCol];
			tetra_count(out);
		}
		else if(OPTION == 14) {
			triCol = 136;
//			tri = new double[triRow][triCol];
			tetra_count(out);
		}
		else if(OPTION == 5) {
			triCol = 1024;
//			tri = new double[triRow][triCol];
			GO_count(out);
		}
		else if(OPTION == 15) {
			triCol = 512;
//			tri = new double[triRow][triCol];
			GO_count(out);
		}
//		else if(OPTION == 6 || OPTION == 16) ROKU_count(out);
//		else if(OPTION == 7 || OPTION == 17) ROKU_count(out);
//		else if(OPTION == 8 || OPTION == 18) HATI_count(out);
		else {
			System.out.println(" OPTION ERROR !(option = "+OPTION+")");
		}

		//----------------------- for DEBUG -------------------------
/*		for(int i=0;i<triRow;i++){
			System.out.print("["+cutloc[i][0]+"-"+cutloc[i][1]+"]");
			for(int j=0;j<triCol;j++){
				System.out.print(" "+fFormat.format(tri[i][j]));
			}
			System.out.print("\n");
		}
*/
		sumRow += counter;
		System.out.println(" Output Row = "+counter);//DEBUG
		return 0;
	}


	private void dinuc_count(PrintWriter out){
		int i,j,k,n;
		int cutbp, cp, endbp;
		int dic,dic1;
		int H_j,H_k;
//		int TPcount;
		int[][] enki = new int[4][4];
		int CC = 4;
		int N_flag;
		int n_count;
		char[] s = new char[2];
		char[] base = {'T','C','A','G'};	// nucleotide order to TCAG

		System.out.println(" Dinuc_count start. seqlng="+seqlng+", Row="+triRow+", Col="+triCol);//DEBUG
		cutbp = window;
		cp = 0;
		counter = 0;
		//----------- start zone cut --------------------------
//		while(((cp <= (seqlng-cutbp)) && ((seqlng-cutbp) >= 0))){
		while(seqlng-cp >= cutbp){
			for(i=0; i<CC; i++)
				for(j=0; j<CC; j++)
					enki[i][j] = 0;

			n_count = 0;
			for(i=cp; i<cp+cutbp; i++){
				if(seq.charAt(i) != base[0] &&
				   seq.charAt(i) != base[1] &&
				   seq.charAt(i) != base[2] &&
				   seq.charAt(i) != base[3])
					n_count++;
			}

			N_flag = 0;
			if((N_OPTION == 1) && (n_count >= (cutbp*0.1))) N_flag = 1;

//			System.out.println(" N_flag = "+N_flag+", n_count = "+n_count);//DEBUG
			if(N_flag == 0){
				for(n=cp; n<cp+cutbp-1-Center; n++){
					s[0] = seq.charAt(n);
					s[1] = seq.charAt(n+1+Center);
					for(j=0; j<CC; j++){
						if(s[0] != base[j]) continue;
						for(k=0; k<CC; k++){
							if(s[1] == base[k]){
								enki[j][k]++;
								if(OPTION == 12){
									H_j = j;H_k = k;
									if(j == 0 || j == 1) H_j += 2;
									else if(j == 2 || j == 3) H_j -= 2;
									if(k == 0 || k == 1) H_k += 2;
									else if(k == 2 || k == 3) H_k -= 2;
									enki[H_k][H_j]++;
								}
							}
						}
					}
				}
//				System.out.println("["+(cp+1)+"-"+(endbp+cutbp)+"]");
//				System.out.println(ffcnt+"\t"+gene+"\t"+triCol+"\t"+(cp+1)+"\t"+(cp+cutbp)+"\t"+counter);
				out.print(ffcnt+"\t"+gene+"\t"+triCol+"\t"+(cp+1)+"\t"+(cp+cutbp)+"\t"+counter);
				cutloc[counter][0] = cp+1;
				cutloc[counter][1] = cp+cutbp;

				double tmp = ((double)cutbp / (double)(cutbp - n_count))*scale;
//				System.out.println(" tmp = "+tmp+", cutbp = "+cutbp+", n_count = "+n_count);
				if(OPTION == 2){
					int col = 0;
					for(i=0;i<CC;i++){
						for(j=0;j<CC;j++){
							out.print("\t"+fFormat.format(tmp*enki[i][j]));
//							tri[counter][col] = tmp*enki[i][j];
							col++;
						}
					}
					out.print("\n");
				}

//				TPcount = 0;
				if(OPTION == 12){
					int col = 0;
					for(j=0;j<CC;j++){
						for(k=0;k<CC;k++){
							if(enki[j][k] != -100){
								out.print("\t"+fFormat.format(tmp*enki[j][k]));
//								tri[counter][col] = tmp*enki[j][k];
								col++;

								H_j = j;H_k = k;
								if(j == 0 || j == 1) H_j += 2;
								else if(j == 2 || j == 3) H_j -= 2;
								if(k == 0 || k == 1) H_k += 2;
								else if(k == 2 || k == 3) H_k -= 2;
								enki[H_k][H_j] = -100;
//								TPcount++;
							}
						}
					}
					out.print("\n");
				}
//				System.out.println("TPcount = %d\n",TPcount);
				counter++;
			}
			cp = cp+step;
		}//-- end of 'end cut' --

//		System.out.println(" End zone cut start ");//DEBUG
		//----------- end zone cut --------------------------
//		if((((seqlng-1)-cutbp) >= 0) && (((seqlng-1)-cutbp) != (cp-step))){
		if(seqlng-cp > 0){
			for(i=0; i<CC; i++)
				for(j=0; j<CC; j++)
					enki[i][j] = 0;

			n_count = 0;
			endbp = (seqlng-1)-cutbp;
			for(i=endbp; i<seqlng; i++){
				if(seq.charAt(i) != base[0] &&
				   seq.charAt(i) != base[1] &&
				   seq.charAt(i) != base[2] &&
				   seq.charAt(i) != base[3])
					n_count++;
			}

			N_flag = 0;
			if((N_OPTION == 1) && (n_count >= (cutbp*0.1))) N_flag = 1;

//			System.out.println(" N_flag 2 = "+N_flag);//DEBUG
			if(N_flag == 0){
				for(i=endbp; i<(seqlng-1)-Center; i++){
					s[0] = seq.charAt(i);
					s[1] = seq.charAt(i+1+Center);
					for(j=0; j<CC; j++){
						if(s[0] != base[j]) continue;
						for(k=0; k<CC; k++){
							if(s[1] == base[k]){
								enki[j][k]++;
								if(OPTION == 12){
									H_j = j;H_k = k;
									if(j == 0 || j == 1) H_j += 2;
									else if(j == 2 || j == 3) H_j -= 2;
									if(k == 0 || k == 1) H_k += 2;
									else if(k == 2 || k == 3) H_k -= 2;
									enki[H_k][H_j]++;
								}
							}
						}
					}
				}
//				System.out.println("["+(cp+1)+"-"+(endbp+cutbp)+"]");
//				System.out.println(ffcnt+"\t"+gene+"\t"+triCol+"\t"+(cp+1)+"\t"+(cp+cutbp)+"\t"+counter);
				out.print(ffcnt+"\t"+gene+"\t"+triCol+"\t"+(cp+1)+"\t"+(cp+cutbp)+"\t"+counter);
				cutloc[counter][0] = cp+1;
				cutloc[counter][1] = endbp+cutbp;

				double tmp = ((double)cutbp / (double)(cutbp - n_count))*scale;
				if(OPTION == 2){
					int col = 0;
					for(i=0;i<CC;i++){
						for(j=0;j<CC;j++){
							out.print("\t"+fFormat.format(tmp*enki[i][j]));
//							tri[counter][col] = tmp*enki[i][j];
							col++;
						}
					}
					out.print("\n");
				}

				if(OPTION == 12){
					int col = 0;
					for(j=0;j<CC;j++){
						for(k=0;k<CC;k++){
							if(enki[j][k] != -100){
								out.print("\t"+fFormat.format(tmp*enki[j][k]));
//								tri[counter][col] = tmp*enki[j][k];
								col++;

								H_j = j;H_k = k;
								if(j == 0 || j == 1) H_j += 2;
								else if(j == 2 || j == 3) H_j -= 2;
								if(k == 0 || k == 1) H_k += 2;
								else if(k == 2 || k == 3) H_k -= 2;
								enki[H_k][H_j] = -100;
							}
						}
					}
					out.print("\n");
				}
				counter++;
			}
		}// end of 'end cut'
	}


	private void tri_count(PrintWriter out){
		int i,j,k,m,n;
		int cutbp, cp, endbp;
		int dic,dic1;
		int H_j,H_k,H_m;
//		int TPcount;
		int[][][] enki = new int[4][4][4];
		int CC = 4;
		int N_flag;
		int n_count;
		char[] s = new char[3];
		char[] base = {'T','C','A','G'};	// nucleotide order to TCAG

		System.out.println(" Tri_count start. seqlng="+seqlng+", Row="+triRow+", Col="+triCol);//DEBUG
		cutbp = window;
		cp = 0;
		counter = 0;
		//----------- start zone cut --------------------------
		while(seqlng-cp >= cutbp){
			for(i=0; i<CC; i++)
				for(j=0; j<CC; j++)
					for(k=0; k<CC; k++)
						enki[i][j][k] = 0;

			n_count = 0;
			for(i=cp; i<cp+cutbp; i++){
				if(seq.charAt(i) != base[0] &&
				   seq.charAt(i) != base[1] &&
				   seq.charAt(i) != base[2] &&
				   seq.charAt(i) != base[3])
					n_count++;
			}

			N_flag = 0;
			if((N_OPTION == 1) && (n_count >= (cutbp*0.1))) N_flag = 1;

			if(N_flag == 0){
				for(n=cp; n<cp+cutbp-2; n++){
					s[0] = seq.charAt(n);
					s[1] = seq.charAt(n+1);
					s[2] = seq.charAt(n+2+Center);
					for(j=0; j<CC; j++){
						if(s[0] != base[j]) continue;
						for(k=0; k<CC; k++){
							if(s[1] != base[k]) continue;
							for(m=0; m<CC; m++){
								if(s[2] == base[m]){
									enki[j][k][m]++;
									if(OPTION == 13){
										H_j = j;H_k = k;H_m = m;
										if(j == 0 || j == 1) H_j += 2;
										else if(j == 2 || j == 3) H_j -= 2;
										if(k == 0 || k == 1) H_k += 2;
										else if(k == 2 || k == 3) H_k -= 2;
										if(m == 0 || m == 1) H_m += 2;
										else if(m == 2 || m == 3) H_m -= 2;
										enki[H_m][H_k][H_j]++;
									}
								}
							}
						}
					}
				}
//				System.out.println("["+(cp+1)+"-"+(cp+cutbp)+"]");
				out.print(ffcnt+"\t"+gene+"\t"+triCol+"\t"+(cp+1)+"\t"+(cp+cutbp)+"\t"+counter);
				cutloc[counter][0] = cp+1;
				cutloc[counter][1] = cp+cutbp;

				double tmp = ((double)cutbp / (double)(cutbp - n_count))*scale;
				if(OPTION == 3){
					int col = 0;
					for(i=0;i<CC;i++){
						for(j=0;j<CC;j++){
							for(k=0;k<CC;k++){
								out.print("\t"+fFormat.format(tmp*enki[i][j][k]));
//								tri[counter][col] = tmp*enki[i][j][k];
								col++;
							}
						}
					}
					out.print("\n");
				}

//				TPcount = 0;
				if(OPTION == 13){
					int col = 0;
					for(j=0; j<CC; j++){
						for(k=0; k<CC; k++){
							for(m=0; m<CC; m++){
								if(enki[j][k][m] != -100){
									out.print("\t"+fFormat.format(tmp*enki[j][k][m]));
//									tri[counter][col] = tmp*enki[j][k][m];
									col++;

									H_j = j;H_k = k;H_m = m;
									if(j == 0 || j == 1) H_j += 2;
									else if(j == 2 || j == 3) H_j -= 2;
									if(k == 0 || k == 1) H_k += 2;
									else if(k == 2 || k == 3) H_k -= 2;
									if(m == 0 || m == 1) H_m += 2;
									else if(m == 2 || m == 3) H_m -= 2;
									enki[H_m][H_k][H_j] = -100;
//									TPcount++;
								}
							}
						}
					}
					out.print("\n");
				}
//				System.out.println("TPcount = %d\n",TPcount);
				counter++;
			}
			cp = cp+step;
		}// end of 'end cut'

		//----------- end zone cut -------------------------------
		if(seqlng-cp > 0){
			for(i=0; i<CC; i++)
				for(j=0; j<CC; j++)
					for(k=0; k<CC; k++)
						enki[i][j][k] = 0;

			n_count = 0;
			endbp = (seqlng-1)-cutbp;
			for(i=endbp; i<seqlng; i++){
				if(seq.charAt(i) != base[0] &&
				   seq.charAt(i) != base[1] &&
				   seq.charAt(i) != base[2] &&
				   seq.charAt(i) != base[3])
					n_count++;
			}

			N_flag = 0;
			if((N_OPTION == 1) && (n_count >= (cutbp*0.1))) N_flag = 1;

			if(N_flag == 0){
				for(i=endbp; i<(seqlng-2); i++){
					s[0] = seq.charAt(i);
					s[1] = seq.charAt(i+1);
					s[2] = seq.charAt(i+2);
					for(j=0; j<CC; j++){
						if(s[0] != base[j]) continue;
						for(k=0; k<CC; k++){
							if(s[1] != base[k]) continue;
							for(m=0; m<CC; m++){
								if(s[2] == base[m]){
									enki[j][k][m]++;
									if(OPTION == 13){
										H_j = j;H_k = k;H_m = m;
										if(j == 0 || j == 1)H_j += 2;
										else if(j == 2 || j == 3)H_j -= 2;
										if(k == 0 || k == 1)H_k += 2;
										else if(k == 2 || k == 3)H_k -= 2;
										if(m == 0 || m == 1)H_m += 2;
										else if(m == 2 || m == 3)H_m -= 2;
										enki[H_m][H_k][H_j]++;
									}
								}
							}
						}
					}
				}
//				System.out.println("["+(cp+1)+"-"+(endbp+cutbp)+"]");
				out.print(ffcnt+"\t"+gene+"\t"+triCol+"\t"+(cp+1)+"\t"+(cp+cutbp)+"\t"+counter);
				cutloc[counter][0] = cp+1;
				cutloc[counter][1] = endbp+cutbp;

				double tmp = ((double)cutbp / (double)(cutbp - n_count))*scale;
				if(OPTION == 3){
					int col = 0;
					for(i=0; i<CC; i++){
						for(j=0; j<CC; j++){
							for(k=0; k<CC; k++){
								out.print("\t"+fFormat.format(tmp*enki[i][j][k]));
//								tri[counter][col] = tmp*enki[i][j][k];
								col++;
							}
						}
					}
					out.print("\n");
				}

				if(OPTION == 13){
					int col = 0;
					for(j=0; j<CC; j++){
						for(k=0; k<CC; k++){
							for(m=0; m<CC; m++){
								if(enki[j][k][m] != -100){
									out.print("\t"+fFormat.format(tmp*enki[j][k][m]));
//									tri[counter][col] = tmp*enki[j][k][m];
									col++;

									H_j = j;H_k = k;H_m = m;
									if(j == 0 || j == 1) H_j += 2;
									else if(j == 2 || j == 3) H_j -= 2;
									if(k == 0 || k == 1) H_k += 2;
									else if(k == 2 || k == 3) H_k -= 2;
									if(m == 0 || m == 1) H_m += 2;
									else if(m == 2 || m == 3) H_m -= 2;
									enki[H_m][H_k][H_j] = -100;
								}
							}
						}
					}
					out.print("\n");
				}
				counter++;
			}
		}// end of 'end cut'
	}


	private void tetra_count(PrintWriter out){
		int i,j,k,m,n,l,p;
		int cutbp, cp, endbp;
		int dic,dic1;
		int H_j,H_k,H_m,H_l,H_i;
//		int TPcount;
		int[] enki = new int[4*4*4*4];
		int CC = 4;
		int N_flag;
		int n_count;
		char[] s = new char[4];
		char[] base = {'T','C','A','G'};	// nucleotide order to TCAG

		System.out.println(" Tetra_count start. seqlng="+seqlng+", Row="+triRow+", Col="+triCol);//DEBUG
		cutbp = window;
		cp = 0;
		counter = 0;
		//----------- start zone cut --------------------------
		while(seqlng-cp >= cutbp){
			for(i=0; i<CC; i++)
				for(j=0; j<CC; j++)
					for(k=0; k<CC; k++)
						for(m=0; m<CC; m++)
							enki[64*i+16*j+4*k+m] = 0;

			n_count = 0;
			for(i=cp; i<cp+cutbp; i++){
				if(seq.charAt(i) != base[0] &&
				   seq.charAt(i) != base[1] &&
				   seq.charAt(i) != base[2] &&
				   seq.charAt(i) != base[3])
					n_count++;
			}

			N_flag = 0;
			if((N_OPTION == 1) && (n_count >= (cutbp*0.1))) N_flag = 1;

			if(N_flag == 0){
				for(n=cp; n<cp+cutbp-3-Center; n++){
					s[0] = seq.charAt(n);
					s[1] = seq.charAt(n+1);
					s[2] = seq.charAt(n+2+Center);
					s[3] = seq.charAt(n+3+Center);
					for(j=0; j<CC; j++){
						if(s[0] != base[j]) continue;
						for(k=0; k<CC; k++){
							if(s[1] != base[k]) continue;
							for(m=0; m<CC; m++){
								if(s[2] != base[m]) continue;
								for(l=0; l<CC; l++){
									if(s[3] == base[l]){
										enki[64*j+16*k+4*m+l]++;
										if(OPTION == 14){
											H_j = j;H_k = k;H_m = m;H_l = l;
											if(j == 0 || j == 1) H_j += 2;
											else if(j == 2 || j == 3) H_j -= 2;
											if(k == 0 || k == 1) H_k += 2;
											else if(k == 2 || k == 3) H_k -= 2;
											if(m == 0 || m == 1) H_m += 2;
											else if(m == 2 || m == 3) H_m -= 2;
											if(l == 0 || l == 1) H_l += 2;
											else if(l == 2 || l == 3) H_l -= 2;
											enki[64*H_l+16*H_m+4*H_k+H_j]++;
										}
									}
								}
							}
						}
					}
				}
//				System.out.println("["+(cp+1)+"-"+(cp+cutbp)+"]");
				out.print(ffcnt+"\t"+gene+"\t"+triCol+"\t"+(cp+1)+"\t"+(cp+cutbp)+"\t"+counter);
				cutloc[counter][0] = cp+1;
				cutloc[counter][1] = cp+cutbp;

				double tmp = ((double)cutbp / (double)(cutbp - n_count))*scale;
				if(OPTION == 4){
					int col = 0;
					for(i=0;i<CC;i++){
						for(j=0;j<CC;j++){
							for(k=0;k<CC;k++){
								for(m=0;m<CC;m++){
									out.print("\t"+fFormat.format(tmp*enki[64*i+16*j+4*k+m]));
//									tri[counter][col] = tmp*enki[64*i+16*j+4*k+m];
									col++;
								}
							}
						}
					}
					out.print("\n");
				}

//				TPcount = 0;
				if(OPTION == 14){
					int col = 0;
					for(j=0;j<CC;j++){
						for(k=0;k<CC;k++){
							for(m=0;m<CC;m++){
								for(l=0;l<CC;l++){
									if(enki[64*j+16*k+4*m+l] != -100){
										out.print("\t"+fFormat.format(tmp*enki[64*j+16*k+4*m+l]));
//										tri[counter][col] = tmp*enki[64*j+16*k+4*m+l];
										col++;

										H_j = j;H_k = k;H_m = m;H_l = l;
										if(j == 0 || j == 1) H_j += 2;
										else if(j == 2 || j == 3) H_j -= 2;
										if(k == 0 || k == 1) H_k += 2;
										else if(k == 2 || k == 3) H_k -= 2;
										if(m == 0 || m == 1) H_m += 2;
										else if(m == 2 || m == 3) H_m -= 2;
										if(l == 0 || l == 1) H_l += 2;
										else if(l == 2 || l == 3) H_l -= 2;
										enki[64*H_l+16*H_m+4*H_k+H_j] = -100;
//										TPcount++;
									}
								}
							}
						}
					}
					out.print("\n");
				}
//				System.out.println("TPcount = %d\n",TPcount);
				counter++;
			}
			cp = cp+step;
		}// end of 'end cut'

		//----------- end zone cut --------------------------
		if(seqlng-cp > 0){
			for(i=0; i<CC; i++)
				for(j=0; j<CC; j++)
					for(k=0; k<CC; k++)
						for(m=0; m<CC; m++)
							enki[64*i+16*j+4*k+m] = 0;

			n_count = 0;
			endbp = (seqlng-1)-cutbp;
			for(i=endbp; i<seqlng; i++){
				if(seq.charAt(i) != base[0] &&
				   seq.charAt(i) != base[1] &&
				   seq.charAt(i) != base[2] &&
				   seq.charAt(i) != base[3])
					n_count++;
			}

			N_flag = 0;
			if((N_OPTION == 1) && (n_count >= (cutbp*0.1))) N_flag = 1;

			if(N_flag == 0){
				for(n=endbp; n<(seqlng-3)-Center; n++){
					s[0] = seq.charAt(n);
					s[1] = seq.charAt(n+1);
					s[2] = seq.charAt(n+2);
					s[3] = seq.charAt(n+3);
					for(j=0; j<CC; j++){
						if(s[0] != base[j]) continue;
						for(k=0; k<CC; k++){
							if(s[1] != base[k]) continue;
							for(m=0; m<CC; m++){
								if(s[2] != base[m]) continue;
								for(l=0; l<CC; l++){
									if(s[3] == base[l]){
										enki[64*j+16*k+4*m+l]++;
										if(OPTION == 14){
											H_j = j;H_k = k;H_m = m;H_l = l;
											if(j == 0 || j == 1) H_j += 2;
											else if(j == 2 || j == 3) H_j -= 2;
											if(k == 0 || k == 1) H_k += 2;
											else if(k == 2 || k == 3) H_k -= 2;
											if(m == 0 || m == 1) H_m += 2;
											else if(m == 2 || m == 3) H_m -= 2;
											if(l == 0 || l == 1) H_l += 2;
											else if(l == 2 || l == 3) H_l -= 2;
											enki[64*H_l+16*H_m+4*H_k+H_j]++;
										}
									}
								}
							}
						}
					}
				}
//				System.out.println("["+(cp+1)+"-"+(endbp+cutbp)+"]");
				out.print(ffcnt+"\t"+gene+"\t"+triCol+"\t"+(cp+1)+"\t"+(cp+cutbp)+"\t"+counter);
				cutloc[counter][0] = cp+1;
				cutloc[counter][1] = endbp+cutbp;

				double tmp = ((double)cutbp / (double)(cutbp - n_count))*scale;
				if(OPTION == 4){
					int col = 0;
					for(i=0;i<CC;i++){
						for(j=0;j<CC;j++){
							for(k=0;k<CC;k++){
								for(m=0;m<CC;m++){
									out.print("\t"+fFormat.format(tmp*enki[64*i+16*j+4*k+m]));
//									tri[counter][col] = tmp*enki[64*i+16*j+4*k+m];
									col++;
								}
							}
						}
					}
					out.print("\n");
				}

//				TPcount = 0;
				if(OPTION == 14){
					int col = 0;
					for(j=0;j<CC;j++){
						for(k=0;k<CC;k++){
							for(m=0;m<CC;m++){
								for(l=0;l<CC;l++){
									if(enki[64*j+16*k+4*m+l] != -100){
										out.print("\t"+fFormat.format(tmp*enki[64*j+16*k+4*m+l]));
//										tri[counter][col] = tmp*enki[64*j+16*k+4*m+l];
										col++;

										H_j = j;H_k = k;H_m = m;H_l = l;
										if(j == 0 || j == 1) H_j += 2;
										else if(j == 2 || j == 3) H_j -= 2;
										if(k == 0 || k == 1) H_k += 2;
										else if(k == 2 || k == 3) H_k -= 2;
										if(m == 0 || m == 1) H_m += 2;
										else if(m == 2 || m == 3) H_m -= 2;
										if(l == 0 || l == 1) H_l += 2;
										else if(l == 2 || l == 3) H_l -= 2;
										enki[64*H_l+16*H_m+4*H_k+H_j] = -100;
//										TPcount++;
									}
								}
							}
						}
					}
					out.print("\n");
				}
//				System.out.println("TPcount = "+TPcount+"\n");
				counter++;
			}
		}// end of 'end cut'
	}


	private void GO_count(PrintWriter out){
		int i,j,k,m,n,l;
		int cutbp, cp, endbp;
		int o,p,q,ch;
		int dic,dic1;
		int H_j,H_k,H_m,H_l,H_i;
//		int TPcount;
		int[][] enki = new int[4*4*4][4*4];
		int CC = 4;
		int N_flag;
		int n_count;
		char[] s = new char[5];
		char[] base = {'T','C','A','G'};	// nucleotide order to TCAG

		System.out.println(" GO_count start. seqlng="+seqlng+", Row="+triRow+", Col="+triCol);//DEBUG
		cutbp = window;
		cp = 0;
		counter = 0;
		//----------- start zone cut --------------------------
		while(seqlng-cp >= cutbp){
			for(i=0; i<CC; i++)
				for(j=0; j<CC; j++)
					for(k=0; k<CC; k++)
						for(l=0; l<CC; l++)
							for(m=0; m<CC; m++)
								enki[16*i+4*j+k][4*l+m] = 0;

			n_count = 0;
			for(i=cp; i<cp+cutbp; i++){
				if(seq.charAt(i) != base[0] &&
				   seq.charAt(i) != base[1] &&
				   seq.charAt(i) != base[2] &&
				   seq.charAt(i) != base[3])
					n_count++;
			}

			N_flag = 0;
			if((N_OPTION == 1) && (n_count >= (cutbp*0.1))) N_flag = 1;

			if(N_flag == 0){
				for(n=cp; n<cp+cutbp; n++){
					s[0] = seq.charAt(n);
					s[1] = seq.charAt(n+1);
					s[2] = seq.charAt(n+2+Center);
					s[3] = seq.charAt(n+3+Center);
					s[4] = seq.charAt(n+4+Center);
					for(i=0; i<CC; i++){
						if(s[0] != base[i]) continue;
						for(j=0; j<CC; j++){
							if(s[1] != base[j]) continue;
							for(k=0; k<CC; k++){
								if(s[2] != base[k]) continue;
								for(l=0; l<CC; l++){
									if(s[3] != base[l]) continue;
									for(m=0; m<CC; m++){
										if(s[4] == base[m]) {
											enki[16*i+4*j+k][4*l+m]++;
											if(OPTION == 15){
												H_i = i;H_j = j;H_k = k;H_m = m;H_l = l;
												if(i == 0 || i == 1) H_i += 2;
												else if(i == 2 || i == 3) H_i -= 2;
												if(j == 0 || j == 1) H_j += 2;
												else if(j == 2 || j == 3) H_j -= 2;
												if(k == 0 || k == 1) H_k += 2;
												else if(k == 2 || k == 3) H_k -= 2;
												if(m == 0 || m == 1) H_m += 2;
												else if(m == 2 || m == 3) H_m -= 2;
												if(l == 0 || l == 1) H_l += 2;
												else if(l == 2 || l == 3) H_l -= 2;
												enki[16*H_m+4*H_l+H_k][4*H_j+H_i]++;
											}
										}
									}
								}
							}
						}
					}
				}
//				System.out.println("["+(cp+1)+"-"+(cp+cutbp)+"]");
				out.print(ffcnt+"\t"+gene+"\t"+triCol+"\t"+(cp+1)+"\t"+(cp+cutbp)+"\t"+counter);
				cutloc[counter][0] = cp+1;
				cutloc[counter][1] = cp+cutbp;

				double tmp = ((double)cutbp / (double)(cutbp - n_count))*scale;
				if(OPTION == 5){
					int col = 0;
					for(i=0;i<CC;i++){
						for(j=0;j<CC;j++){
							for(k=0;k<CC;k++){
								for(l=0;l<CC;l++){
									for(m=0;m<CC;m++){
										for(p=0;p<CC;p++){
											out.print("\t"+fFormat.format(tmp*enki[16*i+4*j+k][4*l+m]));
//											tri[counter][col] = enki[16*i+4*j+k][4*l+m];
											col++;
										}
									}
								}
							}
						}
					}
					out.print("\n");
				}

//				TPcount = 0;
				if(OPTION == 15){
					int col = 0;
					for(i=0;i<CC;i++){
						for(j=0;j<CC;j++){
							for(k=0;k<CC;k++){
								for(l=0;l<CC;l++){
									for(m=0;m<CC;m++){
										if(enki[16*i+4*j+k][4*l+m] != -100){
											out.print("\t"+fFormat.format(tmp*enki[16*i+4*j+k][4*l+m]));
//											tri[counter][col] = enki[16*i+4*j+k][4*l+m];
											col++;

											H_i = i;H_j = j;H_k = k;H_m = m;H_l = l;
											if(i == 0 || i == 1) H_i += 2;
											else if(i == 2 || i == 3) H_i -= 2;
											if(j == 0 || j == 1) H_j += 2;
											else if(j == 2 || j == 3) H_j -= 2;
											if(k == 0 || k == 1) H_k += 2;
											else if(k == 2 || k == 3) H_k -= 2;
											if(m == 0 || m == 1) H_m += 2;
											else if(m == 2 || m == 3) H_m -= 2;
											if(l == 0 || l == 1) H_l += 2;
											else if(l == 2 || l == 3) H_l -= 2;
											enki[16*H_m+4*H_l+H_k][4*H_j+H_i] = -100;
//											TPcount++;
										}
									}
								}
							}
						}
					}
					out.print("\n");
				}
//				System.out.println("TPcount = "+TPcount+"\n");
				counter++;
			}
			cp = cp+step;
		}// end of 'end cut'

		//----------- end zone cut --------------------------
		if(seqlng-cp > 0){
			for(i=0; i<CC; i++)
				for(j=0; j<CC; j++)
					for(k=0; k<CC; k++)
						for(l=0; l<CC; l++)
							for(m=0; m<CC; m++)
								enki[16*i+4*j+k][4*l+m] = 0;

			n_count = 0;
			endbp = (seqlng-1)-cutbp;
			for(i=endbp; i<seqlng; i++){
				if(seq.charAt(i) != base[0] &&
				   seq.charAt(i) != base[1] &&
				   seq.charAt(i) != base[2] &&
				   seq.charAt(i) != base[3])
					n_count++;
			}

			N_flag = 0;
			if((N_OPTION == 1) && (n_count >= (cutbp*0.1))) N_flag = 1;

			if(N_flag == 0){
				for(n=endbp; n<seqlng; n++){
					s[0] = seq.charAt(n);
					s[1] = seq.charAt(n+1);
					s[2] = seq.charAt(n+2);
					s[3] = seq.charAt(n+3);
					s[4] = seq.charAt(n+4);
					for(i=0;i<CC;i++){
						if(s[0] != base[i]) continue;
						for(j=0;j<CC;j++){
							if(s[1] != base[j]) continue;
							for(k=0;k<CC;k++){
								if(s[2] != base[k]) continue;
								for(l=0;l<CC;l++){
									if(s[3] != base[l]) continue;
									for(m=0;m<CC;m++){
										if(s[4] == base[m]) {
											enki[16*i+4*j+k][4*l+m]++;
											if(OPTION == 15){
												H_i = i;
												H_j = j;H_k = k;H_m = m;H_l = l;
												if(i == 0 || i == 1) H_i += 2;
												else if(i == 2 || i == 3) H_i -= 2;
												if(j == 0 || j == 1) H_j += 2;
												else if(j == 2 || j == 3) H_j -= 2;
												if(k == 0 || k == 1) H_k += 2;
												else if(k == 2 || k == 3) H_k -= 2;
												if(m == 0 || m == 1) H_m += 2;
												else if(m == 2 || m == 3) H_m -= 2;
												if(l == 0 || l == 1) H_l += 2;
												else if(l == 2 || l == 3) H_l -= 2;
												enki[16*H_m+4*H_l+H_k][4*H_j+H_i]++;
											}
										}
									}
								}
							}
						}
					}
				}
//				System.out.println("["+(cp+1)+"-"+(endbp+cutbp)+"]");
				out.print(ffcnt+"\t"+gene+"\t"+triCol+"\t"+(cp+1)+"\t"+(cp+cutbp)+"\t"+counter);
				cutloc[counter][0] = cp+1;
				cutloc[counter][1] = endbp+cutbp;

				double tmp = ((double)cutbp / (double)(cutbp - n_count))*scale;
				if(OPTION == 5){
					int col = 0;
					for(i=0;i<CC;i++){
						for(j=0;j<CC;j++){
							for(k=0;k<CC;k++){
								for(l=0;l<CC;l++){
									for(m=0;m<CC;m++){
										for(p=0;p<CC;p++){
											out.print("\t"+fFormat.format(tmp*enki[16*i+4*j+k][4*l+m]));
//											tri[counter][col] = enki[16*i+4*j+k][4*l+m];
											col++;
										}
									}
								}
							}
						}
					}
					out.print("\n");
				}

//				TPcount = 0;
				if(OPTION == 15){
					int col = 0;
					for(i=0;i<CC;i++){
						for(j=0;j<CC;j++){
							for(k=0;k<CC;k++){
								for(l=0;l<CC;l++){
									for(m=0;m<CC;m++){
										if(enki[16*i+4*j+k][4*l+m] != -100){
											out.print("\t"+fFormat.format(tmp*enki[16*i+4*j+k][4*l+m]));
//											tri[counter][col] = enki[16*i+4*j+k][4*l+m];
											col++;

											H_i = i;H_j = j;H_k = k;H_m = m;H_l = l;
											if(i == 0 || i == 1) H_i += 2;
											else if(i == 2 || i == 3) H_i -= 2;
											if(j == 0 || j == 1) H_j += 2;
											else if(j == 2 || j == 3) H_j -= 2;
											if(k == 0 || k == 1) H_k += 2;
											else if(k == 2 || k == 3) H_k -= 2;
											if(m == 0 || m == 1) H_m += 2;
											else if(m == 2 || m == 3) H_m -= 2;
											if(l == 0 || l == 1) H_l += 2;
											else if(l == 2 || l == 3) H_l -= 2;
											enki[16*H_m+4*H_l+H_k][4*H_j+H_i] = -100;
//											TPcount++;
										}
									}
								}
							}
						}
					}
					out.print("\n");
				}
//				System.out.println("TPcount = "+TPcount+"\n");
				counter++;
			}
		}// end of 'end cut'
	}


	private void ROKU_count(PrintWriter out){
		int i,j,k,m,n,l;
		int cutbp, cp, endbp;
		int o,p,q,ch;
		int dic,dic1;
		int H_j,H_k,H_m,H_l,H_i,H_p;
//		int TPcount;
		int[][] enki = new int[4*4*4][4*4*4];
		int CC = 4;
		int N_flag;
		int n_count;
		char[] s = new char[7];
		char[] base = {'T','C','A','G'};	// nucleotide order to TCAG

		System.out.println(" ROKU_count start. seqlng="+seqlng+", Row="+triRow+", Col="+triCol);//DEBUG
		cutbp = window;
		cp = 0;
		counter = 0;
		//----------- start zone cut --------------------------
		while(seqlng-cp >= cutbp){
			for(i=0; i<CC; i++)
				for(j=0; j<CC; j++)
					for(k=0; k<CC; k++)
						for(l=0; l<CC; l++)
							for(m=0; m<CC; m++)
								for(p=0;p<CC;p++)
									enki[16*i+4*j+k][16*l+4*m+p] = 0;

			n_count = 0;
			for(i=cp;i<cp+cutbp;i++){
				if(seq.charAt(i) != base[0] &&
				   seq.charAt(i) != base[1] &&
				   seq.charAt(i) != base[2] &&
				   seq.charAt(i) != base[3])
					n_count++;
			}

			N_flag = 0;
			if(N_OPTION == 1 && n_count >= (cutbp*0.1))N_flag = 1;

			if(N_flag == 0){
				for(n=cp; n<cp+cutbp; n++){
					s[0] = seq.charAt(n);
					s[1] = seq.charAt(n+1);
					s[2] = seq.charAt(n+2+Center);
					s[3] = seq.charAt(n+3+Center);
					s[4] = seq.charAt(n+4+Center);
					s[5] = seq.charAt(n+5+Center);
					for(i=0; i<CC; i++){
						if(s[0] != base[i]) continue;
						for(j=0; j<CC; j++){
							if(s[1] != base[j]) continue;
							for(k=0; k<CC; k++){
								if(s[2] != base[k]) continue;
								for(l=0; l<CC; l++){
									if(s[3] != base[l]) continue;
									for(m=0; m<CC; m++){
										if(s[4] != base[m]) continue;
										for(p=0; p<CC; p++){
											if(s[5] == base[p]){
												enki[16*i+4*j+k][16*l+4*m+p]++;
												if(OPTION == 16){
													H_i = i;H_p = p;H_j = j;
													H_k = k;H_m = m;H_l = l;
													if(i == 0 || i == 1) H_i += 2;
													else if(i == 2 || i == 3) H_i -= 2;
													if(j == 0 || j == 1) H_j += 2;
													else if(j == 2 || j == 3) H_j -= 2;
													if(k == 0 || k == 1) H_k += 2;
													else if(k == 2 || k == 3) H_k -= 2;
													if(m == 0 || m == 1) H_m += 2;
													else if(m == 2 || m == 3) H_m -= 2;
													if(l == 0 || l == 1) H_l += 2;
													else if(l == 2 || l == 3) H_l -= 2;
													if(p == 0 || p == 1) H_p += 2;
													else if(p == 2 || p == 3) H_p -= 2;
													enki[16*H_p+4*H_m+H_l][16*H_k+4*H_j+H_i]++;
												}
											}
										}
									}
								}
							}
						}
					}
				}
//				System.out.println("["+(cp+1)+"-"+(cp+cutbp)+"]");
				out.print(ffcnt+"\t"+gene+"\t"+triCol+"\t"+(cp+1)+"\t"+(cp+cutbp)+"\t"+counter);
				cutloc[counter][0] = cp+1;
				cutloc[counter][1] = cp+cutbp;

				double tmp = ((double)cutbp / (double)(cutbp - n_count))*scale;
				if(OPTION == 6){
					int col = 0;
					for(i=0;i<CC;i++){
						for(j=0;j<CC;j++){
							for(k=0;k<CC;k++){
								for(l=0;l<CC;l++){
									for(m=0;m<CC;m++){
										for(p=0;p<CC;p++){
											out.print("\t"+fFormat.format(tmp*enki[16*i+4*j+k][16*l+4*m+p]));
//											tri[counter][col] = enki[16*i+4*j+k][16*l+4*m+p];
											col++;
										}
									}
								}
							}
						}
					}
					out.print("\n");
				}

//				TPcount = 0;
				if(OPTION == 16){
					int col = 0;
					for(i=0;i<CC;i++){
						for(j=0;j<CC;j++){
							for(k=0;k<CC;k++){
								for(l=0;l<CC;l++){
									for(m=0;m<CC;m++){
										for(p=0;p<CC;p++){
											if(enki[16*i+4*j+k][16*l+4*m+p] != -100){
												out.print("\t"+fFormat.format(tmp*enki[16*i+4*j+k][16*l+4*m+p]));
//												tri[counter][col] = enki[16*i+4*j+k][16*l+4*m+p];
												col++;

												H_i = i;H_j = j;H_k = k;H_m = m;H_l = l;H_p = p;
												if(i == 0 || i == 1) H_i += 2;
												else if(i == 2 || i == 3) H_i -= 2;
												if(j == 0 || j == 1) H_j += 2;
												else if(j == 2 || j == 3) H_j -= 2;
												if(k == 0 || k == 1) H_k += 2;
												else if(k == 2 || k == 3) H_k -= 2;
												if(m == 0 || m == 1) H_m += 2;
												else if(m == 2 || m == 3) H_m -= 2;
												if(l == 0 || l == 1) H_l += 2;
												else if(l == 2 || l == 3) H_l -= 2;
												if(p == 0 || p == 1) H_p += 2;
												else if(p == 2 || p == 3) H_p -= 2;  
												enki[16*H_p+4*H_m+H_l][16*H_k+4*H_j+H_i] = -100;
//												TPcount++;
											}
										}
									}
								}
							}
						}
					}
					out.print("\n");
				}
//				System.out.println("TPcount = "+TPcount+"\n");

//				TPcount = 0;
/*				if(OPTION == 16){
					int col = 0;
					for(i=0;i<CC;i++){
						for(j=0;j<CC;j++){
							for(k=0;k<CC;k++){
								for(l=0;l<CC;l++){
									for(m=0;m<CC;m++){
										 for(p=0;p<CC;p++){
											H_i = i;H_j = j;H_k = k;H_m = m;H_l = l;H_p = p;
											if(i == 0 || i == 1) H_i += 2;
											else if(i == 2 || i == 3) H_i -= 2;
											if(j == 0 || j == 1) H_j += 2;
											else if(j == 2 || j == 3) H_j -= 2;
											if(k == 0 || k == 1) H_k += 2;
											else if(k == 2 || k == 3) H_k -= 2;
											if(m == 0 || m == 1) H_m += 2;
											else if(m == 2 || m == 3) H_m -= 2;
											if(l == 0 || l == 1) H_l += 2;
											else if(l == 2 || l == 3) H_l -= 2;
											if(p == 0 || p == 1) H_p += 2;
											else if(p == 2 || p == 3) H_p -= 2; 
											if((i == H_p) && (j == H_m) && (k == H_l) && (l == H_k) && (m == H_j) && (p == H_i)){
												out.print("\t"+fFormat.format(enki[16*i+4*j+k][16*l+4*m+p]));
//												tri[counter][col] = enki[16*i+4*j+k][16*l+4*m+p];
												col++;
//												TPcount++;
											}
										}
									}
								}
							}
						}
					}
					out.print("\n");
				}*/
				counter++;
			}
			cp = cp+step;
		}

		//----------- end zone cut --------------------------
		while(seqlng-cp >= cutbp){
			for(i=0; i<CC; i++)
				for(j=0; j<CC; j++)
					for(k=0; k<CC; k++)
						for(l=0; l<CC; l++)
							for(m=0; m<CC; m++)
								enki[16*i+4*j+k][4*l+m] = 0;

			n_count = 0;
			endbp = (seqlng-1)-cutbp;
			for(i=endbp;i<seqlng;i++){
				if(seq.charAt(i) != base[0] &&
				   seq.charAt(i) != base[1] &&
				   seq.charAt(i) != base[2] &&
				   seq.charAt(i) != base[3])
					n_count++;
			}

			N_flag = 0;
			if(N_OPTION == 1 && n_count >= (cutbp*0.1))N_flag = 1;

			if(N_flag == 0){
				for(n=endbp;n<seqlng;n++){
					s[0] = seq.charAt(n);
					s[1] = seq.charAt(n+1);
					s[2] = seq.charAt(n+2);
					s[3] = seq.charAt(n+3);
					s[4] = seq.charAt(n+4);
					s[5] = seq.charAt(n+5);
					for(i=0;i<CC;i++){
						if(s[0] != base[i]) continue;
						for(j=0;j<CC;j++){
							if(s[1] != base[j]) continue;
							for(k=0;k<CC;k++){
								if(s[2] != base[k]) continue;
								for(l=0;l<CC;l++){
									if(s[3] != base[l]) continue;
									for(m=0;m<CC;m++){
										if(s[4] != base[m]) continue;
										for(p=0;p<CC;p++){
											if(s[5] == base[p]){
												enki[16*i+4*j+k][16*l+4*m+p]++;
												if(OPTION == 16){
													H_i = i;H_p = p;
													H_j = j;H_k = k;H_m = m;H_l = l;
													if(i == 0 || i == 1) H_i += 2;
													else if(i == 2 || i == 3) H_i -= 2;
													if(j == 0 || j == 1) H_j += 2;
													else if(j == 2 || j == 3) H_j -= 2;
													if(k == 0 || k == 1) H_k += 2;
													else if(k == 2 || k == 3) H_k -= 2;
													if(m == 0 || m == 1) H_m += 2;
													else if(m == 2 || m == 3) H_m -= 2;
													if(l == 0 || l == 1) H_l += 2;
													else if(l == 2 || l == 3) H_l -= 2;
													if(p == 0 || p == 1) H_p += 2;
													else if(p == 2 || p == 3) H_p -= 2;
													enki[16*H_p+4*H_m+H_l][16*H_k+4*H_j+H_i]++;
												}
											}
										}
									}
								}
							}
						}
					}
				}
//				System.out.println("["+(cp+1)+"-"+(endbp+cutbp)+"]");
				out.print(ffcnt+"\t"+gene+"\t"+triCol+"\t"+(cp+1)+"\t"+(cp+cutbp)+"\t"+counter);
				cutloc[counter][0] = cp+1;
				cutloc[counter][1] = endbp+cutbp;

				double tmp = ((double)cutbp / (double)(cutbp - n_count))*scale;
				if(OPTION == 6){
					int col = 0;
					for(i=0;i<CC;i++){
						for(j=0;j<CC;j++){
							for(k=0;k<CC;k++){
								for(l=0;l<CC;l++){
									for(m=0;m<CC;m++){
										for(p=0;p<CC;p++){
											out.print("\t"+fFormat.format(tmp*enki[16*i+4*j+k][16*l+4*m+p]));
//											tri[counter][col] = enki[16*i+4*j+k][16*l+4*m+p];
											col++;
										}
									}
								}
							}
						}
					}
					out.print("\n");
				}

//				TPcount = 0;
				if(OPTION == 16){
					int col = 0;
					for(i=0;i<CC;i++){
						for(j=0;j<CC;j++){
							for(k=0;k<CC;k++){
								for(l=0;l<CC;l++){
									for(m=0;m<CC;m++){
										for(p=0;p<CC;p++){
											if(enki[16*i+4*j+k][16*l+4*m+p] != -100){
												out.print("\t"+fFormat.format(tmp*enki[16*i+4*j+k][16*l+4*m+p]));
//												tri[counter][col] = enki[16*i+4*j+k][16*l+4*m+p];
												col++;

												H_i = i;H_j = j;H_k = k;H_m = m;H_l = l;H_p = p;
												if(i == 0 || i == 1) H_i += 2;
												else if(i == 2 || i == 3) H_i -= 2;
												if(j == 0 || j == 1) H_j += 2;
												else if(j == 2 || j == 3) H_j -= 2;
												if(k == 0 || k == 1) H_k += 2;
												else if(k == 2 || k == 3) H_k -= 2;
												if(m == 0 || m == 1) H_m += 2;
												else if(m == 2 || m == 3) H_m -= 2;
												if(l == 0 || l == 1) H_l += 2;
												else if(l == 2 || l == 3) H_l -= 2;
												if(p == 0 || p == 1) H_p += 2;
												else if(p == 2 || p == 3) H_p -= 2;  
												enki[16*H_p+4*H_m+H_l][16*H_k+4*H_j+H_i] = -100;
//												TPcount++;
											}
										}
									}
								}
							}
						}
					}
					out.print("\n");
				}

//				TPcount = 0;
/*				if(OPTION == 16){
					int col = 0;
					for(i=0;i<CC;i++){
						for(j=0;j<CC;j++){
							for(k=0;k<CC;k++){
								for(l=0;l<CC;l++){
									for(m=0;m<CC;m++){
										for(p=0;p<CC;p++){
											H_i = i;H_j = j;H_k = k;H_m = m;H_l = l;H_p = p;
											if(i == 0 || i == 1) H_i += 2;
											else if(i == 2 || i == 3) H_i -= 2;
											if(j == 0 || j == 1) H_j += 2;
											else if(j == 2 || j == 3) H_j -= 2;
											if(k == 0 || k == 1) H_k += 2;
											else if(k == 2 || k == 3) H_k -= 2;
											if(m == 0 || m == 1) H_m += 2;
											else if(m == 2 || m == 3) H_m -= 2;
											if(l == 0 || l == 1) H_l += 2;
											else if(l == 2 || l == 3) H_l -= 2;
											if(p == 0 || p == 1) H_p += 2;
											else if(p == 2 || p == 3) H_p -= 2; 
											if((i == H_p) && (j == H_m) && (k == H_l) && (l == H_k) && (m == H_j) && (p == H_i)){
												out.print("\t"+fFormat.format(enki[16*i+4*j+k][16*l+4*m+p]));
//												tri[counter][col] = enki[16*i+4*j+k][16*l+4*m+p];
												col++;
//												TPcount++;
											}
										}
									}
								}
							}
						}
					}
					out.print("\n");
				}*/
				counter++;
			}
		}// end of 'end cut'
	}


	private void HATI_count(PrintWriter out){
		int i,j,k,m,n,l;
		int cutbp, cp, endbp;
		int o, p, q, r, ch;
		int dic, dic1;
		int H_j, H_k, H_m, H_l, H_i, H_p, H_q, H_r;
//		int TPcount;
		int[][] enki = new int[256][256];
		int CC = 4;
		int N_flag;
		int n_count;
		char[] s = new char[8];
		char[] base = {'T','C','A','G'};	// nucleotide order to TCAG

		System.out.println(" HATI_count start. seqlng="+seqlng+", Row="+triRow+", Col="+triCol);//DEBUG
		cutbp = window;
		cp = 0;
		counter = 0;
		while(seqlng-cp >= cutbp){
			for(i=0; i<CC; i++)
				for(j=0; j<CC; j++)
					for(k=0; k<CC; k++)
						for(l=0; l<CC; l++)
							for(m=0; m<CC ;m++)
								for(p=0; p<CC; p++)
									for(q=0; q<CC; q++)
										for(r=0; r<CC; r++)
											enki[64*i+16*j+4*k+l][64*m+16*p+4*q+r] = 0;

			n_count = 0;
			for(i=cp; i<cp+cutbp; i++){
				if(seq.charAt(i) != base[0] &&
				   seq.charAt(i) != base[1] &&
				   seq.charAt(i) != base[2] &&
				   seq.charAt(i) != base[3])
					n_count++;
			}

			N_flag = 0;
			if((N_OPTION == 1) && (n_count >= (cutbp*0.1))) N_flag = 1;

			if(N_flag == 0){
				for(n=cp; n<cp+cutbp-Center; n++){
					s[0] = seq.charAt(n);
					s[1] = seq.charAt(n+1);
					s[2] = seq.charAt(n+2);
					s[3] = seq.charAt(n+3);
					s[4] = seq.charAt(n+4+Center);
					s[5] = seq.charAt(n+5+Center);
					s[6] = seq.charAt(n+6+Center);
					s[7] = seq.charAt(n+7+Center);
					for(i=0; i<CC; i++){
						if(s[0] != base[i]) continue;
						for(j=0; j<CC; j++){
							if(s[1] != base[j]) continue;
							for(k=0; k<CC; k++){
								if(s[2] != base[k]) continue;
								for(l=0;l<CC;l++){
									if(s[3] != base[l]) continue;
									for(m=0; m<CC; m++){
										if(s[4] != base[m]) continue;
										for(p=0; p<CC; p++){
											if(s[5] != base[p]) continue;
											for(q=0; q<CC; q++){
												if(s[6] != base[q]) continue;
												for(r=0; r<CC; r++){
													if(s[7] == base[r]){
														enki[64*i+16*j+4*k+l][64*m+16*p+4*q+r]++;
														if(OPTION == 18){
															H_q = q;H_r = r;H_i = i;H_p = p;
															H_j = j;H_k = k;H_m = m;H_l = l;
															if(i == 0 || i == 1) H_i += 2;
															else if(i == 2 || i == 3) H_i -= 2;
															if(j == 0 || j == 1) H_j += 2;
															else if(j == 2 || j == 3) H_j -= 2;
															if(k == 0 || k == 1) H_k += 2;
															else if(k == 2 || k == 3) H_k -= 2;
															if(m == 0 || m == 1) H_m += 2;
															else if(m == 2 || m == 3) H_m -= 2;
															if(l == 0 || l == 1) H_l += 2;
															else if(l == 2 || l == 3) H_l -= 2;
															if(p == 0 || p == 1) H_p += 2;
															else if(p == 2 || p == 3) H_p -= 2;
															if(q == 0 || q == 1) H_q += 2;
															else if(q == 2 || q == 3) H_q -= 2;
															if(r == 0 || r == 1) H_r += 2;
															else if(r == 2 || r == 3) H_r -= 2;
															enki[64*H_r+16*H_q+4*H_p+H_m][64*H_l+16*H_k+4*H_j+H_i]++;
														}
													}
												}
											}
										}
									}
								}
							}
						}
					}
				}
//				System.out.println("["+(cp+1)+"-"+(cp+cutbp)+"]");
				out.print(ffcnt+"\t"+gene+"\t"+triCol+"\t"+(cp+1)+"\t"+(cp+cutbp)+"\t"+counter);
				cutloc[counter][0] = cp+1;
				cutloc[counter][1] = cp+cutbp;

				double tmp = ((double)cutbp / (double)(cutbp - n_count))*scale;
				if(OPTION == 8){
					int col = 0;
					for(i=0; i<CC; i++){
						for(j=0; j<CC; j++){
							for(k=0;k<CC;k++){
								for(l=0;l<CC;l++){
									for(m=0;m<CC;m++){
										for(p=0;p<CC;p++){
											for(q=0;q<CC;q++){
												for(r=0;r<CC;r++){
													out.print("\t"+fFormat.format(tmp*enki[64*i+16*j+4*k+l][64*m+16*p+4*q+r]));
//													tri[counter][col] = enki[64*i+16*j+4*k+l][64*m+16*p+4*q+r];
													col++;
												}
											}
										}
									}
								}
							}
						}
					}
					out.print("\n");
				}

//				TPcount = 0;
				if(OPTION == 18){
					int col = 0;
					for(i=0; i<CC; i++){
						for(j=0; j<CC; j++){
							for(k=0; k<CC; k++){
								for(l=0; l<CC; l++){
									for(m=0; m<CC; m++){
										for(p=0; p<CC; p++){
											for(q=0; q<CC; q++){
												for(r=0; r<CC; r++){
													if(enki[64*i+16*j+4*k+l][64*m+16*p+4*q+r] != -100){
														out.print("\t"+fFormat.format(tmp*enki[64*i+16*j+4*k+l][64*m+16*p+4*q+r]));
//														tri[counter][col] = enki[64*i+16*j+4*k+l][64*m+16*p+4*q+r];
														col++;

														H_q = q;H_r = r;H_i = i;H_j = j;
														H_k = k;H_m = m;H_l = l;H_p = p;
														if(i == 0 || i == 1) H_i += 2;
														else if(i == 2 || i == 3) H_i -= 2;
														if(j == 0 || j == 1) H_j += 2;
														else if(j == 2 || j == 3) H_j -= 2;
														if(k == 0 || k == 1) H_k += 2;
														else if(k == 2 || k == 3) H_k -= 2;
														if(m == 0 || m == 1) H_m += 2;
														else if(m == 2 || m == 3) H_m -= 2;
														if(l == 0 || l == 1) H_l += 2;
														else if(l == 2 || l == 3) H_l -= 2;
														if(p == 0 || p == 1) H_p += 2;
														else if(p == 2 || p == 3) H_p -= 2;  
														if(q == 0 || q == 1) H_q += 2;
														else if(q == 2 || q == 3) H_q -= 2;
														if(r == 0 || r == 1) H_r += 2;
														else if(r == 2 || r == 3) H_r -= 2;
														enki[64*H_r+16*H_q+4*H_p+H_m][64*H_l+16*H_k+4*H_j+H_i] = -100;
//														TPcount++;
													}
												}
											}
										}
									}
								}
							}
						}
					}
					out.print("\n");
				}
//				System.out.println("TPcount = "+TPcount+"\n");

//				TPcount = 0;
/*				if(OPTION == 18){
					int col = 0;
					for(i=0; i<CC; i++){
						for(j=0; j<CC; j++){
							for(k=0; k<CC; k++){
								for(l=0; l<CC; l++){
									for(m=0; m<CC; m++){
										for(p=0; p<CC; p++){
											for(q=0; q<CC; q++){
												for(r=0; r<CC; r++){
													H_q = q;H_r = r;H_i = i;H_j = j;
													H_k = k;H_m = m;H_l = l;H_p = p;
													if(i == 0 || i == 1) H_i += 2;
													else if(i == 2 || i == 3) H_i -= 2;
													if(j == 0 || j == 1) H_j += 2;
													else if(j == 2 || j == 3) H_j -= 2;
													if(k == 0 || k == 1) H_k += 2;
													else if(k == 2 || k == 3) H_k -= 2;
													if(m == 0 || m == 1) H_m += 2;
													else if(m == 2 || m == 3) H_m -= 2;
													if(l == 0 || l == 1) H_l += 2;
													else if(l == 2 || l == 3) H_l -= 2;
													if(p == 0 || p == 1) H_p += 2;
													else if(p == 2 || p == 3) H_p -= 2; 
													if(q == 0 || q == 1) H_q += 2;
													else if(q == 2 || q == 3) H_q -= 2;
													if(r == 0 || r == 1) H_r += 2;
													else if(r == 2 || r == 3) H_r -= 2;
													if((i == H_r) && (j == H_q) && (k == H_p) && (l == H_m) && (m == H_l) && (p == H_k) && (q == H_j) && (r == H_i)){
														out.print("\t"+fFormat.format(enki[64*i+16*j+4*k+l][64*m+16*p+4*q+r]));
//														TPcount++;
													}
												}
											}
										}
									}
								}
							}
						}
					}
					out.print("\n");
//					System.out.println("8 Palindoromic = "+TPcount);
				}*/
				counter++;
			}
			cp = cp+step;
		}

		//--------- end zone cut ---------------------------
		if(seqlng-cp > 0){
			for(i=0;i<CC;i++)
				for(j=0;j<CC;j++)
					for(k=0;k<CC;k++)
						for(l=0;l<CC;l++)
							for(m=0;m<CC;m++)
								for(p=0;p<CC;p++)
									for(q=0;q<CC;q++)
										for(r=0;r<CC;r++)
											enki[64*i+16*j+4*k+l][64*m+16*p+4*q+r] = 0;

			n_count = 0;
			endbp=(seqlng-1)-cutbp;
			for(i=endbp;i<seqlng;i++){
				if(seq.charAt(i) != base[0] &&
				   seq.charAt(i) != base[1] &&
				   seq.charAt(i) != base[2] &&
				   seq.charAt(i) != base[3])
					n_count++;
			}

			N_flag = 0;
			if((N_OPTION == 1) && (n_count >= (cutbp*0.1))) N_flag = 1;
			if(N_flag == 0){
				for(n=endbp; n<seqlng-Center; n++){
					s[0] = seq.charAt(n);
					s[1] = seq.charAt(n+1);
					s[2] = seq.charAt(n+2);
					s[3] = seq.charAt(n+3);
					s[4] = seq.charAt(n+4);
					s[5] = seq.charAt(n+5);
					s[6] = seq.charAt(n+6);
					s[7] = seq.charAt(n+7);
					for(i=0; i<CC; i++){
						if(s[0] != base[i]) continue;
						for(j=0; j<CC; j++){
							if(s[1] != base[j]) continue;
							for(k=0; k<CC; k++){
								if(s[2] != base[k]) continue;
								for(l=0; l<CC; l++){
									if(s[3] != base[l]) continue;
									for(m=0; m<CC; m++){
										if(s[4] != base[m]) continue;
										for(p=0; p<CC; p++){
											if(s[5] != base[p]) continue;
											for(q=0; q<CC; q++){
												if(s[6] != base[q]) continue;
												for(r=0; r<CC; r++){
													if(s[7] == base[r]){
														enki[64*i+16*j+4*k+l][64*m+16*p+4*q+r]++;
														if(OPTION == 18){
															H_q = q;H_r = r;H_i = i;H_p = p;
															H_j = j;H_k = k;H_m = m;H_l = l;
															if(i == 0 || i == 1) H_i += 2;
															else if(i == 2 || i == 3) H_i -= 2;
															if(j == 0 || j == 1) H_j += 2;
															else if(j == 2 || j == 3) H_j -= 2;
															if(k == 0 || k == 1) H_k += 2;
															else if(k == 2 || k == 3) H_k -= 2;
															if(m == 0 || m == 1) H_m += 2;
															else if(m == 2 || m == 3) H_m -= 2;
															if(l == 0 || l == 1) H_l += 2;
															else if(l == 2 || l == 3) H_l -= 2;
															if(p == 0 || p == 1) H_p += 2;
															else if(p == 2 || p == 3) H_p -= 2;
															if(q == 0 || q == 1) H_q += 2;
															else if(q == 2 || q == 3) H_q -= 2;
															if(r == 0 || r == 1) H_r += 2;
															else if(r == 2 || r == 3) H_r -= 2;
															enki[64*H_r+16*H_q+4*H_p+H_m][64*H_l+16*H_k+4*H_j+H_i]++;
														}
													}
												}
											}
										}
									}
								}
							}
						}
					}
				}
//				System.out.println("["+(cp+1)+"-"+(endbp+cutbp)+"]");
				out.print(ffcnt+"\t"+gene+"\t"+triCol+"\t"+(cp+1)+"\t"+(cp+cutbp)+"\t"+counter);
				cutloc[counter][0] = cp+1;
				cutloc[counter][1] = endbp+cutbp;

				double tmp = ((double)cutbp / (double)(cutbp - n_count))*scale;
				if(OPTION == 8){
					int col = 0;
					for(i=0; i<CC; i++){
						for(j=0; j<CC; j++){
							for(k=0; k<CC; k++){
								for(l=0; l<CC; l++){
									for(m=0; m<CC; m++){
										for(p=0; p<CC; p++){
											for(q=0; q<CC; q++){
												for(r=0; r<CC; r++){
													System.out.print("\t"+fFormat.format(tmp*enki[64*i+16*j+4*k+l][64*m+16*p+4*q+r]));
//													tri[counter][col] = enki[64*i+16*j+4*k+l][64*m+16*p+4*q+r];
													col++;
												}
											}
										}
									}
								}
							}
						}
					}
					out.print("\n");
				}

//				TPcount = 0;
				if(OPTION == 18){
					int col = 0;
					for(i=0; i<CC; i++){
						for(j=0; j<CC; j++){
							for(k=0; k<CC; k++){
								for(l=0; l<CC; l++){
									for(m=0; m<CC; m++){
										for(p=0; p<CC; p++){
											for(q=0; q<CC; q++){
												for(r=0; r<CC; r++){
													if(enki[64*i+16*j+4*k+l][64*m+16*p+4*q+r] != -100){
														out.print("\t"+fFormat.format(tmp*enki[64*i+16*j+4*k+l][64*m+16*p+4*q+r]));
//														tri[counter][col] = enki[64*i+16*j+4*k+l][64*m+16*p+4*q+r];
														col++;

														H_q = q;H_r = r;H_i = i;H_j = j;
														H_k = k;H_m = m;H_l = l;H_p = p;
														if(i == 0 || i == 1) H_i += 2;
														else if(i == 2 || i == 3) H_i -= 2;
														if(j == 0 || j == 1) H_j += 2;
														else if(j == 2 || j == 3) H_j -= 2;
														if(k == 0 || k == 1) H_k += 2;
														else if(k == 2 || k == 3) H_k -= 2;
														if(m == 0 || m == 1) H_m += 2;
														else if(m == 2 || m == 3) H_m -= 2;
														if(l == 0 || l == 1) H_l += 2;
														else if(l == 2 || l == 3) H_l -= 2;
														if(p == 0 || p == 1) H_p += 2;
														else if(p == 2 || p == 3) H_p -= 2;  
														if(q == 0 || q == 1) H_q += 2;
														else if(q == 2 || q == 3) H_q -= 2;
														if(r == 0 || r == 1) H_r += 2;
														else if(r == 2 || r == 3) H_r -= 2;
														enki[64*H_r+16*H_q+4*H_p+H_m][64*H_l+16*H_k+4*H_j+H_i] = -100;
//														TPcount++;
													}
												}
											}
										}
									}
								}
							}
						}
					}
					out.print("\n");
				}
//				System.out.println("TPcount = "+TPcount+"\n");

//				TPcount = 0;
/*				if(OPTION == 18){
					int col = 0;
					for(i=0; i<CC; i++){
						for(j=0; j<CC; j++){
							for(k=0; k<CC; k++){
								for(l=0; l<CC; l++){
									for(m=0; m<CC; m++){
										for(p=0; p<CC; p++){
											for(q=0; q<CC; q++){
												for(r=0; r<CC; r++){
													H_q = q;H_r = r;H_i = i;H_j = j;
													H_k = k;H_m = m;H_l = l;H_p = p;
													if(i == 0 || i == 1) H_i += 2;
													else if(i == 2 || i == 3) H_i -= 2;
													if(j == 0 || j == 1) H_j += 2;
													else if(j == 2 || j == 3) H_j -= 2;
													if(k == 0 || k == 1) H_k += 2;
													else if(k == 2 || k == 3) H_k -= 2;
													if(m == 0 || m == 1) H_m += 2;
													else if(m == 2 || m == 3) H_m -= 2;
													if(l == 0 || l == 1) H_l += 2;
													else if(l == 2 || l == 3) H_l -= 2;
													if(p == 0 || p == 1) H_p += 2;
													else if(p == 2 || p == 3) H_p -= 2; 
													if(q == 0 || q == 1) H_q += 2;
													else if(q == 2 || q == 3) H_q -= 2;
													if(r == 0 || r == 1) H_r += 2;
													else if(r == 2 || r == 3) H_r -= 2;
													if((i == H_r) && (j == H_q) && (k == H_p) && (l == H_m) && (m == H_l) && (p == H_k) && (q == H_j) && (r == H_i)){
														out.print("\t"+fFormat.format(enki[64*i+16*j+4*k+l][64*m+16*p+4*q+r]));
//														tri[counter][col] = enki[64*i+16*j+4*k+l][64*m+16*p+4*q+r];
														col++;
//														TPcount++;
													}
												}
											}
										}
									}
								}
							}
						}
					}
					out.print("\n");
				}*/
				counter++;
			}
		}//------- end of 'end cut'------------------------------------
	}

}
