# Supplementary material for: G-InforBIO: integrated system for microbial genomics
Source: BMC Bioinformatics. 2006 Aug 4;7:368. doi: 10.1186/1471-2105-7-368 (PMC1552091; doi:10.1186/1471-2105-7-368)
Supplement: Additional File 1 — G-InforBIO_Src_V177. Zipped file of the source code of G-InforBIO system [file 1471-2105-7-368-S1.zip › src/JP/AC/nig/wdcm/analysis/OptionBClust.java]

////////////////////////////////////////////////////////////////
//                                                            //
//   class name : OptionBClust                                //
//                                                            //
//   history    : 10-02 2004.08.03 K.Koorikawa (HSK)          //
//                                                            //
////////////////////////////////////////////////////////////////
package JP.AC.nig.wdcm.analysis ;

import java.io.* ;
import java.awt.* ;
import java.awt.event.* ;
import java.util.* ;
import javax.swing.* ;
import JP.AC.nig.wdcm.client.* ;
import JP.AC.nig.wdcm.analysis.* ;

public class OptionBClust {
	private int wsize = 400, hsize = 310;
	public JFrame frame ;
	private JPanel borderPanel ;
	private JPanel groundPanel ;

	private Option OP = Option.getInstance() ;
	private ObjectStore OS = ObjectStore.getInstance() ;

	//----------- Button Name -------------
	private String[] thresStr1 = {"Similarity threshold :",
								"if <3 then the threshold is set as a BLAST score density",
								"(0.0 to 3.0; default = 1.75).",
								"if >=3 then the threshold is set as a percent of",
								"identical residues (3 to 100)."};
	private String[] thresStr2 = {"Minimum length coverage :",
								"(0.0 to 1.0; default = 0.9)"};
	private String thresStr3 = "Minimum entry count of clustre :";
	private JLabel[] thresLB1 = new JLabel[thresStr1.length] ;
	private JLabel[] thresLB2 = new JLabel[thresStr2.length] ;
	private JLabel thresLB3 = new JLabel() ;
	private JTextField thresTF1, thresTF2, thresTF3;

	private JRadioButton gapON, gapOFF ;
	private ButtonGroup  gapGrp = new ButtonGroup();

	private String[] buttonStr = {"Apply", 
								  "Reset",
//								  "Cancel",
//								  "Import Option File",
//								  "Export Option File",
								  "Exit"} ;
	private JButton[] button   = new JButton[buttonStr.length] ;
	private ButtonListener buttonListener = new ButtonListener() ;

	public OptionBClust() {
//		System.out.println(" - OptionBlast Panel Set ") ;//DEBUG
		frame = new JFrame("Blastclust Option Set ") ;
		frame.getContentPane().setLayout(new BorderLayout()) ;
		frame.setIconImage(Toolkit.getDefaultToolkit().getImage("InforBIO.jpg"));
		frame.addWindowListener(new frameListener());

		initComponents();

//		Dimension screenSize = Toolkit.getDefaultToolkit().getScreenSize() ;
//		frame.setLocation(screenSize.width/2-200, screenSize.height/2-10) ;
		Point p = InforBIO.frame.getLocationOnScreen();		//13-00
		frame.setLocation(p.x+200, p.y+290);				//13-00
		frame.setSize(wsize, hsize);
		frame.show() ;
	}

	public void initComponents(){
		groundPanel = new JPanel(new BorderLayout());
		groundPanel.setBorder(appCom.Empty5555_Lowered);
		frame.getContentPane().add(groundPanel, BorderLayout.CENTER) ;

		Box mainPanel = new Box(BoxLayout.Y_AXIS);
		groundPanel.add(mainPanel, BorderLayout.NORTH) ;
		Color bk0 = groundPanel.getBackground() ;

		//----------- No.1  Thresholds-1 option ------------
		JPanel p1 = appCom.CreateGridLayoutPanel() ;
		p1.setBorder(BorderFactory.createTitledBorder(" Threshold-1 ")) ;
		p1.setLayout(new GridLayout(5, 1, 0, 0)) ;
		mainPanel.add(p1) ;

		JPanel p11 = appCom.CreateBorderLayoutPanel() ;
		p11.setLayout(new GridLayout(1, 2, 0, 0)) ;
		thresLB1[0] = appCom.CreateControlLabel(thresStr1[0]) ;
		thresLB1[0].setForeground(Color.black) ;
		p11.add(thresLB1[0], BorderLayout.WEST) ;
		thresTF1 = appCom.CreateControlTextField() ;
		thresTF1.setText(OP.getProperty(OP.BLAST_THRES1, OP.DEFAULT_THRES1)) ;
		p11.add(thresTF1, BorderLayout.CENTER) ;
		p1.add(p11) ;
		for (int i=1; i<thresStr1.length; i++) {
			thresLB1[i] = appCom.CreateControlLabel(thresStr1[i]) ;
			thresLB1[i].setForeground(Color.black) ;
			p1.add(thresLB1[i]) ;
		}

		//----------- No.2  Thresholds-2 option ------------
		JPanel p2 = appCom.CreateGridLayoutPanel() ;
		p2.setBorder(BorderFactory.createTitledBorder(" Threshold-2 ")) ;
		p2.setLayout(new GridLayout(2, 1, 0, 0)) ;
		mainPanel.add(p2) ;

		JPanel p21 = appCom.CreateBorderLayoutPanel() ;
		p21.setLayout(new GridLayout(1, 2, 0, 0)) ;
		thresLB2[0] = appCom.CreateControlLabel(thresStr2[0]) ;
		thresLB2[0].setForeground(Color.black) ;
		p21.add(thresLB2[0], BorderLayout.WEST) ;
		thresTF2 = appCom.CreateControlTextField() ;
		thresTF2.setText(OP.getProperty(OP.BLAST_THRES2, OP.DEFAULT_THRES2)) ;
		p21.add(thresTF2, BorderLayout.CENTER) ;
		p2.add(p21) ;
		thresLB2[1] = appCom.CreateControlLabel(thresStr2[1]) ;
		thresLB2[1].setForeground(Color.black) ;
		p2.add(thresLB2[1]) ;

		//----------- No.3  View option ------------
		JPanel p3 = appCom.CreateGridLayoutPanel() ;
		p3.setBorder(BorderFactory.createTitledBorder(" View option ")) ;
		p3.setLayout(new GridLayout(1, 2, 0, 0)) ;
		mainPanel.add(p3) ;

		thresLB3 = appCom.CreateControlLabel(thresStr3) ;
		thresLB3.setForeground(Color.black) ;
		p3.add(thresLB3) ;
		thresTF3 = appCom.CreateControlTextField() ;
		thresTF3.setText(OP.getProperty(OP.BLAST_VEWMIN, OP.DEFAULT_VEWMIN)) ;
		p3.add(thresTF3) ;

		//----------- APPLY BUTTON ------------
		JPanel p0 = appCom.CreateGridLayoutPanel() ;
		p0.setBorder(appCom.Empty1111) ;
		for (int i=0; i<buttonStr.length; i++) {
			button[i] = appCom.CreateControlButton(buttonStr[i]) ;
			button[i].setActionCommand(buttonStr[i]) ;
//			button[i].setToolTipText(buttonStr[i]) ;
			button[i].addActionListener(buttonListener) ;
			button[i].setEnabled(true) ;
			p0.add(button[i]) ;
		}
		button[0].setBackground(appCom.lightYellow) ;
//		groundPanel.add(p0, BorderLayout.SOUTH) ;
		frame.getContentPane().add(p0, BorderLayout.SOUTH);
	}

	class ButtonListener implements ActionListener {
		public void actionPerformed(ActionEvent e) {
			String ac = e.getActionCommand() ;
			InforBIO.frame.setCursor(Cursor.getPredefinedCursor(Cursor.DEFAULT_CURSOR)) ;
			if (ac.equals("Apply")) {
				OP.setProperty(OP.BLAST_THRES1, thresTF1.getText()) ;
				OP.setProperty(OP.BLAST_THRES2, thresTF2.getText()) ;
				OP.setProperty(OP.BLAST_VEWMIN, thresTF3.getText()) ;
			}
			else if (ac.equals("Reset")) {
				thresTF1.setText("1.75") ;
				thresTF2.setText("0.9") ;
				thresTF3.setText("1") ;
			}
			else if (ac.equals("Cancel")) {
				thresTF1.setText(OP.getProperty(OP.BLAST_THRES1, OP.DEFAULT_THRES1)) ;
				thresTF2.setText(OP.getProperty(OP.BLAST_THRES2, OP.DEFAULT_THRES2)) ;
				thresTF3.setText(OP.getProperty(OP.BLAST_VEWMIN, OP.DEFAULT_VEWMIN)) ;
			}
			else if (ac.equals("Import Option File")) {
				if (importOption()){
					StatusPanel.status.setBackground(Color.white) ;
					StatusPanel.status.setText(" Import option file complete ! ") ;
				} else {
					StatusPanel.status.setBackground(Color.yellow) ;
					StatusPanel.status.setFont(appCom.boldFontLL) ;
					StatusPanel.status.setText(" Import option file faled !! ") ;
				}
			} 
			else if (ac.equals("Export Option File")) {
				if (OP.exportOption(frame)){
					StatusPanel.status.setBackground(Color.white) ;
					StatusPanel.status.setText(" Export option file complete ! ") ;
				} else {
					StatusPanel.status.setBackground(Color.yellow) ;
					StatusPanel.status.setFont(appCom.boldFontLL) ;
					StatusPanel.status.setText(" Export option file faled !! ") ;
				}
			}
			else if (ac.equals("Exit")) {
//				StatusPanel.status.setText(" Name entry canceld !") ;
				Blastclust.optPF = false ;
				frame.dispose() ;
			} 
		}
	}

	private boolean importOption() {
		boolean rtncode = true;
		FileDialog importOpt = new FileDialog(frame, "Select option file", FileDialog.LOAD) ;
		importOpt.setDirectory(OS.SysPath) ;
		importOpt.setFile("*.ini") ;
		importOpt.show();
		if (importOpt.getFile() != null) {
			String fname = importOpt.getDirectory() ;
			fname += importOpt.getFile() ;
			if (fname.endsWith(".ini") == false) {
				fname += ".ini";
			}
			File theFile = new File(fname);
			if (theFile.canRead() == false) {
				StatusPanel.status.setBackground(Color.yellow) ;
				StatusPanel.status.setFont(appCom.boldFontLL) ;
				StatusPanel.status.setText(" Selected file not found !! ") ;
				InforBIO.frame.setCursor(Cursor.getPredefinedCursor(Cursor.DEFAULT_CURSOR)) ;
				return false ;
			}
			//------- Import Option File and Make Table -------
			try {
				BufferedReader reader = new BufferedReader(new FileReader(theFile)) ;
				String line = reader.readLine() ;
				while (line != null) {
					if (line.startsWith("Blast")) {
						int col = line.indexOf("=") ;
						String key = line.substring(0,col).trim() ;
						String val = line.substring(col+1).trim() ;
						for (int i=0; i<OP.optCnt; i++) {
							if (OP.optLine[i][0].equals(key)) {
								OP.optLine[i][1] = val ;
								break ;
							}
						}
					}
					line = reader.readLine() ;
				}
				reader.close() ;
				reader = null ;
			} catch (Exception e) {
				appCom.MessageDialog("Option file not found !", 0);
				System.out.println("Error : Option file not found.") ;
			}

//			pgmCB.setSelectedItem(OP.getProperty(OP.BLAST_PGM, OP.DEFAULT_BPGM)) ;
			if (OP.getProperty(OP.BLAST_GAP, "1").equals("1"))
				 gapON.setSelected(true) ;
			else gapOFF.setSelected(true) ;
		}
		InforBIO.frame.setCursor(Cursor.getPredefinedCursor(Cursor.DEFAULT_CURSOR)) ;
		return rtncode;
	}

	class CheckBoxListener implements ActionListener {
		public void actionPerformed(ActionEvent e) {
		}
	}

	class frameListener extends WindowAdapter {
		public void windowClosing(WindowEvent e) {
			Blastclust.optPF = false ;
			frame.dispose();
		}
	}
}
