# Supplementary material for: G-InforBIO: integrated system for microbial genomics
Source: BMC Bioinformatics. 2006 Aug 4;7:368. doi: 10.1186/1471-2105-7-368 (PMC1552091; doi:10.1186/1471-2105-7-368)
Supplement: Additional File 1 — G-InforBIO_Src_V177. Zipped file of the source code of G-InforBIO system [file 1471-2105-7-368-S1.zip › src/JP/AC/nig/wdcm/analysis/OptionBlast.java]

////////////////////////////////////////////////////////////////
//                                                            //
//   class name : OptionBlast                                 //
//                                                            //
//   history    : 09-00 2003.09.22 K.Koorikawa (HSK)          //
//              : 10-02 2004.07.28 K.Koorikawa (HSK)          //
//                                                            //
////////////////////////////////////////////////////////////////
//package JP.AC.nig.wdcm.client ;
package JP.AC.nig.wdcm.analysis ;

import java.io.* ;
import java.awt.* ;
import java.awt.event.* ;
import java.util.* ;
import javax.swing.* ;
import JP.AC.nig.wdcm.client.* ;
import JP.AC.nig.wdcm.analysis.* ;

public class OptionBlast {
	private int wsize = 500, hsize = 500;
	public JFrame frame ;
	private JPanel borderPanel ;
	private JPanel groundPanel ;

	private Option OP = Option.getInstance() ;
	private ObjectStore OS = ObjectStore.getInstance() ;

	//----------- Button Name -------------
	private String[] diviStr = {"Human          ",
								"Primates       ",
								"Rodents        ",
								"Mammals        ",
								"Vertebrates    ",
								"Invertebrates  ",
								"Plants         ",
								"Bacteria       ",
								"Viruses        ",
								"Phages         ",
								"Patent         "} ;
	private JLabel[] diviLB  = new JLabel[diviStr.length] ;
	private JCheckBox[] diviCb = new JCheckBox[diviStr.length] ;
	private CheckBoxListener checkListner = new CheckBoxListener() ;

	private PgmComboBox pgmCB = new PgmComboBox() ;
	private DbComboBox  dbCB = new DbComboBox() ;

	private String[] detailStr = {"Scores :","Alignments :","Expect :"};//10-02
	private JLabel[] detailLB = new JLabel[detailStr.length] ;			//10-02
	private JTextField scoreTF, alignTF, expectTF ;						//10-02

	private JTextField addrTF ;
	private JLabel htmlLB ;
	private JCheckBox htmlCb ;

	private JRadioButton gapON, gapOFF ;
	private ButtonGroup  gapGrp = new ButtonGroup();
	private JRadioButton resultWWW, resultEML ;
	private ButtonGroup  resultGrp = new ButtonGroup();

	private String[] buttonStr = {"Apply", 
								  "Reset",
								  "Cancel",
								  "Import Option File",
								  "Export Option File",
								  "Exit"} ;
	private JButton[] button   = new JButton[buttonStr.length] ;
	private ButtonListener buttonListener = new ButtonListener() ;

	public OptionBlast() {
//		System.out.println(" - OptionBlast Panel Set ") ;//DEBUG
		frame = new JFrame("DDBJ Blast Option Set ") ;
		frame.getContentPane().setLayout(new BorderLayout()) ;
		frame.setIconImage(Toolkit.getDefaultToolkit().getImage("InforBIO.jpg"));
		frame.addWindowListener(new frameListener());

		initComponents();

//		Dimension screenSize = Toolkit.getDefaultToolkit().getScreenSize() ;
//		frame.setLocation(screenSize.width/2-100, screenSize.height/2-200) ;
		Point p = InforBIO.frame.getLocationOnScreen();		//13-00
		frame.setLocation(p.x+150, p.y+50);					//13-00
		frame.setSize(wsize, hsize);
		frame.show() ;
	}

	public void initComponents(){
		groundPanel = new JPanel(new BorderLayout());
		groundPanel.setBorder(appCom.Empty5555_Lowered);
		frame.getContentPane().add(groundPanel, BorderLayout.CENTER) ;

		Box mainPanel = new Box(BoxLayout.Y_AXIS);
		groundPanel.add(mainPanel, BorderLayout.NORTH) ;
		Color bk0 = groundPanel.getBackground() ;

		//----------- No.1  PROGRAM option ------------
		JPanel p1 = appCom.CreateGridLayoutPanel() ;
		p1.setBorder(BorderFactory.createTitledBorder(" PROGRAM ")) ;
		p1.setLayout(new GridLayout(1, 2, 1, 1)) ;

		p1.add(pgmCB) ;
		pgmCB.setSelectedItem(OP.getProperty(OP.BLAST_PGM, OP.DEFAULT_BPGM)) ;

		JLabel wk11 = new JLabel("  ")  ;
		wk11.setBackground(bk0) ;
		p1.add(wk11) ;

		mainPanel.add(p1) ;

		//----------- No.2  DATABASE option ------------
		JPanel p2 = appCom.CreateGridLayoutPanel() ;
		p2.setBorder(BorderFactory.createTitledBorder(" DATABASE ")) ;
		p2.setLayout(new GridLayout(1, 2, 1, 1)) ;

		p2.add(dbCB) ;
		dbCB.setSelectedItem(OP.getProperty(OP.BLAST_DB, OP.DEFAULT_BDB)) ;

		JLabel wk22 = new JLabel("  ")  ;
		wk22.setBackground(bk0) ;
		p2.add(wk22) ;

		mainPanel.add(p2) ;

		//----------- No.3  DIVISION option ------------
		JPanel p3 = appCom.CreateGridLayoutPanel() ;
		p3.setBorder(BorderFactory.createTitledBorder(" DIVISION ")) ;
		p3.setLayout(new GridLayout(3, 4, 0, 0)) ;
		for (int i=0; i<diviStr.length; i++) {
			Box p31 = new Box(BoxLayout.X_AXIS);
			diviCb[i] = new JCheckBox() ;
			if (OP.getProperty(OP.BLAST_DIV[i], "1").equals("1"))
				 diviCb[i].setSelected(true) ;
			else diviCb[i].setSelected(false) ;
			p31.add(diviCb[i]) ;
			diviLB[i]=appCom.CreateControlLabel(diviStr[i]) ;
			diviLB[i].setForeground(Color.black) ;
			p31.add(diviLB[i]) ;
			p3.add(p31) ;
		}
		JLabel wk31 = new JLabel("  ")  ;
		wk31.setBackground(bk0) ;
		p3.add(wk31) ;
		mainPanel.add(p3) ;

		//----------- No.4  GAP option ------------
		JPanel p4 = appCom.CreateGridLayoutPanel() ;
		p4.setBorder(BorderFactory.createTitledBorder(" GAP ")) ;
		p4.setLayout(new GridLayout(1, 5, 0, 0)) ;
		
		JPanel p41 = appCom.CreateGridLayoutPanel() ;
		p41.setLayout(new GridLayout(1, 2, 10, 0)) ;
		gapON  = new JRadioButton("ON", true);
		gapON.addActionListener(buttonListener);
		gapON.setFont(appCom.boldFont) ;
		gapOFF = new JRadioButton("OFF", false);
		gapOFF.addActionListener(buttonListener);
		gapOFF.setFont(appCom.boldFont) ;
		if (OP.getProperty(OP.BLAST_GAP, "1").equals("0")) {
			gapON.setSelected(false) ;
			gapOFF.setSelected(true) ;
		}
		gapGrp.add(gapON);
		gapGrp.add(gapOFF);
		p41.add(gapON) ;
		p41.add(gapOFF) ;
		p4.add(p41) ;

		JLabel wk43 = new JLabel("  ")  ;
		wk43.setBackground(bk0) ;
		p4.add(wk43) ;
		mainPanel.add(p4) ;

		//----------- No.6  detailed option ------------ add all 10-02
		JPanel p6 = appCom.CreateGridLayoutPanel() ;
		p6.setBorder(BorderFactory.createTitledBorder(" Detailed Option ")) ;
		p6.setLayout(new GridLayout(1, 6, 0, 0)) ;
		
		for (int i=0; i<detailStr.length; i++) {
			JPanel p62 = appCom.CreateGridLayoutPanel() ;
			p62.setLayout(new GridLayout(1, 2, 0, 0)) ;
			detailLB[i]=appCom.CreateControlLabel(detailStr[i]) ;
			detailLB[i].setForeground(Color.black) ;
			p62.add(detailLB[i]) ;
			
			if (i==0) {
				scoreTF = appCom.CreateControlTextField() ;
				scoreTF.setText(OP.getProperty(OP.BLAST_SCORES, OP.DEFAULT_SCORES)) ;
				p62.add(scoreTF) ;
			} else if (i==1) {
				alignTF = appCom.CreateControlTextField() ;
				alignTF.setText(OP.getProperty(OP.BLAST_ALIGN, OP.DEFAULT_ALIGN)) ;
				p62.add(alignTF) ;
			} else if (i==2) {
				expectTF = appCom.CreateControlTextField() ;
				expectTF.setText(OP.getProperty(OP.BLAST_EXPECT, OP.DEFAULT_EXPECT)) ;
				p62.add(expectTF) ;
			} 
			p6.add(p62) ;
		}

//		JLabel wk63 = new JLabel("  ")  ;						//04-06
//		wk63.setBackground(bk0) ;
//		p6.add(wk63) ;
		mainPanel.add(p6) ;

		//----------- No.5  RESULT option ------------
//		JPanel p5 = appCom.CreateBorderLayoutPanel() ;
		JPanel p5 = appCom.CreateGridLayoutPanel() ;
		p5.setLayout(new GridLayout(2, 1, 0, 0)) ;
		p5.setBorder(BorderFactory.createTitledBorder(" RESULT FORWARD ")) ;
		
		resultWWW = new JRadioButton("InforBIO", false);//"www"
		resultWWW.addActionListener(buttonListener);
		resultWWW.setFont(appCom.boldFont) ;
		resultEML = new JRadioButton("E-Mail", true);	//"mail"
		resultEML.addActionListener(buttonListener);
		resultEML.setFont(appCom.boldFont) ;
		if (OP.getProperty(OP.BLAST_RESULT, "mail").equals("www")) {
			resultWWW.setSelected(true) ;
			resultEML.setSelected(false) ;
		}
		resultGrp.add(resultWWW);
		resultGrp.add(resultEML);
		p5.add(resultWWW) ;

//		JPanel p51 = appCom.CreateGridLayoutPanel() ;
//		p51.setLayout(new GridLayout(1, 4, 0, 0)) ;
		JPanel p51 = appCom.CreateBorderLayoutPanel() ;
		p5.add(p51) ;
		p51.add(resultEML, BorderLayout.WEST) ;

		Box bx1 = new Box(BoxLayout.X_AXIS);
		JLabel lb51 = new JLabel("      Address : ")  ;
		lb51.setBackground(bk0) ;
		lb51.setFont(appCom.boldFont) ;
		bx1.add(lb51) ;
		addrTF = appCom.CreateControlTextField() ;
		addrTF.setColumns(30) ;
		addrTF.setText(OP.getProperty(OP.BLAST_ADDR, OP.DEFAULT_ADDR)) ;
		bx1.add(addrTF) ;
		JLabel wk51 = new JLabel("    ")  ;
		wk51.setBackground(bk0) ;
		bx1.add(wk51) ;
		p51.add(bx1, BorderLayout.CENTER) ;

		Box bx2 = new Box(BoxLayout.X_AXIS);
		htmlCb = new JCheckBox() ;
		if (OP.getProperty(OP.BLAST_HTML, "1").equals("1"))
			 htmlCb.setSelected(true) ;
		else htmlCb.setSelected(false) ;
//		bx2.add(htmlCb) ;
		htmlLB = appCom.CreateControlLabel("HTML format") ;
		htmlLB.setForeground(Color.black) ;
//		bx2.add(htmlLB) ;
		JLabel wk52 = new JLabel("         ")  ;
		wk52.setBackground(bk0) ;
		bx2.add(wk52) ;
		p51.add(bx2, BorderLayout.EAST) ;


		mainPanel.add(p5) ;

		//----------- APPLY BUTTON ------------
		JPanel p0 = appCom.CreateGridLayoutPanel() ;
		p0.setBorder(appCom.Empty1111) ;
		for (int i=0; i<buttonStr.length; i++) {
			button[i] = appCom.CreateControlButton(buttonStr[i]) ;
			button[i].setActionCommand(buttonStr[i]) ;
//			button[i].setToolTipText(buttonStr[i]) ;
			button[i].addActionListener(buttonListener) ;
			button[i].setEnabled(true) ;
			p0.add(button[i]) ;
		}
		button[0].setBackground(appCom.lightYellow) ;
//		groundPanel.add(p0, BorderLayout.SOUTH) ;
		frame.getContentPane().add(p0, BorderLayout.SOUTH);
	}

	//----------- Combo Boxs define ------------
	private class PgmComboBox extends JComboBox {
		String[] valueString = {"blastn (DNA Query vs. DNA DB)",
								"blastp (Protein Query vs. Protein DB)",
								"blastx (DNA Query vs. Protein DB)",
								"tblastn (Protein Query vs. DNA DB)",
								"tblastx (DNA Query vs. DNA DB)"};//10-02
		public PgmComboBox() {
			super() ;
			for (int i=0; i<valueString.length; i++) {
				addItem(valueString[i]) ;
			}
			setMaximumRowCount(valueString.length) ;
			setBackground(Color.white) ;
			setFont(appCom.boldFont) ;
		}
	}
	private class DbComboBox extends JComboBox {
		String[] valueString = {"DDBJ ALL(DNA)",
								"DDBJ updates(DNA)",
								"EPD(DNA)",
								"PIR(Protein)",
								"PRF(Protein)",
								"SWISS-PROT(Protein)",
								"DAD(Protein)",
								"PDBsh(Protein)",
								"Protein All",
								"C.elegans wormpep(Protein)",
								"C.elegans(DNA)"} ;
		public DbComboBox() {
			super() ;
			for (int i=0; i<valueString.length; i++) {
				addItem(valueString[i]) ;
			}
			setMaximumRowCount(valueString.length) ;
			setBackground(Color.white) ;
			setFont(appCom.boldFont) ;
		}
	}

	class ButtonListener implements ActionListener {
		public void actionPerformed(ActionEvent e) {
			String ac = e.getActionCommand() ;
			InforBIO.frame.setCursor(Cursor.getPredefinedCursor(Cursor.DEFAULT_CURSOR)) ;
			if (ac.equals("Apply")) {
				OP.setProperty(OP.BLAST_PGM, (String)pgmCB.getSelectedItem()) ;
				OP.setProperty(OP.BLAST_DB, (String)dbCB.getSelectedItem()) ;
				for (int i=0; i<diviStr.length; i++) {
					if (diviCb[i].isSelected())
						 OP.setProperty(OP.BLAST_DIV[i], "1") ;
					else OP.setProperty(OP.BLAST_DIV[i], "0") ;
				}
				if (gapON.isSelected())
					 OP.setProperty(OP.BLAST_GAP, "1") ;
				else OP.setProperty(OP.BLAST_GAP, "0") ;
				if (resultWWW.isSelected())
					 OP.setProperty(OP.BLAST_RESULT, "www") ;
				else OP.setProperty(OP.BLAST_RESULT, "mail") ;
				OP.setProperty(OP.BLAST_ADDR, addrTF.getText()) ;
				if (htmlCb.isSelected())
					 OP.setProperty(OP.BLAST_HTML, "1") ;
				else OP.setProperty(OP.BLAST_HTML, "0") ;
				OP.setProperty(OP.BLAST_SCORES, scoreTF.getText()) ;
				OP.setProperty(OP.BLAST_ALIGN, alignTF.getText()) ;
				OP.setProperty(OP.BLAST_EXPECT, expectTF.getText()) ;
			}
			else if (ac.equals("Reset")) {
				pgmCB.setSelectedItem("blastn (DNA Query vs. DNA DB)") ;
				dbCB.setSelectedItem("DDBJ ALL(DNA)") ;
				for (int i=0; i<diviStr.length; i++) {
					diviCb[i].setSelected(true) ;
				}
				gapON.setSelected(true) ;
				resultEML.setSelected(true) ;
				htmlCb.setSelected(true) ;
			}
			else if (ac.equals("Cancel")) {
				pgmCB.setSelectedItem(OP.getProperty(OP.BLAST_PGM, OP.DEFAULT_BPGM)) ;
				dbCB.setSelectedItem(OP.getProperty(OP.BLAST_DB, OP.DEFAULT_BDB)) ;
				for (int i=0; i<diviStr.length; i++) {
					if (OP.getProperty(OP.BLAST_DIV[i], OP.DEFAULT_BDIV[i]).equals("1"))
						 diviCb[i].setSelected(true) ;
					else diviCb[i].setSelected(false) ;
				}
				if (OP.getProperty(OP.BLAST_GAP, OP.DEFAULT_BGAP).equals("1"))
					 gapON.setSelected(true) ;
				else gapOFF.setSelected(false) ;
				if (OP.getProperty(OP.BLAST_RESULT, OP.DEFAULT_BRESULT).equals("mail"))
					 resultEML.setSelected(true) ;
				else resultWWW.setSelected(false) ;
				addrTF.setText(OP.getProperty(OP.BLAST_ADDR, OP.DEFAULT_BADDR)) ;
				if (OP.getProperty(OP.BLAST_HTML, OP.DEFAULT_BHTML).equals("1"))
					 htmlCb.setSelected(true) ;
				else htmlCb.setSelected(false) ;
			}
			else if (ac.equals("Import Option File")) {
				if (importOption()){
					StatusPanel.status.setBackground(Color.white) ;
					StatusPanel.status.setText(" Import option file complete ! ") ;
				} else {
					StatusPanel.status.setBackground(Color.yellow) ;
					StatusPanel.status.setFont(appCom.boldFontLL) ;
					StatusPanel.status.setText(" Import option file faled !! ") ;
				}
			} 
			else if (ac.equals("Export Option File")) {
				OP.setProperty(OP.BLAST_PGM, (String)pgmCB.getSelectedItem()) ;
				OP.setProperty(OP.BLAST_DB, (String)dbCB.getSelectedItem()) ;
				for (int i=0; i<diviStr.length; i++) {
					if (diviCb[i].isSelected())
						 OP.setProperty(OP.BLAST_DIV[i], "1") ;
					else OP.setProperty(OP.BLAST_DIV[i], "0") ;
				}
				if (gapON.isSelected())
					 OP.setProperty(OP.BLAST_GAP, "1") ;
				else OP.setProperty(OP.BLAST_GAP, "0") ;
				if (resultWWW.isSelected())
					 OP.setProperty(OP.BLAST_RESULT, "www") ;
				else OP.setProperty(OP.BLAST_RESULT, "mail") ;
				OP.setProperty(OP.BLAST_ADDR, addrTF.getText()) ;
				if (htmlCb.isSelected())
					 OP.setProperty(OP.BLAST_HTML, "1") ;
				else OP.setProperty(OP.BLAST_HTML, "0") ;

				if (OP.exportOption(frame)){
					StatusPanel.status.setBackground(Color.white) ;
					StatusPanel.status.setText(" Export option file complete ! ") ;
				} else {
					StatusPanel.status.setBackground(Color.yellow) ;
					StatusPanel.status.setFont(appCom.boldFontLL) ;
					StatusPanel.status.setText(" Export option file faled !! ") ;
				}
			}
			else if (ac.equals("Exit")) {
//				StatusPanel.status.setText(" Name entry canceld !") ;
				Blast.optPF = false ;
				frame.dispose() ;
			} 
		}
	}

	private boolean importOption() {
		boolean rtncode = true;
		FileDialog importOpt = new FileDialog(frame, "Select option file", FileDialog.LOAD) ;
		importOpt.setDirectory(OS.SysPath) ;
		importOpt.setFile("*.ini") ;
		importOpt.show();
		if (importOpt.getFile() != null) {
			String fname = importOpt.getDirectory() ;
			fname += importOpt.getFile() ;
			if (fname.endsWith(".ini") == false) {
				fname += ".ini";
			}
			File theFile = new File(fname);
			if (theFile.canRead() == false) {
				StatusPanel.status.setBackground(Color.yellow) ;
				StatusPanel.status.setFont(appCom.boldFontLL) ;
				StatusPanel.status.setText(" Selected file not found !! ") ;
				InforBIO.frame.setCursor(Cursor.getPredefinedCursor(Cursor.DEFAULT_CURSOR)) ;
				return false ;
			}
			//------- Import Option File and Make Table -------
			try {
				BufferedReader reader = new BufferedReader(new FileReader(theFile)) ;
				String line = reader.readLine() ;
				while (line != null) {
					if (line.startsWith("Blast")) {
						int col = line.indexOf("=") ;
						String key = line.substring(0,col).trim() ;
						String val = line.substring(col+1).trim() ;
						for (int i=0; i<OP.optCnt; i++) {
							if (OP.optLine[i][0].equals(key)) {
								OP.optLine[i][1] = val ;
								break ;
							}
						}
					}
					line = reader.readLine() ;
				}
				reader.close() ;
				reader = null ;
			} catch (Exception e) {
				appCom.MessageDialog("Option file not found !", 0);
				System.out.println("Error : Option file not found.") ;
			}

			pgmCB.setSelectedItem(OP.getProperty(OP.BLAST_PGM, OP.DEFAULT_BPGM)) ;
			dbCB.setSelectedItem(OP.getProperty(OP.BLAST_DB, OP.DEFAULT_BDB)) ;
			for (int i=0; i<diviStr.length; i++) {
				if (OP.getProperty(OP.BLAST_DIV[i], "1").equals("1"))
					 diviCb[i].setSelected(true) ;
				else diviCb[i].setSelected(true) ;
			}
			if (OP.getProperty(OP.BLAST_GAP, "1").equals("1"))
				 gapON.setSelected(true) ;
			else gapOFF.setSelected(true) ;
			if (OP.getProperty(OP.BLAST_RESULT, "mail").equals("mail"))
				 resultEML.setSelected(true) ;
			else resultWWW.setSelected(true) ;
			addrTF.setText(OP.getProperty(OP.BLAST_ADDR, OP.DEFAULT_BADDR)) ;
			if (OP.getProperty(OP.BLAST_HTML, "1").equals("1"))
				 htmlCb.setSelected(true) ;
			else htmlCb.setSelected(false) ;
		}
		InforBIO.frame.setCursor(Cursor.getPredefinedCursor(Cursor.DEFAULT_CURSOR)) ;
		return rtncode;
	}

	class CheckBoxListener implements ActionListener {
		public void actionPerformed(ActionEvent e) {
		}
	}

	class frameListener extends WindowAdapter {
		public void windowClosing(WindowEvent e) {
			Blast.optPF = false ;
			frame.dispose();
		}
	}
}
