# Supplementary material for: G-InforBIO: integrated system for microbial genomics
Source: BMC Bioinformatics. 2006 Aug 4;7:368. doi: 10.1186/1471-2105-7-368 (PMC1552091; doi:10.1186/1471-2105-7-368)
Supplement: Additional File 1 — G-InforBIO_Src_V177. Zipped file of the source code of G-InforBIO system [file 1471-2105-7-368-S1.zip › src/JP/AC/nig/wdcm/analysis/OptionBlat.java]

////////////////////////////////////////////////////////////////
//                                                            //
//   class name : OptionBlat                                  //
//                                                            //
//   history    : 11-01 2005.02.01 I.Tomikawa  (HSK)          //
//                                                            //
////////////////////////////////////////////////////////////////
//package JP.AC.nig.wdcm.client ;
package JP.AC.nig.wdcm.analysis ;

import java.io.* ;
import java.awt.* ;
import java.awt.event.* ;
import java.util.* ;
import javax.swing.* ;
import JP.AC.nig.wdcm.client.* ;
import JP.AC.nig.wdcm.analysis.* ;

public class OptionBlat {
	private int wsize = 250, hsize = 200;
	public JFrame frame ;
	private JPanel borderPanel ;
	private JPanel groundPanel ;

	private Option OP = Option.getInstance() ;
	private ObjectStore OS = ObjectStore.getInstance() ;
	
	//----------- Button Name -------------
	private String[] detailStr = {"Min Score : ",
								  "Min Identity (%) ",
								  "for nucleotide : ",
								  "for protein : ",
								  "Max intron size : "};	//11-01
	private JLabel[] detailLB = new JLabel[detailStr.length] ;
	private JTextField scoreTF, identityNTF, identityPTF, intronTF;	//11-01
	private JLabel nullLabel = new JLabel();
	
	private String[] buttonStr = {"Apply", 
								  "Reset",
								  "Cancel",
								  "Exit"} ;
	private JButton[] button   = new JButton[buttonStr.length] ;
	private ButtonListener buttonListener = new ButtonListener() ;

	public OptionBlat() {
//		System.out.println(" - OptionBlast Panel Set ") ;//DEBUG
		frame = new JFrame("Blat Option Set ") ;
		frame.getContentPane().setLayout(new BorderLayout()) ;
		frame.setIconImage(Toolkit.getDefaultToolkit().getImage("InforBIO.jpg"));
		frame.addWindowListener(new frameListener());

		initComponents();

//		Dimension screenSize = Toolkit.getDefaultToolkit().getScreenSize() ;
//		frame.setLocation(screenSize.width/2, screenSize.height/2+100) ;
		Point p = InforBIO.frame.getLocationOnScreen();		//13-00
		frame.setLocation(p.x+275, p.y+200);				//13-00
		frame.setSize(wsize, hsize);
		frame.show() ;
	}

	public void initComponents(){
		groundPanel = new JPanel(new BorderLayout());
		groundPanel.setBorder(appCom.Empty5555_Lowered);
		frame.getContentPane().add(groundPanel, BorderLayout.CENTER) ;

		Box mainPanel = new Box(BoxLayout.Y_AXIS);
		groundPanel.add(mainPanel, BorderLayout.NORTH) ;
		Color bk0 = groundPanel.getBackground() ;
		
		//----------- No.6  detailed option ------------ 
		JPanel p6 = appCom.CreateGridLayoutPanel() ;
		p6.setBorder(BorderFactory.createTitledBorder(" Detailed Option ")) ;
		p6.setLayout(new GridLayout(5, 1, 0, 0)) ;
		mainPanel.add(p6) ;

		for (int i=0; i<detailStr.length; i++) {
			JPanel p62 = appCom.CreateGridLayoutPanel() ;
			p62.setLayout(new GridLayout(1, 2, 0, 0)) ;
			detailLB[i]=appCom.CreateControlLabel(detailStr[i]) ;
			detailLB[i].setForeground(Color.black) ;
			p62.add(detailLB[i]) ;
			
			if (i==0) {
				scoreTF = appCom.CreateControlTextField() ;
				scoreTF.setText(OP.getProperty(OP.BLAT_SCORE, OP.DEFAULT_BLSCORE)) ;
				p62.add(scoreTF) ;
			} else if (i==1) {
				nullLabel.setText("");
				p62.add(nullLabel);
			} else if (i==2) {
				identityNTF = appCom.CreateControlTextField() ;
				identityNTF.setText(OP.getProperty(OP.BLAT_N_IDENTITY, OP.DEFAULT_BLNIDENTITY)) ;
				p62.add(identityNTF) ;
			} else if (i==3) {
				identityPTF = appCom.CreateControlTextField() ;
				identityPTF.setText(OP.getProperty(OP.BLAT_P_IDENTITY, OP.DEFAULT_BLPIDENTITY)) ;
				p62.add(identityPTF) ;
			} else if (i==4) {
				intronTF = appCom.CreateControlTextField() ;
				intronTF.setText(OP.getProperty(OP.BLAT_INTRON, OP.DEFAULT_BLINTRON));
				p62.add(intronTF);
			} else {
				System.out.println(" Bad label number! ");  //DEBUG
			}
			p6.add(p62) ;
		}

		//----------- APPLY BUTTON ------------
		JPanel p0 = appCom.CreateGridLayoutPanel() ;
		p0.setBorder(appCom.Empty1111) ;
		for (int i=0; i<buttonStr.length; i++) {
			button[i] = appCom.CreateControlButton(buttonStr[i]) ;
			button[i].setActionCommand(buttonStr[i]) ;
//			button[i].setToolTipText(buttonStr[i]) ;
			button[i].addActionListener(buttonListener) ;
			button[i].setEnabled(true) ;
			p0.add(button[i]) ;
		}
		button[0].setBackground(appCom.lightYellow) ;
//		groundPanel.add(p0, BorderLayout.SOUTH) ;
		frame.getContentPane().add(p0, BorderLayout.SOUTH);
	}

	class ButtonListener implements ActionListener {
		public void actionPerformed(ActionEvent e) {
			String ac = e.getActionCommand() ;
			InforBIO.frame.setCursor(Cursor.getPredefinedCursor(Cursor.DEFAULT_CURSOR)) ;
			if (ac.equals("Apply")) {
				OP.setProperty(OP.BLAT_SCORE, scoreTF.getText()) ;
				OP.setProperty(OP.BLAT_N_IDENTITY, identityNTF.getText()) ;
				OP.setProperty(OP.BLAT_P_IDENTITY, identityPTF.getText()) ;
				OP.setProperty(OP.BLAT_INTRON, intronTF.getText());
			}
			else if (ac.equals("Reset")) {
				scoreTF.setText(OP.getProperty(OP.DEFAULT_BLSCORE, OP.DEFAULT_BLSCORE)) ;
				identityNTF.setText(OP.getProperty(OP.DEFAULT_BLNIDENTITY, OP.DEFAULT_BLNIDENTITY)) ;
				identityPTF.setText(OP.getProperty(OP.DEFAULT_BLPIDENTITY, OP.DEFAULT_BLPIDENTITY)) ;
				intronTF.setText(OP.getProperty(OP.DEFAULT_BLINTRON, OP.DEFAULT_BLINTRON));
			}
			else if (ac.equals("Exit")) {
				Blat.optPF = false ;
				frame.dispose() ;
			}
			else if (ac.equals("Cancel")) {
				scoreTF.setText(OP.getProperty(OP.BLAT_SCORE, OP.DEFAULT_BLSCORE)) ;
				identityNTF.setText(OP.getProperty(OP.BLAT_N_IDENTITY, OP.DEFAULT_BLNIDENTITY)) ;
				identityPTF.setText(OP.getProperty(OP.BLAT_P_IDENTITY, OP.DEFAULT_BLPIDENTITY)) ;
				intronTF.setText(OP.getProperty(OP.BLAT_INTRON, OP.DEFAULT_BLINTRON));
			}
			else {
				System.out.println(" Bad button name! ");  //DEBUG 	
			} 
		}
	}

	class frameListener extends WindowAdapter {
		public void windowClosing(WindowEvent e) {
			Blat.optPF = false ;
			frame.dispose();
		}
	}
}
