# Supplementary material for: G-InforBIO: integrated system for microbial genomics
Source: BMC Bioinformatics. 2006 Aug 4;7:368. doi: 10.1186/1471-2105-7-368 (PMC1552091; doi:10.1186/1471-2105-7-368)
Supplement: Additional File 1 — G-InforBIO_Src_V177. Zipped file of the source code of G-InforBIO system [file 1471-2105-7-368-S1.zip › src/JP/AC/nig/wdcm/analysis/OptionClustalW.java]

////////////////////////////////////////////////////////////////
//                                                            //
//   class name : OptionClustalW                              //
//                                                            //
//   history    : 04-00 2001.04.19 K.Koorikawa (HSK)          //
//                07-02 2002.11.06 K.koorikawa (HSK)          //
//                10-00 2003.12.01 K.koorikawa (HSK)          //
//                                                            //
////////////////////////////////////////////////////////////////
//package JP.AC.nig.wdcm.client ;
package JP.AC.nig.wdcm.analysis ;

import java.io.* ;
import java.awt.* ;
import java.awt.event.* ;
import java.util.* ;
import javax.swing.* ;
import JP.AC.nig.wdcm.client.* ;

public class OptionClustalW {
	private int wsize = 700, hsize = 500;
	public JFrame frame ;
	private JPanel borderPanel ;
	private JPanel groundPanel ;

	private Option OP = Option.getInstance() ;
	private ObjectStore OS = ObjectStore.getInstance() ;

	//----------- Button Name -------------
	private String[] alignStr = {"TYPE : ","OUTPUT : ","OUTORDER : ",
								 "MATRIX : ","GAPOPEN : ","GAPEXT : ", 
								 "GAPDIST : ","MAXDIV : ","ENDGAPS : ",
								 "NOPGAP : ","NOHGAP : "} ;
	private String[] quic1Str = {"KTUPLE : ","WINDOW : ","SCORE : ",
								 "TOPDIAGS : ","PAIRGAP : "} ;
	private String[] quic2Str = {"PWMATRIX : ","PWGAPOPEN : ","PWGAPEXT : "} ; 
	private String[] treeStr  = {"KIMURA : ","TOSSGAP : ","OUTPUTTREE : "} ;
	private String[] bootsStr = {"COUNT : ","SEED : "} ;

	//----------- Defolt Value -------------
	private String[] alignDef = {"AUTO","clustal","aligned",
								 "blosum","10.0","0.05",
								 "8","40","OFF",
								 "OFF","OFF"} ;
	private String[] quic1Def = {"1","5","percent",
								 "5","3"} ;
	private String[] quic2Def = {"blosum","10.0","0.1"} ; 
	private String[] treeDef  = {"ON","ON","phylip"} ;
	private String[] bootsDef = {"1000","111"} ;
	private String[] bttonDef = {"OFF","OFF"} ;

	private JLabel[] alignLB = new JLabel[alignStr.length] ;
	private JLabel[] quic1LB = new JLabel[quic1Str.length] ;
	private JLabel[] quic2LB = new JLabel[quic2Str.length] ;
	private JLabel[] treeLB  = new JLabel[treeStr.length] ;
	private JLabel[] bootsLB = new JLabel[bootsStr.length] ;

	private TypeComboBox       typeCB       = new TypeComboBox() ;
	private OutputComboBox     outputCB     = new OutputComboBox() ;
	private OutorderComboBox   outorderCB   = new OutorderComboBox() ;
	private MatrixComboBox     matrixCB     = new MatrixComboBox() ;
	private EndgapsComboBox    endgapsCB    = new EndgapsComboBox() ;
	private NopgapsComboBox    nopgapsCB    = new NopgapsComboBox() ;
	private NohgapsComboBox    nohgapsCB    = new NohgapsComboBox() ;
	private ScoreComboBox      scoreCB      = new ScoreComboBox() ;
	private PwmatrixComboBox   pwmatrixCB   = new PwmatrixComboBox() ;
	private KimuraComboBox     kimuraCB     = new KimuraComboBox() ;
	private TossgapComboBox    tossgapCB    = new TossgapComboBox() ;
	private OutputtreeComboBox outputtreeCB = new OutputtreeComboBox() ;

	private JTextField gapopenTF, gapextTF, gapdistTF, maxdivTF ;
	private JTextField ktupleTF, windowTF, topdiagsTF, pairgapTF ;
	private JTextField pwgapopenTF, pwgapextTF  ;
	private JTextField countTF, seedTF, addrTF ;						//07-02

	private JRadioButton quickON, quickOFF ;
	private ButtonGroup  quickGrp = new ButtonGroup();
	private JRadioButton bootON, bootOFF ;
	private ButtonGroup  bootGrp = new ButtonGroup();
	private JRadioButton resultWWW, resultEML ;							//07-02
	private ButtonGroup  resultGrp = new ButtonGroup();					//07-02

	private String[] buttonStr = {"Apply", 
								  "Reset",
								  "Cancel",
								  "Import Option File",					//07-02
								  "Export Option File",					//07-02
								  "Exit"} ;								//10-00
	private JButton[] button   = new JButton[buttonStr.length] ;
	private ButtonListener buttonListener = new ButtonListener() ;

	public OptionClustalW() {
//		System.out.println(" - OptionClustalW Panel Set ") ;//DEBUG
		frame = new JFrame("ClustalW Option Set ") ;					//10-00
		frame.getContentPane().setLayout(new BorderLayout()) ;			//10-00
		frame.setIconImage(Toolkit.getDefaultToolkit().getImage("InforBIO.jpg"));//10-00
		frame.addWindowListener(new frameListener());					//10-00

		initComponents();												//10-00

//		Dimension screenSize = Toolkit.getDefaultToolkit().getScreenSize() ;//10-00
//		frame.setLocation(screenSize.width/2-300, screenSize.height/2-200) ;//10-00
		Point p = InforBIO.frame.getLocationOnScreen();					//13-00
		frame.setLocation(p.x+50, p.y+50);								//13-00
		frame.setSize(wsize, hsize);									//10-00
		frame.show() ;													//10-00
	}

	public void initComponents(){										//10-00
		groundPanel = new JPanel(new BorderLayout());					//10-00
		groundPanel.setBorder(appCom.Empty5555_Lowered);				//10-00
		frame.getContentPane().add(groundPanel, BorderLayout.CENTER) ;	//10-00

//		setLayout(new BorderLayout()) ;
		Box mainPanel = new Box(BoxLayout.Y_AXIS);
		groundPanel.add(mainPanel, BorderLayout.NORTH) ;
		Color bk0 = groundPanel.getBackground() ;

		//----------- No.1  ALIGN option ------------
		JPanel p1 = appCom.CreateGridLayoutPanel() ;
		p1.setBorder(BorderFactory.createTitledBorder(" ALIGN ")) ;
		p1.setLayout(new GridLayout(3, 4, 1, 1)) ;
		for (int i=0; i<alignStr.length; i++) {
			JPanel p11 = appCom.CreateGridLayoutPanel() ;
			p11.setLayout(new GridLayout(1, 2, 0, 0)) ;
			
			alignLB[i]=appCom.CreateControlLabel(alignStr[i]) ;
			alignLB[i].setForeground(Color.black) ;
			p11.add(alignLB[i]) ;
			
			if        (i==0) {
				p11.add(typeCB) ;
				typeCB.setSelectedItem(OP.getProperty(OP.CLUSTALW_TYPE, OP.DEFAULT_TYPE)) ;
			} else if (i==1) {
				p11.add(outputCB) ;
				outputCB.setSelectedItem(OP.getProperty(OP.CLUSTALW_OUTPUT, OP.DEFAULT_OUTPUT)) ;
			} else if (i==2) {
				p11.add(outorderCB) ;
				outorderCB.setSelectedItem(OP.getProperty(OP.CLUSTALW_OUTORDER, OP.DEFAULT_OUTORDER)) ;
			} else if (i==3) {
				p11.add(matrixCB) ;
				matrixCB.setSelectedItem(OP.getProperty(OP.CLUSTALW_MATRIX, OP.DEFAULT_MATRIX)) ;
			} else if (i==4) {
				gapopenTF = appCom.CreateControlTextField() ;
				gapopenTF.setText(OP.getProperty(OP.CLUSTALW_GAPOPEN, OP.DEFAULT_GAPOPEN)) ;
//				gapopenTF.setHorizontalAlignment(JTextField.CENTER) ;
				p11.add(gapopenTF) ;
			} else if (i==5) {
				gapextTF = appCom.CreateControlTextField() ;
				gapextTF.setText(OP.getProperty(OP.CLUSTALW_GAPEXT, OP.DEFAULT_GAPEXT)) ;
				p11.add(gapextTF) ;
			} else if (i==6) {
				gapdistTF = appCom.CreateControlTextField() ;
				gapdistTF.setText(OP.getProperty(OP.CLUSTALW_GAPDIST, OP.DEFAULT_GAPDIST)) ;
				p11.add(gapdistTF) ;
			} else if (i==7) {
				maxdivTF = appCom.CreateControlTextField() ;
				maxdivTF.setText(OP.getProperty(OP.CLUSTALW_MAXDIV, OP.DEFAULT_MAXDIV)) ;
				p11.add(maxdivTF) ;
			} else if (i==8) {
				p11.add(endgapsCB) ;
				endgapsCB.setSelectedItem(OP.getProperty(OP.CLUSTALW_ENDGAPS, OP.DEFAULT_ENDGAPS)) ;
			} else if (i==9) {
				p11.add(nopgapsCB) ;
				nopgapsCB.setSelectedItem(OP.getProperty(OP.CLUSTALW_NOPGAPS, OP.DEFAULT_NOPGAPS)) ;
			} else if (i==10) {
				p11.add(nohgapsCB) ;
				nohgapsCB.setSelectedItem(OP.getProperty(OP.CLUSTALW_NOHGAPS, OP.DEFAULT_NOHGAPS)) ;
			}
			p1.add(p11) ;
		}
		mainPanel.add(p1) ;

		//----------- No.2  QUICKTREE option ------------
		JPanel p2 = appCom.CreateGridLayoutPanel() ;
		p2.setBorder(BorderFactory.createTitledBorder(" QUICKTREE ")) ;
		p2.setLayout(new GridLayout(3, 4, 1, 1)) ;				//07-01

		quickOFF = new JRadioButton("OFF", true);
		quickOFF.addActionListener(buttonListener);
		quickOFF.setFont(appCom.boldFont) ;
		quickON = new JRadioButton("ON", false);
		quickON.addActionListener(buttonListener);
		quickON.setFont(appCom.boldFont) ;
		if (OP.getProperty(OP.CLUSTALW_QUICKTREE, "OFF").equals("ON")) {
			quickON.setSelected(true) ;
			quickOFF.setSelected(false) ;
		}
		quickGrp.add(quickOFF);
		quickGrp.add(quickON);

		p2.add(quickOFF) ;
		for (int i=0; i<quic2Str.length; i++) {
			JPanel p22 = appCom.CreateGridLayoutPanel() ;
			p22.setLayout(new GridLayout(1, 2, 0, 0)) ;
			quic2LB[i]=appCom.CreateControlLabel(quic2Str[i]) ;
			quic2LB[i].setForeground(Color.black) ;
			p22.add(quic2LB[i]) ;
			
			if (i==0) {
				p22.add(pwmatrixCB) ;
				pwmatrixCB.setSelectedItem(OP.getProperty(OP.CLUSTALW_PWMATRIX, OP.DEFAULT_PWMATRIX)) ;
			} else if (i==1) {
				pwgapopenTF = appCom.CreateControlTextField() ;
				pwgapopenTF.setText(OP.getProperty(OP.CLUSTALW_PWGAPOPEN, OP.DEFAULT_PWGAPOPEN)) ;
				p22.add(pwgapopenTF) ;
			} else if (i==2) {
				pwgapextTF = appCom.CreateControlTextField() ;
				pwgapextTF.setText(OP.getProperty(OP.CLUSTALW_PWGAPEXT, OP.DEFAULT_PWGAPEXT)) ;
				p22.add(pwgapextTF) ;
			} 
			p2.add(p22) ;
		}

		p2.add(quickON) ;
		for (int i=0; i<quic1Str.length; i++) {
			JPanel p24 = appCom.CreateGridLayoutPanel() ;
			p24.setLayout(new GridLayout(1, 2, 0, 0)) ;
			quic1LB[i]=appCom.CreateControlLabel(quic1Str[i]) ;
			quic1LB[i].setForeground(Color.black) ;
			p24.add(quic1LB[i]) ;
			
			if (i==0) {
				ktupleTF = appCom.CreateControlTextField() ;
				ktupleTF.setText(OP.getProperty(OP.CLUSTALW_KTUPLE, OP.DEFAULT_KTUPLE)) ;
				p24.add(ktupleTF) ;
			} else if (i==1) {
				windowTF = appCom.CreateControlTextField() ;
				windowTF.setText(OP.getProperty(OP.CLUSTALW_WINDOW, OP.DEFAULT_WINDOW)) ;
				p24.add(windowTF) ;
			} else if (i==2) {
				p24.add(scoreCB) ;
				scoreCB.setSelectedItem(OP.getProperty(OP.CLUSTALW_SCORE, OP.DEFAULT_SCORE)) ;
			} else if (i==3) {
				JLabel wk2 = new JLabel("  ")  ;						//04-06
				wk2.setBackground(bk0) ;
				p2.add(wk2) ;

				topdiagsTF = appCom.CreateControlTextField() ;
				topdiagsTF.setText(OP.getProperty(OP.CLUSTALW_TOPDIAGS, OP.DEFAULT_TOPDIAGS)) ;
				p24.add(topdiagsTF) ;
			} else if (i==4) {
				pairgapTF = appCom.CreateControlTextField() ;
				pairgapTF.setText(OP.getProperty(OP.CLUSTALW_PAIRGAP, OP.DEFAULT_PAIRGAP)) ;
				p24.add(pairgapTF) ;
			} 
			p2.add(p24) ;
		}
		JLabel wk22 = new JLabel("  ")  ;						//04-06
		wk22.setBackground(bk0) ;
		p2.add(wk22) ;

		mainPanel.add(p2) ;

		//----------- No.3  TREE option ------------
		JPanel p3 = appCom.CreateGridLayoutPanel() ;
		p3.setBorder(BorderFactory.createTitledBorder(" TREE ")) ;
		p3.setLayout(new GridLayout(1, 4, 0, 0)) ;
		for (int i=0; i<treeStr.length; i++) {
			JPanel p31 = appCom.CreateGridLayoutPanel() ;
			p31.setLayout(new GridLayout(1, 2, 0, 0)) ;
			treeLB[i]=appCom.CreateControlLabel(treeStr[i]) ;
			treeLB[i].setForeground(Color.black) ;
			p31.add(treeLB[i]) ;
			
			if (i==0) {
				p31.add(kimuraCB) ;
				kimuraCB.setSelectedItem(OP.getProperty(OP.CLUSTALW_KIMURA, OP.DEFAULT_KIMURA)) ;
			} else if (i==1) {
				p31.add(tossgapCB) ;
				tossgapCB.setSelectedItem(OP.getProperty(OP.CLUSTALW_TOSSGAP, OP.DEFAULT_TOSSGAP)) ;
			} else if (i==2) {
				p31.add(outputtreeCB) ;
				outputtreeCB.setSelectedItem(OP.getProperty(OP.CLUSTALW_OUTPUTTREE, OP.DEFAULT_OUTPUTTREE)) ;
			} 
			p3.add(p31) ;
		}
		JLabel wk31 = new JLabel("  ")  ;						//04-06
		wk31.setBackground(bk0) ;
		p3.add(wk31) ;
		mainPanel.add(p3) ;

		//----------- No.4  BOOTSTRAP option ------------
		JPanel p4 = appCom.CreateGridLayoutPanel() ;
		p4.setBorder(BorderFactory.createTitledBorder(" BOOTSTRAP ")) ;
		p4.setLayout(new GridLayout(1, 4, 0, 0)) ;				//04-06
		
		JPanel p41 = appCom.CreateGridLayoutPanel() ;
		p41.setLayout(new GridLayout(1, 2, 10, 0)) ;
		bootOFF = new JRadioButton("OFF", true);
		bootOFF.addActionListener(buttonListener);
		bootOFF.setFont(appCom.boldFont) ;
		bootON  = new JRadioButton("ON", false);
		bootON.addActionListener(buttonListener);
		bootON.setFont(appCom.boldFont) ;
		if (OP.getProperty(OP.CLUSTALW_BOOTSTRAP, "OFF").equals("ON")) {
			bootOFF.setSelected(false) ;
			bootON.setSelected(true) ;
		}
		bootGrp.add(bootOFF);
		bootGrp.add(bootON);
		p41.add(bootOFF) ;
		p41.add(bootON) ;
		p4.add(p41) ;

		for (int i=0; i<bootsStr.length; i++) {
			JPanel p42 = appCom.CreateGridLayoutPanel() ;
			p42.setLayout(new GridLayout(1, 2, 0, 0)) ;
			bootsLB[i]=appCom.CreateControlLabel(bootsStr[i]) ;
			bootsLB[i].setForeground(Color.black) ;
			p42.add(bootsLB[i]) ;
			
			if (i==0) {
				countTF = appCom.CreateControlTextField() ;
				countTF.setText(OP.getProperty(OP.CLUSTALW_COUNT, OP.DEFAULT_COUNT)) ;
				p42.add(countTF) ;
			} else if (i==1) {
				seedTF = appCom.CreateControlTextField() ;
				seedTF.setText(OP.getProperty(OP.CLUSTALW_SEED, OP.DEFAULT_SEED)) ;
				p42.add(seedTF) ;
			} 
			p4.add(p42) ;
		}

		JLabel wk43 = new JLabel("  ")  ;						//04-06
		wk43.setBackground(bk0) ;
		p4.add(wk43) ;
		mainPanel.add(p4) ;

		//----------- No.5  RESULT option ------------ add 07-02
		JPanel p5 = appCom.CreateBorderLayoutPanel() ;
//		JPanel p5 = appCom.CreateGridLayoutPanel() ;
		p5.setBorder(BorderFactory.createTitledBorder(" RESULT FORWARD ")) ;
//		p5.setLayout(new GridLayout(1, 3, 0, 0)) ;
		
		resultWWW = new JRadioButton("InforBIO", true);
		resultWWW.addActionListener(buttonListener);
		resultWWW.setFont(appCom.boldFont) ;
		resultEML = new JRadioButton("E-Mail", false);
		resultEML.addActionListener(buttonListener);
		resultEML.setFont(appCom.boldFont) ;
		if (OP.getProperty(OP.CLUSTALW_RESULT, "www").equals("mail")) {
			resultWWW.setSelected(false) ;
			resultEML.setSelected(true) ;
		}
		resultGrp.add(resultWWW);
		resultGrp.add(resultEML);

		JPanel p51 = appCom.CreateGridLayoutPanel() ;
		p51.setLayout(new GridLayout(1, 4, 0, 0)) ;
		p51.add(resultWWW) ;

		JLabel wk51 = new JLabel("  ")  ;
		wk51.setBackground(bk0) ;
		p51.add(wk51) ;

		p51.add(resultEML) ;

		JLabel lb51 = new JLabel("  Address:")  ;
		lb51.setBackground(bk0) ;
		lb51.setFont(appCom.boldFont) ;
		p51.add(lb51) ;
		p5.add(p51, BorderLayout.WEST) ;

		addrTF = appCom.CreateControlTextField() ;
		addrTF.setColumns(30) ;
		addrTF.setText(OP.getProperty(OP.CLUSTALW_ADDR, OP.DEFAULT_ADDR)) ;
		p5.add(addrTF, BorderLayout.CENTER) ;

		mainPanel.add(p5) ;

		//----------- APPLY BUTTON ------------
		JPanel p0 = appCom.CreateGridLayoutPanel() ;
		p0.setBorder(appCom.Empty1111) ;
		for (int i=0; i<buttonStr.length; i++) {
			button[i] = appCom.CreateControlButton(buttonStr[i]) ;
			button[i].setActionCommand(buttonStr[i]) ;
//			button[i].setToolTipText(buttonStr[i]) ;
			button[i].addActionListener(buttonListener) ;
			button[i].setEnabled(true) ;
			p0.add(button[i]) ;
		}
		button[0].setBackground(appCom.lightYellow) ;
//		groundPanel.add(p0, BorderLayout.SOUTH) ;
		frame.getContentPane().add(p0, BorderLayout.SOUTH);
	}

	//----------- Combo Boxs define ------------
	private class TypeComboBox extends JComboBox {
		String[] valueString = {"AUTO","dna","protein"} ;
		public TypeComboBox() {
			super() ;
			for (int i=0; i<valueString.length; i++) {
				addItem(valueString[i]) ;
			}
			setMaximumRowCount(valueString.length) ;
			setBackground(Color.white) ;
			setFont(appCom.boldFont) ;							//07-01
		}
	}
	private class OutputComboBox extends JComboBox {
		String[] valueString = {"clustal","fasta","gcg","gde","phylip","pir"} ;//10-01
		public OutputComboBox() {
			super() ;
			for (int i=0; i<valueString.length; i++) {
				addItem(valueString[i]) ;
			}
			setMaximumRowCount(valueString.length) ;
			setBackground(Color.white) ;
			setFont(appCom.boldFont) ;							//07-01
		}
	}
	private class OutorderComboBox extends JComboBox {
		String[] valueString = {"aligned","input"} ;
		public OutorderComboBox() {
			super() ;
			for (int i=0; i<valueString.length; i++) {
				addItem(valueString[i]) ;
			}
			setMaximumRowCount(valueString.length) ;
			setBackground(Color.white) ;
			setFont(appCom.boldFont) ;							//07-01
		}
	}
	private class MatrixComboBox extends JComboBox {
		String[] valueString = {"blosum","pam","id"} ;
		public MatrixComboBox() {
			super() ;
			for (int i=0; i<valueString.length; i++) {
				addItem(valueString[i]) ;
			}
			setMaximumRowCount(valueString.length) ;
			setBackground(Color.white) ;
			setFont(appCom.boldFont) ;							//07-01
		}
	}
	private class EndgapsComboBox extends JComboBox {
		String[] valueString = {"OFF","ON"} ;
		public EndgapsComboBox() {
			super() ;
			for (int i=0; i<valueString.length; i++) {
				addItem(valueString[i]) ;
			}
			setMaximumRowCount(valueString.length) ;
			setBackground(Color.white) ;
			setFont(appCom.boldFont) ;							//07-01
		}
	}
	private class NopgapsComboBox extends JComboBox {
		String[] valueString = {"OFF","ON"} ;
		public NopgapsComboBox() {
			super() ;
			for (int i=0; i<valueString.length; i++) {
				addItem(valueString[i]) ;
			}
			setMaximumRowCount(valueString.length) ;
			setBackground(Color.white) ;
			setFont(appCom.boldFont) ;							//07-01
		}
	}
	private class NohgapsComboBox extends JComboBox {
		String[] valueString = {"OFF","ON"} ;
		public NohgapsComboBox() {
			super() ;
			for (int i=0; i<valueString.length; i++) {
				addItem(valueString[i]) ;
			}
			setMaximumRowCount(valueString.length) ;
			setBackground(Color.white) ;
			setFont(appCom.boldFont) ;							//07-01
		}
	}
	private class ScoreComboBox extends JComboBox {
		String[] valueString = {"percent","absolute"} ;
		public ScoreComboBox() {
			super() ;
			for (int i=0; i<valueString.length; i++) {
				addItem(valueString[i]) ;
			}
			setMaximumRowCount(valueString.length) ;
			setBackground(Color.white) ;
			setFont(appCom.boldFont) ;							//07-01
		}
	}
	private class PwmatrixComboBox extends JComboBox {
		String[] valueString = {"blosum","pam","id"} ;
		public PwmatrixComboBox() {
			super() ;
			for (int i=0; i<valueString.length; i++) {
				addItem(valueString[i]) ;
			}
			setMaximumRowCount(valueString.length) ;
			setBackground(Color.white) ;
			setFont(appCom.boldFont) ;							//07-01
		}
	}
	private class KimuraComboBox extends JComboBox {
		String[] valueString = {"ON","OFF"} ;
		public KimuraComboBox() {
			super() ;
			for (int i=0; i<valueString.length; i++) {
				addItem(valueString[i]) ;
			}
			setMaximumRowCount(valueString.length) ;
			setBackground(Color.white) ;
			setFont(appCom.boldFont) ;							//07-01
		}
	}
	private class TossgapComboBox extends JComboBox {
		String[] valueString = {"ON","OFF"} ;
		public TossgapComboBox() {
			super() ;
			for (int i=0; i<valueString.length; i++) {
				addItem(valueString[i]) ;
			}
			setMaximumRowCount(valueString.length) ;
			setBackground(Color.white) ;
			setFont(appCom.boldFont) ;							//07-01
		}
	}
	private class OutputtreeComboBox extends JComboBox {
		String[] valueString = {"phylip","nj","dist"} ;
		public OutputtreeComboBox() {
			super() ;
			for (int i=0; i<valueString.length; i++) {
				addItem(valueString[i]) ;
			}
			setMaximumRowCount(valueString.length) ;
			setBackground(Color.white) ;
			setFont(appCom.boldFont) ;							//07-01
		}
	}

	class ButtonListener implements ActionListener {
		public void actionPerformed(ActionEvent e) {
			String ac = e.getActionCommand() ;
			InforBIO.frame.setCursor(Cursor.getPredefinedCursor(Cursor.DEFAULT_CURSOR)) ;
			if (ac.equals("Apply")) {
				OP.setProperty(OP.CLUSTALW_TYPE, (String)typeCB.getSelectedItem()) ;
				OP.setProperty(OP.CLUSTALW_OUTPUT, (String)outputCB.getSelectedItem()) ;
				OP.setProperty(OP.CLUSTALW_OUTORDER, (String)outorderCB.getSelectedItem()) ;
				OP.setProperty(OP.CLUSTALW_MATRIX, (String)matrixCB.getSelectedItem()) ;
				OP.setProperty(OP.CLUSTALW_GAPOPEN, gapopenTF.getText()) ;
				OP.setProperty(OP.CLUSTALW_GAPEXT, gapextTF.getText()) ;
				OP.setProperty(OP.CLUSTALW_GAPDIST, gapdistTF.getText()) ;
				OP.setProperty(OP.CLUSTALW_MAXDIV, maxdivTF.getText()) ;
				OP.setProperty(OP.CLUSTALW_ENDGAPS, (String)endgapsCB.getSelectedItem()) ;
				OP.setProperty(OP.CLUSTALW_NOPGAPS, (String)nopgapsCB.getSelectedItem()) ;
				OP.setProperty(OP.CLUSTALW_NOHGAPS, (String)nohgapsCB.getSelectedItem()) ;
				
				OP.setProperty(OP.CLUSTALW_KTUPLE, ktupleTF.getText()) ;
				OP.setProperty(OP.CLUSTALW_WINDOW, windowTF.getText()) ;
				OP.setProperty(OP.CLUSTALW_SCORE, (String)scoreCB.getSelectedItem()) ;
				OP.setProperty(OP.CLUSTALW_TOPDIAGS, topdiagsTF.getText()) ;
				OP.setProperty(OP.CLUSTALW_PAIRGAP, pairgapTF.getText()) ;
				
				OP.setProperty(OP.CLUSTALW_PWMATRIX, (String)pwmatrixCB.getSelectedItem()) ;
				OP.setProperty(OP.CLUSTALW_PWGAPOPEN, pwgapopenTF.getText()) ;
				OP.setProperty(OP.CLUSTALW_PWGAPEXT, pwgapextTF.getText()) ;
				
				OP.setProperty(OP.CLUSTALW_KIMURA, (String)kimuraCB.getSelectedItem()) ;
				OP.setProperty(OP.CLUSTALW_TOSSGAP, (String)tossgapCB.getSelectedItem()) ;
				OP.setProperty(OP.CLUSTALW_OUTPUTTREE, (String)outputtreeCB.getSelectedItem()) ;
				
				OP.setProperty(OP.CLUSTALW_COUNT, countTF.getText()) ;
				OP.setProperty(OP.CLUSTALW_SEED, seedTF.getText()) ;
				
				if (quickON.isSelected()) {
					OP.setProperty(OP.CLUSTALW_QUICKTREE, "ON") ;
				} else {
					OP.setProperty(OP.CLUSTALW_QUICKTREE, "OFF") ;
				}

				if (bootON.isSelected()) {
					OP.setProperty(OP.CLUSTALW_BOOTSTRAP, "ON") ;
				} else {
					OP.setProperty(OP.CLUSTALW_BOOTSTRAP, "OFF") ;
				}

				if (resultWWW.isSelected()) {								//07-02
					OP.setProperty(OP.CLUSTALW_RESULT, "www") ;				//07-02
				} else {													//07-02
					OP.setProperty(OP.CLUSTALW_RESULT, "mail") ;			//07-02
				}															//07-02
				OP.setProperty(OP.CLUSTALW_ADDR, addrTF.getText()) ;		//07-02
			}
			else if (ac.equals("Reset")) {
				typeCB.setSelectedItem(alignDef[0]) ;
				outputCB.setSelectedItem(alignDef[1]) ;
				outorderCB.setSelectedItem(alignDef[2]) ;
				matrixCB.setSelectedItem(alignDef[3]) ;
				gapopenTF.setText(alignDef[4]) ;
				gapextTF.setText(alignDef[5]) ;
				gapdistTF.setText(alignDef[6]) ;
				maxdivTF.setText(alignDef[7]) ;
				endgapsCB.setSelectedItem(alignDef[8]) ;
				nopgapsCB.setSelectedItem(alignDef[9]) ;
				nohgapsCB.setSelectedItem(alignDef[10]) ;
				
				ktupleTF.setText(quic1Def[0]) ;
				windowTF.setText(quic1Def[1]) ;
				scoreCB.setSelectedItem(quic1Def[2]) ;
				topdiagsTF.setText(quic1Def[3]) ;
				pairgapTF.setText(quic1Def[4]) ;
				
				pwmatrixCB.setSelectedItem(quic2Def[0]) ;
				pwgapopenTF.setText(quic2Def[1]) ;
				pwgapextTF.setText(quic2Def[2]) ;
				
				kimuraCB.setSelectedItem(treeDef[0]) ;
				tossgapCB.setSelectedItem(treeDef[1]) ;
				outputtreeCB.setSelectedItem(treeDef[2]) ;
				
				countTF.setText(bootsDef[0]) ;
				seedTF.setText(bootsDef[1]) ;
				
				if (bttonDef[0].equals("ON")) {
					quickON.setSelected(true) ;
				} else {
					quickOFF.setSelected(true) ;
				}
				if (bttonDef[1].equals("ON")) {
					bootON.setSelected(true) ;
				} else {
					bootOFF.setSelected(true) ;
				}
			}
			else if (ac.equals("Cancel")) {
				typeCB.setSelectedItem(OP.getProperty(OP.CLUSTALW_TYPE, OP.DEFAULT_TYPE)) ;
				outputCB.setSelectedItem(OP.getProperty(OP.CLUSTALW_OUTPUT, OP.DEFAULT_OUTPUT)) ;
				outorderCB.setSelectedItem(OP.getProperty(OP.CLUSTALW_OUTORDER, OP.DEFAULT_OUTORDER)) ;
				matrixCB.setSelectedItem(OP.getProperty(OP.CLUSTALW_MATRIX, OP.DEFAULT_MATRIX)) ;
				gapopenTF.setText(OP.getProperty(OP.CLUSTALW_GAPOPEN, OP.DEFAULT_GAPOPEN)) ;
				gapextTF.setText(OP.getProperty(OP.CLUSTALW_GAPEXT, OP.DEFAULT_GAPEXT)) ;
				gapdistTF.setText(OP.getProperty(OP.CLUSTALW_GAPDIST, OP.DEFAULT_GAPDIST)) ;
				maxdivTF.setText(OP.getProperty(OP.CLUSTALW_MAXDIV, OP.DEFAULT_MAXDIV)) ;
				endgapsCB.setSelectedItem(OP.getProperty(OP.CLUSTALW_ENDGAPS, OP.DEFAULT_ENDGAPS)) ;
				nopgapsCB.setSelectedItem(OP.getProperty(OP.CLUSTALW_NOPGAPS, OP.DEFAULT_NOPGAPS)) ;
				nohgapsCB.setSelectedItem(OP.getProperty(OP.CLUSTALW_NOHGAPS, OP.DEFAULT_NOHGAPS)) ;
				
				ktupleTF.setText(OP.getProperty(OP.CLUSTALW_KTUPLE, OP.DEFAULT_KTUPLE)) ;
				windowTF.setText(OP.getProperty(OP.CLUSTALW_WINDOW, OP.DEFAULT_WINDOW)) ;
				scoreCB.setSelectedItem(OP.getProperty(OP.CLUSTALW_SCORE, OP.DEFAULT_SCORE)) ;
				topdiagsTF.setText(OP.getProperty(OP.CLUSTALW_TOPDIAGS, OP.DEFAULT_TOPDIAGS)) ;
				pairgapTF.setText(OP.getProperty(OP.CLUSTALW_PAIRGAP, OP.DEFAULT_PAIRGAP)) ;
				
				pwmatrixCB.setSelectedItem(OP.getProperty(OP.CLUSTALW_PWMATRIX, OP.DEFAULT_PWMATRIX)) ;
				pwgapopenTF.setText(OP.getProperty(OP.CLUSTALW_PWGAPOPEN, OP.DEFAULT_PWGAPOPEN)) ;
				pwgapextTF.setText(OP.getProperty(OP.CLUSTALW_PWGAPEXT, OP.DEFAULT_PWGAPEXT)) ;
				
				kimuraCB.setSelectedItem(OP.getProperty(OP.CLUSTALW_KIMURA, OP.DEFAULT_KIMURA)) ;
				tossgapCB.setSelectedItem(OP.getProperty(OP.CLUSTALW_TOSSGAP, OP.DEFAULT_TOSSGAP)) ;
				outputtreeCB.setSelectedItem(OP.getProperty(OP.CLUSTALW_OUTPUTTREE, OP.DEFAULT_OUTPUTTREE)) ;
				
				countTF.setText(OP.getProperty(OP.CLUSTALW_COUNT, OP.DEFAULT_COUNT)) ;
				seedTF.setText(OP.getProperty(OP.CLUSTALW_SEED, OP.DEFAULT_SEED)) ;
				
				if (OP.getProperty(OP.CLUSTALW_QUICKTREE, "OFF").equals("ON")) {
					quickON.setSelected(true) ;
				} else {
					quickOFF.setSelected(true) ;
				}
				if (OP.getProperty(OP.CLUSTALW_BOOTSTRAP, "OFF").equals("ON")) {
					bootON.setSelected(true) ;
				} else {
					bootOFF.setSelected(true) ;
				}
				addrTF.setText(OP.getProperty(OP.CLUSTALW_ADDR, OP.DEFAULT_ADDR)) ;//07-02
			}
			else if (ac.equals("Import Option File")) {				//add 07-02
				if (importOption()){
					StatusPanel.status.setBackground(Color.white) ;
					StatusPanel.status.setText(" Import option file complete ! ") ;
				} else {
					StatusPanel.status.setBackground(Color.yellow) ;
					StatusPanel.status.setFont(appCom.boldFontLL) ;
					StatusPanel.status.setText(" Import option file faled !! ") ;
				}
			} 
			else if (ac.equals("Export Option File")) {				//add 07-02
				OP.setProperty(OP.CLUSTALW_TYPE, (String)typeCB.getSelectedItem()) ;
				OP.setProperty(OP.CLUSTALW_OUTPUT, (String)outputCB.getSelectedItem()) ;
				OP.setProperty(OP.CLUSTALW_OUTORDER, (String)outorderCB.getSelectedItem()) ;
				OP.setProperty(OP.CLUSTALW_MATRIX, (String)matrixCB.getSelectedItem()) ;
				OP.setProperty(OP.CLUSTALW_GAPOPEN, gapopenTF.getText()) ;
				OP.setProperty(OP.CLUSTALW_GAPEXT, gapextTF.getText()) ;
				OP.setProperty(OP.CLUSTALW_GAPDIST, gapdistTF.getText()) ;
				OP.setProperty(OP.CLUSTALW_MAXDIV, maxdivTF.getText()) ;
				OP.setProperty(OP.CLUSTALW_ENDGAPS, (String)endgapsCB.getSelectedItem()) ;
				OP.setProperty(OP.CLUSTALW_NOPGAPS, (String)nopgapsCB.getSelectedItem()) ;
				OP.setProperty(OP.CLUSTALW_NOHGAPS, (String)nohgapsCB.getSelectedItem()) ;
				
				OP.setProperty(OP.CLUSTALW_KTUPLE, ktupleTF.getText()) ;
				OP.setProperty(OP.CLUSTALW_WINDOW, windowTF.getText()) ;
				OP.setProperty(OP.CLUSTALW_SCORE, (String)scoreCB.getSelectedItem()) ;
				OP.setProperty(OP.CLUSTALW_TOPDIAGS, topdiagsTF.getText()) ;
				OP.setProperty(OP.CLUSTALW_PAIRGAP, pairgapTF.getText()) ;
				
				OP.setProperty(OP.CLUSTALW_PWMATRIX, (String)pwmatrixCB.getSelectedItem()) ;
				OP.setProperty(OP.CLUSTALW_PWGAPOPEN, pwgapopenTF.getText()) ;
				OP.setProperty(OP.CLUSTALW_PWGAPEXT, pwgapextTF.getText()) ;
				
				OP.setProperty(OP.CLUSTALW_KIMURA, (String)kimuraCB.getSelectedItem()) ;
				OP.setProperty(OP.CLUSTALW_TOSSGAP, (String)tossgapCB.getSelectedItem()) ;
				OP.setProperty(OP.CLUSTALW_OUTPUTTREE, (String)outputtreeCB.getSelectedItem()) ;
				
				OP.setProperty(OP.CLUSTALW_COUNT, countTF.getText()) ;
				OP.setProperty(OP.CLUSTALW_SEED, seedTF.getText()) ;
				
				if (quickON.isSelected()) {
					OP.setProperty(OP.CLUSTALW_QUICKTREE, "ON") ;
				} else {
					OP.setProperty(OP.CLUSTALW_QUICKTREE, "OFF") ;
				}

				if (bootON.isSelected()) {
					OP.setProperty(OP.CLUSTALW_BOOTSTRAP, "ON") ;
				} else {
					OP.setProperty(OP.CLUSTALW_BOOTSTRAP, "OFF") ;
				}

				if (resultWWW.isSelected()) {								//07-02
					OP.setProperty(OP.CLUSTALW_RESULT, "www") ;				//07-02
				} else {													//07-02
					OP.setProperty(OP.CLUSTALW_RESULT, "mail") ;			//07-02
				}															//07-02
				OP.setProperty(OP.CLUSTALW_ADDR, addrTF.getText()) ;		//07-02

				if (OP.exportOption(InforBIO.frame)){
					StatusPanel.status.setBackground(Color.white) ;
					StatusPanel.status.setText(" Export option file complete ! ") ;
				} else {
					StatusPanel.status.setBackground(Color.yellow) ;
					StatusPanel.status.setFont(appCom.boldFontLL) ;
					StatusPanel.status.setText(" Export option file faled !! ") ;
				}
			}
			else if (ac.equals("Exit")) {									//10-00
				ClustalW.optPF = false ;
				frame.dispose() ;
			} 
		}
	}

	private boolean importOption() {
		boolean rtncode = true;
		FileDialog importOpt = new FileDialog(InforBIO.frame, "Select option file", FileDialog.LOAD) ;
		importOpt.setDirectory(OS.SysPath) ;
		importOpt.setFile("*.ini") ;
		importOpt.show();
		if (importOpt.getFile() != null) {
//			OS.SysPath = importOpt.getDirectory() ;
			String fname = importOpt.getDirectory() ;
			fname += importOpt.getFile() ;
			if (fname.endsWith(".ini") == false) {
				fname += ".ini";
			}
			File theFile = new File(fname);
			if (theFile.canRead() == false) {
				StatusPanel.status.setBackground(Color.yellow) ;
				StatusPanel.status.setFont(appCom.boldFontLL) ;
				StatusPanel.status.setText(" Selected file not found !! ") ;
				InforBIO.frame.setCursor(Cursor.getPredefinedCursor(Cursor.DEFAULT_CURSOR)) ;
				return false ;
			}
			//------- Import Option File and Make Table -------
			try {
				BufferedReader reader = new BufferedReader(new FileReader(theFile)) ;
				String line = reader.readLine() ;
				while (line != null) {
					if (line.startsWith("Clustalw")) {
						int col = line.indexOf("=") ;
						String key = line.substring(0,col).trim() ;
						String val = line.substring(col+1).trim() ;
						for (int i=0; i<OP.optCnt; i++) {
							if (OP.optLine[i][0].equals(key)) {
								OP.optLine[i][1] = val ;
								break ;
							}
						}
					}
					line = reader.readLine() ;
				}
				reader.close() ;
				reader = null ;
			} catch (Exception e) {
				appCom.MessageDialog("Option file not found !", 0);
				System.out.println("Error : Option file not found.") ;
			}

			typeCB.setSelectedItem(OP.getProperty(OP.CLUSTALW_TYPE, OP.DEFAULT_TYPE)) ;
			outputCB.setSelectedItem(OP.getProperty(OP.CLUSTALW_OUTPUT, OP.DEFAULT_OUTPUT)) ;
			outorderCB.setSelectedItem(OP.getProperty(OP.CLUSTALW_OUTORDER, OP.DEFAULT_OUTORDER)) ;
			matrixCB.setSelectedItem(OP.getProperty(OP.CLUSTALW_MATRIX, OP.DEFAULT_MATRIX)) ;
			gapopenTF.setText(OP.getProperty(OP.CLUSTALW_GAPOPEN, OP.DEFAULT_GAPOPEN)) ;
			gapextTF.setText(OP.getProperty(OP.CLUSTALW_GAPEXT, OP.DEFAULT_GAPEXT)) ;
			gapdistTF.setText(OP.getProperty(OP.CLUSTALW_GAPDIST, OP.DEFAULT_GAPDIST)) ;
			maxdivTF.setText(OP.getProperty(OP.CLUSTALW_MAXDIV, OP.DEFAULT_MAXDIV)) ;
			endgapsCB.setSelectedItem(OP.getProperty(OP.CLUSTALW_ENDGAPS, OP.DEFAULT_ENDGAPS)) ;
			nopgapsCB.setSelectedItem(OP.getProperty(OP.CLUSTALW_NOPGAPS, OP.DEFAULT_NOPGAPS)) ;
			nohgapsCB.setSelectedItem(OP.getProperty(OP.CLUSTALW_NOHGAPS, OP.DEFAULT_NOHGAPS)) ;
			
			ktupleTF.setText(OP.getProperty(OP.CLUSTALW_KTUPLE, OP.DEFAULT_KTUPLE)) ;
			windowTF.setText(OP.getProperty(OP.CLUSTALW_WINDOW, OP.DEFAULT_WINDOW)) ;
			scoreCB.setSelectedItem(OP.getProperty(OP.CLUSTALW_SCORE, OP.DEFAULT_SCORE)) ;
			topdiagsTF.setText(OP.getProperty(OP.CLUSTALW_TOPDIAGS, OP.DEFAULT_TOPDIAGS)) ;
			pairgapTF.setText(OP.getProperty(OP.CLUSTALW_PAIRGAP, OP.DEFAULT_PAIRGAP)) ;
			
			pwmatrixCB.setSelectedItem(OP.getProperty(OP.CLUSTALW_PWMATRIX, OP.DEFAULT_PWMATRIX)) ;
			pwgapopenTF.setText(OP.getProperty(OP.CLUSTALW_PWGAPOPEN, OP.DEFAULT_PWGAPOPEN)) ;
			pwgapextTF.setText(OP.getProperty(OP.CLUSTALW_PWGAPEXT, OP.DEFAULT_PWGAPEXT)) ;
			
			kimuraCB.setSelectedItem(OP.getProperty(OP.CLUSTALW_KIMURA, OP.DEFAULT_KIMURA)) ;
			tossgapCB.setSelectedItem(OP.getProperty(OP.CLUSTALW_TOSSGAP, OP.DEFAULT_TOSSGAP)) ;
			outputtreeCB.setSelectedItem(OP.getProperty(OP.CLUSTALW_OUTPUTTREE, OP.DEFAULT_OUTPUTTREE)) ;
			
			countTF.setText(OP.getProperty(OP.CLUSTALW_COUNT, OP.DEFAULT_COUNT)) ;
			seedTF.setText(OP.getProperty(OP.CLUSTALW_SEED, OP.DEFAULT_SEED)) ;
			
			if (OP.getProperty(OP.CLUSTALW_QUICKTREE, "OFF").equals("ON")) {
				quickON.setSelected(true) ;
			} else {
				quickOFF.setSelected(true) ;
			}
			if (OP.getProperty(OP.CLUSTALW_BOOTSTRAP, "OFF").equals("ON")) {
				bootON.setSelected(true) ;
			} else {
				bootOFF.setSelected(true) ;
			}
			addrTF.setText(OP.getProperty(OP.CLUSTALW_ADDR, OP.DEFAULT_ADDR)) ;//07-02
		}
		InforBIO.frame.setCursor(Cursor.getPredefinedCursor(Cursor.DEFAULT_CURSOR)) ;
		return rtncode;
	}

	class frameListener extends WindowAdapter {
		public void windowClosing(WindowEvent e) {
			ClustalW.optPF = false ;
			frame.dispose();
		}
	}

}
