# Supplementary material for: G-InforBIO: integrated system for microbial genomics
Source: BMC Bioinformatics. 2006 Aug 4;7:368. doi: 10.1186/1471-2105-7-368 (PMC1552091; doi:10.1186/1471-2105-7-368)
Supplement: Additional File 1 — G-InforBIO_Src_V177. Zipped file of the source code of G-InforBIO system [file 1471-2105-7-368-S1.zip › src/JP/AC/nig/wdcm/analysis/OptionPrimer.java]

////////////////////////////////////////////////////////////////
//                                                            //
//   class name : OptionPrimer                                 //
//                                                            //
//   history    : 09-00 2003.10.20 K.Koorikawa (HSK)          //
//                                                            //
////////////////////////////////////////////////////////////////
//package JP.AC.nig.wdcm.client ;
package JP.AC.nig.wdcm.analysis ;

import java.awt.* ;
import java.awt.event.* ;
import java.awt.image.*;
import java.io.* ;
import java.net.* ;
import java.text.*;
import java.util.* ;
import javax.swing.* ;
import javax.swing.event.* ;
import javax.swing.text.* ;
import JP.AC.nig.wdcm.client.* ;
import JP.AC.nig.wdcm.analysis.* ;

public class OptionPrimer {
	private int wsize = 450, hsize = 600;
	public JFrame frame ;
	private JPanel borderPanel ;
	private JPanel groundPanel ;

	private Option OP = Option.getInstance() ;
	private ObjectStore OS = ObjectStore.getInstance() ;

	//----------- Button Name -------------
	private JCheckBox libeCB = null ;
	private JCheckBox showCB = null ;
	private CheckBoxListener checkListner = new CheckBoxListener() ;

	private JTextField numRet = null ;
	private JTextField maxStab = null ;
	private JTextField maxMisp = null ;
	private JTextField pairMax = null ;
	private JTextField tmMin = null ;
	private JTextField tmOpt = null ;
	private JTextField tmMax = null ;
	private JTextField maxSelf = null ;
	private JTextField maxComp = null ;
	private JTextField firstBa = null ;
	private JTextField cgClamp = null ;
	private JTextField saltCon = null ;
	private JTextField annOlig = null ;
	private JTextField startCo = null ;
	private JTextField seqQual = null ;
	private JTextField minSeq = null ;
	private JTextField minEnd = null ;
	private JTextField sqrMin = null ;
	private JTextField sqrMax = null ;

	private String[] buttonStr = {"Apply", 
								  "Reset",
								  "Cancel",
								  "Import Option File",
								  "Export Option File",
								  "Exit"} ;
	private JButton[] button   = new JButton[buttonStr.length] ;
	private ButtonListener buttonListener = new ButtonListener() ;

	private URL url = null ;
	private String primerHelp = "" ;

	public OptionPrimer() {
//		System.out.println(" - OptionPrimer Panel Set ") ;//DEBUG
		frame = new JFrame("Primer3 Options Set ") ;
		frame.getContentPane().setLayout(new BorderLayout()) ;
		frame.setIconImage(Toolkit.getDefaultToolkit().getImage("InforBIO.jpg"));
		frame.addWindowListener(new frameListener());

//		primerHelp = "http://www-genome.wi.mit.edu/cgi-bin/primer/primer3_www_help.cgi" ;
		primerHelp = "file:///"+OS.jarPath+"primer3_www_help.html" ;
		initComponents();

//		Dimension screenSize = Toolkit.getDefaultToolkit().getScreenSize() ;
//		frame.setLocation(screenSize.width/2-50, screenSize.height/2-300) ;
		Point p = InforBIO.frame.getLocationOnScreen();		//13-00
		frame.setLocation(p.x+175, p.y);					//13-00
		frame.setSize(wsize, hsize);
		frame.show() ;
	}

	public void initComponents(){
		groundPanel = new JPanel(new BorderLayout());
		groundPanel.setBorder(appCom.Empty5555_Lowered);
		frame.getContentPane().add(groundPanel, BorderLayout.CENTER) ;

		Box yBox = new Box(BoxLayout.Y_AXIS);
		groundPanel.add(yBox, BorderLayout.NORTH) ;

		//----------- No.1  General option ------------
		JPanel p1 = appCom.CreateGridLayoutPanel() ;
		p1.setBorder(BorderFactory.createTitledBorder(" General options ")) ;
		p1.setLayout(new GridLayout(4, 2, 1, 1)) ;
		yBox.add(p1) ;

//		Box xBox11 = new Box(BoxLayout.X_AXIS) ;
		JButton bnumRet = appCom.CreateControlButton("Number To Return") ;
		bnumRet.addActionListener(buttonListener) ;
//		bnumRet.setMinimumSize(new Dimension(120,40)) ;
//		bnumRet.setSize(new Dimension(120,40)) ;
		p1.add(bnumRet) ;
		JPanel xBox11 = new JPanel(new FlowLayout(FlowLayout.LEFT,1,1)) ;
		p1.add(xBox11) ;
		numRet = appCom.CreateControlTextField("5") ;
		numRet.setText(OP.getProperty(OP.PRIMER_NOTR, OP.DEFAULT_NOTR)) ;
		numRet.setColumns(5) ;
		xBox11.add(numRet) ;

		JButton bmaxStab = appCom.CreateControlButton("Max 3' Stability") ;
		bmaxStab.addActionListener(buttonListener) ;
		p1.add(bmaxStab) ;
		JPanel xBox12 = new JPanel(new FlowLayout(FlowLayout.LEFT,1,1)) ;
		p1.add(xBox12) ;
		maxStab = appCom.CreateControlTextField("9.0") ;
		maxStab.setText(OP.getProperty(OP.PRIMER_MASTA, OP.DEFAULT_MASTA)) ;
		maxStab.setColumns(5) ;
		xBox12.add(maxStab) ;

		JButton bmaxMisp = appCom.CreateControlButton("Max Mispriming") ;
		bmaxMisp.addActionListener(buttonListener) ;
		p1.add(bmaxMisp) ;
		JPanel xBox13 = new JPanel(new FlowLayout(FlowLayout.LEFT,1,1)) ;
		p1.add(xBox13) ;
		maxMisp = appCom.CreateControlTextField("12.00") ;
		maxMisp.setText(OP.getProperty(OP.PRIMER_MAMIS, OP.DEFAULT_MAMIS)) ;
		maxMisp.setColumns(5) ;
		xBox13.add(maxMisp) ;

		JButton bpairMax = appCom.CreateControlButton("Pair Max Mispriming") ;
		bpairMax.addActionListener(buttonListener) ;
		p1.add(bpairMax) ;
		JPanel xBox14 = new JPanel(new FlowLayout(FlowLayout.LEFT,1,1)) ;
		p1.add(xBox14) ;
		pairMax = appCom.CreateControlTextField("24.00") ;
		pairMax.setText(OP.getProperty(OP.PRIMER_PAMAX, OP.DEFAULT_PAMAX)) ;
		pairMax.setColumns(5) ;
		xBox14.add(pairMax) ;

		//----------- No.2  Primer Picking Condition ------------
		JPanel p2 = appCom.CreateGridLayoutPanel() ;
		p2.setBorder(BorderFactory.createTitledBorder(" Primer Picking Conditions ")) ;
		p2.setLayout(new GridLayout(9, 2, 1, 1)) ;
		yBox.add(p2) ;

		JButton tm = appCom.CreateControlButton("Product Tm") ;
		tm.addActionListener(buttonListener) ;
		p2.add(tm) ;
		JPanel xBox21 = new JPanel(new FlowLayout(FlowLayout.LEFT,1,1)) ;
		p2.add(xBox21) ;
		JLabel min2 = appCom.CreateControlLabel(" Min") ;
		xBox21.add(min2) ;
		tmMin = appCom.CreateControlTextField("") ;
		tmMin.setText(OP.getProperty(OP.PRIMER_PTMIN, OP.DEFAULT_PTMIN)) ;
		tmMin.setColumns(4) ;
		xBox21.add(tmMin) ;
		JLabel opt2 = appCom.CreateControlLabel(" Opt") ;
		xBox21.add(opt2) ;
		tmOpt = appCom.CreateControlTextField("") ;
		tmOpt.setText(OP.getProperty(OP.PRIMER_PTOPT, OP.DEFAULT_PTOPT)) ;
		tmOpt.setColumns(4) ;
		xBox21.add(tmOpt) ;
		JLabel max2 = appCom.CreateControlLabel(" Max") ;
		xBox21.add(max2) ;
		tmMax = appCom.CreateControlTextField("") ;
		tmMax.setText(OP.getProperty(OP.PRIMER_PTMAX, OP.DEFAULT_PTMAX)) ;
		tmMax.setColumns(4) ;
		xBox21.add(tmMax) ;

		JButton bmaxSelf = appCom.CreateControlButton("Max Self Complementarity") ;
		bmaxSelf.addActionListener(buttonListener) ;
		p2.add(bmaxSelf) ;
		JPanel xBox22 = new JPanel(new FlowLayout(FlowLayout.LEFT,1,1)) ;
		p2.add(xBox22) ;
		maxSelf = appCom.CreateControlTextField("8.00") ;
		maxSelf.setText(OP.getProperty(OP.PRIMER_SCMP, OP.DEFAULT_SCMP)) ;
		maxSelf.setColumns(5) ;
		xBox22.add(maxSelf) ;

		JButton bmaxComp = appCom.CreateControlButton("Max 3' Self Complementarity") ;
		bmaxComp.addActionListener(buttonListener) ;
		p2.add(bmaxComp) ;
		JPanel xBox23 = new JPanel(new FlowLayout(FlowLayout.LEFT,1,1)) ;
		p2.add(xBox23) ;
		maxComp = appCom.CreateControlTextField("8.00") ;
		maxComp.setText(OP.getProperty(OP.PRIMER_SCMPF, OP.DEFAULT_SCMPF)) ;
		maxComp.setColumns(5) ;
		xBox23.add(maxComp) ;

		JButton bfirstBa = appCom.CreateControlButton("First Base Index") ;
		bfirstBa.addActionListener(buttonListener) ;
		p2.add(bfirstBa) ;
		JPanel xBox24 = new JPanel(new FlowLayout(FlowLayout.LEFT,1,1)) ;
		p2.add(xBox24) ;
		firstBa = appCom.CreateControlTextField("1") ;
		firstBa.setText(OP.getProperty(OP.PRIMER_FBIDX, OP.DEFAULT_FBIDX)) ;
		firstBa.setColumns(5) ;
		xBox24.add(firstBa) ;

		JButton bcgClamp = appCom.CreateControlButton("CG Clamp") ;
		bcgClamp.addActionListener(buttonListener) ;
		p2.add(bcgClamp) ;
		JPanel xBox25 = new JPanel(new FlowLayout(FlowLayout.LEFT,1,1)) ;
		p2.add(xBox25) ;
		cgClamp = appCom.CreateControlTextField("0") ;
		cgClamp.setText(OP.getProperty(OP.PRIMER_CGCLP, OP.DEFAULT_CGCLP)) ;
		cgClamp.setColumns(5) ;
		xBox25.add(cgClamp) ;


		JButton bsaltCon = appCom.CreateControlButton("Salt Concentration") ;
		bsaltCon.addActionListener(buttonListener) ;
		p2.add(bsaltCon) ;
		JPanel xBox26 = new JPanel(new FlowLayout(FlowLayout.LEFT,1,1)) ;
		p2.add(xBox26) ;
		saltCon = appCom.CreateControlTextField("50.0") ;
		saltCon.setText(OP.getProperty(OP.PRIMER_SALTC, OP.DEFAULT_SALTC)) ;
		saltCon.setColumns(5) ;
		xBox26.add(saltCon) ;

		JButton bannOlig = appCom.CreateControlButton("Annealing Oligo Concentration") ;
		bannOlig.addActionListener(buttonListener) ;
		p2.add(bannOlig) ;
		JPanel xBox27 = new JPanel(new FlowLayout(FlowLayout.LEFT,1,1)) ;
		p2.add(xBox27) ;
		annOlig = appCom.CreateControlTextField("50.0") ;
		annOlig.setText(OP.getProperty(OP.PRIMER_ORIGC, OP.DEFAULT_ORIGC)) ;
		annOlig.setColumns(5) ;
		xBox27.add(annOlig) ;

		JButton blibeCB = appCom.CreateControlButton("Liberal Base") ;
		blibeCB.addActionListener(buttonListener) ;
		p2.add(blibeCB) ;
		libeCB = new JCheckBox("", true) ;
		libeCB.addActionListener(checkListner);
		libeCB.setFont(appCom.boldFont) ;
		if (OP.getProperty(OP.PRIMER_LIBER, OP.DEFAULT_LIBER).equals("0")) libeCB.setSelected(false) ;
		p2.add(libeCB) ;

		JButton bshowCB = appCom.CreateControlButton("Show Debuging Info") ;
		bshowCB.addActionListener(buttonListener) ;
		p2.add(bshowCB) ;
		showCB = new JCheckBox("", false) ;
		showCB.addActionListener(checkListner);
		showCB.setFont(appCom.boldFont) ;
		if (OP.getProperty(OP.PRIMER_SHOWD, OP.DEFAULT_SHOWD).equals("1")) showCB.setSelected(true) ;
		p2.add(showCB) ;


		//----------- No.3  Other Per-Sequence inputs ------------
		JPanel p3 = appCom.CreateGridLayoutPanel() ;
		p3.setBorder(BorderFactory.createTitledBorder(" Other Per-Sequence inputs ")) ;
		p3.setLayout(new GridLayout(6, 2, 0, 0)) ;
		yBox.add(p3) ;

//		JPanel xBox31 = new JPanel(new FlowLayout(FlowLayout.LEFT,1,1)) ;
//		p3.add(xBox31) ;
		JButton bstartCo = appCom.CreateControlButton("Start Codon Position") ;
		bstartCo.addActionListener(buttonListener) ;
		p3.add(bstartCo) ;
		startCo = appCom.CreateControlTextField("") ;
		startCo.setText(OP.getProperty(OP.PRIMER_CODON, OP.DEFAULT_CODON)) ;
//		startCo.setColumns(15) ;
		p3.add(startCo) ;

//		Box xBox32 = new Box(BoxLayout.X_AXIS) ;
//		p3.add(xBox32) ;
		JButton bseqQual = appCom.CreateControlButton("Sequence Quality") ;
		bseqQual.addActionListener(buttonListener) ;
		p3.add(bseqQual) ;
		seqQual = appCom.CreateControlTextField("") ;
		seqQual.setText(OP.getProperty(OP.PRIMER_SQUAL, OP.DEFAULT_SQUAL)) ;
//		seqQual.setColumns(20) ;
		p3.add(seqQual) ;

		JButton bminSeq = appCom.CreateControlButton("Min Sequence Quality") ;
		bminSeq.addActionListener(buttonListener) ;
		p3.add(bminSeq) ;
		JPanel xBox33 = new JPanel(new FlowLayout(FlowLayout.LEFT,1,1)) ;
		p3.add(xBox33) ;
		minSeq = appCom.CreateControlTextField("0") ;
		minSeq.setText(OP.getProperty(OP.PRIMER_MINSQ, OP.DEFAULT_MINSQ)) ;
		minSeq.setColumns(5) ;
		xBox33.add(minSeq) ;

		JButton bminEnd = appCom.CreateControlButton("Min End Sequence Quality") ;
		bminEnd.addActionListener(buttonListener) ;
		p3.add(bminEnd) ;
		JPanel xBox34 = new JPanel(new FlowLayout(FlowLayout.LEFT,1,1)) ;
		p3.add(xBox34) ;
		minEnd = appCom.CreateControlTextField("0") ;
		minEnd.setText(OP.getProperty(OP.PRIMER_MIESQ, OP.DEFAULT_MIESQ)) ;
		minEnd.setColumns(5) ;
		xBox34.add(minEnd) ;

		JButton bsqrMin = appCom.CreateControlButton("Sequence Quality Range Min") ;
		bsqrMin.addActionListener(buttonListener) ;
		p3.add(bsqrMin) ;
		JPanel xBox35 = new JPanel(new FlowLayout(FlowLayout.LEFT,1,1)) ;
		p3.add(xBox35) ;
		sqrMin = appCom.CreateControlTextField("100") ;
		sqrMin.setText(OP.getProperty(OP.PRIMER_SQRMI, OP.DEFAULT_SQRMI)) ;
		sqrMin.setColumns(5) ;
		xBox35.add(sqrMin) ;

		JButton bsqrMax = appCom.CreateControlButton("Sequence Quality Range Max") ;
		bsqrMax.addActionListener(buttonListener) ;
		p3.add(bsqrMax) ;
		JPanel xBox36 = new JPanel(new FlowLayout(FlowLayout.LEFT,1,1)) ;
		p3.add(xBox36) ;
		sqrMax = appCom.CreateControlTextField("50.0") ;
		sqrMax.setText(OP.getProperty(OP.PRIMER_SQRMA, OP.DEFAULT_SQRMA)) ;
		sqrMax.setColumns(5) ;
		xBox36.add(sqrMax) ;


		//----------- APPLY BUTTON ------------
		JPanel p0 = appCom.CreateGridLayoutPanel() ;
		p0.setBorder(appCom.Empty1111) ;
		for (int i=0; i<buttonStr.length; i++) {
			button[i] = appCom.CreateControlButton(buttonStr[i]) ;
			button[i].setActionCommand(buttonStr[i]) ;
//			button[i].setToolTipText(buttonStr[i]) ;
			button[i].addActionListener(buttonListener) ;
			button[i].setEnabled(true) ;
			p0.add(button[i]) ;
		}
		button[0].setBackground(appCom.lightYellow) ;
//		groundPanel.add(p0, BorderLayout.SOUTH) ;
		frame.getContentPane().add(p0, BorderLayout.SOUTH);
	}

	class ButtonListener implements ActionListener {
		public void actionPerformed(ActionEvent e) {
			String ac = e.getActionCommand() ;
			InforBIO.frame.setCursor(Cursor.getPredefinedCursor(Cursor.DEFAULT_CURSOR)) ;
			if (ac.equals("Apply")) {
				if (Primer.leftCB.isSelected())
					 OP.setProperty(OP.PRIMER_PICL, "1") ;
				else OP.setProperty(OP.PRIMER_PICL, "0") ;
				if (Primer.rightCB.isSelected())
					 OP.setProperty(OP.PRIMER_PICR, "1") ;
				else OP.setProperty(OP.PRIMER_PICR, "0") ;
				OP.setProperty(OP.PRIMER_PICLP, Primer.leftPrm.getText()) ;
				OP.setProperty(OP.PRIMER_PICRP, Primer.rightPrm.getText()) ;
				OP.setProperty(OP.PRIMER_SEQID, Primer.seqID.getText()) ;
				OP.setProperty(OP.PRIMER_TGET , Primer.target.getText()) ;
				OP.setProperty(OP.PRIMER_EXREG, Primer.exreg.getText()) ;
				OP.setProperty(OP.PRIMER_ICREG, Primer.inreg.getText()) ;
				OP.setProperty(OP.PRIMER_PSIZ , Primer.proSiz.getText()) ;
				OP.setProperty(OP.PRIMER_NOTR , numRet.getText()) ;
				OP.setProperty(OP.PRIMER_MASTA, maxStab.getText()) ;
				OP.setProperty(OP.PRIMER_MAMIS, maxMisp.getText()) ;
				OP.setProperty(OP.PRIMER_PAMAX, pairMax.getText()) ;
				OP.setProperty(OP.PRIMER_SZMIN, Primer.sizMin.getText()) ;
				OP.setProperty(OP.PRIMER_SZOPT, Primer.sizOpt.getText()) ;
				OP.setProperty(OP.PRIMER_SZMAX, Primer.sizMax.getText()) ;
				OP.setProperty(OP.PRIMER_TMMIN, Primer.tmMin.getText()) ;
				OP.setProperty(OP.PRIMER_TMOPT, Primer.tmOpt.getText()) ;
				OP.setProperty(OP.PRIMER_TMMAX, Primer.tmMax.getText()) ;
				OP.setProperty(OP.PRIMER_PTMIN, tmMin.getText()) ;
				OP.setProperty(OP.PRIMER_PTOPT, tmOpt.getText()) ;
				OP.setProperty(OP.PRIMER_PTMAX, tmMax.getText()) ;
				OP.setProperty(OP.PRIMER_GCMIN, Primer.gcMin.getText()) ;
				OP.setProperty(OP.PRIMER_GCOPT, Primer.gcOpt.getText()) ;
				OP.setProperty(OP.PRIMER_GCMAX, Primer.gcMax.getText()) ;
				OP.setProperty(OP.PRIMER_MAXTM, Primer.tdMax.getText()) ;
				OP.setProperty(OP.PRIMER_SCMP , maxSelf.getText()) ;
				OP.setProperty(OP.PRIMER_SCMPF, maxComp.getText()) ;
				OP.setProperty(OP.PRIMER_FBIDX, firstBa.getText()) ;
				OP.setProperty(OP.PRIMER_CGCLP, cgClamp.getText()) ;
				OP.setProperty(OP.PRIMER_SALTC, saltCon.getText()) ;
				OP.setProperty(OP.PRIMER_ORIGC, annOlig.getText()) ;
				if (libeCB.isSelected())
					 OP.setProperty(OP.PRIMER_LIBER, "1") ;
				else OP.setProperty(OP.PRIMER_LIBER, "0") ;
				if (showCB.isSelected())
					 OP.setProperty(OP.PRIMER_SHOWD, "1") ;
				else OP.setProperty(OP.PRIMER_SHOWD, "0") ;
				OP.setProperty(OP.PRIMER_CODON, startCo.getText()) ;
				OP.setProperty(OP.PRIMER_SQUAL, seqQual.getText()) ;
				OP.setProperty(OP.PRIMER_MINSQ, minSeq.getText()) ;
				OP.setProperty(OP.PRIMER_MIESQ, minEnd.getText()) ;
				OP.setProperty(OP.PRIMER_SQRMI, sqrMin.getText()) ;
				OP.setProperty(OP.PRIMER_SQRMA, sqrMax.getText()) ;
			}
			else if (ac.equals("Reset")) {
				Primer.leftCB.setSelected(true) ;
				Primer.rightCB.setSelected(true) ;
				Primer.leftPrm.setText(OP.DEFAULT_PICLP) ;
				Primer.rightPrm.setText(OP.DEFAULT_PICRP) ;
				Primer.seqID.setText(OP.DEFAULT_SEQID) ;
				Primer.target.setText(OP.DEFAULT_TGET) ;
				Primer.exreg.setText(OP.DEFAULT_EXREG) ;
				Primer.inreg.setText(OP.DEFAULT_ICREG) ;
				Primer.proSiz.setText(OP.DEFAULT_PSIZ) ;
				numRet.setText(OP.DEFAULT_NOTR) ;
				maxStab.setText(OP.DEFAULT_MASTA) ;
				maxMisp.setText(OP.DEFAULT_MAMIS) ;
				pairMax.setText(OP.DEFAULT_PAMAX) ;
				Primer.sizMin.setText(OP.DEFAULT_SZMIN) ;
				Primer.sizOpt.setText(OP.DEFAULT_SZOPT) ;
				Primer.sizMax.setText(OP.DEFAULT_SZMAX) ;
				Primer.tmMin.setText(OP.DEFAULT_TMMIN) ;
				Primer.tmOpt.setText(OP.DEFAULT_TMOPT) ;
				Primer.tmMax.setText(OP.DEFAULT_TMMAX) ;
				tmMin.setText(OP.DEFAULT_PTMIN) ;
				tmOpt.setText(OP.DEFAULT_PTOPT) ;
				tmMax.setText(OP.DEFAULT_PTMAX) ;
				Primer.gcMin.setText(OP.DEFAULT_GCMIN) ;
				Primer.gcOpt.setText(OP.DEFAULT_GCOPT) ;
				Primer.gcMax.setText(OP.DEFAULT_GCMAX) ;
				Primer.tdMax.setText(OP.DEFAULT_MAXTM) ;
				maxSelf.setText(OP.DEFAULT_SCMP) ;
				maxComp.setText(OP.DEFAULT_SCMPF) ;
				firstBa.setText(OP.DEFAULT_FBIDX) ;
				cgClamp.setText(OP.DEFAULT_CGCLP) ;
				saltCon.setText(OP.DEFAULT_SALTC) ;
				annOlig.setText(OP.DEFAULT_ORIGC) ;
				libeCB.setSelected(true) ;
				showCB.setSelected(false) ;
				startCo.setText(OP.DEFAULT_CODON) ;
				seqQual.setText(OP.DEFAULT_SQUAL) ;
				minSeq.setText(OP.DEFAULT_MINSQ) ;
				minEnd.setText(OP.DEFAULT_MIESQ) ;
				sqrMin.setText(OP.DEFAULT_SQRMI) ;
				sqrMax.setText(OP.DEFAULT_SQRMA) ;
			}
			else if (ac.equals("Cancel")) {
				if (OP.getProperty(OP.PRIMER_PICL, OP.DEFAULT_PICL).equals("1"))
					 Primer.leftCB.setSelected(true) ;
				else Primer.leftCB.setSelected(false) ;
				if (OP.getProperty(OP.PRIMER_PICR, OP.DEFAULT_PICR).equals("1"))
					 Primer.rightCB.setSelected(true) ;
				else Primer.rightCB.setSelected(false) ;
				Primer.leftPrm.setText(OP.getProperty(OP.PRIMER_PICLP, OP.DEFAULT_PICLP)) ;
				Primer.rightPrm.setText(OP.getProperty(OP.PRIMER_PICRP, OP.DEFAULT_PICRP)) ;
				Primer.seqID.setText(OP.getProperty(OP.PRIMER_SEQID, OP.DEFAULT_SEQID)) ;
				Primer.target.setText(OP.getProperty(OP.PRIMER_TGET, OP.DEFAULT_TGET)) ;
				Primer.exreg.setText(OP.getProperty(OP.PRIMER_EXREG, OP.DEFAULT_EXREG)) ;
				Primer.inreg.setText(OP.getProperty(OP.PRIMER_ICREG, OP.DEFAULT_ICREG)) ;
				Primer.proSiz.setText(OP.getProperty(OP.PRIMER_PSIZ, OP.DEFAULT_PSIZ)) ;
				numRet.setText(OP.getProperty(OP.PRIMER_NOTR, OP.DEFAULT_NOTR)) ;
				maxStab.setText(OP.getProperty(OP.PRIMER_MASTA, OP.DEFAULT_MASTA)) ;
				maxMisp.setText(OP.getProperty(OP.PRIMER_MAMIS, OP.DEFAULT_MAMIS)) ;
				pairMax.setText(OP.getProperty(OP.PRIMER_PAMAX, OP.DEFAULT_PAMAX)) ;
				Primer.sizMin.setText(OP.getProperty(OP.PRIMER_SZMIN, OP.DEFAULT_SZMIN)) ;
				Primer.sizOpt.setText(OP.getProperty(OP.PRIMER_SZOPT, OP.DEFAULT_SZOPT)) ;
				Primer.sizMax.setText(OP.getProperty(OP.PRIMER_SZMAX, OP.DEFAULT_SZMAX)) ;
				Primer.tmMin.setText(OP.getProperty(OP.PRIMER_TMMIN, OP.DEFAULT_TMMIN)) ;
				Primer.tmOpt.setText(OP.getProperty(OP.PRIMER_TMOPT, OP.DEFAULT_TMOPT)) ;
				Primer.tmMax.setText(OP.getProperty(OP.PRIMER_TMMAX, OP.DEFAULT_TMMAX)) ;
				tmMin.setText(OP.getProperty(OP.PRIMER_PTMIN, OP.DEFAULT_PTMIN)) ;
				tmOpt.setText(OP.getProperty(OP.PRIMER_PTOPT, OP.DEFAULT_PTOPT)) ;
				tmMax.setText(OP.getProperty(OP.PRIMER_PTMAX, OP.DEFAULT_PTMAX)) ;
				Primer.gcMin.setText(OP.getProperty(OP.PRIMER_GCMIN, OP.DEFAULT_GCMIN)) ;
				Primer.gcOpt.setText(OP.getProperty(OP.PRIMER_GCOPT, OP.DEFAULT_GCOPT)) ;
				Primer.gcMax.setText(OP.getProperty(OP.PRIMER_GCMAX, OP.DEFAULT_GCMAX)) ;
				Primer.tdMax.setText(OP.getProperty(OP.PRIMER_MAXTM, OP.DEFAULT_MAXTM)) ;
				maxSelf.setText(OP.getProperty(OP.PRIMER_SCMP, OP.DEFAULT_SCMP)) ;
				maxComp.setText(OP.getProperty(OP.PRIMER_SCMPF, OP.DEFAULT_SCMPF)) ;
				firstBa.setText(OP.getProperty(OP.PRIMER_FBIDX, OP.DEFAULT_FBIDX)) ;
				cgClamp.setText(OP.getProperty(OP.PRIMER_CGCLP, OP.DEFAULT_CGCLP)) ;
				saltCon.setText(OP.getProperty(OP.PRIMER_SALTC, OP.DEFAULT_SALTC)) ;
				annOlig.setText(OP.getProperty(OP.PRIMER_ORIGC, OP.DEFAULT_ORIGC)) ;
				if (OP.getProperty(OP.PRIMER_LIBER, OP.DEFAULT_LIBER).equals("1"))
					 libeCB.setSelected(true) ;
				else libeCB.setSelected(false) ;
				if (OP.getProperty(OP.PRIMER_SHOWD, OP.DEFAULT_SHOWD).equals("1"))
					 showCB.setSelected(true) ;
				else showCB.setSelected(false) ;
				startCo.setText(OP.getProperty(OP.PRIMER_CODON, OP.DEFAULT_CODON)) ;
				seqQual.setText(OP.getProperty(OP.PRIMER_SQUAL, OP.DEFAULT_SQUAL)) ;
				minSeq.setText(OP.getProperty(OP.PRIMER_MINSQ, OP.DEFAULT_MINSQ)) ;
				minEnd.setText(OP.getProperty(OP.PRIMER_MIESQ, OP.DEFAULT_MIESQ)) ;
				sqrMin.setText(OP.getProperty(OP.PRIMER_SQRMI, OP.DEFAULT_SQRMI)) ;
				sqrMax.setText(OP.getProperty(OP.PRIMER_SQRMA, OP.DEFAULT_SQRMA)) ;
			}
			else if (ac.equals("Import Option File")) {
				if (importOption()){
					StatusPanel.status.setBackground(Color.white) ;
					StatusPanel.status.setText(" Import option file complete ! ") ;
				} else {
					StatusPanel.status.setBackground(Color.yellow) ;
					StatusPanel.status.setFont(appCom.boldFontLL) ;
					StatusPanel.status.setText(" Import option file faled !! ") ;
				}
			} 
			else if (ac.equals("Export Option File")) {
				if (Primer.leftCB.isSelected())
					 OP.setProperty(OP.PRIMER_PICL, "1") ;
				else OP.setProperty(OP.PRIMER_PICL, "0") ;
				if (Primer.rightCB.isSelected())
					 OP.setProperty(OP.PRIMER_PICR, "1") ;
				else OP.setProperty(OP.PRIMER_PICR, "0") ;
				OP.setProperty(OP.PRIMER_PICLP, Primer.leftPrm.getText()) ;
				OP.setProperty(OP.PRIMER_PICRP, Primer.rightPrm.getText()) ;
				OP.setProperty(OP.PRIMER_SEQID, Primer.seqID.getText()) ;
				OP.setProperty(OP.PRIMER_TGET , Primer.target.getText()) ;
				OP.setProperty(OP.PRIMER_EXREG, Primer.exreg.getText()) ;
				OP.setProperty(OP.PRIMER_ICREG, Primer.inreg.getText()) ;
				OP.setProperty(OP.PRIMER_PSIZ , Primer.proSiz.getText()) ;
				OP.setProperty(OP.PRIMER_NOTR , numRet.getText()) ;
				OP.setProperty(OP.PRIMER_MASTA, maxStab.getText()) ;
				OP.setProperty(OP.PRIMER_MAMIS, maxMisp.getText()) ;
				OP.setProperty(OP.PRIMER_PAMAX, pairMax.getText()) ;
				OP.setProperty(OP.PRIMER_SZMIN, Primer.sizMin.getText()) ;
				OP.setProperty(OP.PRIMER_SZOPT, Primer.sizOpt.getText()) ;
				OP.setProperty(OP.PRIMER_SZMAX, Primer.sizMax.getText()) ;
				OP.setProperty(OP.PRIMER_TMMIN, Primer.tmMin.getText()) ;
				OP.setProperty(OP.PRIMER_TMOPT, Primer.tmOpt.getText()) ;
				OP.setProperty(OP.PRIMER_TMMAX, Primer.tmMax.getText()) ;
				OP.setProperty(OP.PRIMER_PTMIN, tmMin.getText()) ;
				OP.setProperty(OP.PRIMER_PTOPT, tmOpt.getText()) ;
				OP.setProperty(OP.PRIMER_PTMAX, tmMax.getText()) ;
				OP.setProperty(OP.PRIMER_GCMIN, Primer.gcMin.getText()) ;
				OP.setProperty(OP.PRIMER_GCOPT, Primer.gcOpt.getText()) ;
				OP.setProperty(OP.PRIMER_GCMAX, Primer.gcMax.getText()) ;
				OP.setProperty(OP.PRIMER_MAXTM, Primer.tdMax.getText()) ;
				OP.setProperty(OP.PRIMER_SCMP , maxSelf.getText()) ;
				OP.setProperty(OP.PRIMER_SCMPF, maxComp.getText()) ;
				OP.setProperty(OP.PRIMER_FBIDX, firstBa.getText()) ;
				OP.setProperty(OP.PRIMER_CGCLP, cgClamp.getText()) ;
				OP.setProperty(OP.PRIMER_SALTC, saltCon.getText()) ;
				OP.setProperty(OP.PRIMER_ORIGC, annOlig.getText()) ;
				if (libeCB.isSelected())
					 OP.setProperty(OP.PRIMER_LIBER, "1") ;
				else OP.setProperty(OP.PRIMER_LIBER, "0") ;
				if (showCB.isSelected())
					 OP.setProperty(OP.PRIMER_SHOWD, "1") ;
				else OP.setProperty(OP.PRIMER_SHOWD, "0") ;
				OP.setProperty(OP.PRIMER_CODON, startCo.getText()) ;
				OP.setProperty(OP.PRIMER_SQUAL, seqQual.getText()) ;
				OP.setProperty(OP.PRIMER_MINSQ, minSeq.getText()) ;
				OP.setProperty(OP.PRIMER_MIESQ, minEnd.getText()) ;
				OP.setProperty(OP.PRIMER_SQRMI, sqrMin.getText()) ;
				OP.setProperty(OP.PRIMER_SQRMA, sqrMax.getText()) ;

				if (OP.exportOption(frame)){
					StatusPanel.status.setBackground(Color.white) ;
					StatusPanel.status.setText(" Export option file complete ! ") ;
				} else {
					StatusPanel.status.setBackground(Color.yellow) ;
					StatusPanel.status.setFont(appCom.boldFontLL) ;
					StatusPanel.status.setText(" Export option file faled !! ") ;
				}
			}
			else if (ac.equals("Exit")) {
//				StatusPanel.status.setText(" Name entry canceld !") ;
				Primer.optPF = false ;
				frame.dispose() ;
			} 
			else if(ac.equals("Number To Return")) {
				openHtml(primerHelp+"#PRIMER_NUM_RETURN") ;
			}
			else if(ac.equals("Max 3' Stability")) {
				openHtml(primerHelp+"#PRIMER_MAX_END_STABILITY") ;
			}
			else if(ac.equals("Max Mispriming")) {
				openHtml(primerHelp+"#PRIMER_MAX_MISPRIMING") ;
			}
			else if(ac.equals("Pair Max Mispriming")) {
				openHtml(primerHelp+"#PRIMER_PAIR_MAX_MISPRIMING") ;
			}
			else if(ac.equals("Product Tm")) {
				openHtml(primerHelp+"#PRIMER_PRODUCT_TM") ;
			}
			else if(ac.equals("Max Self Complementarity")) {
				openHtml(primerHelp+"#PRIMER_SELF_ANY") ;
			}
			else if(ac.equals("Max 3' Self Complementarity")) {
				openHtml(primerHelp+"#PRIMER_SELF_END") ;
			}
			else if(ac.equals("First Base Index")) {
				openHtml(primerHelp+"#PRIMER_FIRST_BASE_INDEX") ;
			}
			else if(ac.equals("CG Clamp")) {
				openHtml(primerHelp+"#PRIMER_GC_CLAMP") ;
			}
			else if(ac.equals("Salt Concentration")) {
				openHtml(primerHelp+"#PRIMER_SALT_CONC") ;
			}
			else if(ac.equals("Annealing Oligo Concentration")) {
				openHtml(primerHelp+"#PRIMER_DNA_CONC") ;
			}
			else if(ac.equals("Liberal Base")) {
				openHtml(primerHelp+"#PRIMER_LIBERAL_BASE") ;
			}
			else if(ac.equals("Show Debuging Info")) {
				openHtml(primerHelp+"#SHOW_DEBUGGING") ;
			}
			else if(ac.equals("Start Codon Position")) {
				openHtml(primerHelp+"#PRIMER_START_CODON_POSITION") ;
			}
			else if(ac.equals("Sequence Quality")) {
				openHtml(primerHelp+"#PRIMER_SEQUENCE_QUALITY") ;
			}
			else if(ac.equals("Min Sequence Quality")) {
				openHtml(primerHelp+"#PRIMER_MIN_QUALITY") ;
			}
			else if(ac.equals("Min End Sequence Quality")) {
				openHtml(primerHelp+"#PRIMER_MIN_END_QUALITY") ;
			}
			else if(ac.equals("Sequence Quality Range Min")) {
				openHtml(primerHelp+"#PRIMER_QUALITY_RANGE_MIN") ;
			}
			else if(ac.equals("Sequence Quality Range Max")) {
				openHtml(primerHelp+"#PRIMER_QUALITY_RANGE_MAX") ;
			}
		}
	}

	//------ Open HTML ------
	private void openHtml(String su) {
		try {
			if (OS.ProxyHost.equals("") || su.startsWith("file")) {		//10-02
				url = new URL(su);
			} else {													//10-02
				url = new URL("http", OS.ProxyHost, OS.ProxyPort, su);	//10-02
			}															//10-02
		} catch (java.net.MalformedURLException exc) {
			url = null ;
		}
		HtmlPanel3 HP = new HtmlPanel3() ;
		HP.HtmlPanel3(url, Primer.xCnt++, Primer.yCnt) ;
		if (Primer.xCnt > 40) {
			Primer.xCnt = 0 ;
			Primer.yCnt++ ;
		}
	}


	private boolean importOption() {
		boolean rtncode = true;
		FileDialog importOpt = new FileDialog(frame, "Select option file", FileDialog.LOAD) ;
		importOpt.setDirectory(OS.SysPath) ;
		importOpt.setFile("*.ini") ;
		importOpt.show();
		if (importOpt.getFile() != null) {
			String fname = importOpt.getDirectory() ;
			fname += importOpt.getFile() ;
			if (fname.endsWith(".ini") == false) {
				fname += ".ini";
			}
			File theFile = new File(fname);
			if (theFile.canRead() == false) {
				StatusPanel.status.setBackground(Color.yellow) ;
				StatusPanel.status.setFont(appCom.boldFontLL) ;
				StatusPanel.status.setText(" Selected file not found !! ") ;
				InforBIO.frame.setCursor(Cursor.getPredefinedCursor(Cursor.DEFAULT_CURSOR)) ;
				return false ;
			}
			//------- Import Option File and Make Table -------
			try {
				BufferedReader reader = new BufferedReader(new FileReader(theFile)) ;
				String line = reader.readLine() ;
				while (line != null) {
					if (line.startsWith("Primer")) {
						int col = line.indexOf("=") ;
						String key = line.substring(0,col).trim() ;
						String val = line.substring(col+1).trim() ;
						for (int i=0; i<OP.optCnt; i++) {
							if (OP.optLine[i][0].equals(key)) {
								OP.optLine[i][1] = val ;
								break ;
							}
						}
					}
					line = reader.readLine() ;
				}
				reader.close() ;
				reader = null ;
			} catch (Exception e) {
				appCom.MessageDialog("Option file not found !", 0);
				System.out.println("Error : Option file not found.") ;
			}

			if (OP.getProperty(OP.PRIMER_PICL, OP.DEFAULT_PICL).equals("1"))
				 Primer.leftCB.setSelected(true) ;
			else Primer.leftCB.setSelected(false) ;
			if (OP.getProperty(OP.PRIMER_PICR, OP.DEFAULT_PICR).equals("1"))
				 Primer.rightCB.setSelected(true) ;
			else Primer.rightCB.setSelected(false) ;
			Primer.leftPrm.setText(OP.getProperty(OP.PRIMER_PICLP, OP.DEFAULT_PICLP)) ;
			Primer.rightPrm.setText(OP.getProperty(OP.PRIMER_PICRP, OP.DEFAULT_PICRP)) ;
			Primer.seqID.setText(OP.getProperty(OP.PRIMER_SEQID, OP.DEFAULT_SEQID)) ;
			Primer.target.setText(OP.getProperty(OP.PRIMER_TGET, OP.DEFAULT_TGET)) ;
			Primer.exreg.setText(OP.getProperty(OP.PRIMER_EXREG, OP.DEFAULT_EXREG)) ;
			Primer.inreg.setText(OP.getProperty(OP.PRIMER_ICREG, OP.DEFAULT_ICREG)) ;
			Primer.proSiz.setText(OP.getProperty(OP.PRIMER_PSIZ, OP.DEFAULT_PSIZ)) ;
			numRet.setText(OP.getProperty(OP.PRIMER_NOTR, OP.DEFAULT_NOTR)) ;
			maxStab.setText(OP.getProperty(OP.PRIMER_MASTA, OP.DEFAULT_MASTA)) ;
			maxMisp.setText(OP.getProperty(OP.PRIMER_MAMIS, OP.DEFAULT_MAMIS)) ;
			pairMax.setText(OP.getProperty(OP.PRIMER_PAMAX, OP.DEFAULT_PAMAX)) ;
			Primer.sizMin.setText(OP.getProperty(OP.PRIMER_SZMIN, OP.DEFAULT_SZMIN)) ;
			Primer.sizOpt.setText(OP.getProperty(OP.PRIMER_SZOPT, OP.DEFAULT_SZOPT)) ;
			Primer.sizMax.setText(OP.getProperty(OP.PRIMER_SZMAX, OP.DEFAULT_SZMAX)) ;
			Primer.tmMin.setText(OP.getProperty(OP.PRIMER_TMMIN, OP.DEFAULT_TMMIN)) ;
			Primer.tmOpt.setText(OP.getProperty(OP.PRIMER_TMOPT, OP.DEFAULT_TMOPT)) ;
			Primer.tmMax.setText(OP.getProperty(OP.PRIMER_TMMAX, OP.DEFAULT_TMMAX)) ;
			tmMin.setText(OP.getProperty(OP.PRIMER_PTMIN, OP.DEFAULT_PTMIN)) ;
			tmOpt.setText(OP.getProperty(OP.PRIMER_PTOPT, OP.DEFAULT_PTOPT)) ;
			tmMax.setText(OP.getProperty(OP.PRIMER_PTMAX, OP.DEFAULT_PTMAX)) ;
			Primer.gcMin.setText(OP.getProperty(OP.PRIMER_GCMIN, OP.DEFAULT_GCMIN)) ;
			Primer.gcOpt.setText(OP.getProperty(OP.PRIMER_GCOPT, OP.DEFAULT_GCOPT)) ;
			Primer.gcMax.setText(OP.getProperty(OP.PRIMER_GCMAX, OP.DEFAULT_GCMAX)) ;
			Primer.tdMax.setText(OP.getProperty(OP.PRIMER_MAXTM, OP.DEFAULT_MAXTM)) ;
			maxSelf.setText(OP.getProperty(OP.PRIMER_SCMP, OP.DEFAULT_SCMP)) ;
			maxComp.setText(OP.getProperty(OP.PRIMER_SCMPF, OP.DEFAULT_SCMPF)) ;
			firstBa.setText(OP.getProperty(OP.PRIMER_FBIDX, OP.DEFAULT_FBIDX)) ;
			cgClamp.setText(OP.getProperty(OP.PRIMER_CGCLP, OP.DEFAULT_CGCLP)) ;
			saltCon.setText(OP.getProperty(OP.PRIMER_SALTC, OP.DEFAULT_SALTC)) ;
			annOlig.setText(OP.getProperty(OP.PRIMER_ORIGC, OP.DEFAULT_ORIGC)) ;
			if (OP.getProperty(OP.PRIMER_LIBER, OP.DEFAULT_LIBER).equals("1"))
				 libeCB.setSelected(true) ;
			else libeCB.setSelected(false) ;
			if (OP.getProperty(OP.PRIMER_SHOWD, OP.DEFAULT_SHOWD).equals("1"))
				 showCB.setSelected(true) ;
			else showCB.setSelected(false) ;
			startCo.setText(OP.getProperty(OP.PRIMER_CODON, OP.DEFAULT_CODON)) ;
			seqQual.setText(OP.getProperty(OP.PRIMER_SQUAL, OP.DEFAULT_SQUAL)) ;
			minSeq.setText(OP.getProperty(OP.PRIMER_MINSQ, OP.DEFAULT_MINSQ)) ;
			minEnd.setText(OP.getProperty(OP.PRIMER_MIESQ, OP.DEFAULT_MIESQ)) ;
			sqrMin.setText(OP.getProperty(OP.PRIMER_SQRMI, OP.DEFAULT_SQRMI)) ;
			sqrMax.setText(OP.getProperty(OP.PRIMER_SQRMA, OP.DEFAULT_SQRMA)) ;
		}
		InforBIO.frame.setCursor(Cursor.getPredefinedCursor(Cursor.DEFAULT_CURSOR)) ;
		return rtncode;
	}

	class CheckBoxListener implements ActionListener {
		public void actionPerformed(ActionEvent e) {
		}
	}

	class frameListener extends WindowAdapter {
		public void windowClosing(WindowEvent e) {
			Primer.optPF = false ;
			frame.dispose();
		}
	}
}
