# Supplementary material for: G-InforBIO: integrated system for microbial genomics
Source: BMC Bioinformatics. 2006 Aug 4;7:368. doi: 10.1186/1471-2105-7-368 (PMC1552091; doi:10.1186/1471-2105-7-368)
Supplement: Additional File 1 — G-InforBIO_Src_V177. Zipped file of the source code of G-InforBIO system [file 1471-2105-7-368-S1.zip › src/JP/AC/nig/wdcm/analysis/OptionVSG.java]

////////////////////////////////////////////////////////////////
//                                                            //
//   class name : OptionVSG                                   //
//                                                            //
//   history    : 10-02 2004.08.03 K.Koorikawa (HSK)          //
//                                                            //
////////////////////////////////////////////////////////////////
//package JP.AC.nig.wdcm.client ;
package JP.AC.nig.wdcm.analysis ;

import java.io.* ;
import java.awt.* ;
import java.awt.event.* ;
import java.util.* ;
import javax.swing.* ;
import JP.AC.nig.wdcm.client.* ;
import JP.AC.nig.wdcm.analysis.* ;

public class OptionVSG {
	private int wsize = 200, hsize = 250;
	public JFrame frame ;
	private JPanel borderPanel ;
	private JPanel groundPanel ;

	private Option OP = Option.getInstance() ;
	private ObjectStore OS = ObjectStore.getInstance() ;

	//----------- Button Name -------------
	private CheckBoxListener checkListner = new CheckBoxListener() ;
//	private PgmComboBox pgmCB = new PgmComboBox() ;

	private String[] detailStr = {"Scores :","Alignments :","Expect :"};//10-02
	private JLabel[] detailLB = new JLabel[detailStr.length] ;			//10-02
	private JTextField scoreTF, alignTF, expectTF ;						//10-02

	private JRadioButton gapON, gapOFF ;
	private ButtonGroup  gapGrp = new ButtonGroup();

	private String[] buttonStr = {"Apply", 
								  "Reset",
//								  "Cancel",
//								  "Import Option File",
//								  "Export Option File",
								  "Exit"} ;
	private JButton[] button   = new JButton[buttonStr.length] ;
	private ButtonListener buttonListener = new ButtonListener() ;

	public OptionVSG() {
//		System.out.println(" - OptionBlast Panel Set ") ;//DEBUG
		frame = new JFrame("Blast Option Set ") ;
		frame.getContentPane().setLayout(new BorderLayout()) ;
		frame.setIconImage(Toolkit.getDefaultToolkit().getImage("InforBIO.jpg"));
		frame.addWindowListener(new frameListener());

		initComponents();

//		Dimension screenSize = Toolkit.getDefaultToolkit().getScreenSize() ;
//		frame.setLocation(screenSize.width/2-100, screenSize.height/2+50) ;
		Point p = InforBIO.frame.getLocationOnScreen();		//13-00
		frame.setLocation(p.x+300, p.y+175);				//13-00
		frame.setSize(wsize, hsize);
		frame.show() ;
	}

	public void initComponents(){
		groundPanel = new JPanel(new BorderLayout());
		groundPanel.setBorder(appCom.Empty5555_Lowered);
		frame.getContentPane().add(groundPanel, BorderLayout.CENTER) ;

		Box mainPanel = new Box(BoxLayout.Y_AXIS);
		groundPanel.add(mainPanel, BorderLayout.NORTH) ;
		Color bk0 = groundPanel.getBackground() ;
/*
		//----------- No.1  PROGRAM option ------------
		JPanel p1 = appCom.CreateGridLayoutPanel() ;
		p1.setBorder(BorderFactory.createTitledBorder(" PROGRAM ")) ;
		p1.setLayout(new GridLayout(1, 2, 1, 1)) ;

		p1.add(pgmCB) ;
		pgmCB.setSelectedItem(OP.getProperty(OP.BLAST_PGM, OP.DEFAULT_BPGM)) ;

		JLabel wk11 = new JLabel("  ")  ;
		wk11.setBackground(bk0) ;
		p1.add(wk11) ;

		mainPanel.add(p1) ;
*/
		//----------- No.4  GAP option ------------
		JPanel p4 = appCom.CreateGridLayoutPanel() ;
		p4.setBorder(BorderFactory.createTitledBorder(" GAP ")) ;
		p4.setLayout(new GridLayout(1, 2, 10, 0)) ;
		mainPanel.add(p4) ;

		gapON  = new JRadioButton("ON", true);
		gapON.addActionListener(buttonListener);
		gapON.setFont(appCom.boldFont) ;
		gapOFF = new JRadioButton("OFF", false);
		gapOFF.addActionListener(buttonListener);
		gapOFF.setFont(appCom.boldFont) ;
		if (OP.getProperty(OP.BLAST_GAP, "1").equals("0")) {
			gapON.setSelected(false) ;
			gapOFF.setSelected(true) ;
		}
		gapGrp.add(gapON);
		gapGrp.add(gapOFF);
		p4.add(gapON) ;
		p4.add(gapOFF) ;

		//----------- No.6  detailed option ------------ add all 10-02
		JPanel p6 = appCom.CreateGridLayoutPanel() ;
		p6.setBorder(BorderFactory.createTitledBorder(" Detailed Option ")) ;
		p6.setLayout(new GridLayout(3, 2, 0, 0)) ;
		mainPanel.add(p6) ;

		for (int i=0; i<detailStr.length; i++) {
			JPanel p62 = appCom.CreateGridLayoutPanel() ;
			p62.setLayout(new GridLayout(1, 2, 0, 0)) ;
			detailLB[i]=appCom.CreateControlLabel(detailStr[i]) ;
			detailLB[i].setForeground(Color.black) ;
			p62.add(detailLB[i]) ;
			
			if (i==0) {
				scoreTF = appCom.CreateControlTextField() ;
				scoreTF.setText(OP.getProperty(OP.BLAST_SCORES, OP.DEFAULT_SCORES)) ;
				p62.add(scoreTF) ;
			} else if (i==1) {
				alignTF = appCom.CreateControlTextField() ;
				alignTF.setText(OP.getProperty(OP.BLAST_ALIGN, OP.DEFAULT_ALIGN)) ;
				p62.add(alignTF) ;
			} else if (i==2) {
				expectTF = appCom.CreateControlTextField() ;
				expectTF.setText(OP.getProperty(OP.BLAST_EXPECT, OP.DEFAULT_EXPECT)) ;
				p62.add(expectTF) ;
			} 
			p6.add(p62) ;
		}

		//----------- APPLY BUTTON ------------
		JPanel p0 = appCom.CreateGridLayoutPanel() ;
		p0.setBorder(appCom.Empty1111) ;
		for (int i=0; i<buttonStr.length; i++) {
			button[i] = appCom.CreateControlButton(buttonStr[i]) ;
			button[i].setActionCommand(buttonStr[i]) ;
//			button[i].setToolTipText(buttonStr[i]) ;
			button[i].addActionListener(buttonListener) ;
			button[i].setEnabled(true) ;
			p0.add(button[i]) ;
		}
		button[0].setBackground(appCom.lightYellow) ;
//		groundPanel.add(p0, BorderLayout.SOUTH) ;
		frame.getContentPane().add(p0, BorderLayout.SOUTH);
	}

	//----------- Combo Boxs define ------------
/*	private class PgmComboBox extends JComboBox {
		String[] valueString = {"blastn (DNA Query vs. DNA DB)",
								"blastp (Protein Query vs. Protein DB)",
								"blastx (DNA Query vs. Protein DB)",
								"tblastn (Protein Query vs. DNA DB)",
								"tblastx (DNA Query vs. DNA DB)"};//10-02
		public PgmComboBox() {
			super() ;
			for (int i=0; i<valueString.length; i++) {
				addItem(valueString[i]) ;
			}
			setMaximumRowCount(valueString.length) ;
			setBackground(Color.white) ;
			setFont(appCom.boldFont) ;
		}
	}
*/
	class ButtonListener implements ActionListener {
		public void actionPerformed(ActionEvent e) {
			String ac = e.getActionCommand() ;
			InforBIO.frame.setCursor(Cursor.getPredefinedCursor(Cursor.DEFAULT_CURSOR)) ;
			if (ac.equals("Apply")) {
//				OP.setProperty(OP.BLAST_PGM, (String)pgmCB.getSelectedItem()) ;
				if (gapON.isSelected())
					 OP.setProperty(OP.BLAST_GAP, "1") ;
				else OP.setProperty(OP.BLAST_GAP, "0") ;
				OP.setProperty(OP.BLAST_SCORES, scoreTF.getText()) ;
				OP.setProperty(OP.BLAST_ALIGN, alignTF.getText()) ;
				OP.setProperty(OP.BLAST_EXPECT, expectTF.getText()) ;
			}
			else if (ac.equals("Reset")) {
//				pgmCB.setSelectedItem("blastn (DNA Query vs. DNA DB)") ;
				gapON.setSelected(true) ;
				scoreTF.setText(OP.getProperty(OP.BLAST_SCORES, OP.DEFAULT_SCORES)) ;
				alignTF.setText(OP.getProperty(OP.BLAST_ALIGN, OP.DEFAULT_ALIGN)) ;
				expectTF.setText(OP.getProperty(OP.BLAST_EXPECT, OP.DEFAULT_EXPECT)) ;
			}
			else if (ac.equals("Cancel")) {
//				pgmCB.setSelectedItem(OP.getProperty(OP.BLAST_PGM, OP.DEFAULT_BPGM)) ;
				if (OP.getProperty(OP.BLAST_GAP, OP.DEFAULT_BGAP).equals("1"))
					 gapON.setSelected(true) ;
				else gapOFF.setSelected(false) ;
			}
			else if (ac.equals("Import Option File")) {
				if (importOption()){
					StatusPanel.status.setBackground(Color.white) ;
					StatusPanel.status.setText(" Import option file complete ! ") ;
				} else {
					StatusPanel.status.setBackground(Color.yellow) ;
					StatusPanel.status.setFont(appCom.boldFontLL) ;
					StatusPanel.status.setText(" Import option file faled !! ") ;
				}
			} 
			else if (ac.equals("Export Option File")) {
//				OP.setProperty(OP.BLAST_PGM, (String)pgmCB.getSelectedItem()) ;
				if (gapON.isSelected())
					 OP.setProperty(OP.BLAST_GAP, "1") ;
				else OP.setProperty(OP.BLAST_GAP, "0") ;

				if (OP.exportOption(frame)){
					StatusPanel.status.setBackground(Color.white) ;
					StatusPanel.status.setText(" Export option file complete ! ") ;
				} else {
					StatusPanel.status.setBackground(Color.yellow) ;
					StatusPanel.status.setFont(appCom.boldFontLL) ;
					StatusPanel.status.setText(" Export option file faled !! ") ;
				}
			}
			else if (ac.equals("Exit")) {
//				StatusPanel.status.setText(" Name entry canceld !") ;
				BlastVSG.optPF = false ;
				frame.dispose() ;
			} 
		}
	}

	private boolean importOption() {
		boolean rtncode = true;
		FileDialog importOpt = new FileDialog(frame, "Select option file", FileDialog.LOAD) ;
		importOpt.setDirectory(OS.SysPath) ;
		importOpt.setFile("*.ini") ;
		importOpt.show();
		if (importOpt.getFile() != null) {
			String fname = importOpt.getDirectory() ;
			fname += importOpt.getFile() ;
			if (fname.endsWith(".ini") == false) {
				fname += ".ini";
			}
			File theFile = new File(fname);
			if (theFile.canRead() == false) {
				StatusPanel.status.setBackground(Color.yellow) ;
				StatusPanel.status.setFont(appCom.boldFontLL) ;
				StatusPanel.status.setText(" Selected file not found !! ") ;
				InforBIO.frame.setCursor(Cursor.getPredefinedCursor(Cursor.DEFAULT_CURSOR)) ;
				return false ;
			}
			//------- Import Option File and Make Table -------
			try {
				BufferedReader reader = new BufferedReader(new FileReader(theFile)) ;
				String line = reader.readLine() ;
				while (line != null) {
					if (line.startsWith("Blast")) {
						int col = line.indexOf("=") ;
						String key = line.substring(0,col).trim() ;
						String val = line.substring(col+1).trim() ;
						for (int i=0; i<OP.optCnt; i++) {
							if (OP.optLine[i][0].equals(key)) {
								OP.optLine[i][1] = val ;
								break ;
							}
						}
					}
					line = reader.readLine() ;
				}
				reader.close() ;
				reader = null ;
			} catch (Exception e) {
				appCom.MessageDialog("Option file not found !", 0);
				System.out.println("Error : Option file not found.") ;
			}

//			pgmCB.setSelectedItem(OP.getProperty(OP.BLAST_PGM, OP.DEFAULT_BPGM)) ;
			if (OP.getProperty(OP.BLAST_GAP, "1").equals("1"))
				 gapON.setSelected(true) ;
			else gapOFF.setSelected(true) ;
		}
		InforBIO.frame.setCursor(Cursor.getPredefinedCursor(Cursor.DEFAULT_CURSOR)) ;
		return rtncode;
	}

	class CheckBoxListener implements ActionListener {
		public void actionPerformed(ActionEvent e) {
		}
	}

	class frameListener extends WindowAdapter {
		public void windowClosing(WindowEvent e) {
			BlastVSG.optPF = false ;
			frame.dispose();
		}
	}
}
