# Supplementary material for: G-InforBIO: integrated system for microbial genomics
Source: BMC Bioinformatics. 2006 Aug 4;7:368. doi: 10.1186/1471-2105-7-368 (PMC1552091; doi:10.1186/1471-2105-7-368)
Supplement: Additional File 1 — G-InforBIO_Src_V177. Zipped file of the source code of G-InforBIO system [file 1471-2105-7-368-S1.zip › src/JP/AC/nig/wdcm/analysis/OrderedVector.java]

package JP.AC.nig.wdcm.analysis ;

import java.util.Vector;

public class OrderedVector extends Vector {
	public OrderedVector() { super(); }
	public OrderedVector(int initialCapacity) { super(initialCapacity); }
	public OrderedVector(int initialCapacity, int capacityIncrement)
		{ super(initialCapacity, capacityIncrement); }
	public OrderedVector(Vector vec) {
		super();
		for (int index = 0; index < vec.size(); index++) {
			this.addElement((LinearOrdered)(vec.elementAt(index)));
		}
	}
	public OrderedVector(int initCapacity, Vector vec) {
		super(initCapacity);
		for (int index = 0; index < vec.size(); index++) {
			this.addElement((LinearOrdered)(vec.elementAt(index)));
		}
	}
	public synchronized void addElement(LinearOrdered obj) {
		int index = 0;
		while ((index < size()) &&
				(((LinearOrdered)elementAt(index)).compareTo(obj) < 0)) {
			index++;
		}
		if (obj instanceof LinearOrdered2) {
			while ((index < size()) &&
					(((LinearOrdered)elementAt(index)).compareTo(obj) == 0) &&
						(((LinearOrdered2)elementAt(index)).compareTo2((LinearOrdered2)obj) < 0)) {
				index++;
			}
			if (obj instanceof LinearOrdered3) {
				while ((index < size()) &&
						(((LinearOrdered)elementAt(index)).compareTo(obj) == 0) &&
							(((LinearOrdered2)elementAt(index)).compareTo2((LinearOrdered2)obj) == 0) &&
								(((LinearOrdered3)elementAt(index)).compareTo3((LinearOrdered3)obj) <= 0)) {
					index++;
				}
			}
			else {
				while ((index < size()) &&
						(((LinearOrdered)elementAt(index)).compareTo(obj) == 0) &&
							(((LinearOrdered2)elementAt(index)).compareTo2((LinearOrdered2)obj) == 0)) {
					index++;
				}
			}
		}
		else {
			while ((index < size()) &&
					(((LinearOrdered)elementAt(index)).compareTo(obj) == 0)) {
				index++;
			}
		}
		insertElementAt(obj, index);
	}
}
