# Supplementary material for: G-InforBIO: integrated system for microbial genomics
Source: BMC Bioinformatics. 2006 Aug 4;7:368. doi: 10.1186/1471-2105-7-368 (PMC1552091; doi:10.1186/1471-2105-7-368)
Supplement: Additional File 1 — G-InforBIO_Src_V177. Zipped file of the source code of G-InforBIO system [file 1471-2105-7-368-S1.zip › src/JP/AC/nig/wdcm/analysis/OTaxonomicUnit.java]

////////////////////////////////////////////////////////////////
//                                                            //
//   class name : OTaxonomicUnit                              //
//                  g.drawString(Entry_name)                  //
//                                                            //
//   history    : 00-00 1999.12.15 K.Kittaka   (HSK)          //
//                02-01 2000.07.24 I.Muto      (HSK)          //
//                04-00 2001.10.05 R.Akiba     (HSK)          //
//                07-01 2002.10.11 K.Koorikawa (HSK)          //
//                07-03 2002.12.16 K.Koorikawa (HSK)          //
//                08-00 2003.02.05 K.Koorikawa (HSK)          //
//                10-00 2003.12.01 K.Koorikawa (HSK)          //
//                                                            //
////////////////////////////////////////////////////////////////
package JP.AC.nig.wdcm.analysis ;

import java.awt.* ;
import JP.AC.nig.wdcm.client.* ;

public class OTaxonomicUnit extends TaxonomicUnit {
	private String name ;

	public OTaxonomicUnit(String name) {
		this.name = name ;
//		Dendro.indexVect.addElement(name);							//10-00
//		System.out.println(" New Otax : name="+name) ;//DEBUG
	}

	public String toString() {
		return name ;
	}

	public void toPrint(int tab) {
		for (int tabsindex = 0; tabsindex < tab; tabsindex++) System.out.print("\t") ;
		System.out.println(name) ;
	}

//	-------- not use -------
	public void draw(Graphics g, int x0, int y0, double angorig, double angdest, double scale) {
		int x1 = x0 + (int)Math.round(8.0 * Math.cos((angorig + angdest) / 2.0)) ;
		int y1 = y0 + (int)Math.round(8.0 * Math.sin((angorig + angdest) / 2.0)) ;
		if (Math.cos((angorig + angdest) / 2.0) <= 0) {
			x1 -= g.getFontMetrics().stringWidth(name) ;
		}
		if (Math.sin((angorig + angdest) / 2.0) >= 0) {
			y1 += g.getFontMetrics().getAscent() ;
		}
//		System.out.println(" Otax drowString-1 : name="+name+", x1="+x1+", y1="+y1) ;//DEBUG
		g.drawString(name, x1, y1) ;
	}

//  --------- Draw Entry Name ---------- change all 02-00
	public int draw(Graphics g, int x0, double angorig, double angdest, double scale) {
		int x1 = x0 + 8 ;
		int y1 = (int)Math.round((angorig + angdest) / 2.0) ;
//@		if (UTreeCanvas.xy[1] > y1 || UTreeCanvas.xy[3] < y1 ||
//@			UTreeCanvas.xy[0] > x1 || UTreeCanvas.xy[2] < x1) return y1 ;//07-02

//		System.out.println(" Otax drowString-2 : name="+name+", x1="+x1+", y1="+y1) ;//DEBUG
		FontMetrics fm = g.getFontMetrics() ;
		int offset = (fm.getAscent() - fm.getDescent()) / 2 ;
		String wname = name ;
		String fill = "" ;	//Color sign

		int p = name.indexOf("<") ;
		if (p > 0) {
			wname = name.substring(0, p) ;
			fill = name.substring(p+1, name.length()-1) ;
		}

/*		for (int i=0; i<Dendro.namecnt; i++) {
			if (wname.startsWith((String)Dendro.names.elementAt(i))) {//07-03
				g.setColor(Color.red);
				g.drawString(wname, x1, y1+offset) ;
				g.setColor(Color.black);
				return y1 ;
			}
		}

		for (int i=0; i<Dendro.clustNamecnt; i++) {
			if (wname.startsWith(Dendro.clustName[i][1])) {
				char fil = Dendro.clustName[i][0].charAt(0) ;
				g.setColor(appCom.getColor(fil)) ;				//08-00
				g.drawString(wname, x1, y1+offset) ;
				g.setColor(Color.black);
				return y1 ;
			}
		}

		if (fill.length() > 0 && Dendro.clustNamecnt == 0) {
			if (fill.length() == 6) {
				Integer ii = Integer.valueOf(fill, 16) ;
				String ss = String.valueOf(ii) ;
				g.setColor(Color.decode(ss)) ;
			} else {
				char fil = fill.charAt(0) ;
				g.setColor(appCom.getColor(fil)) ;					//08-00
			}
		}
*/
		g.drawString(wname, x1, y1+offset) ;
		g.setColor(Color.black);
		return y1 ;
	}

	public TaxonomicUnit prove(int x, int y, int d, int x0, int y0, double angorig, double angdest, double scale) {
		return null ;
	}

	public Object prove(int x, int y, int d, int x0, double angorig, double angdest, double scale) {
		int y1 = (int)Math.round((angorig + angdest) / 2.0) ;
		if ((x >= x0) && (Math.abs(y - y1) <= d)) {
			return this ;
		}
		else {
			return new Integer(y1) ;
		}
	}

	public void bound(Bound g, double x0, double y0, double angorig, double angdest) {
	}
	public int bound(Bound g, double x0, double angorig, double angdest) {
		return (int)Math.round((angorig + angdest) / 2.0) ;
	}

	public int osize() {
		return 1 ;
	}
	public int hsize() {
		return 0 ;
	}
	public int fsize() {
		return 0 ;
	}

	public String[] names() {
		String mononame[] = new String[1] ;
		mononame[0] = this.name ;
		return mononame ;
	}

	public int order(String[] dictionary) {
		int index = 0 ;
		while ((index < dictionary.length) &&
				!this.name.equals(dictionary[index])) {
			index++ ;
		}
		return index ;
	}

	public void sort(String[] dictionary) {
	}

	public boolean equalsTopology(TaxonomicUnit that) {
		if (!(that instanceof OTaxonomicUnit)) {
			return false ;
		}
		else {
			return this.name.equals(((OTaxonomicUnit)that).name) ;
		}
	}
}
