# Supplementary material for: G-InforBIO: integrated system for microbial genomics
Source: BMC Bioinformatics. 2006 Aug 4;7:368. doi: 10.1186/1471-2105-7-368 (PMC1552091; doi:10.1186/1471-2105-7-368)
Supplement: Additional File 1 — G-InforBIO_Src_V177. Zipped file of the source code of G-InforBIO system [file 1471-2105-7-368-S1.zip › src/JP/AC/nig/wdcm/analysis/Primer.java]

////////////////////////////////////////////////////////////////
//                                                            //
//   class name : Primer     (G-InforBIO Special)             //
//                                                            //
//   history    : 09-00 2003.10.20 K.Koorikawa (HSK)          //
//              : 10-00 2004.03.31 K.Koorikawa (HSK)          //
//              : 10-02 2004.10.07 K.Koorikawa (HSK)          //
//              : 13-00 2006.02.20 K.Koorikawa (HSK)          //
//                                                            //
////////////////////////////////////////////////////////////////
package JP.AC.nig.wdcm.analysis ;

import java.awt.* ;
import java.awt.event.* ;
import java.awt.image.*;
import java.io.* ;
import java.net.* ;
import java.text.*;
import java.util.* ;
import javax.swing.* ;
import javax.swing.event.* ;
import javax.swing.text.* ;
import JP.AC.nig.wdcm.client.* ;

public class Primer extends JPanel implements ActionListener {
	private int INITIAL_WIDTH  = 640 ;
	private int INITIAL_HEIGHT = 480 ;
	private Frame frame = null ;
	private Primer instance = null ;
	private JPanel left = null ;
	private JPanel right = null ;

	private String[] buttonString1 = {"Import from Search", 
									  "Import Fasta File",
									  "Import Aligned Data",	//10-00
									  "Set Options"} ;
	private String[] buttonString2 = {"Pick Primers",			//10-00
									  "Align SEQ",				//13-00
									  "Print",
									  "Export Text",
									  "Result Help"} ;
	private JButton[] button1 = null ;
	private JButton[] button2 = null ;

	private JTextArea textAreaSEQ = null ;
	private JTextArea textAreaRPT = null ;
	private JScrollPane repoPanel = null ;

	public static JCheckBox leftCB = null ;
	public static JCheckBox rightCB = null ;
	private CheckBoxListener checkListner = new CheckBoxListener() ;

	public static JTextField leftPrm = null ;
	public static JTextField rightPrm = null ;
	public static JTextField seqID = null ;
	public static JTextField target = null ;
	public static JTextField exreg = null ;
	public static JTextField inreg = null ;
	public static JTextField proSiz = null ;
	public static JTextField sizMin = null ;
	public static JTextField sizOpt = null ;
	public static JTextField sizMax = null ;
	public static JTextField tmMin = null ;
	public static JTextField tmOpt = null ;
	public static JTextField tmMax = null ;
	public static JTextField tdMax = null ;
	public static JTextField gcMin = null ;
	public static JTextField gcOpt = null ;
	public static JTextField gcMax = null ;

	private boolean seqF = false ;
	private boolean subF = false ;

	private int reportCnt = 0 ;
	private String outFnam = "" ;
	private String primOption = "" ;
	private String bResult = "" ;
	private Vector vResult = null ;

	private OptionPrimer OB = null ;
	public static boolean optPF = false ;

	public  static String[] seqNams = null;	//Cluster SEQ Names		//13-00
	public  static String[] alnSeqs = null;	//Cluster SEQ data		//13-00
	public  static int[][] primLoc = new int[5][4];	//Start location,length of Left&Right Primers 13-00
	public  static String[][] primSeq = new String[5][2];//Primer SEQ L/R	//13-00

	private PrimerAlignSeq PAS = null ;								//13-00
	public  static boolean aseqPF = false ;							//13-00
	private boolean alignF = false;									//13-00
	public static String importAlign = "ClustalW" ;					//13-00

	private ObjectStore OS = ObjectStore.getInstance() ;
//	private Corba corba = Corba.getInstance() ;
	private Option OP = Option.getInstance() ;

	private JEditorPane html = null ;
	private URL url = null ;
	public static String resultHtml = "C:/InforBIO/jar/primer3_out.html" ;
	private String primerHelp = "" ;
	private String resultHelp = "" ;
	public static int xCnt = 0, yCnt = 0 ;

	private JDialog selDialog ;
	private int newNo = 0 ;
	private JTextField status = null ;
	private DecimalFormat distFormat = new DecimalFormat("0.00000");

	private boolean debugF = false;

	public Primer() {
		super(new BorderLayout(), true) ;
		instance = this ;
		frame = InforBIO.frame;
		status = StatusPanel.status ;
		button1 = new JButton[buttonString1.length] ;
		button2 = new JButton[buttonString2.length] ;
		System.out.println(new Date() + " - Primer Panel Set ") ;//DEBUG

		resultHtml = "file:///"+OS.jarPath+"primer3_out.html" ;
//		primerHelp = "http://www-genome.wi.mit.edu/cgi-bin/primer/primer3_www_help.cgi" ;
		primerHelp = "file:///"+OS.jarPath+"primer3_www_help.html" ;
//		resultHelp = "http://www-genome.wi.mit.edu/cgi-bin/primer/primer3_www_results_help.cgi";
		resultHelp = "file:///"+OS.jarPath+"primer3_www_results_help.html" ;
//		System.out.println(" blastHtml = "+blastHtml) ;//DEBUG

		//------ LEFT Panel set -----
		left = appCom.CreateBorderLayoutPanel() ;
		Box yBox = new Box(BoxLayout.Y_AXIS) ;
		left.add(yBox) ;

		//------ Seq Panel set -----
		JPanel p10 = appCom.CreateBorderLayoutPanel() ;
		p10.setBorder(BorderFactory.createTitledBorder(" Query ")) ;
		yBox.add(p10) ;

		textAreaSEQ = appCom.CreateControlTextArea() ;
		textAreaSEQ.setFont(appCom.fixedFont) ;
//		textAreaSEQ.setRows(6) ;
		JScrollPane seqP = new JScrollPane(textAreaSEQ) ;
		p10.add(seqP, BorderLayout.CENTER) ;

		//------ Seq Panel BUTTON set -----
		JPanel bp12 = appCom.CreateGridLayoutPanel() ;
		bp12.setLayout(appCom.gridLayout22) ;	// 2y * 2x
		bp12.setBorder(appCom.Empty0000) ;
//		yBox.add(bp12);
		p10.add(bp12, BorderLayout.SOUTH) ;
		for (int i=0; i<button1.length; i++) {
			button1[i] = appCom.CreateControlButton(buttonString1[i]) ;
			button1[i].setActionCommand(buttonString1[i]) ;
//			button1[i].setToolTipText(buttonString1[i]) ;
			button1[i].addActionListener(this) ;
			bp12.add(button1[i]) ;
		}
		button1[0].setBackground(appCom.lightYellow) ;//"Import from Search"
//		button1[3].setEnabled(false) ;	//"Submit"


		//----- left and right primer -------
		JPanel p11 = appCom.CreateBorderLayoutPanel() ;
		p11.setLayout(new GridLayout(2, 2, 0, 0)) ;
		yBox.add(p11) ;

//		Box xBox11 = new Box(BoxLayout.X_AXIS) ;
//		p11.add(xBox11) ;
		leftCB = new JCheckBox("Pick left primer or use", true) ;
		leftCB.setFont(appCom.boldFont) ;
		leftCB.addActionListener(checkListner);
//		if (OP.getProperty(OP.PRIMER_PICL, OP.DEFAULT_PICL).equals("0")) leftCB.setSelected(false) ;
		p11.add(leftCB) ;
		leftPrm = appCom.CreateControlTextField() ;
//		leftPrm.setText(OP.getProperty(OP.PRIMER_PICLP, OP.DEFAULT_PICLP)) ;
		p11.add(leftPrm) ;

//		Box xBox12 = new Box(BoxLayout.X_AXIS) ;
//		p11.add(xBox12) ;
//		rightCB = new JCheckBox("Pick right primer or use right primer below (5'->3' on opposite strand).", true) ;
		rightCB = new JCheckBox("Pick right primer or use", true) ;
		rightCB.setFont(appCom.boldFont) ;
		rightCB.addActionListener(checkListner);
//		if (OP.getProperty(OP.PRIMER_PICR, OP.DEFAULT_PICR).equals("0")) rightCB.setSelected(false) ;
		p11.add(rightCB) ;
		rightPrm = appCom.CreateControlTextField() ;
//		rightPrm.setText(OP.getProperty(OP.PRIMER_PICRP, OP.DEFAULT_PICRP)) ;
		p11.add(rightPrm) ;

		//----- General Options -------
		JPanel p12 = appCom.CreateBorderLayoutPanel() ;
		p12.setBorder(BorderFactory.createTitledBorder(" General Options ")) ;
		p12.setLayout(new GridLayout(5, 2, 0, 0)) ;
		yBox.add(p12) ;

//		Box xBox21 = new Box(BoxLayout.X_AXIS) ;
//		p12.add(xBox21) ;
		JButton sid = appCom.CreateControlButton("Sequence Id") ;
		sid.addActionListener(this) ;
		p12.add(sid) ;
		seqID = appCom.CreateControlTextField("") ;
//		seqID.setText(OP.getProperty(OP.PRIMER_SEQID, OP.DEFAULT_SEQID)) ;
		p12.add(seqID) ;

		JButton tag = appCom.CreateControlButton("Targets") ;
		tag.addActionListener(this) ;
		p12.add(tag) ;
		JPanel xBox22 = new JPanel(new FlowLayout(FlowLayout.LEFT,1,1)) ;
		p12.add(xBox22) ;
		target = appCom.CreateControlTextField("") ;
//		target.setText(OP.getProperty(OP.PRIMER_TGET, OP.DEFAULT_TGET)) ;
		target.setColumns(4) ;
		xBox22.add(target) ;
		JLabel taglb = appCom.CreateControlLabel("mark with [ ] in query") ;
		taglb.setFont(appCom.plainFontS) ;
		xBox22.add(taglb) ;

		JButton exr = appCom.CreateControlButton("Excluded Regions") ;
		exr.addActionListener(this) ;
		p12.add(exr) ;
		JPanel xBox23 = new JPanel(new FlowLayout(FlowLayout.LEFT,1,1)) ;
		p12.add(xBox23) ;
		exreg = appCom.CreateControlTextField("") ;
//		exreg.setText(OP.getProperty(OP.PRIMER_EXREG, OP.DEFAULT_EXREG)) ;
		exreg.setColumns(4) ;
		xBox23.add(exreg) ;
		JLabel exrlb = appCom.CreateControlLabel("mark with < > in query") ;
		exrlb.setFont(appCom.plainFontS) ;
		xBox23.add(exrlb) ;

		JButton inr = appCom.CreateControlButton("Included Regions") ;
		inr.addActionListener(this) ;
		p12.add(inr) ;
		JPanel xBox24 = new JPanel(new FlowLayout(FlowLayout.LEFT,1,1)) ;
		p12.add(xBox24) ;
		inreg = appCom.CreateControlTextField("") ;
//		inreg.setText(OP.getProperty(OP.PRIMER_ICREG, OP.DEFAULT_ICREG)) ;
		inreg.setColumns(4) ;
		xBox24.add(inreg) ;
		JLabel inrlb = appCom.CreateControlLabel("mark with { } in query") ;
		inrlb.setFont(appCom.plainFontS) ;
		xBox24.add(inrlb) ;

		JButton psiz = appCom.CreateControlButton("Product Size Ranges") ;
		psiz.addActionListener(this) ;
		p12.add(psiz) ;
//		proSiz = appCom.CreateControlTextField("150-250 100-300 301-400 401-500 501-600 601-700 701-850 851-1000") ;
		proSiz = appCom.CreateControlTextField("") ;
//		proSiz.setText(OP.getProperty(OP.PRIMER_PSIZ, OP.DEFAULT_PSIZ)) ;
		p12.add(proSiz) ;

		//----- Primer Picking Condition -------
		JPanel p13 = appCom.CreateBorderLayoutPanel() ;
		p13.setBorder(BorderFactory.createTitledBorder(" Primer Picking Conditions ")) ;
		p13.setLayout(new GridLayout(4, 1, 0, 0)) ;
		yBox.add(p13) ;

		JPanel p31 = appCom.CreateBorderLayoutPanel() ;
		p31.setLayout(new GridLayout(1, 4, 0, 0)) ;
		p13.add(p31) ;
		JButton siz = appCom.CreateControlButton("Primer Size") ;
		siz.addActionListener(this) ;
		p31.add(siz) ;

		JPanel bx11 = new JPanel(new FlowLayout(FlowLayout.LEFT,1,1)) ;
		p31.add(bx11) ;
		JLabel min = appCom.CreateControlLabel(" Min") ;
		bx11.add(min) ;
		sizMin = appCom.CreateControlTextField("18") ;
		sizMin.setText(OP.getProperty(OP.PRIMER_SZMIN, OP.DEFAULT_SZMIN)) ;
		sizMin.setColumns(4) ;
		bx11.add(sizMin) ;

		JPanel bx12 = new JPanel(new FlowLayout(FlowLayout.LEFT,1,1)) ;
		p31.add(bx12) ;
		JLabel opt = appCom.CreateControlLabel(" Opt") ;
		bx12.add(opt) ;
		sizOpt = appCom.CreateControlTextField("20") ;
		sizOpt.setText(OP.getProperty(OP.PRIMER_SZOPT, OP.DEFAULT_SZOPT)) ;
		sizOpt.setColumns(4) ;
		bx12.add(sizOpt) ;

		JPanel bx13 = new JPanel(new FlowLayout(FlowLayout.LEFT,1,1)) ;
		p31.add(bx13) ;
		JLabel max = appCom.CreateControlLabel(" Max") ;
		bx13.add(max) ;
		sizMax = appCom.CreateControlTextField("27") ;
		sizMax.setText(OP.getProperty(OP.PRIMER_SZMAX, OP.DEFAULT_SZMAX)) ;
		sizMax.setColumns(4) ;
		bx13.add(sizMax) ;

		//------------
		JPanel p32 = appCom.CreateBorderLayoutPanel() ;
		p32.setLayout(new GridLayout(1, 4, 0, 0)) ;
		p13.add(p32) ;
		JButton tm = appCom.CreateControlButton("Primer Tm") ;
		tm.addActionListener(this) ;
		p32.add(tm) ;

		JPanel bx21 = new JPanel(new FlowLayout(FlowLayout.LEFT,1,1)) ;
		p32.add(bx21) ;
		JLabel min2 = appCom.CreateControlLabel(" Min") ;
		bx21.add(min2) ;
		tmMin = appCom.CreateControlTextField("57.0") ;
		tmMin.setText(OP.getProperty(OP.PRIMER_TMMIN, OP.DEFAULT_TMMIN)) ;
		tmMin.setColumns(4) ;
		bx21.add(tmMin) ;

		JPanel bx22 = new JPanel(new FlowLayout(FlowLayout.LEFT,1,1)) ;
		p32.add(bx22) ;
		JLabel opt2 = appCom.CreateControlLabel(" Opt") ;
		bx22.add(opt2) ;
		tmOpt = appCom.CreateControlTextField("60.0") ;
		tmOpt.setText(OP.getProperty(OP.PRIMER_TMOPT, OP.DEFAULT_TMOPT)) ;
		tmOpt.setColumns(4) ;
		bx22.add(tmOpt) ;

		JPanel bx23 = new JPanel(new FlowLayout(FlowLayout.LEFT,1,1)) ;
		p32.add(bx23) ;
		JLabel max2 = appCom.CreateControlLabel(" Max") ;
		bx23.add(max2) ;
		tmMax = appCom.CreateControlTextField("63.0") ;
		tmMax.setText(OP.getProperty(OP.PRIMER_TMMAX, OP.DEFAULT_TMMAX)) ;
		tmMax.setColumns(4) ;
		bx23.add(tmMax) ;

		//------------
		JPanel p33 = appCom.CreateBorderLayoutPanel() ;
		p33.setLayout(new GridLayout(1, 3, 0, 0)) ;
		p13.add(p33) ;
		JButton mtd = appCom.CreateControlButton("Max Tm Difference") ;
		mtd.addActionListener(this) ;
		p33.add(mtd) ;

		JPanel bx31 = new JPanel(new FlowLayout(FlowLayout.LEFT,1,1)) ;
		p33.add(bx31) ;
		tdMax = appCom.CreateControlTextField("100.0") ;
		tdMax.setText(OP.getProperty(OP.PRIMER_MAXTM, OP.DEFAULT_MAXTM)) ;
		tdMax.setColumns(4) ;
		bx31.add(tdMax) ;
//		JLabel dmy = appCom.CreateControlLabel("                                       ") ;
//		xBox4.add(dmy) ;

		//------------
		JPanel p34 = appCom.CreateBorderLayoutPanel() ;
		p34.setLayout(new GridLayout(1, 4, 0, 0)) ;
		p13.add(p34) ;
		JButton gc = appCom.CreateControlButton("GC%") ;
		gc.addActionListener(this) ;
		p34.add(gc) ;

		JPanel bx41 = new JPanel(new FlowLayout(FlowLayout.LEFT,1,1)) ;
		p34.add(bx41) ;
		JLabel min3 = appCom.CreateControlLabel(" Min") ;
		bx41.add(min3) ;
		gcMin = appCom.CreateControlTextField("40.0") ;
		gcMin.setText(OP.getProperty(OP.PRIMER_GCMIN, OP.DEFAULT_GCMIN)) ;
		gcMin.setColumns(4) ;
		bx41.add(gcMin) ;

		JPanel bx42 = new JPanel(new FlowLayout(FlowLayout.LEFT,1,1)) ;
		p34.add(bx42) ;
		JLabel opt3 = appCom.CreateControlLabel(" Opt") ;
		bx42.add(opt3) ;
		gcOpt = appCom.CreateControlTextField("") ;
		gcOpt.setText(OP.getProperty(OP.PRIMER_GCOPT, OP.DEFAULT_GCOPT)) ;
		gcOpt.setColumns(4) ;
		bx42.add(gcOpt) ;

		JPanel bx43 = new JPanel(new FlowLayout(FlowLayout.LEFT,1,1)) ;
		p34.add(bx43) ;
		JLabel max3 = appCom.CreateControlLabel(" Max") ;
		bx43.add(max3) ;
		gcMax = appCom.CreateControlTextField("60.0") ;
		gcMax.setText(OP.getProperty(OP.PRIMER_GCMAX, OP.DEFAULT_GCMAX)) ;
		gcMax.setColumns(4) ;
		bx43.add(gcMax) ;


		//------ Seq Panel BUTTON set -----
/*		JPanel bp10 = appCom.CreateBorderLayoutPanel() ;
		left.add(bp10, BorderLayout.SOUTH) ;
		JPanel bp12 = appCom.CreateGridLayoutPanel() ;
		bp12.setLayout(appCom.gridLayout22) ;	// 2y * 2x
		bp12.setBorder(appCom.Empty0000) ;
		for (int i=0; i<button1.length; i++) {
			button1[i] = appCom.CreateControlButton(buttonString1[i]) ;
			button1[i].setActionCommand(buttonString1[i]) ;
//			button1[i].setToolTipText(buttonString1[i]) ;
			button1[i].addActionListener(this) ;
			bp12.add(button1[i]) ;
		}
		button1[0].setBackground(appCom.lightYellow) ;//"Import from Search"
//		button1[3].setEnabled(false) ;	//"Submit"
		bp10.add(bp12, BorderLayout.CENTER) ;
*/

		//-------------------- Result Panel set ------------------------
		right = appCom.CreateBorderLayoutPanel() ;
		right.setBorder(BorderFactory.createTitledBorder("Pick Primers Results")) ;

		textAreaRPT = appCom.CreateControlTextArea() ;
		textAreaRPT.setFont(appCom.fixedFont) ;
		textAreaRPT.setEditable(false) ;
		repoPanel = new JScrollPane(textAreaRPT) ;
//		right.add(repoPanel, BorderLayout.CENTER) ;
		right.add(repoPanel) ;

		//------ Result BUTTON Panel -----
		JPanel p40 = appCom.CreateGridLayoutPanel() ;
		p40.setBorder(appCom.Empty0000) ;
		for (int i=0; i<button2.length; i++) {
			button2[i] = appCom.CreateControlButton(buttonString2[i]) ;
			button2[i].setActionCommand(buttonString2[i]) ;
//			button2[i].setToolTipText(buttonString3[i]) ;
			button2[i].addActionListener(this) ;
			button2[i].setEnabled(false) ;
			p40.add(button2[i]) ;
		}
		button2[0].setEnabled(true) ;								//10-00
		button2[0].setBackground(appCom.lightYellow) ;//"Submit"	//10-00
		button1[3].setBackground(appCom.lightGreen) ; //"Set options"
		right.add(p40, BorderLayout.SOUTH) ;

		//------ Split Line ------
		JSplitPane splitPane = new JSplitPane(JSplitPane.HORIZONTAL_SPLIT, left, right) ;
		splitPane.setDividerLocation(330) ;
		splitPane.setOneTouchExpandable(true) ;
		add(splitPane, BorderLayout.CENTER) ;
	}


//  ---- SEQ GET FROM SEARCH DATA -----
	private boolean getSearchData() {
		boolean find = false ;
		String ret = "" ;
		String seq = "" ;
		String name = "" ;
		int[] selected = OS.tableViewEntry.getSelectedRows() ;
		if (OS.selectF.equals("Column")) selected = new int[0];		//04-02

		String ffname = "" ;										//10-00
		String wseq = "" ;											//10-00
		StringBuffer buff = null;									//10-00
		int rowMax = OS.tableViewEntry.getRowCount() ;
		for (int row=0; row<rowMax; row++) {
			if (((String)OS.tableViewEntry.getValueAt(row,OS.FEATCOL)).equals("source")) continue;//10-00
			if (selected.length > 0) {								//10-00
				boolean addF = false ;								//08-00
				for (int j=0; j<selected.length; j++) {				//08-00
					if (selected[j] == row) {						//08-00
						addF = true ;								//08-00
						break ;										//08-00
					}												//08-00
				}													//08-00
				if (addF == false) continue ;						//08-00
			}

			String wffname = ((String)OS.tableViewEntry.getValueAt(row,OS.SEQUCOL)).trim() ;//10-00
			if ((wffname == null) || (wffname.equals(""))) continue;//10-00

			if (selected.length == 0) {								//add 10-00
				if ((row > 0) &&
					(((String)OS.tableViewEntry.getValueAt(row,OS.ACCECOL)).equals((String)OS.tableViewEntry.getValueAt(row-1,OS.ACCECOL))) &&
					(((String)OS.tableViewEntry.getValueAt(row,OS.FEATCOL)).equals((String)OS.tableViewEntry.getValueAt(row-1,OS.FEATCOL))) &&
					(((String)OS.tableViewEntry.getValueAt(row,OS.LOCACOL)).equals((String)OS.tableViewEntry.getValueAt(row-1,OS.LOCACOL)))) continue;
			} else {
				if ((row > selected[0]) &&
					(((String)OS.tableViewEntry.getValueAt(row,OS.ACCECOL)).equals((String)OS.tableViewEntry.getValueAt(row-1,OS.ACCECOL))) &&
					(((String)OS.tableViewEntry.getValueAt(row,OS.FEATCOL)).equals((String)OS.tableViewEntry.getValueAt(row-1,OS.FEATCOL))) &&
					(((String)OS.tableViewEntry.getValueAt(row,OS.LOCACOL)).equals((String)OS.tableViewEntry.getValueAt(row-1,OS.LOCACOL)))) continue;
			}
			if (((String)OS.tableViewEntry.getValueAt(row,OS.FEATCOL)).equals("gene")) {//add 10-00
				boolean skipF = false ;
				if (selected.length == 0) {
					for (int j=0; j<rowMax; j++) {
						if ((((String)OS.tableViewEntry.getValueAt(j,OS.FEATCOL)).equals("CDS")) &&
							(((String)OS.tableViewEntry.getValueAt(row,OS.LOCACOL)).equals((String)OS.tableViewEntry.getValueAt(j,OS.LOCACOL))) &&
							(((String)OS.tableViewEntry.getValueAt(row,OS.ACCECOL)).equals((String)OS.tableViewEntry.getValueAt(j,OS.ACCECOL)))) {
							skipF = true ;
							break;
						}
					}
				} else {
					for (int j=0; j<selected.length; j++) {
						if ((((String)OS.tableViewEntry.getValueAt(selected[j],OS.FEATCOL)).equals("CDS")) &&
							(((String)OS.tableViewEntry.getValueAt(row,OS.LOCACOL)).equals((String)OS.tableViewEntry.getValueAt(selected[j],OS.LOCACOL))) &&
							(((String)OS.tableViewEntry.getValueAt(row,OS.ACCECOL)).equals((String)OS.tableViewEntry.getValueAt(selected[j],OS.ACCECOL)))) {
							skipF = true ;
							break;
						}
					}
				}
				if (skipF) continue ;
			}

			int rno = Integer.valueOf((String)OS.tableViewEntry.getValueAt(row,0)).intValue() - 1 ;//07-02
			String loc = OS.tableEntry[rno][OS.LOCACOL] ;			//10-00
			if (loc.indexOf("..") < 0)  continue ;					//10-00

			//----- FlatFile get ----- add all 10-00
			if (wffname.equals(ffname) == false) {
				ffname = OS.DbPath+wffname ;
//				System.out.println(" RNO = "+rno+" ,FFname = "+wffname);// DEBUG
				buff = new StringBuffer();
				FileReader freader = null ;
				String line = null;
				try {
					freader = new FileReader(ffname);
					BufferedReader lineRead = new BufferedReader(freader) ;
					line = lineRead.readLine() ;
					line = lineRead.readLine() ;
					while (line != null){
						buff.append(line);
						line = lineRead.readLine() ;
					}
					freader.close() ;
					freader = null ;
				} catch (Exception e) {
					String errMsg = "Importing Fasta file failed !" ;
					appCom.MessageDialog(errMsg, 0);
				}
				wseq = buff.toString();
			}
			if (wseq.length() == 0)  continue ;

			int p = loc.indexOf("..");
			int ps = 0, pe = loc.length();
			seq = "" ;
			while(p > 0) {
				for (int i=p-1; i>=0; i--) {
					if (loc.charAt(i) < '0' || loc.charAt(i) > '9') break ;
					ps = i;
				}
				int p2 = p+2;
				if (loc.charAt(p2) == '<' || loc.charAt(p2) == '>') p2++;
				for (int i=p2; i<loc.length(); i++) {
					if (loc.charAt(i) < '0' || loc.charAt(i) > '9') break ;
					pe = i+1;
				}
				int st = Integer.valueOf(loc.substring(ps,p)).intValue() - 1;
				int en = Integer.valueOf(loc.substring(p2,pe)).intValue();//12-00
//				System.out.println(" SEQ = "+wseq.length()+" ,ST = "+st+" ,EN = "+(en-1));
				seq += wseq.substring(st,en);
				p = loc.indexOf(".." ,p+2);
			}
			seq = seq.toUpperCase() ;
			if (loc.indexOf("complement") >= 0) {	//change to GYAKUSOUHOSA 10-00
				StringBuffer sb = new StringBuffer();
				for (int i=seq.length()-1; i>=0; i--) {
					if      (seq.charAt(i) == 'A') sb.append('T');
					else if (seq.charAt(i) == 'C') sb.append('G');
					else if (seq.charAt(i) == 'G') sb.append('C');
					else if (seq.charAt(i) == 'T') sb.append('A');
					else						   sb.append('N');
				}
				seq = sb.toString();
			}

			name = "["+OS.tableEntry[rno][0]+"]"+
					OS.tableEntry[rno][OS.ACCECOL]+" "+
					OS.tableEntry[rno][OS.FEATCOL]+" "+loc ;
			seqID.setText(name) ;										//10-00
//			ret = (">" + name + "\n") ;
//			ret += seq+"\n" ;
//			------------- data cut by 40seq --------------				//10-00
			ret = "";
			String s = seq.toUpperCase();
			for (int st=0; st<s.length(); st+=40) {
				if ((st+40) < s.length()) {
					ret += s.substring(st, st+40)+"\n" ;
				} else {
					ret += s.substring(st)+"\n" ;
				}
			}
			textAreaSEQ.append(ret) ;
			find = true ;
			break;														//10-00
		}
		return find ;
	}

	//--------- Convert Unusable Charctor --------
	private String cnvUStr(String ss) {
		String rtn = "" ;
		String str = ss.trim() ;
		for (int i=0; i<str.length(); i++) {
			char c = str.charAt(i) ;
			if (c==' ' || c==',' || c==':' || c=='(' || c==')') {
				rtn += "_" ;
			} else {
				rtn += String.valueOf(c) ;
			}
		}
		return rtn ;
	}
	//-----------------------
	private String idName(String iname) {
		String name = iname.trim() ;
		int rlng = name.length() ;	
		//System.out.println(" - name="+name) ;		//DEBUG
		if (rlng != 0 && name.charAt(1) != '.') {
			for (int j = 1; j < rlng; j++) {
				if (name.charAt(j) == ' ') {
					String wknam = name.substring(0,8) + '.';
					wknam += name.substring(j+1) ;
					name = wknam ;
					//System.out.println(" - name="+name) ;	//DEBUG
					break;
				}
			}
		}
		return name ;
	}


//  ---------- BUTTON ACTION ----------
	public void actionPerformed(ActionEvent e) {
		String s = e.getActionCommand() ;
		status.setFont(appCom.defaultFont) ;
		status.setBackground(Color.white) ;
		status.setText(" ") ;

		if (s.equals("Import from Search")) {		//"Import from Search"
			if (OS.tableViewEntry.getRowCount() == 0) {
				status.setBackground(Color.yellow) ;
				status.setFont(appCom.boldFontLL) ;
				status.setText(" No analyze data !") ;
				return ;
			}
			int[] selected = OS.tableViewEntry.getSelectedRows() ;		//10-00
			if ( selected.length != 1) {								//10-00
				status.setBackground(Color.yellow) ;
				status.setFont(appCom.boldFontLL) ;
				status.setText(" Please select one entry data !") ;		//10-00
				return ;
			}

//			if (SelectSeq()) {	//Multi Seq Select Dialog
				InforBIO.frame.setCursor(Cursor.getPredefinedCursor(Cursor.WAIT_CURSOR)) ;
				status.setText(" Import sequence now ...") ;
				textAreaSEQ.setText("") ;
				textAreaRPT.setText("") ;
				outFnam = OS.DBName ;
				if (getSearchData()) {
					productSizeRange();										//10-00
					seqF = true ;
//					button1[3].setEnabled(true) ;	//"Submit Primer"
//					button1[3].setBackground(appCom.lightYellow) ;
					status.setText(" Import complete !") ;
				} else {
					status.setBackground(Color.yellow) ;
					status.setFont(appCom.boldFontLL) ;
					status.setText(" Sequence data not found !") ;
				}
//			}
			InforBIO.frame.setCursor(Cursor.getPredefinedCursor(Cursor.DEFAULT_CURSOR)) ;
		}

		else if (s.equals("Import Fasta File")) {		//"Import Fasta File"
			FileDialog importSeq = new FileDialog(frame, "Import Fasta File", FileDialog.LOAD) ;
			importSeq.setDirectory(OS.SysPath) ;
			importSeq.setFile("*.fst;*.fas") ;
			importSeq.show();
			if (importSeq.getFile() != null) {
				InforBIO.frame.setCursor(Cursor.getPredefinedCursor(Cursor.WAIT_CURSOR)) ;
//				status.setText(" Loading Data Now ...") ;
				OS.DbPath = importSeq.getDirectory() ;
				String fname = importSeq.getDirectory() ;
				fname += importSeq.getFile() ;
//				if (fname.endsWith(".fst") == false) {
//					fname += ".fst";
//				}
				int p = fname.lastIndexOf(".");						//08-00
				outFnam = fname.substring(0,p);	//Export file name	//08-00
				File wfile = new File(fname);
				if (wfile.canRead() == false) {
					status.setBackground(Color.yellow) ;
					status.setFont(appCom.boldFontLL) ;
					status.setText(" Selected file not found !! ") ;
					InforBIO.frame.setCursor(Cursor.getPredefinedCursor(Cursor.DEFAULT_CURSOR)) ;
					return ;
				}

				textAreaSEQ.setText("") ;
				textAreaRPT.setText("") ;
				StringBuffer sb = new StringBuffer();						//10-00
				try {
					BufferedReader reader = new BufferedReader(new FileReader(fname)) ;
					String line = reader.readLine() ;
					if (line.startsWith(">")) {								//10-00
						seqID.setText(line.substring(1)) ;					//10-00
						line = reader.readLine();							//10-00
					}														//10-00
					while (line != null) {
						sb.append(line) ;									//10-00
						line = reader.readLine() ;
						if (line.startsWith(">")) break;					//10-00
					}
					reader.close() ;
					reader = null ;
				} catch (Exception ex) {
					appCom.MessageDialog(fname+" file read error !", 0);
					System.out.println("Error : "+fname+" file read error.") ;
				}
				//------------- data cut by 40seq --------------	//10-00
				String seq = sb.toString();
				sb = new StringBuffer();
				for (int st=0; st<seq.length(); st+=40) {
					if ((st+40) < seq.length()) {
						sb.append(seq.substring(st, st+40)+"\n") ;
					} else {
						sb.append(seq.substring(st)+"\n") ;
					}
				}
				textAreaSEQ.setText(sb.toString()) ;
				productSizeRange();											//10-00
				seqF = true ;
//				button1[3].setEnabled(true) ;	//"Submit Primer"
//				button1[3].setBackground(appCom.lightYellow) ;
				status.setText(" Import complete !") ;
			}
			InforBIO.frame.setCursor(Cursor.getPredefinedCursor(Cursor.DEFAULT_CURSOR)) ;
		}

		else if (s.equals("Import Aligned Data")) {		//"Import Aligned Data" add10-00
			SelectAlignData();
			if (importAlign.equals("ClustalW")) {
				InforBIO.frame.setCursor(Cursor.getPredefinedCursor(Cursor.WAIT_CURSOR)) ;
				textAreaSEQ.setText("") ;
				textAreaRPT.setText("") ;
				String align = ClustalW.gettextAreaALIGN();					//10-00
				if (align.length() == 0) {
					appCom.StatusMessage(" ClustalW aligned data is empty !", 2);	//11-00
					return ;
				}
				String opt = OP.getProperty(OP.CLUSTALW_OUTPUT, OP.DEFAULT_OUTPUT);//10-03
				if (opt.equals("fasta")) {								//10-03 add all
					appCom.StatusMessage(" Aligned data not valid (fasta format) !", 2);//11-00
					return;
				}
				querySet(align, opt);
				panelSet();													//11-00
				productSizeRange();
				seqF = true ;
				status.setText(" Import complete !") ;
			}
			else if (importAlign.equals("AlignFile")) {
				FileDialog importSeq = new FileDialog(frame, "Import Aligned File", FileDialog.LOAD) ;
				importSeq.setDirectory(OS.SysPath) ;
				importSeq.setFile("*.aln;*.msf;*.gde;*.phy;*.pir;");	//11-00
				importSeq.show();
				if (importSeq.getFile() != null) {
					InforBIO.frame.setCursor(Cursor.getPredefinedCursor(Cursor.WAIT_CURSOR)) ;
					OS.SysPath = importSeq.getDirectory() ;
					String fname = importSeq.getDirectory() ;
					fname += importSeq.getFile() ;
					File wfile = new File(fname);
					if (wfile.canRead() == false) {
						status.setBackground(Color.yellow) ;
						status.setFont(appCom.boldFontLL) ;
						status.setText(" Selected file not found !! ") ;
						InforBIO.frame.setCursor(Cursor.getPredefinedCursor(Cursor.DEFAULT_CURSOR)) ;
						return ;
					}

					textAreaSEQ.setText("") ;
					textAreaRPT.setText("") ;
					StringBuffer sb = new StringBuffer();
					try {
						BufferedReader reader = new BufferedReader(new FileReader(fname)) ;
						String line = reader.readLine() ;
						while (line != null) {
							sb.append(line+"\n") ;
							line = reader.readLine() ;
						}
						reader.close() ;
						reader = null ;
					} catch (Exception ex) {
						appCom.MessageDialog(fname+" file not found !", 0);
						System.out.println("Error : "+fname+" file not found.") ;
					}
					if (fname.endsWith(".aln"))						//11-00
						querySet(sb.toString(), "clustal");			//10-03
					else if (fname.endsWith(".msf"))				//11-00
						querySet(sb.toString(), "gcg");				//11-00
					else if (fname.endsWith(".gde"))				//11-00
						querySet(sb.toString(), "gde");				//11-00
					else if (fname.endsWith(".phy"))				//11-00
						querySet(sb.toString(), "phylip");			//11-00
					else if (fname.endsWith(".pir"))				//11-00
						querySet(sb.toString(), "pir");				//11-00
					panelSet();										//11-00

					productSizeRange();
					seqF = true ;
					status.setText(" Import complete !") ;
				}
			}
			alignF = true;											//11-00
			button2[1].setEnabled(false);							//11-00
			button2[2].setEnabled(false);							//11-00
			button2[3].setEnabled(false);							//11-00
			button2[4].setEnabled(false);							//11-00
			InforBIO.frame.setCursor(Cursor.getPredefinedCursor(Cursor.DEFAULT_CURSOR)) ;
		}

		else if (s.equals("Set Options")) {		//"Set Options"
			if (optPF == false) {
				OB = new OptionPrimer() ;
				optPF = true ;
			}
			OB.frame.toFront() ;
			InforBIO.frame.setCursor(Cursor.getPredefinedCursor(Cursor.DEFAULT_CURSOR)) ;
		}

		else if (s.equals("Pick Primers")) {	//"Pick Primers"
			String query = textAreaSEQ.getText() ;
			if (query.length() > 0)
				 seqF = true ;
			else seqF = false ;
			if (seqF == false) {
				status.setBackground(Color.yellow) ;
				status.setFont(appCom.boldFontLL) ;
				status.setText(" Query data is empty !") ;
				return ;
			}
			int gt = query.indexOf(">") ;
			if (gt >= 0) {
				if (query.indexOf(">",gt+1) >= 0) {
					status.setBackground(Color.yellow) ;
					status.setFont(appCom.boldFontLL) ;
					status.setText(" Number of input sequence is over one !") ;
					return ;
				}
			}

			InforBIO.frame.setCursor(Cursor.getPredefinedCursor(Cursor.WAIT_CURSOR)) ;
			textAreaRPT.setText("") ;

			optionSet() ;
			System.out.println(new Date() + " - Pick Primers start -") ;//DEBUG
			PrimerServer PS = new PrimerServer() ;
			if (debugF) {//DEBUG MODE ?
				bResult = appCom.LoadFile("_primer.txt");	//== GET DUMMY FILE ==
			} else {
				bResult = PS.PickPrimer(query, primOption);	//== Call Primer3 ==
			}
			System.out.println(new Date() + " - Pick Primers end -\n") ;//DEBUG

			if (bResult.length() == 0) {
				status.setBackground(Color.yellow) ;
				status.setFont(appCom.boldFontLL) ;
				status.setText(" Pick primer result is empty !") ;
				InforBIO.frame.setCursor(Cursor.getPredefinedCursor(Cursor.DEFAULT_CURSOR)) ;
				return ;
			} else if (bResult.startsWith("ERROR:")) {
				status.setBackground(Color.yellow) ;
				status.setFont(appCom.boldFontLL) ;
				status.setText(bResult.substring(6)) ;
				InforBIO.frame.setCursor(Cursor.getPredefinedCursor(Cursor.DEFAULT_CURSOR)) ;
				return ;
			}

			subF = true ;
//			textAreaRPT.setText(bResult) ;
			textAreaRPT = new JTextArea(bResult) ;
			textAreaRPT.setMargin(new Insets(2, 2, 2, 2)) ;
			textAreaRPT.setFont(appCom.fixedFont) ;
			textAreaRPT.setEditable(false) ;
			right.remove(repoPanel) ;
			repoPanel = new JScrollPane(textAreaRPT) ;
			right.add(repoPanel, BorderLayout.CENTER) ;
			right.revalidate() ;
//			JScrollBar sb = repoPanel.getVerticalScrollBar() ;
//			sb.setValue(0) ;
//			System.out.println(" ScrollBar = "+sb.getValue()) ;//DEBUG

			if(alignF) button2[1].setEnabled(true);					//13-00
			button2[2].setEnabled(true) ;
			button2[3].setEnabled(true) ;
			button2[4].setEnabled(true) ;

			StatusPanel.status.setText(" Pick primer complete !") ;
			InforBIO.frame.setCursor(Cursor.getPredefinedCursor(Cursor.DEFAULT_CURSOR)) ;
		}

		else if (s.equals("Align SEQ")) {		//13-00 add
			if (aseqPF == false) {
				getLocations();
				PAS = new PrimerAlignSeq();
				aseqPF = true;
			}
			PAS.frame.toFront();
			InforBIO.frame.setCursor(Cursor.getPredefinedCursor(Cursor.DEFAULT_CURSOR));
		}

		else if (s.equals("Print")) {
			int LMax = 53;		//Line Max of Page
			int pMax = 0;		//Page Max
			int pST = 0;		//Print start data
			int pEN = LMax;		//Print end data

			Toolkit tk = Toolkit.getDefaultToolkit();
			PrintJob pjob = tk.getPrintJob(new JFrame(), "Printing", (Properties)null) ;
			if (pjob == null) {
				status.setText(" Print canceld !") ;
				return ;
			}

			InforBIO.frame.setCursor(Cursor.getPredefinedCursor(Cursor.WAIT_CURSOR)) ;
			vResult = new Vector() ;
			int sp = 0 ;
			int ep = bResult.indexOf("\n", sp) ;
			while (ep > 0) {
				String text = bResult.substring(sp, ep) ;
				vResult.addElement(text) ;
				sp = ep+1 ;
				ep = bResult.indexOf("\n", sp) ;
			}

			reportCnt = vResult.size() ;
			int mod = reportCnt % LMax ;
			if (mod == 0) 
				 pMax = reportCnt / LMax ;
			else pMax = reportCnt / LMax + 1 ;
			if (reportCnt < LMax) pEN = reportCnt ;
//				System.out.println(" Print mod = "+mod+", PMAX = "+pMax) ;//DEBUG

			for (int i=0; i<pMax; i++) {
				Graphics pg = pjob.getGraphics();
				if (pg != null) {
//						System.out.println(" Print Page = "+i) ;//DEBUG
					PrintCanvas canvas = new PrintCanvas(i+1, pMax, pST, pEN);
					canvas.print(pg);
					pg.dispose();
				}
				pST += LMax ;
				pEN += LMax ;
				if (pEN > reportCnt) pEN = reportCnt ;
			}
			pjob.end();
			StatusPanel.status.setText(" Print complete !") ;
		}

		else if (s.equals("Export Text")) {
			FileDialog exportNote = new FileDialog(frame, "Export html", FileDialog.SAVE) ;
			exportNote.setDirectory(OS.SysPath) ;
			exportNote.setFile("primer.txt") ;
			exportNote.show();
			if (exportNote.getFile() != null) {
				InforBIO.frame.setCursor(Cursor.getPredefinedCursor(Cursor.WAIT_CURSOR)) ;
				OS.SysPath = exportNote.getDirectory() ;
				String fname = exportNote.getDirectory() ;
				fname += exportNote.getFile() ;
				if (OS.OSName.startsWith("Mac") || OS.OSName.equals("UNIX")) {
					if(fileNameCK(exportNote.getFile()) == false) return ;
				}
				if (fname.endsWith(".txt") == false) {
					int p = fname.lastIndexOf(".") ;
					if (p > 0) {
						fname = fname.substring(0,p)+".txt" ;
					} else {
						fname += ".txt" ;
					}
				}
				File theFile = new File(fname);
				if (theFile.canRead()) {				// Overwrite
					if (theFile.canWrite() == false) {	// Check write protect
						StatusPanel.status.setBackground(Color.yellow) ;
						StatusPanel.status.setFont(appCom.boldFontLL) ;
						StatusPanel.status.setText(" Export failed !! ") ;
						InforBIO.frame.setCursor(Cursor.getPredefinedCursor(Cursor.DEFAULT_CURSOR)) ;
						return ;
					}
				}

				//------- Export File --------
				InforBIO.frame.setCursor(Cursor.getPredefinedCursor(Cursor.WAIT_CURSOR)) ;
				try {
					FileWriter fwriter = new FileWriter(fname) ;
					boolean wtF = true ;
					int sp = 0 ;
					int ep = bResult.indexOf("\n", sp) ;
					while (ep > 0) {
						String line = bResult.substring(sp, ep) ;
						if (line.indexOf("SEQUENCE SIZE") >= 0) wtF = false ;
						else if (line.indexOf("ADDITIONAL OLIGOS") >= 0) {
							wtF = true ;
							fwriter.write("\n") ;
						}
						else if (wtF) fwriter.write(line+"\n") ;
						sp = ep+1 ;
						ep = bResult.indexOf("\n", sp) ;
					}
					fwriter.close() ;
					fwriter = null ;
				}
				catch (IOException ie) {
				}
				StatusPanel.status.setText(" Export complete !") ;
			}
		}

		else if(s.equals("Result Help")) {
			openHtml(resultHelp) ;
		}
		else if(s.equals("Sequence Id")) {
			openHtml(primerHelp+"#PRIMER_SEQUENCE_ID") ;
		}
		else if(s.equals("Targets")) {
			openHtml(primerHelp+"#TARGET") ;
		}
		else if(s.equals("Excluded Regions")) {
			openHtml(primerHelp+"#EXCLUDED_REGION") ;
		}
		else if(s.equals("Included Regions")) {
			openHtml(primerHelp+"#INCLUDED_REGION") ;
		}
		else if(s.equals("Product Size Ranges")) {
			openHtml(primerHelp+"#PRIMER_PRODUCT_SIZE_RANGE") ;
		}
		else if(s.equals("Primer Size")) {
			openHtml(primerHelp+"#PRIMER_SIZE") ;
		}
		else if(s.equals("Primer Tm")) {
			openHtml(primerHelp+"#PRIMER_TM") ;
		}
		else if(s.equals("Max Tm Difference")) {
			openHtml(primerHelp+"#PRIMER_MAX_DIFF_TM") ;
		}
		else if(s.equals("GC%")) {
			openHtml(primerHelp+"#PRIMER_GC_PERCENT") ;
		}

/*		else if(s.equals("New Primer")) {
			Thread TRD = new Thread() {
				public void run() {
					newNo++ ;
					Primer2 BLT2 = new Primer2(newNo) ;
				}
			} ;
			TRD.start() ;
		}
*/
		else {
			System.out.println(" Button name error !! ") ;//DEBUG
		}
		InforBIO.frame.setCursor(Cursor.getPredefinedCursor(Cursor.DEFAULT_CURSOR)) ;
	}

	//------ ProductSizeRange Set ------  add 10-00
	private void productSizeRange() {
		String seq = textAreaSEQ.getText().trim() ;
		int seqlng = seq.length();
		for (int i=0; i<seq.length(); i++) {
			if (seq.charAt(i) == '\n') seqlng--;
			else if (seq.charAt(i) == '\r') seqlng--;
			else if (seq.charAt(i) == ' ') seqlng--;
		}
		int st = seqlng - 100;
		int en = seqlng;
		String psr = "";
		while (en > 100) {
			psr += String.valueOf(st)+"-"+String.valueOf(en)+" ";
			st -= 100;
			en -= 100;
		}
		proSiz.setText(psr) ;
	}

	//------ Query Set from Aligned Data ------  13-00 change all
	private void querySet(String align, String opt) {
		int namcnt = 0;
		StringBuffer[] seqBuf = null;

		if (opt.equals("clustal")) {	//.aln file						//10-03
			StringTokenizer strTok = new StringTokenizer(align, "\n");
			String line = strTok.nextToken();
			String firstnam = "";
			int namlng = 0;
			while (strTok.hasMoreTokens()) {
				line = strTok.nextToken();
//				System.out.println(" line = "+line);//DEBUG
				if (line.startsWith("    ")) break;
				if (namcnt == 0) {
					firstnam = line.substring(0,line.lastIndexOf(" ")).trim();
				} else if (line.startsWith(firstnam)) break;
				namcnt++;
				namlng = line.lastIndexOf(" ")+1;
			}
//			System.out.println(" namcnt = "+namcnt);//DEBUG
			seqNams = new String[namcnt];
			alnSeqs = new String[namcnt];
			seqBuf = new StringBuffer[namcnt];
			for (int i=0; i<namcnt; i++) {
				seqBuf[i] = new StringBuffer();
			}
			//----- seq aligned column check -----
			strTok = new StringTokenizer(align, "\n");
			line = strTok.nextToken();
			while (strTok.hasMoreTokens()) {
				for(int i=0; i<namcnt; i++){
					line = strTok.nextToken();
					if (line.startsWith("    ")) {
						if (strTok.hasMoreTokens()) line = strTok.nextToken();
						else break;
					}
					seqNams[i] = line.substring(0,namlng).trim();
					seqBuf[i].append(line.substring(namlng));
				}
			}
		}
		else if (opt.equals("gcg")) {	//.msf file						//10-03
			StringTokenizer strTok = new StringTokenizer(align, "\n");
			String line = strTok.nextToken();
			int namlng = 0;
			while (strTok.hasMoreTokens()) {
				line = strTok.nextToken();
				if (line.startsWith(" Name: ")) {
					int p = line.indexOf(" ",8);
					if(p > namlng) namlng = p;
					namcnt++;
				} else if (line.startsWith("//")) break;
			}
			seqNams = new String[namcnt];
			alnSeqs = new String[namcnt];
			seqBuf = new StringBuffer[namcnt];
			for (int i=0; i<namcnt; i++) {
				seqBuf[i] = new StringBuffer();
			}
			//----- seq aligned column check -----
			while (strTok.hasMoreTokens()) {
				for(int i=0; i<namcnt; i++){
					line = strTok.nextToken();
					seqNams[i] = line.substring(0,namlng);
					for (int j=namlng; j<line.length(); j++) {
						if (line.charAt(j) != ' ') seqBuf[i].append(line.charAt(j));
					}
				}
			}
		}
		else if (opt.equals("gde")) {	//.gde file						//10-03
			StringTokenizer strTok = new StringTokenizer(align, "\n");
			String line = "";
			while (strTok.hasMoreTokens()) {
				line = strTok.nextToken();
				if (line.startsWith("#")) namcnt++;
			}
			seqNams = new String[namcnt];
			alnSeqs = new String[namcnt];
			seqBuf = new StringBuffer[namcnt];
			for (int i=0; i<namcnt; i++) {
				seqBuf[i] = new StringBuffer();
			}
			//----- seq aligned column check -----
			int idx = -1;
			strTok = new StringTokenizer(align, "\n");
			while (strTok.hasMoreTokens()) {
				line = strTok.nextToken();
				if (line.startsWith("#")) {
					idx++;
					seqNams[idx] = line.substring(1);
				} else {
					seqBuf[idx].append(line);
				}
			}
		}
		else if (opt.equals("phylip")) {	//.phy file					//10-03
			StringTokenizer strTok = new StringTokenizer(align, "\n");
			String line = strTok.nextToken();
			String nct = (line.substring(0,6)).trim();//names count
			namcnt = Integer.valueOf(nct).intValue();
			seqNams = new String[namcnt];
			alnSeqs = new String[namcnt];
			seqBuf = new StringBuffer[namcnt];
			for (int i=0; i<namcnt; i++) {
				seqBuf[i] = new StringBuffer();
			}
			//----- seq aligned column check -----
			for (int i=0; i<namcnt; i++) {
				line = strTok.nextToken();
				seqNams[i] = line.substring(0,10).trim();
				for (int k=11; k<line.length(); k++) {
					if (line.charAt(k) != ' ') seqBuf[i].append(line.charAt(k));
				}
			}
			while (strTok.hasMoreTokens()) {
				for (int i=0; i<namcnt; i++) {
					line = strTok.nextToken();
					for (int k=11; k<line.length(); k++) {
						if (line.charAt(k) != ' ') seqBuf[i].append(line.charAt(k));
					}
				}
			}
		}
		else if (opt.equals("pir")) {		//.pir file					//10-03
			StringTokenizer strTok = new StringTokenizer(align, "\n");
			String line = "";
			while (strTok.hasMoreTokens()) {
				line = strTok.nextToken();
				if (line.startsWith(">DL;")) namcnt++;
			}
			seqNams = new String[namcnt];
			alnSeqs = new String[namcnt];
			seqBuf = new StringBuffer[namcnt];
			for (int i=0; i<namcnt; i++) {
				seqBuf[i] = new StringBuffer();
			}
			//----- seq aligned column check -----
			int idx = -1;
			strTok = new StringTokenizer(align, "\n");
			while (strTok.hasMoreTokens()) {
				line = strTok.nextToken();
				if (line.startsWith("*")) continue;
				if (line.startsWith(">DL;")) {
					idx++;
					seqNams[idx] = line.substring(4);
				} else {
					seqBuf[idx].append(line);
				}
			}
		} 
		else return;
		for (int i=0; i<namcnt; i++) {
			alnSeqs[i] = (seqBuf[i].toString()).toUpperCase();
//			System.out.println(seqNams[i]+" = "+alnSeqs[i]);//DEBUG
		}
	}

	private void panelSet() {								//13-00 add
		int namcnt = alnSeqs.length;
		seqID.setText(seqNams[0]);

		//------- data cut by 40seq ----------
		StringBuffer sb = new StringBuffer();
		for (int st=0; st<alnSeqs[0].length(); st+=40) {
			if ((st+40) < alnSeqs[0].length()) {
				sb.append(alnSeqs[0].substring(st, st+40)+"\n") ;
			} else {
				sb.append(alnSeqs[0].substring(st)+"\n") ;
			}
		}
		textAreaSEQ.setText(sb.toString()) ;

		//------ make * line ----------
		StringBuffer astBuf = new StringBuffer();
		for (int j=0; j<alnSeqs[0].length(); j++) {
			String flg = "*";
			for (int i=1; i<namcnt; i++) {
				if (alnSeqs[0].charAt(j) != alnSeqs[i].charAt(j)) {
					flg = " ";
					break;
				}
			}
			astBuf.append(flg);
		}
		String ast = astBuf.toString();

		//------ Excluded Region set -------
		String exr = "";
		int st = 0;
		int ln = 0;
		for (int i=0; i<ast.length(); i++) {
			if (ast.charAt(i) == ' ') {
				if (st == 0) st = i+1;
				ln++;
			} else if ((st != 0) && (ast.charAt(i) == '*')) {
				exr += String.valueOf(st)+","+String.valueOf(ln)+" ";
				st = 0;
				ln = 0;
			}
		}
		if (st != 0) {
			exr += String.valueOf(st)+","+String.valueOf(ln);
		}
		exreg.setText(exr);
//		System.out.println(" ast = "+ast) ;//DEBUG
//		System.out.println(" exr = "+exr) ;//DEBUG
	}

	//------- set primLoc from Primer3 out put data --------
	private void getLocations() {										//13-00 add
		for (int i=0; i<5; i++) {
			primLoc[i][0] = 0;
			primLoc[i][1] = 0;
			primLoc[i][2] = 0;
			primLoc[i][3] = 0;
		}
		StringTokenizer strTok = new StringTokenizer(bResult, "\n");
		String line = strTok.nextToken();
		int idx = 0;
		while (strTok.hasMoreTokens()) {
			line = strTok.nextToken();
			if (line.startsWith("LEFT PRIMER")) {
				primLoc[idx][0] = Integer.valueOf(line.substring(17,22).trim()).intValue()-1;
				primLoc[idx][1] = Integer.valueOf(line.substring(22,27).trim()).intValue();
				primSeq[idx][0] = line.substring(56);
			}
			else if (line.startsWith("RIGHT PRIMER")) {
				primLoc[idx][2] = Integer.valueOf(line.substring(17,22).trim()).intValue()-1;
				primLoc[idx][3] = Integer.valueOf(line.substring(22,27).trim()).intValue();
				primSeq[idx][1] = line.substring(56);
				idx++;
			}
			else if (line.indexOf("LEFT PRIMER",3) > 0) {
				primLoc[idx][0] = Integer.valueOf(line.substring(20,25).trim()).intValue()-1;
				primLoc[idx][1] = Integer.valueOf(line.substring(25,30).trim()).intValue();
				primSeq[idx][0] = line.substring(59);
			}
			else if (line.indexOf("RIGHT PRIMER",3) > 0) {
				primLoc[idx][2] = Integer.valueOf(line.substring(20,25).trim()).intValue()-1;
				primLoc[idx][3] = Integer.valueOf(line.substring(25,30).trim()).intValue();
				primSeq[idx][1] = line.substring(59);
				idx++;
			}
			if(idx == 5) break;
		}
	}

	//------ Open HTML ------
	private void openHtml(String su) {
		try {
			if (OS.ProxyHost.equals("") || su.startsWith("file")) {		//10-02
				url = new URL(su);
			} else {													//10-02
				url = new URL("http", OS.ProxyHost, OS.ProxyPort, su);	//10-02
			}															//10-02
		} catch (java.net.MalformedURLException exc) {
			url = null ;
		}
		HtmlPanel3 HP = new HtmlPanel3() ;
		HP.HtmlPanel3(url, xCnt++, yCnt) ;
		if (xCnt > 40) {
			xCnt = 0 ;
			yCnt++ ;
		}
	}

	//-------------------------
	private boolean fileNameCK(String fnam) {
		boolean rtn = true ;
		int col = 1 ;
		if (Character.isLetter(fnam.charAt(0))) {
			for (int k=1; k<fnam.length(); k++) {
				if (fnam.charAt(k) == '.') break ;
				if (Character.isLetterOrDigit(fnam.charAt(k)) == false) {
					if (fnam.charAt(k) == '-' || fnam.charAt(k) == '_') continue ;
					rtn = false ;
					col = k+1 ;
					break ;
				}
			}
		} else {
			rtn = false ;
		}
		if (rtn == false) {
			appCom.MessageDialog(" File name error !  (Col. "+col+")", 0);
		}
		InforBIO.frame.setCursor(Cursor.getPredefinedCursor(Cursor.DEFAULT_CURSOR)) ;
		return rtn ;
	}

	//------ Clear ALL ------
	private void clearAll() {
		textAreaSEQ.setText("") ;
		textAreaRPT.setText("") ;
		seqF = false ;
		subF = false ;
	}


//  ------------------------------------------
//  --------- Select Sequence Dialog ---------
//  ------------------------------------------
	private boolean SelectSeq() {
		OS.SEQUCOL = OS.seqCol[0] ;
		if (OS.seqCnt == 1) return true ;

		JRadioButton[] selButton = new JRadioButton[OS.seqCnt] ;
		ButtonGroup bg = new ButtonGroup() ;
		SelListener selListener = new SelListener() ;
		for (int i=0; i<OS.seqCnt; i++) {
			if(i==0) selButton[i] = new JRadioButton(OS.seqGene[i], true) ;
			else	 selButton[i] = new JRadioButton(OS.seqGene[i]) ;
			bg.add(selButton[i]);
			selButton[i].addActionListener(selListener);
		}
		Object[] options = { "OK", "CANCEL" };
		int rtn  = JOptionPane.showOptionDialog(Primer.this, (Object[])selButton
												,"Select GENE Name"
												,JOptionPane.DEFAULT_OPTION
												,JOptionPane.QUESTION_MESSAGE
												,null, options, options[0]);
		if (rtn != JOptionPane.OK_OPTION) return false ;
		return true ;
	}
	//----- SelListener class -----
	class SelListener implements ActionListener {
		public void actionPerformed(ActionEvent e) {
			if (e.getActionCommand().equals("OK")) {
				selDialog.dispose();
			} else {
				for (int i=0; i<OS.seqCnt; i++) {
					if (e.getActionCommand().equals(OS.seqGene[i])) {
						OS.SEQUCOL = OS.seqCol[i] ;
					}
				}
			}
		}
	}


	//------ Primer Option Set ------
	private void optionSet() {
		//----------- Apply options ---------------
		if (leftCB.isSelected())
			 OP.setProperty(OP.PRIMER_PICL, "1") ;
		else OP.setProperty(OP.PRIMER_PICL, "0") ;
		if (rightCB.isSelected())
			 OP.setProperty(OP.PRIMER_PICR, "1") ;
		else OP.setProperty(OP.PRIMER_PICR, "0") ;
		OP.setProperty(OP.PRIMER_PICLP, leftPrm.getText()) ;
		OP.setProperty(OP.PRIMER_PICRP, rightPrm.getText()) ;
		OP.setProperty(OP.PRIMER_SEQID, seqID.getText()) ;
		OP.setProperty(OP.PRIMER_TGET , target.getText()) ;
		OP.setProperty(OP.PRIMER_EXREG, exreg.getText()) ;
		OP.setProperty(OP.PRIMER_ICREG, inreg.getText()) ;
		OP.setProperty(OP.PRIMER_PSIZ , proSiz.getText()) ;
		OP.setProperty(OP.PRIMER_SZMIN, sizMin.getText()) ;
		OP.setProperty(OP.PRIMER_SZOPT, sizOpt.getText()) ;
		OP.setProperty(OP.PRIMER_SZMAX, sizMax.getText()) ;
		OP.setProperty(OP.PRIMER_TMMIN, tmMin.getText()) ;
		OP.setProperty(OP.PRIMER_TMOPT, tmOpt.getText()) ;
		OP.setProperty(OP.PRIMER_TMMAX, tmMax.getText()) ;
		OP.setProperty(OP.PRIMER_GCMIN, gcMin.getText()) ;
		OP.setProperty(OP.PRIMER_GCOPT, gcOpt.getText()) ;
		OP.setProperty(OP.PRIMER_GCMAX, gcMax.getText()) ;
		OP.setProperty(OP.PRIMER_MAXTM, tdMax.getText()) ;

		//----------- Set options ---------------
		primOption = "" ;
		if (OP.getProperty(OP.PRIMER_PICL, OP.DEFAULT_PICL).equals("1"))
			primOption += "&MUST_XLATE_PICK_LEFT=1" ;
		if (OP.getProperty(OP.PRIMER_PICR, OP.DEFAULT_PICR).equals("1"))
			primOption += "&MUST_XLATE_PICK_RIGHT=1" ;
		primOption += "&PRIMER_LEFT_INPUT="+OP.getProperty(OP.PRIMER_PICLP, OP.DEFAULT_PICLP) ;
		primOption += "&PRIMER_INTERNAL_OLIGO_INPUT=";
		primOption += "&PRIMER_RIGHT_INPUT="+OP.getProperty(OP.PRIMER_PICRP, OP.DEFAULT_PICRP) ;
//		primOption += "&Pick%20Primers=Pick%20Primers";
		primOption += "&Pick+Primers=Pick+Primers";
		primOption += "&PRIMER_SEQUENCE_ID="+OP.getProperty(OP.PRIMER_SEQID, OP.DEFAULT_SEQID) ;
		primOption += "&TARGET="+OP.getProperty(OP.PRIMER_TGET, OP.DEFAULT_TGET) ;
		primOption += "&EXCLUDED_REGION="+OP.getProperty(OP.PRIMER_EXREG, OP.DEFAULT_EXREG) ;
		String opt = OP.getProperty(OP.PRIMER_PSIZ, OP.DEFAULT_PSIZ) ;
		opt = opt.replace(' ', '+') ; ;
		primOption += "&PRIMER_PRODUCT_SIZE_RANGE="+opt ;
		primOption += "&PRIMER_NUM_RETURN="+OP.getProperty(OP.PRIMER_NOTR, OP.DEFAULT_NOTR) ;
		primOption += "&PRIMER_MAX_END_STABILITY="+OP.getProperty(OP.PRIMER_MASTA, OP.DEFAULT_MASTA) ;
		primOption += "&PRIMER_MAX_MISPRIMING="+OP.getProperty(OP.PRIMER_MAMIS, OP.DEFAULT_MAMIS) ;
		primOption += "&PRIMER_PAIR_MAX_MISPRIMING="+OP.getProperty(OP.PRIMER_PAMAX, OP.DEFAULT_PAMAX) ;
		primOption += "&PRIMER_MIN_SIZE="+OP.getProperty(OP.PRIMER_SZMIN, OP.DEFAULT_SZMIN) ;
		primOption += "&PRIMER_OPT_SIZE="+OP.getProperty(OP.PRIMER_SZOPT, OP.DEFAULT_SZOPT) ;
		primOption += "&PRIMER_MAX_SIZE="+OP.getProperty(OP.PRIMER_SZMAX, OP.DEFAULT_SZMAX) ;
		primOption += "&PRIMER_MIN_TM="+OP.getProperty(OP.PRIMER_TMMIN, OP.DEFAULT_TMMIN) ;
		primOption += "&PRIMER_OPT_TM="+OP.getProperty(OP.PRIMER_TMOPT, OP.DEFAULT_TMOPT) ;
		primOption += "&PRIMER_MAX_TM="+OP.getProperty(OP.PRIMER_TMMAX, OP.DEFAULT_TMMAX) ;
		primOption += "&PRIMER_MAX_DIFF_TM="+OP.getProperty(OP.PRIMER_MAXTM, OP.DEFAULT_MAXTM) ;
		primOption += "&PRIMER_PRODUCT_MIN_TM="+OP.getProperty(OP.PRIMER_PTMIN, OP.DEFAULT_PTMIN) ;
		primOption += "&PRIMER_PRODUCT_OPT_TM="+OP.getProperty(OP.PRIMER_PTOPT, OP.DEFAULT_PTOPT) ;
		primOption += "&PRIMER_PRODUCT_MAX_TM="+OP.getProperty(OP.PRIMER_PTMAX, OP.DEFAULT_PTMAX) ;
		primOption += "&PRIMER_MIN_GC="+OP.getProperty(OP.PRIMER_GCMIN, OP.DEFAULT_GCMIN) ;
		primOption += "&PRIMER_OPT_GC_PERCENT="+OP.getProperty(OP.PRIMER_GCOPT, OP.DEFAULT_GCOPT) ;
		primOption += "&PRIMER_MAX_GC="+OP.getProperty(OP.PRIMER_GCMAX, OP.DEFAULT_GCMAX) ;
		primOption += "&PRIMER_SELF_ANY="+OP.getProperty(OP.PRIMER_SCMP, OP.DEFAULT_SCMP) ;
		primOption += "&PRIMER_SELF_END="+OP.getProperty(OP.PRIMER_SCMPF, OP.DEFAULT_SCMPF) ;
		primOption += "&PRIMER_NUM_NS_ACCEPTED=0&PRIMER_MAX_POLY_X=5"+
						"&PRIMER_INSIDE_PENALTY=&PRIMER_OUTSIDE_PENALTY=0";
		primOption += "&PRIMER_FIRST_BASE_INDEX="+OP.getProperty(OP.PRIMER_FBIDX, OP.DEFAULT_FBIDX) ;
		primOption += "&PRIMER_GC_CLAMP="+OP.getProperty(OP.PRIMER_CGCLP, OP.DEFAULT_CGCLP) ;
		primOption += "&PRIMER_SALT_CONC="+OP.getProperty(OP.PRIMER_SALTC, OP.DEFAULT_SALTC) ;
		primOption += "&PRIMER_DNA_CONC="+OP.getProperty(OP.PRIMER_ORIGC, OP.DEFAULT_ORIGC) ;
		if (OP.getProperty(OP.PRIMER_LIBER, OP.DEFAULT_LIBER).equals("1"))
			primOption += "&PRIMER_LIBERAL_BASE=1" ;
		if (OP.getProperty(OP.PRIMER_SHOWD, OP.DEFAULT_SHOWD).equals("1"))
			primOption += "&MUST_XLATE_PRINT_INPUT=1" ;
		primOption += "&INCLUDED_REGION="+OP.getProperty(OP.PRIMER_ICREG, OP.DEFAULT_ICREG) ;
		primOption += "&PRIMER_START_CODON_POSITION="+OP.getProperty(OP.PRIMER_CODON, OP.DEFAULT_CODON) ;
		opt = OP.getProperty(OP.PRIMER_SQUAL, OP.DEFAULT_SQUAL) ;
		if (opt.equals("")) opt = "+" ;
		primOption += "&PRIMER_SEQUENCE_QUALITY="+opt ;
		primOption += "&PRIMER_MIN_QUALITY="+OP.getProperty(OP.PRIMER_MINSQ, OP.DEFAULT_MINSQ) ;
		primOption += "&PRIMER_MIN_END_QUALITY="+OP.getProperty(OP.PRIMER_MIESQ, OP.DEFAULT_MIESQ) ;
		primOption += "&PRIMER_QUALITY_RANGE_MIN="+OP.getProperty(OP.PRIMER_SQRMI, OP.DEFAULT_SQRMI) ;
		primOption += "&PRIMER_QUALITY_RANGE_MAX="+OP.getProperty(OP.PRIMER_SQRMA, OP.DEFAULT_SQRMA) ;
		primOption += "&PRIMER_WT_TM_LT=1.0&PRIMER_WT_TM_GT=1.0"+
		"&PRIMER_WT_SIZE_LT=1.0&PRIMER_WT_SIZE_GT=1.0&PRIMER_WT_GC_PERCENT_LT=0.0&PRIMER_WT_GC_PERCENT_GT=0.0"+
		"&PRIMER_WT_COMPL_ANY=0.0&PRIMER_WT_COMPL_END=0.0&PRIMER_WT_NUM_NS=0.0&PRIMER_WT_REP_SIM=0.0"+
		"&PRIMER_WT_SEQ_QUAL=0.0&PRIMER_WT_END_QUAL=0.0&PRIMER_WT_POS_PENALTY=0.0"+
		"&PRIMER_WT_END_STABILITY=0.0&PRIMER_PAIR_WT_PRODUCT_SIZE_LT=0.0&PRIMER_PAIR_WT_PRODUCT_SIZE_GT=0.0"+
		"&PRIMER_PAIR_WT_PRODUCT_TM_LT=0.0&PRIMER_PAIR_WT_PRODUCT_TM_GT=0.0&PRIMER_PAIR_WT_DIFF_TM=0.0"+
		"&PRIMER_PAIR_WT_COMPL_ANY=0.0&PRIMER_PAIR_WT_COMPL_END=0.0&PRIMER_PAIR_WT_REP_SIM=0.0"+
		"&PRIMER_PAIR_WT_PR_PENALTY=1.0&PRIMER_PAIR_WT_IO_PENALTY=0.0&PRIMER_INTERNAL_OLIGO_EXCLUDED_REGION="+
		"&PRIMER_INTERNAL_OLIGO_MIN_SIZE=18&PRIMER_INTERNAL_OLIGO_OPT_SIZE=20&PRIMER_INTERNAL_OLIGO_MAX_SIZE=27"+
		"&PRIMER_INTERNAL_OLIGO_MIN_TM=57.0&PRIMER_INTERNAL_OLIGO_OPT_TM=60.0&PRIMER_INTERNAL_OLIGO_MIN_GC=20.0"+
		"&PRIMER_INTERNAL_OLIGO_OPT_GC_PERCENT=&PRIMER_INTERNAL_OLIGO_MAX_GC=80.0&PRIMER_INTERNAL_OLIGO_SELF_ANY=12.00"+
		"&PRIMER_INTERNAL_OLIGO_SELF_END=12.00&PRIMER_INTERNAL_OLIGO_NUM_NS=0&PRIMER_INTERNAL_OLIGO_MAX_POLY_X=5"+
		"&PRIMER_INTERNAL_OLIGO_MAX_MISHYB=12.00&PRIMER_INTERNAL_OLIGO_MIN_QUALITY=0&PRIMER_INTERNAL_OLIGO_SALT_CONC=50.0"+
		"&PRIMER_INTERNAL_OLIGO_DNA_CONC=50.0&PRIMER_IO_WT_TM_LT=1.0&PRIMER_IO_WT_SIZE_LT=1.0"+
		"&PRIMER_IO_WT_SIZE_GT=1.0&PRIMER_IO_WT_GC_PERCENT_LT=0.0&PRIMER_IO_WT_GC_PERCENT_GT=0.0"+
		"&PRIMER_IO_WT_COMPL_ANY=0.0&PRIMER_IO_WT_NUM_NS=0.0&PRIMER_IO_WT_REP_SIM=0.0"+
		"&PRIMER_IO_WT_SEQ_QUAL=0.0" ;
	}


//  --------------------------------------
//  --------- Print Canvas Class ---------
//  --------------------------------------
	class PrintCanvas extends Canvas {
		int x = 72, y = 102;//Print area origin
		int ey = 744;		//Page No print Y
		int fh = 12;		//Font hite
		int pno = 0;		//Page No.
		int pmx = 0;		//Page Max
		int pst = 0;		//Print start data
		int pen = 0;		//Print end data
		public PrintCanvas(int no, int mx, int st, int en) {
			setSize(596, 846);	//A4 size
			pno = no ;
			pmx = mx ;
			pst = st ;
			pen = en ;
		}
		public Dimension getPrefferedSize() {
			return new Dimension(596, 846);	//A4 size
		}       
		public void paint(Graphics g) {
			Rectangle r = getBounds() ;
			g.setColor(Color.white) ;
			g.fillRect(0, 0, r.width, r.height) ;
			g.setColor(Color.black) ;
			g.setFont(appCom.fixedFontS) ;
			for (int i=pst,j=0; i<pen; i++,j++) {
				int yy = fh*j+y ;
				String text =(String)vResult.elementAt(i) ; 
				if (text.equals("<HR>"))
					 g.drawLine(x, yy, x+450, yy);
				else g.drawString(text, x, yy) ;
			}
			g.drawString(String.valueOf(pno)+" / "+String.valueOf(pmx), x+200, ey) ;
//			System.out.println(" Print End ") ;//DEBUG
		}
	}


	class CheckBoxListener implements ActionListener {
		public void actionPerformed(ActionEvent e) {
		}
	}

//  ----- Select Aligned Data -----	10-00
	private void SelectAlignData() {
		importAlign = "ClustalW" ;
		JRadioButton[] selButton = new JRadioButton[2] ;
		ButtonGroup bg = new ButtonGroup() ;
		AlignListener alignListener = new AlignListener() ;
		selButton[0] = new JRadioButton("Import from aligned data in ClustalW", true) ;
		selButton[1] = new JRadioButton("Import Aligned File") ;
		selButton[0].addActionListener(alignListener);
		selButton[1].addActionListener(alignListener);
		bg.add(selButton[0]);
		bg.add(selButton[1]);
		Object[] options = { "OK", "CANCEL" };
		int rtn  = JOptionPane.showOptionDialog(Primer.this, (Object[])selButton
												,"Select Aligned Data"
												,JOptionPane.DEFAULT_OPTION
												,JOptionPane.QUESTION_MESSAGE
												,null, options, options[0]);
		if (rtn != JOptionPane.OK_OPTION) importAlign = "" ;
	}
	class AlignListener implements ActionListener {
		public void actionPerformed(ActionEvent e) {
			if (e.getActionCommand().equals("Import Aligned File")) {
				importAlign = "AlignFile" ;
			} else {
				importAlign = "ClustalW" ;
			}
		}
	}

}
