# Supplementary material for: G-InforBIO: integrated system for microbial genomics
Source: BMC Bioinformatics. 2006 Aug 4;7:368. doi: 10.1186/1471-2105-7-368 (PMC1552091; doi:10.1186/1471-2105-7-368)
Supplement: Additional File 1 — G-InforBIO_Src_V177. Zipped file of the source code of G-InforBIO system [file 1471-2105-7-368-S1.zip › src/JP/AC/nig/wdcm/analysis/PrimerAlignSeq.java]

////////////////////////////////////////////////////////////////
//                                                            //
//   class name : PrimerAlignSeq                              //
//                                                            //
//   history    : 13-00 2006.02.20 K.Koorikawa (HSK)          //
//                                                            //
////////////////////////////////////////////////////////////////
package JP.AC.nig.wdcm.analysis ;

import java.io.* ;
import java.awt.* ;
import java.awt.event.* ;
import java.util.* ;
import javax.swing.* ;
import javax.swing.table.* ;
import JP.AC.nig.wdcm.client.* ;
import JP.AC.nig.wdcm.analysis.* ;

class  PrimerAlignSeq {
//	private JFrame parentFrame ;
	private int wsize = 800, hsize = 600;
	public JFrame frame ;
	private JPanel borderPanel ;
	private JPanel groundPanel ;
	private JPanel mainPanel ;
	private JScrollPane scrollPanel;
	private JPanel buttonPanel ; 

	private String[] buttonString = {"Primer 1",
									 "Primer 2",
									 "Primer 3",
									 "Primer 4",
									 "Primer 5",
									 "Export text",
									 "Exit"} ;
	private JButton[] button = new JButton[buttonString.length] ;
	private ButtonListener buttonListener = new ButtonListener() ;

	private Color bk0 = appCom.back ;
	private Color bk1 = Color.white ;
	private Color bk2 = appCom.lightYellow ;
	private Color bk3 = appCom.waterBlue ;
	private ObjectStore OS = ObjectStore.getInstance() ;

	private String[] seqNams = null;
	private String[] alnSeqs = null;
	private int[][] primLoc = null;
	private String[][] primSeq = null;

	private int seqlng = 0;
	private int seqCnt = 0;
	private int LprimLoc = 0;
	private int LprimLng = 0;
	private int RprimLoc = 0;
	private int RprimLng = 0;
	private String LprimSEQ = "";
	private String RprimSEQ = "";
	private String LprimRSEQ = "";
	private String RprimRSEQ = "";
	private String space = "";
	private String LLL = "";
	private String RRR = "";
	private String scale = "";

	private JTextArea seqTA = new JTextArea();
	private Option OP = Option.getInstance() ;

	public PrimerAlignSeq() {
		if (Primer.importAlign.equals("Cluster")) {
			querySet();
		} else {
			seqNams = Primer.seqNams;
			alnSeqs = Primer.alnSeqs;
		}
		primLoc = Primer.primLoc;
		primSeq = Primer.primSeq;

		seqCnt = seqNams.length;
		seqlng = alnSeqs[0].length();

		StringBuffer sb = new StringBuffer();
		for (int i=0; i<seqlng; i++) sb.append(" ");
		space = sb.toString();

		sb = new StringBuffer();
		for (int i=0; i<(seqlng/10+1); i++) sb.append("----+----0");
		scale = sb.toString();
		scale = scale.substring(0,seqlng);

		frame = new JFrame("Aligned SEQ View of Primer ") ;
		frame.getContentPane().setLayout(new BorderLayout()) ;
		frame.setIconImage(Toolkit.getDefaultToolkit().getImage("InforBIO.jpg"));
		frame.addWindowListener(new frameListener());

		if (seqCnt == 0) {
			System.out.println(" Alined data not found.");
			frame.dispose();
		} 
		hsize = seqCnt*52 + 124;
		if (hsize > 600) hsize = 600;

		initComponents();

//		Dimension screenSize = Toolkit.getDefaultToolkit().getScreenSize() ;
//		frame.setLocation(screenSize.width/2-400+20, screenSize.height/2-300+20) ;
		Point p = InforBIO.frame.getLocationOnScreen();
		frame.setLocation(p.x, p.y);
		frame.setSize(wsize, hsize);
		frame.show() ;
	}

	public void initComponents(){
		groundPanel = new JPanel(new BorderLayout());
		groundPanel.setBorder(appCom.Empty5555_Lowered);
		frame.getContentPane().add(groundPanel, BorderLayout.CENTER) ;

		seqTA.setFont(appCom.fixedFont);
		seqTA.setText(primerSet(0));
		seqTA.setEditable(false) ;
		scrollPanel = new JScrollPane(seqTA);
		scrollPanel.setBorder(appCom.Empty0000);
		groundPanel.add(scrollPanel, BorderLayout.CENTER);

		buttonPanel = new JPanel(new GridLayout(1, buttonString.length));
		buttonPanel.setBorder(appCom.Empty3333) ;
		for (int i=0; i<buttonString.length; i++) {
			button[i] = appCom.CreateControlButton(buttonString[i]) ;
			button[i].setActionCommand(buttonString[i]) ;
			button[i].addActionListener(buttonListener) ;
			buttonPanel.add(button[i]) ;
		}
//		button[0].setBackground(appCom.lightYellow) ;
//		groundPanel.add(buttonPanel, BorderLayout.SOUTH) ;
		frame.getContentPane().add(buttonPanel, BorderLayout.SOUTH) ;
	}

	private String primerSet(int mod) {
		LprimLoc = primLoc[mod][0];
		LprimLng = primLoc[mod][1];
		RprimLng = primLoc[mod][3];
		RprimLoc = primLoc[mod][2]-RprimLng+1;
		if(LprimLng > 0) {
			LprimSEQ = primSeq[mod][0];
			LprimRSEQ = complement(LprimSEQ);
		} else {
			LprimSEQ = " ";
			LprimRSEQ = " ";
		}
		if(RprimLng > 0) {
			RprimRSEQ = primSeq[mod][1];
			RprimSEQ = complement(RprimRSEQ);
		} else {
			RprimSEQ = " ";
			RprimRSEQ = " ";
		}

		StringBuffer sb = new StringBuffer();
		for (int i=0; i<LprimLng; i++) sb.append(">");
		LLL = sb.toString();
		sb = new StringBuffer();

		for (int i=0; i<RprimLng; i++) sb.append("<");
		RRR = sb.toString();
		sb = new StringBuffer();

		for (int i=0; i<LprimLng; i++) sb.append("X");
		String rLLL = sb.toString();
		sb = new StringBuffer();

		for (int i=0; i<RprimLng; i++) sb.append("x");
		String rRRR = sb.toString();
		sb = new StringBuffer();
/*
		System.out.println("\n PrimerSet : Mode = "+mod);//DEBUG
		System.out.println(" Lloc = "+LprimLoc+", Llng = "+LprimLng+", Rloc = "+RprimLoc+", Rlng = "+RprimLng);//DEBUG
		System.out.println(" LprimSEQ = "+LprimSEQ);//DEBUG
		System.out.println(" LprimRSEQ = "+LprimRSEQ);//DEBUG
		System.out.println(" RprimSEQ = "+RprimSEQ);//DEBUG
		System.out.println(" RprimRSEQ = "+RprimRSEQ);//DEBUG
		System.out.println(" LLL = "+LLL+", RRR = "+RRR);//DEBUG
*/
		sb.append(scale+"\n");
		for(int i=0; i<seqCnt; i++) {
			sb.append(seqNams[i]+"\n");
			sb.append(alnSeqs[i]+"\n");

			boolean addF = false;
			String line = space;
			int p1 = alnSeqs[i].indexOf(LprimSEQ);
			if(p1 > 0) {
				int ep = p1+LprimLng;
				line = line.substring(0,p1) + LLL + line.substring(ep);
				addF = true;
			}

			int p2 = alnSeqs[i].indexOf(LprimRSEQ);
			if(p2 > 0) {
				int ep = p2+LprimLng;
				line = line.substring(0,p2) + rLLL + line.substring(ep);
				addF = true;
			}

			int p3 = alnSeqs[i].indexOf(RprimSEQ);
			if(p3 > 0) {
				int ep = p3+RprimLng;
				line = line.substring(0,p3) + RRR + line.substring(ep);
				addF = true;
			}

			int p4 = alnSeqs[i].indexOf(RprimRSEQ);
			if(p4 > 0) {
				int ep = p4+RprimLng;
				line = line.substring(0,p4) + rRRR + line.substring(ep);
				addF = true;
			}
			if (addF) sb.append(line+"\n");
		}
		sb.append(scale+"\n");
		return sb.toString();
	}

	private String complement(String seq) {	//change to GYAKUSOUHOSA
		StringBuffer sb = new StringBuffer();
		for (int i=seq.length()-1; i>=0; i--) {
			if      (seq.charAt(i) == 'A') sb.append('T');
			else if (seq.charAt(i) == 'C') sb.append('G');
			else if (seq.charAt(i) == 'G') sb.append('C');
			else if (seq.charAt(i) == 'T') sb.append('A');
			else 						   sb.append('N');
		}
		return sb.toString();
	}

	//------ SEQ Set from ClustalW Aligned Data ------
	private void querySet() {
		String align = ClustalW.gettextAreaALIGN();
		String opt = OP.getProperty(OP.CLUSTALW_OUTPUT, OP.DEFAULT_OUTPUT);
		int namcnt = 0;
		StringBuffer[] seqBuf = null;
//		System.out.println(" namcnt = "+namcnt);//DEBUG

		if (opt.equals("clustal")) {	//.aln file
			StringTokenizer strTok = new StringTokenizer(align, "\n");
			String line = strTok.nextToken();
			String firstnam = "";
			int namlng = 0;
			while (strTok.hasMoreTokens()) {
				line = strTok.nextToken();
				if (line.startsWith("    ")) break;
				if (namcnt == 0) {
					firstnam = line.substring(0,line.lastIndexOf(" ")).trim();
				} else if (line.startsWith(firstnam)) break;
				namcnt++;
				namlng = line.lastIndexOf(" ")+1;
			}
			seqNams = new String[namcnt];
			alnSeqs = new String[namcnt];
			seqBuf = new StringBuffer[namcnt];
			for (int i=0; i<namcnt; i++) {
				seqBuf[i] = new StringBuffer();
			}
			//----- seq aligned column check -----
			strTok = new StringTokenizer(align, "\n");
			line = strTok.nextToken();
			while (strTok.hasMoreTokens()) {
				for(int i=0; i<namcnt; i++){
					line = strTok.nextToken();
					if (line.startsWith("    ")) {
						if (strTok.hasMoreTokens()) line = strTok.nextToken();
						else break;
					}
					seqNams[i] = line.substring(0,namlng).trim();
					seqBuf[i].append(line.substring(namlng));
				}
			}
		}
		else if (opt.equals("gcg")) {	//.msf file						//10-03
			StringTokenizer strTok = new StringTokenizer(align, "\n");
			String line = strTok.nextToken();
			int namlng = 0;
			while (strTok.hasMoreTokens()) {
				line = strTok.nextToken();
				if (line.startsWith(" Name: ")) {
					int p = line.indexOf(" ",8);
					if(p > namlng) namlng = p;
					namcnt++;
				} else if (line.startsWith("//")) break;
			}
			seqNams = new String[namcnt];
			alnSeqs = new String[namcnt];
			seqBuf = new StringBuffer[namcnt];
			for (int i=0; i<namcnt; i++) {
				seqBuf[i] = new StringBuffer();
			}
			//----- seq aligned column check -----
			while (strTok.hasMoreTokens()) {
				for(int i=0; i<namcnt; i++){
					line = strTok.nextToken();
					seqNams[i] = line.substring(0,namlng);
					for (int j=namlng; j<line.length(); j++) {
						if (line.charAt(j) != ' ') seqBuf[i].append(line.charAt(j));
					}
				}
			}
		}
		else if (opt.equals("gde")) {	//.gde file						//10-03
			StringTokenizer strTok = new StringTokenizer(align, "\n");
			String line = "";
			while (strTok.hasMoreTokens()) {
				line = strTok.nextToken();
				if (line.startsWith("#")) namcnt++;
			}
			seqNams = new String[namcnt];
			alnSeqs = new String[namcnt];
			seqBuf = new StringBuffer[namcnt];
			for (int i=0; i<namcnt; i++) {
				seqBuf[i] = new StringBuffer();
			}
			//----- seq aligned column check -----
			int idx = -1;
			strTok = new StringTokenizer(align, "\n");
			while (strTok.hasMoreTokens()) {
				line = strTok.nextToken();
				if (line.startsWith("#")) {
					idx++;
					seqNams[idx] = line.substring(1);
				} else {
					seqBuf[idx].append(line);
				}
			}
		}
		else if (opt.equals("phylip")) {	//.phy file					//10-03
			StringTokenizer strTok = new StringTokenizer(align, "\n");
			String line = strTok.nextToken();
			String nct = (line.substring(0,6)).trim();//names count
			namcnt = Integer.valueOf(nct).intValue();
			seqNams = new String[namcnt];
			alnSeqs = new String[namcnt];
			seqBuf = new StringBuffer[namcnt];
			for (int i=0; i<namcnt; i++) {
				seqBuf[i] = new StringBuffer();
			}
			//----- seq aligned column check -----
			for (int i=0; i<namcnt; i++) {
				line = strTok.nextToken();
				seqNams[i] = line.substring(0,10).trim();
				for (int k=11; k<line.length(); k++) {
					if (line.charAt(k) != ' ') seqBuf[i].append(line.charAt(k));
				}
			}
			while (strTok.hasMoreTokens()) {
				for (int i=0; i<namcnt; i++) {
					line = strTok.nextToken();
					for (int k=11; k<line.length(); k++) {
						if (line.charAt(k) != ' ') seqBuf[i].append(line.charAt(k));
					}
				}
			}
		}
		else if (opt.equals("pir")) {		//.pir file					//10-03
			StringTokenizer strTok = new StringTokenizer(align, "\n");
			String line = "";
			while (strTok.hasMoreTokens()) {
				line = strTok.nextToken();
				if (line.startsWith(">DL;")) namcnt++;
			}
			seqNams = new String[namcnt];
			alnSeqs = new String[namcnt];
			seqBuf = new StringBuffer[namcnt];
			for (int i=0; i<namcnt; i++) {
				seqBuf[i] = new StringBuffer();
			}
			//----- seq aligned column check -----
			int idx = -1;
			strTok = new StringTokenizer(align, "\n");
			while (strTok.hasMoreTokens()) {
				line = strTok.nextToken();
				if (line.startsWith("*")) continue;
				if (line.startsWith(">DL;")) {
					idx++;
					seqNams[idx] = line.substring(4);
				} else {
					seqBuf[idx].append(line);
				}
			}
		} 
		else return;
		for (int i=0; i<namcnt; i++) {
			alnSeqs[i] = (seqBuf[i].toString()).toUpperCase();
//			System.out.println(seqNams[i]+" = "+alnSeqs[i]);//DEBUG
		}
	}


	class ButtonListener implements ActionListener {
		public void actionPerformed(ActionEvent e) {
			String s = e.getActionCommand() ;
			if (s.equals("Export text")) {
				FileDialog exportNote = new FileDialog(frame, "Export text", FileDialog.SAVE) ;
				exportNote.setDirectory(OS.SysPath) ;
				exportNote.setFile("_primerAlignSeq.txt") ;
				exportNote.show();
				if (exportNote.getFile() != null) {
					OS.SysPath = exportNote.getDirectory() ;
					String fname = exportNote.getDirectory() ;
					fname += exportNote.getFile() ;
					if (OS.OSName.startsWith("Mac") || OS.OSName.equals("UNIX")) {
						if(fileNameCK(exportNote.getFile()) == false) return ;
					}
					if (fname.endsWith(".txt") == false) {
						int p = fname.lastIndexOf(".") ;
						if (p > 0) {
							fname = fname.substring(0,p)+".txt" ;
						} else {
							fname += ".txt" ;
						}
					}
					File theFile = new File(fname);
					if (theFile.canRead()) {				// Overwrite
						if (theFile.canWrite() == false) {	// Check write protect
							StatusPanel.status.setBackground(Color.yellow) ;
							StatusPanel.status.setFont(appCom.boldFontLL) ;
							StatusPanel.status.setText(" Export failed !! ") ;
							return ;
						}
					}
					//------- Export File --------
					InforBIO.frame.setCursor(Cursor.getPredefinedCursor(Cursor.WAIT_CURSOR)) ;
					String wstr = seqTA.getText() ;
					appCom.SaveFile(fname, wstr) ;
					StatusPanel.status.setText(" Export complete !") ;
				}
				StatusPanel.status.setText(" Export text complete !") ;
			} 
			else if (s.equals("Primer 1")) {
				seqTA.setText(primerSet(0));
			}
			else if (s.equals("Primer 2")) {
				seqTA.setText(primerSet(1));
			}
			else if (s.equals("Primer 3")) {
				seqTA.setText(primerSet(2));
			}
			else if (s.equals("Primer 4")) {
				seqTA.setText(primerSet(3));
			}
			else if (s.equals("Primer 5")) {
				seqTA.setText(primerSet(4));
			}
			else if (s.equals("Exit")) {
				Primer.aseqPF = false ;
				frame.dispose() ;
			} 
		}
	}

	private boolean fileNameCK(String fnam) {
		boolean rtn = true ;
		int col = 1 ;
		if (Character.isLetter(fnam.charAt(0))) {
			for (int k=1; k<fnam.length(); k++) {
				if (fnam.charAt(k) == '.') break ;
				if (Character.isLetterOrDigit(fnam.charAt(k)) == false) {
					if (fnam.charAt(k) == '-' || fnam.charAt(k) == '_') continue ;
					rtn = false ;
					col = k+1 ;
					break ;
				}
			}
		} else {
			rtn = false ;
		}
		if (rtn == false) {
			appCom.MessageDialog(" File name error !  (Col. "+col+")", 0);
		}
		return rtn ;
	}

	class frameListener extends WindowAdapter {
		public void windowClosing(WindowEvent e) {
			Primer.aseqPF = false ;
			frame.dispose();
		}
	}
}
