# Supplementary material for: G-InforBIO: integrated system for microbial genomics
Source: BMC Bioinformatics. 2006 Aug 4;7:368. doi: 10.1186/1471-2105-7-368 (PMC1552091; doi:10.1186/1471-2105-7-368)
Supplement: Additional File 1 — G-InforBIO_Src_V177. Zipped file of the source code of G-InforBIO system [file 1471-2105-7-368-S1.zip › src/JP/AC/nig/wdcm/analysis/PrimerServer.java]

////////////////////////////////////////////////////////////////
//                                                            //
//   class name : PrimerServer                                //
//                                                            //
//   history    : 09-00 2003.10.20 K.koorikawa (HSK)          //
//              : 10-02 2004.07.22 K.koorikawa (HSK)          //
//                                                            //
////////////////////////////////////////////////////////////////
package JP.AC.nig.wdcm.analysis ;

import java.awt.* ;
import java.io.* ;
import java.lang.* ;
import java.net.* ;
import java.text.* ;
import java.util.* ;
import JP.AC.nig.wdcm.client.* ;

public class PrimerServer {
	private String result = "" ;
//	private String cgiURL  = "http://www-genome.wi.mit.edu/cgi-bin/primer/primer3_www_results.cgi" ;
//	private String cgiURL  = "http://www.broad.mit.edu/cgi-bin/primer/primer3_www_results.cgi" ;
//	private String cgiURL  = "http://frodo.wi.mit.edu/cgi-bin/primer3/primer3_www_results.cgi" ;
	private String cgiURL  = "http://www.wdcm.nig.ac.jp/cgi-bin/primer3/primer3_www_results.cgi" ;
	private static ObjectStore OS = ObjectStore.getInstance();		//10-02

	public PrimerServer() {
	}

	public String PickPrimer(String seqs, String option) {
		String rtnStr = "" ;
		String line = null ;

		System.out.println(" Primer3 CGI Server : Pick Primers ") ;
/*		StringBuffer sb = new StringBuffer();
		for (int i=0; i<seqs.length(); i++) {
			if (seqs.charAt(i) == '>') sb.append("%3E");
			else if (seqs.charAt(i) == '\r') sb.append("%0D");
			else if (seqs.charAt(i) == '\n') sb.append("%0A");
			else sb.append(seqs.charAt(i));
		}
		String newtbl = "PRIMER_MISPRIMING_LIBRARY=NONE&SEQUENCE="+sb.toString()+option ;
*/
		String newtbl = "PRIMER_MISPRIMING_LIBRARY=NONE&SEQUENCE="+seqs+option ;
//		System.out.println(" CGI Pram = "+newtbl) ;//DEBUG

		URL addr = null;
		BufferedWriter writer = null;
		URLConnection cgi = null;
//		System.out.println(" WRITE STREAM OPEN ") ;//DEBUG
		try {
			if (OS.ProxyHost.equals("")) {								//10-02
				addr = new URL(cgiURL);									//10-02
			} else {													//10-02
				addr = new URL("http", OS.ProxyHost, OS.ProxyPort, cgiURL);//10-02
			}															//10-02
			cgi = addr.openConnection();
			cgi.setUseCaches(false);
			cgi.setRequestProperty("Content-type","text/plain");
			cgi.setDoInput(true);
			cgi.setDoOutput(true);
			writer = new BufferedWriter(new OutputStreamWriter(cgi.getOutputStream(),"SJIS"));
			writer.write(newtbl);
			writer.close();
		} catch (Exception e) {
			try {
				if (writer!=null) writer.close();
			} catch (Exception e2) {}
			appCom.MessageDialog("Pick_Primers_CGI Conect Error !", 0);
			System.out.println("Pick_Primers_CGI Conect Error !");//DEBUG
			System.err.println(e);
			rtnStr = "ERROR: Pick_Primers_CGI conect error ! " ;
			InforBIO.frame.setCursor(Cursor.getPredefinedCursor(Cursor.DEFAULT_CURSOR)) ;
			return rtnStr ;
		}

//		System.out.println(" - Pick_Primer_CGI PROCESS START - ") ;//DEBUG
		rtnStr = "" ;
		BufferedReader reader = null;
		try {
//			FileWriter fwriter = new FileWriter(Primer.resultHtml) ;
			reader = new BufferedReader(new InputStreamReader(cgi.getInputStream(),"SJIS"));
			line = reader.readLine();
			if (line.indexOf("<") < 0) rtnStr += line+"\n" ;
//			System.out.println(" LINE = "+line) ;//DEBUG
			boolean cpF = false ;
			int ps = 0 ;
			int pe = 0 ;
			String text = "" ;
			while (line != null) {
				if (line.indexOf("</pre>") >= 0) {
					break;
				} else if (line.indexOf("<pre>") >= 0) {
					cpF = true ;
					line = reader.readLine() ;
					continue ;
				} else if (cpF == false) {
					line = reader.readLine() ;
					continue ;
				}

				ps = line.indexOf("<") ;
				pe = line.indexOf(">") ;
				if (ps >= 0 || pe >= 0) {
					text = "" ;
					for (int j=0; j<line.length(); j++) {
						char c = line.charAt(j) ;
						if (c=='<') {
							if (j==0 && line.charAt(1)=='<') text += c ;
							else if ((j>0 && line.charAt(j-1)=='<') || 
									 (j<(line.length()-1) && line.charAt(j+1)=='<')) text += c ;
							else cpF = false ;
						} 
						else if (c=='>') {
							if (j==0 && line.charAt(1)=='>') text += c ;
							else if ((j>0 && line.charAt(j-1)=='>') || 
									 (j<(line.length()-1) && line.charAt(j+1)=='>')) text += c ;
							else cpF = true ;
						}
						else if (cpF) text += c ;
					}
					if (text.length() > 0) rtnStr += text+"\n" ;
				} else {
					if (cpF) rtnStr += line+"\n" ;
				}
				line = reader.readLine() ;
//				System.out.println(" LINE = "+line) ;//DEBUG
			}
			reader.close();
			reader = null ;
//			fwriter.close() ;
//			fwriter = null ;
		}
		catch (IOException e) {
			try {
				if (reader!=null) reader.close();
			} catch (IOException e2) {}
			appCom.MessageDialog("Pick_Primers_CGI Return Error !", 0);
			System.out.println("Pick_Primers_CGI RETURN ERROR !");//DEBUG
			System.err.println(e);
			rtnStr = "ERROR: Pick_Primers_CGI return error ! " ;
			InforBIO.frame.setCursor(Cursor.getPredefinedCursor(Cursor.DEFAULT_CURSOR)) ;
		}
//		System.out.println(" PhString = "+rtnStr) ;//DEBUG
		return rtnStr ;
	}

}
