# Supplementary material for: G-InforBIO: integrated system for microbial genomics
Source: BMC Bioinformatics. 2006 Aug 4;7:368. doi: 10.1186/1471-2105-7-368 (PMC1552091; doi:10.1186/1471-2105-7-368)
Supplement: Additional File 1 — G-InforBIO_Src_V177. Zipped file of the source code of G-InforBIO system [file 1471-2105-7-368-S1.zip › src/JP/AC/nig/wdcm/analysis/PromlServerInternal.java]

////////////////////////////////////////////////////////////////
//                                                            //
//   class name : PromlServerInternal                         //
//                                                            //
//   history    : 12-00 2005.09.06 K.Koorikawa (HSK)          //
//                                                            //
////////////////////////////////////////////////////////////////
package JP.AC.nig.wdcm.analysis ;

import java.awt.* ;
import java.io.* ;
import java.net.* ;
import java.lang.* ;
import java.util.* ;
import javax.swing.* ;
import org.omg.CORBA.* ;
import JP.AC.nig.wdcm.client.* ;

public class PromlServerInternal {
	private ObjectStore OS = ObjectStore.getInstance() ;
	private String tempDir = "./";	//OS.jarPath
	private String PROML_exe = "proml" ;
	private String inifile = "Phylogeny.ini" ;

	public PromlServerInternal() {
		try {	
			BufferedReader reader = new BufferedReader(new FileReader(inifile)) ;
			String line = reader.readLine() ;	
			while (line != null) {		
				int col = line.indexOf("=") + 1 ;	
				if (line.startsWith("PROML_EXE")) {	
					PROML_exe = line.substring(col).trim() ;
					break ;	
				}	
				line = reader.readLine() ;	
			}	
			reader.close() ;
			reader = null ;	
		} catch (Exception e) {	
			appCom.MessageDialog("File Read Error !", 0);
			InforBIO.frame.setCursor(Cursor.getPredefinedCursor(Cursor.DEFAULT_CURSOR)) ;
			System.out.println("Error : Phylogeny.ini file not found.") ;
		}	
		if (OS.JavaVer.startsWith("1.1")) tempDir = "";
	}

	public String Proml_TREE(String table) {
		String phString="" ;
		try {
//			System.out.println(" Internal Server : Proml_TREE()") ;
			
			File batFile = new File(tempDir+"PROML.bat") ;
			File inFile	 = new File(tempDir+"infile") ;
			File opFile	 = new File(tempDir+"option") ;
			File phFile	 = new File(tempDir+"outtree") ;
			File otFile  = new File(tempDir+"outfile") ;
			
			FileWriter writer = new FileWriter(inFile) ;
			writer.write(table) ;
			writer.close() ;  writer = null ;
			
			writer = new FileWriter(opFile) ;
			writer.write("y") ;
			writer.close() ;  writer = null ;
			
			if (OS.OSName.equals("Mac")) {	
				String[] command = new String[2] ;
				command[0] = tempDir+PROML_exe ; 
				command[1] = opFile.toString() ;
				System.out.println(" CMD = "+command[0]+" "+command[1]);
				Process process = Runtime.getRuntime().exec(command);
				process.waitFor() ;
			} else if (OS.OSName.equals("MacX") || OS.OSName.equals("UNIX")) {
				writer = new FileWriter(batFile) ;
				writer.write("#!/bin/sh\n") ;	
				writer.write(tempDir+PROML_exe+" < "+opFile.toString()+" > nul") ;
				writer.close() ;  writer = null ;
				System.out.println(" CMD = "+tempDir+PROML_exe+" < "+opFile.toString()+" > nul");
				Process process = Runtime.getRuntime().exec("chmod +x "+batFile.toString()) ;
				process.waitFor() ;	
				process = Runtime.getRuntime().exec(batFile.toString());
				process.waitFor() ;	
			} else {	
				writer = new FileWriter(batFile) ;
				writer.write(PROML_exe+" < "+opFile.toString()+" > nul") ;
				writer.close() ;  writer = null ;
				System.out.println(" CMD = "+PROML_exe+" < "+opFile.toString()+" > nul");
				Process process = Runtime.getRuntime().exec(batFile.toString());
				process.waitFor() ;
			}	

			FileReader reader = new FileReader(phFile) ;
			BufferedReader br = new BufferedReader(reader) ;
			StringBuffer sb = new StringBuffer();	
			for (String line=br.readLine(); line!=null; line=br.readLine()) {
//				phString += line + "\n" ;
				sb.append(line);
			}
			phString = sb.toString();
			reader.close() ;
			reader = null ;

			inFile.delete() ;
			batFile.delete() ;
			phFile.delete() ;
			opFile.delete() ;
			otFile.delete() ;
		} catch (Exception e) {
			appCom.MessageDialog("Proml Error !", 0);
			InforBIO.frame.setCursor(Cursor.getPredefinedCursor(Cursor.DEFAULT_CURSOR)) ;
//			throw new AnalysisException(e.toString()) ;
		}
		return phString ;
	}
}
