# Supplementary material for: G-InforBIO: integrated system for microbial genomics
Source: BMC Bioinformatics. 2006 Aug 4;7:368. doi: 10.1186/1471-2105-7-368 (PMC1552091; doi:10.1186/1471-2105-7-368)
Supplement: Additional File 1 — G-InforBIO_Src_V177. Zipped file of the source code of G-InforBIO system [file 1471-2105-7-368-S1.zip › src/JP/AC/nig/wdcm/analysis/SelfOrganizingMap.java]

////////////////////////////////////////////////////////////////
//                                                            //
//   class name : SelfOrganizingMap                           //
//                                                            //
//   history    : 11-00 2005.01.24 K.Koorikawa (HSK)          //
//              : 12-00 2005.07.21 K.Koorikawa (HSK)          //
//              : 13-00 2006.02.02 K.Koorikawa (HSK)          //
//                                                            //
////////////////////////////////////////////////////////////////
package JP.AC.nig.wdcm.analysis ;

import java.awt.* ;
import java.awt.event.* ;
import java.io.* ;
import java.util.* ;
import java.text.* ;
import javax.swing.* ;
import javax.swing.event.* ;
import javax.swing.table.* ;
import javax.swing.border.* ;
import JP.AC.nig.wdcm.client.* ;

public class SelfOrganizingMap extends JPanel {
	protected int DN;				//Jigen suu
	protected int MO;				//Max of overlap number
	protected int[][] OL;			//overlap number
	protected String[] nucID;
	protected int[][][][] ID;		//Record ID						//12-00
	protected double[][][][] VL;	//Map value
//	protected char[][][] LG;
	protected String[][][] freqColor;	//Freaquncy Map color		//13-00
	protected String[] GenName;
	protected int GenMax = 0;

	private int gmax = 1000;
	private String gnam = "";
	private String gloc = "";
	private int PaintControl = 999;
	private TimeCourseFrame tcf;
	private String searchKey = "";

	private boolean searchF = false;
	private boolean confidF = false;							//12-00
	private double avDistance = 0.0;	//Distance Average		//12-00
	private double sdDistance = 0.0;	//Distance HyoujunHensa	//12-00
	private int[][] confValu = null;							//12-00

//	private JPanel gPanel = null;
	private JLabel lb = new JLabel("Genome Name View");
	private JLabel sg = new JLabel("Select Genome ");
	private JLabel ig = new JLabel("Input Location ");
	private JTextField tf = new JTextField("");//Search Location
	private JButton sb = new JButton("Search");
	private JButton cb = new JButton("Clear");
	private JButton ad = new JButton("Addon Fasta");
	private JButton[] b;	//Value change buttons
	private JButton ndo = new JButton("Review");
	private JButton rf = new JButton("Refine");					//12-00
	private JButton el = new JButton("Element Name List");		//12-00
	private JButton af = new JButton("All Frequency Map");		//13-00
	private JButton zi = new JButton("Zoom IN");				//13-00
	private JButton zo = new JButton("Zoom OUT");				//13-00
	private JButton ev = new JButton("Evaluation List");		//13-00
	private boolean chbF = true;
	private genComboBox genCB;

	private Color C0 = new Color(0x000080);	//Frame color = navy
	private Color C1 = Color.white;
	private Color C2 = new Color(0xf0ffff);	//Map back color 
	private String C3 = "f0ffff";//Non Data color	//beige:f5f5dc

	private Font plainFontSS = new Font("Arial", Font.PLAIN, 9);
	private Font plainFontS = new Font("Arial", Font.PLAIN, 10);
	private Font plainFont  = new Font("Arial", Font.PLAIN, 12);

	private char[][] clkF = null;								//12-00
	protected int MX, MY;
	private int CX, CY, DX, DY, EX, EY;

	private int BDD = 16;	//Base Cell size
	private int DD = 16;	//Cell size
	private int SS = 4;		//Moji size
	private int marginX = 10;
	private int marginY = 30;
	private int graphHeight = 280;
	private int psizX = 500;
	private int psizY = 500;

	private int rx = DD + marginX;
	private int ry = DD + marginY;
	private int sx = DD + DD/SS + marginX;
	private int sy = DD + DD + marginY -2;
	private int scale = 1;
//	private float pscal = 0;

	private static SelfOrganizingMap instance = null;			//13-00
	private static SomAllFrequencyMap SAFM = null;				//13-00
	protected boolean allmapF = false;							//13-00
	private static SomEvaluationList SEL = null;				//13-00
	protected boolean evaluatF = false;							//13-00

	public static SelfOrganizingMap getInstance() {
		return instance ;
	}
	public JPanel getPanel() {
		return this;
	}
	public SelfOrganizingMap(int mx, int my, int[][] overlap, int[][][][] id, int datanum, //12-00
//			double[][][][] value, int Max_overlap, char[][][] largeFlag, Vector nucid, String[] gennam) {
			double[][][][] value, int Max_overlap, String[][][] fColor, Vector nucid, String[] gennam) {//13-00
//		System.out.println(" Make Map Start");//DEBUG
		super(new BorderLayout(), true) ;
		instance = this ;

		MX = mx;		//Xsize
		MY = my;		//Ysize
		OL = overlap;	//overlap number = number of objects classified
		DN = datanum;	//Jigen suu
		ID = id;		//Record ID = Locatin name and Genome name
		VL = value;		//Map value
		MO = Max_overlap;	//Max of overlap number
//		LG = largeFlag; 	//char'1'-'4'
		freqColor = fColor;	//Freaquncy Map color		//13-00
		GenName = gennam;	//Genome Name
		GenMax = GenName.length;//Genome Count
		int GY = DN/16;		//change buttons row count
		if (DN%16 > 0) GY++;

		int psizX = (mx+2)*DD + marginX*2;
		int psizY = (my+2)*DD + marginY*4 + GY*18;
		if(psizX < 450) psizX = 450;
//		if(psizY < 400) psizY = 400;
		this.setPreferredSize(new Dimension(psizX, psizY)) ;
		this.setLayout(null);
		this.setBackground(C1);

/*		System.out.println(" GenMax = "+GenMax);//DEBUG
		for (int k=0; k<GenMax; k++) {
			System.out.println(" GenName = "+GenName[k]);//DEBUG
		}*/

		nucID = new String[DN];
		for(int i=0; i<DN; i++) {
			nucID[i] = (String)nucid.elementAt(i);
		}
		clkF = new char[MY][MX];								//12-00

		this.add(lb);
		lb.setBounds(25, 8, 400, 18);	// lb :"OVERLAP" Label (240, 11, 150, 18)
		lb.setFont(plainFont);
		lb.setBackground(C0);
//		lb.setForeground(Color.white);
//		lb.setVisible(true);

		//--------------------------------------------------------
//		g.drawString(inputCommand, 10, 25);	//"Input Gene name"
		int LY = MY*DD+marginY*2+10;

		if(GenMax > 0) {
			this.add(sg);
			sg.setBounds(10, LY, 110, 18);	// sg :"Select Genome" Label
			sg.setFont(plainFont);
			sg.setBackground(C0);

			genCB = new genComboBox();
			this.add(genCB);
			genCB.setBounds(100, LY, 310, 18);	// genCB :Genome name ComboBox
		}

		this.add(ig);
		ig.setBounds(10, LY+22, 110, 18);	// ig :"Input Location name" Label
		ig.setFont(plainFont);
		ig.setBackground(C0);

		this.add(tf);
		tf.setBounds(100, LY+22, 100, 18);	// tf :Location TextField
		tf.addActionListener(new ActionListener() {
			public void actionPerformed(ActionEvent e) {
				tf_actionPerformed();
			}
		});
		tf.setText(searchKey);						//12-00

		this.add(sb);
		sb.setBounds(205, LY+21, 100, 18);	// sb :"Search" Button
		sb.setFont(plainFontS);
		sb.setMargin(new Insets(0,0,0,0));
		sb.addActionListener(new ActionListener() {
			public void actionPerformed(ActionEvent e) {
				tf_actionPerformed();
			}
		});

		this.add(rf);						//12-00 add
		rf.setBounds(310, LY+21, 100, 18);	// rf :"Refine" Button
		rf.setFont(plainFontS);
		rf.setMargin(new Insets(0,0,0,0));
		rf.addActionListener(new ActionListener() {
			public void actionPerformed(ActionEvent e) {
				rf_actionPerformed(e);
			}
		});

		//------------------- view buttons --------------------
		if(GenMax > 0) {
			this.add(ad);
			ad.setBounds(10, LY+44, 130, 18);	// ad :"Addon Fasta" Button
			ad.setFont(plainFontS);
			ad.setMargin(new Insets(0,0,0,0));
			ad.addActionListener(new ActionListener() {
				public void actionPerformed(ActionEvent e) {
	//				ad_actionPerformed(e);
					SOM.adon.doClick();
					ev.setEnabled(true);					//13-00
//					sb.doClick();//Search button
				}
			});

			this.add(ev);						//13-00 add
			ev.setBounds(145, LY+44, 130, 18);  // ev : "Evaluation List" Button 
			ev.setActionCommand("Evaluat");
			ev.setFont(plainFontS);
			ev.setMargin(new Insets(0,0,0,0));
			if (SOM.addFF == false) ev.setEnabled(false);
			ev.addActionListener(new ActionListener(){
				public void actionPerformed(ActionEvent e) {
					switch_actionPerformed(e.getActionCommand());
				}
			});

			this.add(el);						//12-00 add
			el.setBounds(280, LY+44, 130, 18);	// el :"Element Name List" Button
			el.setFont(plainFontS);
			el.setMargin(new Insets(0,0,0,0));
			el.addActionListener(new ActionListener() {
				public void actionPerformed(ActionEvent e) {
					el_actionPerformed(e);
				}
			});

			//------------------- ZOOM buttons --------------------
			this.add(af);						//13-00 add
			af.setBounds(10, LY+67, 130, 18);	// af :"All Frequency Map" Button
			af.setActionCommand("AllMap");
			af.setFont(plainFontS);
			af.setMargin(new Insets(0,0,0,0));
			af.addActionListener(new ActionListener() {
				public void actionPerformed(ActionEvent e) {
					switch_actionPerformed(e.getActionCommand());
				}
			});

			this.add(zi);						//13-00 add
			zi.setBounds(145, LY+67, 85, 18);	// zi : "Zoom IN" Button 
			zi.setActionCommand("ZoomIn");
			zi.setEnabled(false);
			zi.setFont(plainFontS);
			zi.setMargin(new Insets(0,0,0,0));
			zi.addActionListener(new ActionListener(){
				public void actionPerformed(ActionEvent e) {
					switch_actionPerformed(e.getActionCommand());
				}
			});

			this.add(zo);						//13-00 add
			zo.setBounds(235, LY+67, 85, 18);	// zo :"Zoom OUT" Button
			zo.setActionCommand("ZoomOut");
			zo.setFont(plainFontS);
			zo.setMargin(new Insets(0,0,0,0));
			zo.addActionListener(new ActionListener() {
				public void actionPerformed(ActionEvent e) {
					switch_actionPerformed(e.getActionCommand());
				}
			});

			this.add(ndo);
			ndo.setBounds(325, LY+67, 85, 18);  // ndo : "Review" Button 
			ndo.setActionCommand("999");
			ndo.setFont(plainFontS);
			ndo.setMargin(new Insets(0,0,0,0));
			ndo.addActionListener(new ActionListener(){
				public void actionPerformed(ActionEvent e) {
					switch_actionPerformed(e.getActionCommand());
				}
			});

			//------------------- change buttons --------------------
			int BY = MY*DD+marginY*2+100;		//13-00
			int i = 0;
			b = new JButton[DN];
			for(int j=0; j<GY; j++) {	//Value change buttons
				for(int k=0; k<16; k++) {
					if(i >= DN) break;
					b[i] = new JButton(Integer.toString(i+1));
					b[i].setBounds(k*25+marginX, BY+j*17, 24, 16);
					b[i].setFont(plainFontS);
					b[i].setMargin(new Insets(0,0,0,0));
					b[i].setToolTipText(nucID[i]);
					b[i].setActionCommand(Integer.toString(i+1));
					b[i].addActionListener(new ActionListener(){
						public void actionPerformed(ActionEvent e){
							switch_actionPerformed(e.getActionCommand());
						}
					});
					this.add(b[i]);
					i++;
				}
			}

			//--------------------------------------------------------
			this.addMouseListener(new MouseAdapter() {
				public void mousePressed(MouseEvent e) {
					this_mousePressed(e);
				}
				public void mouseReleased(MouseEvent e) {
					this_mouseReleased(e);
				}
			});
			this.addMouseMotionListener(new MouseMotionAdapter() {
				public void mouseDragged(MouseEvent e) {
					this_mouseDragged(e);
				}
			});
		}
		this.setVisible(true);
	}
	private class genComboBox extends JComboBox {
		public genComboBox() {
			super() ;
			for (int i=0; i<GenMax; i++) {
				if (GenName[i] != null) {
					if (GenName[i].indexOf(":") > 0) {			//13-00
						String g1 = GenName[i].substring(0,GenName[i].indexOf(":"));//13-00
						if (i == 0) {							//13-00
							addItem(g1);						//13-00
						} else {								//13-00
							if (GenName[i-1].indexOf(":") > 0) {//13-00
								String g2 = GenName[i-1].substring(0,GenName[i-1].indexOf(":"));//13-00
								if (!(g1.equals(g2))) addItem(g1);//13-00
							} else {							//13-00
								addItem(g1);					//13-00
							}									//13-00
						}										//13-00
					} else {
						addItem(GenName[i]);					//12-00
					}
				}
			}
			setMaximumRowCount(16);
			setBackground(Color.white);
//			setFont(appCom.boldFont);
		}
	}
	public void SomMapClear() {									//12-00
//		System.out.println(" Som Map Clear ");//DEBUG
		this.remove(lb);
		if(GenMax > 0) {
			this.remove(ad);
			this.remove(sg);
			this.remove(genCB);
		}
		this.remove(ig);
		this.remove(tf);
		this.remove(sb);
		this.remove(rf);
		this.remove(ndo);
		this.remove(el);
		for(int i=0; i<b.length; i++) {
			this.remove(b[i]);
		}
		this.removeAll();
	}
	public void reView() {
		ndo.doClick();		//"Review" Button
	}
	public void search() {										//13-00 add
		sb.doClick();	//Search button
	}

	// ------------- BUTTON ACTIONS ---------------------
	void switch_actionPerformed(String s) {//"The number of genes classified" Button
//		System.out.println(" switch_actionPerformed : "+s);//DEBUG
		gnam = "";
		gloc = "";
		clkF = new char[MY][MX];								//12-00
		searchF = false;
		confidF = false;										//12-00
//		String s = e.getActionCommand();
		if(s.equals("999")) {//Nomal view or Search view
			PaintControl = Integer.parseInt(s);
			if(SOM.viewMode.equals("Genome")) {
				lb.setText("Genome Name View");
			} else if(SOM.viewMode.equals("Overlap")){			//12-00
				lb.setText("Overlap View");
			} else if(SOM.viewMode.equals("Confidence")){		//12-00 add
				lb.setText("Confidence View");
				confidF = true;
				avDistance = 0.0;
				sdDistance = 0.0;
				confValu = new int[MX][MY];
				String snam = (String)genCB.getSelectedItem();
//				System.out.println(" SNAM = "+snam);//DEBUG
				int rcnt = 0;
				for(int y=0; y<MY; y++) {
					for(int x=0; x<MX; x++) {
						confValu[x][y] = 0;
//						System.out.println(" OL("+x+","+y+") = "+OL[x][y]);//DEBUG
						for(int k=0; k<OL[x][y]; k++) {	//Loop by Overlap
							String genam = GenName[ID[x][y][k][0]];
							if(!(genam.equals(snam))) {
								avDistance += SomViewer.distance[x][y][k];
								rcnt++;
							}
						}
					}
				}
				avDistance /= rcnt;
				for(int y=0; y<MY; y++) {
					for(int x=0; x<MX; x++) {
						for(int k=0; k<OL[x][y]; k++) {	//Loop by Overlap
							String genam = GenName[ID[x][y][k][0]];
							if(!(genam.equals(snam))) {
								double ww = SomViewer.distance[x][y][k] - avDistance;
								sdDistance += ww * ww;
							}
						}
					}
				}
				sdDistance /= rcnt-1;
				sdDistance = Math.sqrt(sdDistance);
//				System.out.println(" AV = "+avDistance+", SD = "+sdDistance);//DEBUG
				for(int y=0; y<MY; y++) {
					for(int x=0; x<MX; x++) {
						for(int k=0; k<OL[x][y]; k++) {	//Loop by Overlap
							String genam = GenName[ID[x][y][k][0]];
							if(genam.equals(snam)) {
								double ww = SomViewer.distance[x][y][k] - avDistance;
								ww = Math.abs(ww) / sdDistance;
								int val = 0;
								if (ww < 2.0) val = 3;
								else if (ww < 3.0) val = 2;
								else val = 1;
								if (val > confValu[x][y]) confValu[x][y] = val;
//								System.out.println(" CONF("+x+","+y+") = "+val+" : "+ww);//DEBUG
							}
						}
					}
				}
			}
			repaint();
		} else if(s.equals("Evaluat")) {						//13-00 add
			if (allmapF) {
				SEL.frame.toFront();
			} else {
				SEL = new SomEvaluationList();
				evaluatF = true;
			}
		} else if(s.equals("AllMap")) {							//13-00 add
			if (allmapF) {
				SAFM.frame.toFront();
			} else {
				SAFM = new SomAllFrequencyMap();
				allmapF = true;
			}
		} else if(s.equals("ZoomIn")) {							//13-00 add
			scale = scale/2;
			if (scale <= 1) {
				scale = 1;
				zi.setEnabled(false);
			}
			zo.setEnabled(true);
			DD = BDD / scale;
			repaint();
		} else if(s.equals("ZoomOut")) {						//13-00 add
			scale = scale*2;
			if (BDD/scale <= 1) {
				scale = BDD;
				zo.setEnabled(false);
			}
			zi.setEnabled(true);
			DD = BDD / scale;
			repaint();
		} else {		//Item No. Button
			PaintControl = Integer.parseInt(s)-1;
			lb.setText("Element-"+s+" = "+nucID[PaintControl]);	//13-00
			repaint();
		}
	}

	void tf_actionPerformed() {		//"Search" Button or TextField Enter
		gloc = tf.getText();//Search Locatin
		gnam = (String)genCB.getSelectedItem();						//12-00
		clkF = new char[MY][MX];									//12-00
		searchF = false;
		confidF = false;											//12-00
		geneSearch(gloc, gnam, "S");								//12-00
	}

	void cb_actionPerformed(ActionEvent e) {//"Clear" Button
		tf.setText("");
		lb.setText("");
		gnam = "";
		gloc = "";
		clkF = new char[MY][MX];									//12-00
		searchF = false;
		confidF = false;											//12-00
//		lb.setText("OVERLAP");
//		repaint();
	}

	//---- Search Genome Name of Glid ----
	public String[] getGenNames(int x, int y) {				//13-00 add
		String[] genam = new String[OL[x][y]];
		for(int k=0; k<OL[x][y]; k++) {	//Loop by Overlap
			genam[k] = GenName[ID[x][y][k][0]];
		}
		return genam;
	}

	public void geneSearch(int idx) {	//"Search by Genome idx"
		genCB.setSelectedIndex(idx);
		gnam = (String)genCB.getSelectedItem();						//12-00
//		geneSearch("", gnam, "S");									//12-00
	}
	void geneSearch(String iloc, String inam, String mode) {	//"Search" Button	//12-00
		Graphics g = this.getGraphics();
		paint(g);
		String snam = inam;
		searchKey = iloc;
		searchF = true;
//		System.out.println(" geneSearch start : "+mode);//DEBUG

		int sx = DD + DD/SS + marginX;
		int sy = DD + DD + marginY -2;
		String s = "";
		boolean existFlag = false;

		StringTokenizer tokenStr = new DelimStringTokenizer(snam, ",");//12-00
		int colMax = tokenStr.countTokens();						//12-00
		String[] snams = new String[colMax];						//12-00
		for (int i=0; i<colMax; i++){								//12-00
			snams[i] = tokenStr.nextToken();						//12-00
//			System.out.println(" snams = "+snams[i]);//DEBUG
		}															//12-00

//		Color ocolor = g.getColor();
		g.setFont(plainFontSS);

		int gno = 0;
		for(int x=0; x<MX; x++) {
			for(int y=0; y<MY; y++) {
				clkF[y][x] = 'N';								//12-00
				if (mode.equals("R")) {	//Refine				//12-00 add
//					System.out.println(" mod = "+mode+", col = "+colMax+", X = "+x+", Y = "+y);//DEBUG
					if (colMax > 1) {	//Multi Genome Search
						boolean fiend = false;
						for (int i=0; i<colMax; i++){
							fiend = false;
							for(int k=0; k<OL[x][y]; k++) {	//Loop by Overlap
								String genam = GenName[ID[x][y][k][0]];
								if (genam.indexOf(":") > 0)		//13-00
									genam = genam.substring(0,genam.indexOf(":"));//13-00
								if(genam.equals(snams[i])) {
									fiend = true;
									break;
								}
							}
							if (fiend == false) break;
						}
						if (fiend) {	//All Genome Name found
							g.setColor(Color.red);
							g.fill3DRect(DD*(x+1)+marginX, DD*(y+1)+marginY, DD, DD,true);
							g.setColor(Color.white);
							g.drawString(Integer.toString(OL[x][y]), DD*x+sx, DD*y+sy);
							s += "("+x+","+y+") ";
							existFlag = true;
							clkF[y][x] = 'S';
						}
					} else {	//Single Genome Search by Refine
						boolean fiend = false;
						for(int k=0; k<OL[x][y]; k++) {	//Loop by Overlap
							String genam = GenName[ID[x][y][k][0]];
							if (genam.indexOf(":") > 0)			//13-00
								genam = genam.substring(0,genam.indexOf(":"));//13-00
//							System.out.println(" genam = "+genam);//DEBUG
							if(genam.equals(snams[0])) {
								fiend = true;
							} else {
								fiend = false;
								break;
							}
						}
						if (fiend) {	//All Genome Name found
							g.setColor(Color.red);
							g.fill3DRect(DD*(x+1)+marginX, DD*(y+1)+marginY, DD, DD,true);
							g.setColor(Color.white);
							g.drawString(Integer.toString(OL[x][y]), DD*x+sx, DD*y+sy);
							s += "("+x+","+y+") ";
							existFlag = true;
							clkF[y][x] = 'S';
						}
					}
				} else {	//Search								//12-00
					for(int k=0; k<OL[x][y]; k++) {	//Loop by Overlap
						int st = ID[x][y][k][1];					//12-00
						int en = ID[x][y][k][2];					//12-00
						String genam = GenName[ID[x][y][k][0]];		//12-00
						if (genam.indexOf(":") > 0)					//13-00
							genam = genam.substring(0,genam.indexOf(":"));//13-00
//						System.out.println(" LOC = "+iloc+" Gnam = "+gneam+", Snam = "+snam);//DEBUG
						if(genam.equals(snam)) {
							if(iloc.length() > 0) {	//Location Check
								String ssloc = iloc;
								String seloc = iloc;
								int p = iloc.indexOf("-");
								if (p > 0) {
									ssloc = iloc.substring(0,p);
									seloc = iloc.substring(p+1);
								} else {
									p = iloc.indexOf("..");
									if (p > 0) {
										ssloc = iloc.substring(0,p);
										seloc = iloc.substring(p+2);
									}
								}
								int loc = Integer.valueOf(ssloc).intValue();
								if(loc >= st && loc <= en) {
									g.setColor(Color.red);
									g.fill3DRect(DD*(x+1)+marginX, DD*(y+1)+marginY, DD, DD, true);
									g.setColor(Color.white);
									g.drawString(Integer.toString(OL[x][y]), DD*x+sx, DD*y+sy);
									s += "("+x+","+y+") ";
									existFlag = true;
									clkF[y][x] = 'S';		//12-00
									break;
								} else {
									loc = Integer.valueOf(seloc).intValue();
									if(loc >= st && loc <= en) {
										g.setColor(Color.red);
										g.fill3DRect(DD*(x+1)+marginX, DD*(y+1)+marginY, DD, DD, true);
										g.setColor(Color.white);
										g.drawString(Integer.toString(OL[x][y]), DD*x+sx, DD*y+sy);
										s += "("+x+","+y+") ";
										existFlag = true;
										clkF[y][x] = 'S';	//12-00
										break;
									}
								}
							}
							else {	//Genome Name only
								g.setColor(Color.red);
								g.fill3DRect(DD*(x+1)+marginX, DD*(y+1)+marginY, DD, DD,true);
								g.setColor(Color.white);
								g.drawString(Integer.toString(OL[x][y]), DD*x+sx, DD*y+sy);
								s += "("+x+","+y+") ";
								existFlag = true;
								clkF[y][x] = 'S';			//12-00
								break;
							}
						}
					}
				}
			}
		}

		if(!existFlag) {
			lb.setText(iloc+": No location are classified!");
		} else {
			lb.setText(s);
		}
//		g.setColor(ocolor);
	}

	void rf_actionPerformed(ActionEvent e) {//Refine Button			//12-00 add
		if(tf.getText().length() > 0) {
			if (gloc.length() > 0)
				 gloc += ","+tf.getText();//Search Locatin
			else gloc = tf.getText();
		}
		if(GenMax > 0) {
			if (gnam.equals(""))
				 gnam = (String)genCB.getSelectedItem();
			else {
				String wnam = (String)genCB.getSelectedItem();
				if (gnam.indexOf(wnam) < 0) gnam += ","+wnam;
			}
		}
//		System.out.println(" Refine GNam = "+gnam);//DEBUG
		clkF = new char[MY][MX];
		searchF = false;
		geneSearch(gloc, gnam, "R");
	}

	void el_actionPerformed(ActionEvent e) {//Element Name List Button	//12-00 add
		int over = 0;
		for(int x=0; x<MX; x++) {
			for(int y=0; y<MY; y++) {
				if (clkF[y][x] == 'S') {
					over += OL[x][y];
				}
			}
		}
		if (over == 0) {
			appCom.StatusMessage(" Plese select any glid !", 2);
			return;
		}

		int[][] id = new int[over][3];
		double[][] value = null;
		int i = 0;
		double maxValue = 0;

		//---------- Alound Genome names count ------------
		int[] genCnt = new int[GenMax];
		for (int k=0; k<GenMax; k++) {
			genCnt[k] = 0;
		}

		if (VL != null) value = new double[over][DN];
		for(int x=0; x<MX; x++) {
			for(int y=0; y<MY; y++) {
				if (clkF[y][x] == 'S') {
					for(int z=0; z<OL[x][y]; z++) {
						id[i] = ID[x][y][z];		//@@@@
						if (VL != null) {
							for(int j=0; j<DN; j++){
								value[i][j] = VL[x][y][z][j];	//@@@@
								if(Math.abs(value[i][j]) != 999)
									maxValue = Math.max(Math.abs(value[i][j]), maxValue);
							}
						}
						i++;
						String gid = GenName[ID[x][y][z][0]];	//12-00
						for (int k=0; k<GenMax; k++) {
							if ((GenName[k] != null) &&			//12-00
								(GenName[k].equals(gid))) {
								genCnt[k]++;
								break;
							}
						}
					}
				}
			}
		}
		String coord = "Selected Location ";	//@@@@
		maxValue = Math.floor(maxValue) + 1;	//@@@@

		//---------- Element Name List ------------
//		System.out.println(" Element Name List ");//DEBUG
		tcf = new TimeCourseFrame(id, value, maxValue, coord, nucID, GenName, genCnt);
	}


	//------------------------- PAINT MAIN -------------------------
	public void paint(Graphics g) {
		super.paint(g);
//		System.out.println(" Map pain start ");//DEBUG
//		Color ocolor = g.getColor();
		g.setFont(plainFontSS);
		rx = DD + marginX;
		ry = DD + marginY;
		sx = DD + DD/SS + marginX;
		sy = DD + DD + marginY -2;

		//-------------- Map back color paint ---------------
		g.setColor(C2);
		g.fillRect(DD+marginX, marginY, DD*MX, DD*(MY+2));
		g.fillRect(marginX, DD+marginY, DD*(MX+2), DD*MY);

		//-------------- Map-cell description ---------------
//		System.out.println(" SCALE = "+scale+", DD = "+DD);//DEBUG
		String ss = lb.getText();
		for(int y=0; y<MY; y++) {
			for(int x=0; x<MX; x++) {
				g.setColor(new Color(getColorNum(x, y)));
				if (searchF) {
					String pp = "("+x+","+y+")";
					if (ss.indexOf(pp) >= 0) g.setColor(Color.red);
				}
				if(OL[x][y] > 0) {
					g.fill3DRect(DD*x+rx, DD*y+ry, DD, DD, true);
					if (scale == 1) {							//13-00
						if (g.getColor().equals(Color.white))	//13-00
							 g.setColor(Color.gray);			//13-00
						else g.setColor(Color.white);
						g.drawString(Integer.toString(OL[x][y]), DD*x+sx, DD*y+sy);
					}
				} else {
//					g.setColor(Color.white);
					g.fill3DRect(DD*x+rx, DD*y+ry, DD, DD, false);
				}
			}
		}

		//--------------X/Y scale description ---------------
		g.setColor(C0);
		for(int x=1; x<=MX; x++) {	// X-scale description
			g.drawRect(DD*x+marginX, marginY, DD, DD);
			g.drawRect(DD*x+marginX, DD*(MY+1)+marginY, DD, DD);
			if (scale == 1) {						//13-00
				g.drawString(Integer.toString(x-1), DD*x+DD/SS+marginX, DD+marginY-3);	
				g.drawString(Integer.toString(x-1), DD*x+DD/SS+marginX, DD*(MY+1)+DD+marginY-3);
			}
		}

		for(int y=1; y<=MY; y++) {	// Y-scale description
			g.drawRect(marginX, DD*y+marginY, DD, DD);
			g.drawRect(DD*(MX+1)+marginX, DD*y+marginY, DD, DD);
			if (scale == 1) {						//13-00
				g.drawString(Integer.toString(y-1), DD/SS+marginX, DD*y+DD+marginY-3);
				g.drawString(Integer.toString(y-1), DD*(MX+1)+DD/SS+marginX, DD*y+DD+marginY-3);
			}
		}
//		g.setColor(ocolor);
	}

	int getColorNum(int x, int y) {
		String s = null;
		if(PaintControl == 999) {
			if(SOM.viewMode.equals("Genome") || SOM.viewMode.equals("Confidence")) {//12-00
				if (confidF && (confValu[x][y] > 0)) {					//12-00
					switch(confValu[x][y]) {	//Confidence Value
						case 1: s = "ffc0cb"; break;	//pink
						case 2: s = "ff6347"; break;	//tomato
						case 3: s = "ff0000"; break;	//red
						default: s = "000000"; break;	//black
					}
				} else {	//"Genome" view
					if(OL[x][y] == 0) {		//Non Data
						s = C3;
					} else if(OL[x][y] == 1) {	//Single Genome
						s = SomViewer.gencolor[ID[x][y][0][0]];			//12-00
					} else {				//Multi Genome
						int gn = ID[x][y][0][0];						//12-00
						s = SomViewer.gencolor[gn];	//Genome color 		//12-00
//						System.out.println(" GN = "+gn+", CS = "+s);//DEBUG
						for(int k=1; k<OL[x][y]; k++) {	//for overlap number
							int wg = ID[x][y][k][0];					//12-00
							String ws = SomViewer.gencolor[wg];			//12-00
//							System.out.println(" WG = "+wg+", WS = "+ws);//DEBUG
							if(!(s.equals(ws))) return(Integer.parseInt("000000",16));//=black 12-00
						}
					}
				}
			} else {	//Overlap view
	//			System.out.println(" MO = "+MO+", OL = "+OL[x][y]+", Case = "+(OL[x][y]/((MO+5)/7)));//DEBUG
				if(MO >= 1) {	//Max of overlap number
					if(OL[x][y] == 0) {
						s = C3;	//Non Data
					} else {
						switch(OL[x][y]/((MO+5)/6)) {	//overlap number / 7
							case 0: s = "000060"; break;	//black blue
							case 1: s = "000090"; break;	//dark blue
							case 2: s = "0000a0"; break;	//navy
							case 3: s = "0000ff"; break;	//blue
							case 4: s = "0099ff"; break;	//light blue
							case 5: s = "00ffff"; break;	//water blue
							case 6: s = "66ffff"; break;	//water
							default: s = "000000"; break;	//black
						}
					}
				} else {
					s = C3;	//Non Data
				}
			}
		} 
		else {
			s = C3;	//Non Data										//13-00
			if(OL[x][y] > 0) s = freqColor[x][y][PaintControl];		//13-00
		}
		return (Integer.parseInt(s, 16));
	}

	boolean coordCheck(int cx, int cy) {
		boolean existFlag = false;
		if(cx > (marginX+DD) && cx < ((MX+1)*DD+marginX)) {
			if(cy > (marginY+DD) && cy < ((MY+1)*DD+marginY)) {
				existFlag = true;
			}
		}
		return existFlag;
	}

	void this_mousePressed(MouseEvent e) {
		int cx = e.getX();
		int cy = e.getY();

		Graphics g = this.getGraphics();
		g.setFont(plainFontSS);
		Color ocolor = g.getColor();
		if(coordCheck(cx, cy)) {
			CX = (cx - (marginX+DD)) / DD;
			DX = CX;
			CY = (cy - (marginY+DD)) / DD;
			DY = CY;
//			System.out.println(" CX = "+CX+", CY = "+CY);//DEBUG
			g.setColor(Color.lightGray);
			g.fill3DRect(DD*(CX+1)+marginX, DD*(CY+1)+marginY, DD, DD, false);
			if(scale == 1 && OL[CX][CY] > 0) {
				g.setColor(Color.black);
				g.drawString(Integer.toString(OL[CX][CY]), DD*(CX+1)+DD/SS+marginX, DD*(CY+1)+DD+marginY-2);
			}
		}
		g.setColor(ocolor);
	}

	void this_mouseReleased(MouseEvent e) {
		int ex = e.getX();
		int ey = e.getY();
		int over = 0;

		if(coordCheck(ex, ey)) {
			EX = (ex - (marginX+DD)) / DD;
			EY = (ey - (marginY+DD)) / DD;
		} else {
			EX = MX;
			EY = MY;
			return;
		}

		Graphics g = this.getGraphics();
		Color ocolor = g.getColor();
		g.setFont(plainFontSS);

//		System.out.println(" CX = "+CX+", CY = "+CY+", EX = "+EX+", EY = "+EY);//DEBUG
		for(int y=0; y<MY; y++) {
			for(int x=0; x<MX; x++) {
				g.setColor(new Color(getColorNum(x, y)));
				if(OL[x][y] > 0) {
					g.fill3DRect(DD*x+rx, DD*y+ry, DD, DD, true);
					if (scale == 1) {							//13-00
						if (g.getColor().equals(Color.white))	//13-00
							 g.setColor(Color.gray);			//13-00
						else g.setColor(Color.white);
						g.drawString(Integer.toString(OL[x][y]), DD*x+sx, DD*y+sy);
					}
				} else {
					g.fill3DRect(DD*x+rx, DD*y+ry, DD, DD, false);
				}
			}
		}
		for(int x=CX; x<=EX; x++) {
			for(int y=CY; y<=EY; y++) {
//				g.setColor(new Color(getColorNum(x, y)));
				if(OL[x][y] > 0) {
//					g.fill3DRect(DD*(x+1)+marginX, DD*(y+1)+marginY, DD, DD, true);
					if (scale == 1) {							//13-00
						g.setColor(Color.red);
//						g.drawString(Integer.toString(OL[x][y]), DD*(x+1)+DD/SS+marginX, DD*(y+1)+DD+marginY-2);
						g.drawString(Integer.toString(OL[x][y]), DD*x+sx, DD*y+sy);
					}
				}
//				else {
//					g.fill3DRect(DD*(x+1)+marginX, DD*(y+1)+marginY, DD, DD, false);
//				}
				over += OL[x][y];
			}
		}

		if(CX <= EX && CY <= EY) {
			if(over == 0) {
				appCom.StatusMessage("No line is selected.", 2);
			} 
			else if(over > gmax) {
				appCom.StatusMessage("Too much line you're chosen. : > "+gmax, 2);
			}
			else {
				int[][] id = new int[over][3];						//12-00
				double[][] value = null;
				int i = 0;
				double maxValue = 0;

				if (VL != null) value = new double[over][DN];		//12-00
				for(int x=CX; x<=EX; x++) {
					for(int y=CY; y<=EY; y++) {
						for(int z=0; z<OL[x][y]; z++) {
							id[i] = ID[x][y][z];		//@@@@
							if (VL != null) {						//12-00
								for(int j=0; j<DN; j++){
									value[i][j] = VL[x][y][z][j];	//@@@@
									if(Math.abs(value[i][j]) != 999)
										maxValue = Math.max(Math.abs(value[i][j]), maxValue);
								}
							}
							i++;
						}
					}
				}
				String coord = "Selected ( ";			//@@@@
				if(CX == EX) coord += Integer.toString(CX) + ", ";
				else coord += Integer.toString(CX) + "-" + Integer.toString(EX) + ", ";
				if(CY == EY) coord += Integer.toString(CY) + ")";
				else coord += Integer.toString(CY) + "-" + Integer.toString(EY) + " )";
				maxValue = Math.floor(maxValue) + 1;	//@@@@

				//---------- Alound Genome names count ------------
				int[] genCnt = new int[GenMax];
				for (int k=0; k<GenMax; k++) {
					genCnt[k] = 0;
				}
				for(int x=CX; x<=EX; x++) {
					for(int y=CY; y<=EY; y++) {
						for(int z=0; z<OL[x][y]; z++) {
							String gid = GenName[ID[x][y][z][0]];	//12-00
							for (int k=0; k<GenMax; k++) {
								if ((GenName[k] != null) &&			//12-00
									(GenName[k].equals(gid))) {
									genCnt[k]++;
									break;
								}
							}
						}
					}
				}

				//---------- Element Name List ------------
//				System.out.println(" Element Name List ");//DEBUG
				tcf = new TimeCourseFrame(id, value, maxValue, coord, nucID, GenName, genCnt);
			} 
		}
//		g.setColor(ocolor);
	}

	void this_mouseDragged(MouseEvent e) {
		int dx = e.getX();
		int dy = e.getY();

		Graphics g = this.getGraphics();
		g.setFont(plainFontSS);
		Color ocolor = g.getColor();
		for(int x=CX; x<=DX; x++) {
			for(int y=CY; y<=DY; y++) {
				g.setColor(new Color(getColorNum(x, y)));
				if(OL[x][y] > 0) {
					g.fill3DRect(DD*(x+1)+marginX, DD*(y+1)+marginY, DD, DD, false);
					if (scale == 1) {							//13-00
						g.setColor(Color.black);
//						g.drawString(Integer.toString(OL[x][y]), DD*(x+1)+DD/SS+marginX, DD*(y+1)+DD+marginY-2);
						g.drawString(Integer.toString(OL[x][y]), DD*x+sx, DD*y+sy);
					}
				} else {
					g.fill3DRect(DD*(x+1)+marginX, DD*(y+1)+marginY, DD, DD, false);
				}
			}
		}

		if(coordCheck(dx, dy)) {
			DX = (dx - (marginX+DD)) / DD;
			DY = (dy - (marginY+DD)) / DD;
			for(int x=CX; x<=DX; x++) {
				for(int y=CY; y<=DY; y++) {
					g.setColor(Color.lightGray);
					if(OL[x][y] > 0) {
						g.fill3DRect(DD*(x+1)+marginX, DD*(y+1)+marginY, DD, DD, false);
						if (scale == 1) {							//13-00
							g.setColor(Color.black);
//							g.drawString(Integer.toString(OL[x][y]), DD*(x+1)+DD/SS+marginX, DD*(y+1)+DD+marginY-2);
							g.drawString(Integer.toString(OL[x][y]), DD*x+sx, DD*y+sy);
						}
					} else {
						g.fill3DRect(DD*(x+1)+marginX, DD*(y+1)+marginY, DD, DD, false);
					}
				}
			}
		}
//		g.setColor(ocolor);
	}

}
