# Supplementary material for: G-InforBIO: integrated system for microbial genomics
Source: BMC Bioinformatics. 2006 Aug 4;7:368. doi: 10.1186/1471-2105-7-368 (PMC1552091; doi:10.1186/1471-2105-7-368)
Supplement: Additional File 1 — G-InforBIO_Src_V177. Zipped file of the source code of G-InforBIO system [file 1471-2105-7-368-S1.zip › src/JP/AC/nig/wdcm/analysis/Sim4.java]

////////////////////////////////////////////////////////////////
//                                                            //
//   class name : Sim4                                        //
//                                                            //
//   history    : 11-00 2005.01.05 K.Koorikawa (HSK)          //
//                11-01 2005.01.06 I.Tomikawa  (HSK)          //
//                12-00 2005.07.14 K.Koorikawa (HSK)          //
//                                                            //
////////////////////////////////////////////////////////////////
package JP.AC.nig.wdcm.analysis ;

import java.awt.* ;
import java.awt.event.* ;
import java.awt.image.*;
import java.io.* ;
import java.net.* ;
import java.text.*;
import java.util.* ;
import javax.swing.* ;
import javax.swing.event.* ;
import javax.swing.text.* ;
import JP.AC.nig.wdcm.client.* ;

public class Sim4 extends JPanel implements ActionListener, HyperlinkListener {
	private Frame frame = null ;
	private static Sim4 instance = null ;
	private JPanel left = null ;
	private JPanel right = null ;
	private JPanel ppgm = null ;

	private String[] buttonString1 = {"Select Genome",
									  "Import Genome Fasta"};
	private String[] buttonString2 = {"Import from Search",
									  "Import Query Fasta"};
	private String[] buttonString3 = {"Submit Sim4"};
	private String[] buttonString4 = {"Print",
									  "Export html",
									  "Feature View"};			//11-00
	private JButton[] button1 = null;
	private JButton[] button2 = null;
	private JButton[] button3 = null;
	private JButton[] button4 = null;

	private JTextArea subjeTA = null;
	private JTextArea queryTA = null;
	private JTextArea resultTA = null;
	private JScrollPane repoPanel;
	private JTextField Label1, Label2;
	private JDialog selDialog;
	private static String pgmnam = "sim4";       //11-01 change

	private boolean SgenoF = false;
	private boolean QgenoF = false;
	private boolean seqF = false;
	private boolean subF = false;
	private boolean rtnF = false;
	private boolean formatF = true;							//10-02

	private Vector genomeNo = new Vector();					//10-02
	private static int genoCnt = 0;
//	public static String[][] names = new String[2][3];//Row0=Subject,Row1=Query Col0=FFname,Col1=FF Title,col2=Accession

	public static boolean optPF = false;
	private Sim4ServerInternal SSI = null;					//10-02
	private Option OP = Option.getInstance();
	private ObjectStore OS = ObjectStore.getInstance();

	private int reportCnt = 0;
	private String sResult = "";
	private Vector vResult = null ;
	private String querynam = "."+OS.filSepa+"sim4_query.fst";	//12-00
	private String subjenam = "."+OS.filSepa+"sim4_subject.fst";//12-00

	private JEditorPane html = null;
	private URL url = null;
	public static String sim4Html = "./sim4_out.html";
	private int xCnt = 0, yCnt = 0;

	private static Sim4FeatureViewer sim4FV = null;
	public static boolean featvF = false;
	private static Vector[] vLocs = null;
	private static int curGno = 0;
	private static String[] gnames = null;
	private static String wgnam = "";

//	private static Vector subVec = new Vector();
	
	private int newNo = 0;
	private JTextField status = null;
	private DecimalFormat distFormat = new DecimalFormat("0.00000");
	private boolean debugF = false;

	private Map subjFileAttributeHash = new HashMap();
	private Integer genomeFile = new Integer(1);
	private Integer fastaFile = new Integer(2);
	private boolean gFileF = false;
	private Vector genomeNameVec = new Vector();
	
	public Sim4() {
		super(new BorderLayout(), true) ;
		instance = this ;
		frame = InforBIO.frame;
		status = StatusPanel.status ;
		button1 = new JButton[buttonString1.length] ;
		button2 = new JButton[buttonString2.length] ;
		button3 = new JButton[buttonString3.length] ;
		button4 = new JButton[buttonString4.length] ;
		System.out.println(new Date() + " - Sim4 Panel Set ") ;//DEBUG

		//------ Seq Panel set -----
		left = appCom.CreateBorderLayoutPanel() ;
		Box yBox = new Box(BoxLayout.Y_AXIS) ;
		left.add(yBox) ;

		//------ Subject Panel -----------------------
		JPanel p1 = appCom.CreateBorderLayoutPanel() ;
		p1.setBorder(BorderFactory.createTitledBorder(" Subject : Select Genome")) ;
		yBox.add(p1) ;

		JPanel p11 = appCom.CreateBorderLayoutPanel() ;
		p11.setLayout(new GridLayout(1, 2, 1, 1)) ;
		p1.add(p11, BorderLayout.SOUTH) ;
		for (int i=0; i<button1.length; i++) {
			button1[i] = appCom.CreateControlButton(buttonString1[i]) ;
			button1[i].setActionCommand(buttonString1[i]) ;
			button1[i].addActionListener(this) ;
			p11.add(button1[i]) ;
		}
		button1[0].setBackground(appCom.lightYellow) ;

		subjeTA = appCom.CreateControlTextArea() ;
		subjeTA.setFont(appCom.fixedFont) ;
		subjeTA.setRows(7);
		JScrollPane jsp1 = new JScrollPane(subjeTA);
		p1.add(jsp1, BorderLayout.CENTER) ;

		//------ Query Panel -----------------------
		JPanel p2 = appCom.CreateBorderLayoutPanel() ;
		p2.setBorder(BorderFactory.createTitledBorder(" Query : Select CDS or Enter Sequence Data")) ;
		yBox.add(p2) ;

		JPanel p22 = appCom.CreateBorderLayoutPanel() ;
		p22.setLayout(new GridLayout(1, 2, 1, 1)) ;
		p2.add(p22, BorderLayout.SOUTH) ;
		for (int i=0; i<button2.length; i++) {
			button2[i] = appCom.CreateControlButton(buttonString2[i]) ;
			button2[i].setActionCommand(buttonString2[i]) ;
			button2[i].addActionListener(this) ;
			p22.add(button2[i]) ;
		}
		button2[0].setBackground(appCom.lightYellow) ;

		queryTA = appCom.CreateControlTextArea() ;
		queryTA.setFont(appCom.fixedFont) ;
		queryTA.setRows(10);
		JScrollPane jsp2 = new JScrollPane(queryTA);
		p2.add(jsp2, BorderLayout.CENTER) ;

		//------ SUBMIT BUTTON set -----
		JPanel p4 = appCom.CreateGridLayoutPanel() ;
		p4.setLayout(new GridLayout(1, 2, 1, 1)) ;
		p4.setBorder(appCom.Empty0000) ;
		yBox.add(p4);
		for (int i=0; i<button3.length; i++) {
			button3[i] = appCom.CreateControlButton(buttonString3[i]) ;
			button3[i].setActionCommand(buttonString3[i]) ;
			button3[i].addActionListener(this) ;
			p4.add(button3[i]) ;
		}
		button3[0].setBackground(appCom.lightYellow) ;

		//----------------- Result Panel set ---------------------
		right = appCom.CreateBorderLayoutPanel() ;
		right.setBorder(BorderFactory.createTitledBorder("Results")) ;

		resultTA = appCom.CreateControlTextArea() ;
		resultTA.setFont(appCom.fixedFont) ;
		resultTA.setEditable(false) ;
		repoPanel = new JScrollPane(resultTA) ;
		right.add(repoPanel, BorderLayout.CENTER) ;

		//------ Result BUTTON Panel -----
		JPanel p51 = appCom.CreateGridLayoutPanel() ;
		p51.setBorder(appCom.Empty0000) ;
		for (int i=0; i<button4.length; i++) {
			button4[i] = appCom.CreateControlButton(buttonString4[i]) ;
			button4[i].setActionCommand(buttonString4[i]) ;
			button4[i].addActionListener(this) ;
			button4[i].setEnabled(false) ;
			p51.add(button4[i]) ;
		}
		right.add(p51, BorderLayout.SOUTH) ;

		//------ Split Line ------
		JSplitPane splitPane = new JSplitPane(JSplitPane.HORIZONTAL_SPLIT, left, right) ;
		splitPane.setDividerLocation(280) ;
		splitPane.setOneTouchExpandable(true) ;
		add(splitPane, BorderLayout.CENTER) ;
	}


//  ---- DNA-SEQ GET FROM SEARCH DATA -----
	private boolean getSearchData() {
		boolean find = false ;
		String ret = "" ;
		String seq = "" ;
		String name = "" ;
		int[] selected = OS.tableViewEntry.getSelectedRows() ;
		
		//---- SIM4 must be entered as single sequence. ----
		if (selected.length != 1) {
			return false;
		}
		
		if (OS.selectF.equals("Column")) selected = new int[0];		//04-02

		String ffname = "" ;										//10-00
		String wseq = "" ;											//10-00
		StringBuffer buff = null;									//10-00
		int rowMax = OS.tableViewEntry.getRowCount() ;
		for (int row=0; row<rowMax; row++) {
			if (((String)OS.tableViewEntry.getValueAt(row,OS.FEATCOL)).equals("source")) continue;//10-00
			if (selected.length > 0) {								//10-00
				boolean addF = false ;								//08-00
				for (int j=0; j<selected.length; j++) {				//08-00
					if (selected[j] == row) {						//08-00
						addF = true ;								//08-00
						break ;										//08-00
					}												//08-00
				}													//08-00
				if (addF == false) continue ;						//08-00
			}

			String wffname = ((String)OS.tableViewEntry.getValueAt(row,OS.SEQUCOL)).trim() ;//10-00
			if ((wffname == null) || (wffname.equals(""))) continue;//10-00

			if (selected.length == 0) {								//add 10-00
				if ((row > 0) &&
					(((String)OS.tableViewEntry.getValueAt(row,OS.ACCECOL)).equals((String)OS.tableViewEntry.getValueAt(row-1,OS.ACCECOL))) &&
					(((String)OS.tableViewEntry.getValueAt(row,OS.FEATCOL)).equals((String)OS.tableViewEntry.getValueAt(row-1,OS.FEATCOL))) &&
					(((String)OS.tableViewEntry.getValueAt(row,OS.LOCACOL)).equals((String)OS.tableViewEntry.getValueAt(row-1,OS.LOCACOL)))) continue;
			} else {
				if ((row > selected[0]) &&
					(((String)OS.tableViewEntry.getValueAt(row,OS.ACCECOL)).equals((String)OS.tableViewEntry.getValueAt(row-1,OS.ACCECOL))) &&
					(((String)OS.tableViewEntry.getValueAt(row,OS.FEATCOL)).equals((String)OS.tableViewEntry.getValueAt(row-1,OS.FEATCOL))) &&
					(((String)OS.tableViewEntry.getValueAt(row,OS.LOCACOL)).equals((String)OS.tableViewEntry.getValueAt(row-1,OS.LOCACOL)))) continue;
			}
			if (((String)OS.tableViewEntry.getValueAt(row,OS.FEATCOL)).equals("gene")) {//add 10-00
				boolean skipF = false ;
				if (selected.length == 0) {
					for (int j=0; j<rowMax; j++) {
						if ((((String)OS.tableViewEntry.getValueAt(j,OS.FEATCOL)).equals("CDS")) &&
							(((String)OS.tableViewEntry.getValueAt(row,OS.LOCACOL)).equals((String)OS.tableViewEntry.getValueAt(j,OS.LOCACOL))) &&
							(((String)OS.tableViewEntry.getValueAt(row,OS.ACCECOL)).equals((String)OS.tableViewEntry.getValueAt(j,OS.ACCECOL)))) {
							skipF = true ;
							break;
						}
					}
				} else {
					for (int j=0; j<selected.length; j++) {
						if ((((String)OS.tableViewEntry.getValueAt(selected[j],OS.FEATCOL)).equals("CDS")) &&
							(((String)OS.tableViewEntry.getValueAt(row,OS.LOCACOL)).equals((String)OS.tableViewEntry.getValueAt(selected[j],OS.LOCACOL))) &&
							(((String)OS.tableViewEntry.getValueAt(row,OS.ACCECOL)).equals((String)OS.tableViewEntry.getValueAt(selected[j],OS.ACCECOL)))) {
							skipF = true ;
							break;
						}
					}
				}
				if (skipF) continue ;
			}

			int rno = Integer.valueOf((String)OS.tableViewEntry.getValueAt(row,0)).intValue() - 1 ;//07-02
			String loc = OS.tableEntry[rno][OS.LOCACOL] ;			//10-00
			if (loc.indexOf("..") < 0)  continue ;

			//----- FlatFile get ----- add all 10-00
			if (wffname.equals(ffname) == false) {
				ffname = OS.DbPath+wffname ;
//				System.out.println(" RNO = "+rno+" ,FFname = "+wffname);// DEBUG
				buff = new StringBuffer();
				FileReader freader = null ;
				String line = null;
				try {
					freader = new FileReader(ffname);
					BufferedReader lineRead = new BufferedReader(freader) ;
					line = lineRead.readLine() ;
					line = lineRead.readLine() ;
					while (line != null){
						buff.append(line);
						line = lineRead.readLine() ;
					}
					freader.close() ;
					freader = null ;
				} catch (Exception e) {
					String errMsg = "Importing Fasta file failed !" ;
					appCom.MessageDialog(errMsg, 0);
				}
				wseq = buff.toString();
			}
			if (wseq.length() == 0)  return false ;

			int p = loc.indexOf("..");
			int ps = 0, pe = loc.length();
			seq = "" ;
			while(p > 0) {
				for (int i=p-1; i>=0; i--) {
					if (loc.charAt(i) < '0' || loc.charAt(i) > '9') break ;
					ps = i;
				}
				int p2 = p+2;
				if (loc.charAt(p2) == '<' || loc.charAt(p2) == '>') p2++;
				for (int i=p2; i<loc.length(); i++) {
					if (loc.charAt(i) < '0' || loc.charAt(i) > '9') break ;
					pe = i+1;
				}
				int st = Integer.valueOf(loc.substring(ps,p)).intValue() - 1;
				int en = Integer.valueOf(loc.substring(p2,pe)).intValue();//12-00
//				System.out.println(" SEQ = "+wseq.length()+" ,ST = "+st+" ,EN = "+(en-1));
				seq += wseq.substring(st,en);
				p = loc.indexOf(".." ,p+2);
			}
			seq = seq.toUpperCase() ;
			if (loc.indexOf("complement") >= 0) {	//change to GYAKUSOUHOSA
				StringBuffer sb = new StringBuffer();
				for (int i=seq.length()-1; i>=0; i--) {
					if      (seq.charAt(i) == 'A') sb.append('T');
					else if (seq.charAt(i) == 'C') sb.append('G');
					else if (seq.charAt(i) == 'G') sb.append('C');
					else if (seq.charAt(i) == 'T') sb.append('A');
					else						   sb.append('N');
				}
				seq = sb.toString();
			}

			name = "["+OS.tableEntry[rno][0]+"]"+
					OS.tableEntry[rno][OS.ACCECOL]+" "+
					OS.tableEntry[rno][OS.FEATCOL]+" "+loc ;
			ret = (">" + name + "\n") ;
			ret += seq+"\n" ;
			queryTA.append(ret) ;
			find = true ;
		}
		return find ;
	}
	//--------- Convert Unusable Charctor --------
	private String cnvUStr(String ss) {
		String rtn = "" ;
		String str = ss.trim() ;
		for (int i=0; i<str.length(); i++) {
			char c = str.charAt(i) ;
			if (c==' ' || c==',' || c==':' || c=='(' || c==')') {
				rtn += "_" ;
			} else {
				rtn += String.valueOf(c) ;
			}
		}
		return rtn ;
	}
	//-----------------------
	private String idName(String iname) {
		String name = iname.trim() ;
		int rlng = name.length() ;	
		//System.out.println(" - name="+name) ;		//DEBUG
		if (rlng != 0 && name.charAt(1) != '.') {
			for (int j = 1; j < rlng; j++) {
				if (name.charAt(j) == ' ') {
					String wknam = name.substring(0,8) + '.';
					wknam += name.substring(j+1) ;
					name = wknam ;
					//System.out.println(" - name="+name) ;	//DEBUG
					break;
				}
			}
		}
		return name ;
	}

//  ---------- BUTTON ACTION ----------
	public void actionPerformed(ActionEvent e) {
		String s = e.getActionCommand() ;
		status.setFont(appCom.defaultFont) ;
		status.setBackground(Color.white) ;
		status.setText(" ") ;

		if (s.equals("Select Genome")) {
			Genome_actionPerformed(s);
			formatF = true;									//10-02
		}
		else if (s.equals("Import Genome Fasta")) {
			FFsearch_actionPerformed(s);
			formatF = true;
		}
		else if (s.equals("Import DB List")) {
			ImDBList_actionPerformed(s);
			formatF = true;
		}
		else if (s.equals("Export DB List")) {
			ExDBList_actionPerformed(s);
		}
		else if (s.equals("Clear Subject")) {
			subjeTA.setText("") ;
			subF = false;
			seqF = false;
			SgenoF = false;
		}
		else if (s.equals("Import from Search")) {
			IfSearch_actionPerformed(s);
		}
		else if (s.equals("Import Query Fasta")) {
			IFastaFile_actionPerformed(s);
		}
		else if (s.equals("Submit Sim4")) {
			Submit_actionPerformed(s);
		}
		else if (s.equals("Print")) {
			Print_actionPerformed(s);
		}
		else if (s.equals("Export html")) {
			Export_actionPerformed(s);
		}
		else if (s.equals("Feature View")) {					//11-00 add
			String gen = gnames[0];
			String loc = (String)vLocs[0].elementAt(0);
			FeatureViewSub(gen, loc);
		}
		else {
			System.out.println(" Button name error !! ") ;//DEBUG
		}
		InforBIO.frame.setCursor(Cursor.getPredefinedCursor(Cursor.DEFAULT_CURSOR)) ;
	}

	//-------------------------
	private boolean fileNameCK(String fnam) {
		boolean rtn = true ;
		int col = 1 ;
		if (Character.isLetter(fnam.charAt(0))) {
			for (int k=1; k<fnam.length(); k++) {
				if (fnam.charAt(k) == '.') break ;
				if (Character.isLetterOrDigit(fnam.charAt(k)) == false) {
					if (fnam.charAt(k) == '-' || fnam.charAt(k) == '_') continue ;
					rtn = false ;
					col = k+1 ;
					break ;
				}
			}
		} else {
			rtn = false ;
		}
		if (rtn == false) {
			appCom.MessageDialog(" File name error !  (Col. "+col+")", 0);
		}
		InforBIO.frame.setCursor(Cursor.getPredefinedCursor(Cursor.DEFAULT_CURSOR)) ;
		return rtn ;
	}

	//------ Clear ALL ------
	private void clearAll() {
		subjeTA.setText("") ;
		queryTA.setText("") ;
		resultTA.setText("") ;
		subF = false ;
	}
	//------ Clear Result ------
	private void clearResult() {
		resultTA.setText("");
		right.remove(repoPanel) ;
		repoPanel = new JScrollPane(resultTA) ;
		right.add(repoPanel, BorderLayout.CENTER) ;
		right.revalidate() ;
		subF = false;
		button4[0].setEnabled(false);
		button4[1].setEnabled(false);
		button4[2].setEnabled(false);
	}

	private void Genome_actionPerformed(String s) {
		if (OS.genomeNam.size() == 0) {
			String errMsg = " Entry data is empty ! \n"+
							" Please import database data.";
			appCom.MessageDialog(errMsg, 0);
			return;
		}
//		genomeNo = SelectGenome();									//12-00
		SelectGenome selGDialog = new SelectGenome();				//12-00
		selGDialog.setVisible(true);								//12-00
		if (selGDialog.okFlg == false) return;						//12-00

		if (genomeNo.size() > 0) {
//			System.out.println(" siz = "+genomeNo.size());//DEBUG
			subjeTA.setText("");									//10-02
			for (int k=0; k<genomeNo.size(); k++) {					//10-02
				int gno = ((Integer)genomeNo.elementAt(k)).intValue();//10-02
				String[] wgenom = (String[])OS.genomeNam.elementAt(gno);//10-02
				subjeTA.append(wgenom[3]+wgenom[2]+"\n");			//10-02
				subjFileAttributeHash.put(wgenom[3]+wgenom[2], genomeFile);
			}
			SgenoF = true;

			if ((queryTA.getText().length() > 0) && (subjeTA.getText().length() > 0)) {
				seqF = true ;
				button3[0].setEnabled(true) ;
			}
			clearResult();
		}
	}
	private void FFsearch_actionPerformed(String s) {
		FileDialog importFF = new FileDialog(frame, "Select Fasta File", FileDialog.LOAD) ;
		importFF.setDirectory(OS.DbPath) ;
		importFF.setFile("*.wgs;*.fst;*.fas") ;
		importFF.show();
		if (importFF.getFile() != null) {
			InforBIO.frame.setCursor(Cursor.getPredefinedCursor(Cursor.WAIT_CURSOR)) ;
			OS.DbPath = importFF.getDirectory() ;
			String fname = importFF.getDirectory() ;
			fname += importFF.getFile() ;
			File wfile = new File(fname);
			if (wfile.canRead() == false) {
				status.setBackground(Color.yellow) ;
				status.setFont(appCom.boldFontLL) ;
				status.setText(" Selected file not found !! ") ;
				InforBIO.frame.setCursor(Cursor.getPredefinedCursor(Cursor.DEFAULT_CURSOR)) ;
				return ;
			}

			subjeTA.append(fname+"\n") ;
			SgenoF = false;
			subjFileAttributeHash.put(fname, fastaFile);
			
			if ((queryTA.getText().length() > 0) && (subjeTA.getText().length() > 0)) {
				seqF = true ;
				button3[0].setEnabled(true) ;
			}
			clearResult();
		}
		InforBIO.frame.setCursor(Cursor.getPredefinedCursor(Cursor.DEFAULT_CURSOR)) ;
	}
	private void IfSearch_actionPerformed(String s) {
//		System.out.println(" - Import from Search - ");//DEBUG
		if (OS.tableViewEntry == null) {
			status.setBackground(Color.yellow) ;
			status.setFont(appCom.boldFontLL) ;
			status.setText(" Please select any Entry data !") ;
			return ;
		}
		if (OS.SEQUCOL == 0) {
			status.setBackground(Color.yellow) ;
			status.setFont(appCom.boldFontLL) ;
			status.setText(" Sequence data not found !") ;
			return ;
		}
		InforBIO.frame.setCursor(Cursor.getPredefinedCursor(Cursor.WAIT_CURSOR)) ;
		queryTA.setText("");

		//-------DNA only-------		
		rtnF = getSearchData();							//10-00
		if (rtnF) {											//10-00
			if ((queryTA.getText().length() > 0) && (subjeTA.getText().length() > 0)) {
				seqF = true ;
				button3[0].setEnabled(true) ;
			}
			clearResult();
			status.setText(" Import complete !") ;
		} else {
			status.setBackground(Color.yellow) ;
			status.setFont(appCom.boldFontLL) ;
			
			if (OS.tableViewEntry.getSelectedRows().length > 1) {
				status.setText(" Query data accepts single sequence only.") ;
			} else {
				status.setText(" Sequence data not found !") ;
			}
		}
		InforBIO.frame.setCursor(Cursor.getPredefinedCursor(Cursor.DEFAULT_CURSOR)) ;
	}
	private void IFastaFile_actionPerformed(String s) {
//		System.out.println(" - Import Fasta File - ");//DEBUG
		FileDialog importSeq = new FileDialog(frame, "Select Fasta File", FileDialog.LOAD) ;
		importSeq.setDirectory(OS.DbPath) ;
		importSeq.setFile("*.fst;*.fas") ;
		importSeq.show();
		if (importSeq.getFile() != null) {
			InforBIO.frame.setCursor(Cursor.getPredefinedCursor(Cursor.WAIT_CURSOR)) ;
			status.setText(" Loading Data Now ...") ;
			OS.DbPath = importSeq.getDirectory() ;
			String fname = importSeq.getDirectory() ;
			fname += importSeq.getFile() ;
			// ---- 2005-3-22 deleted
//			if (fname.endsWith(".fst") == false) {
//				fname += ".fst";
//			}
//			int p = fname.indexOf(".fst") ;
			File wfile = new File(fname);
			if (wfile.canRead() == false) {
				status.setBackground(Color.yellow) ;
				status.setFont(appCom.boldFontLL) ;
				status.setText(" Selected file not found !! ") ;
				InforBIO.frame.setCursor(Cursor.getPredefinedCursor(Cursor.DEFAULT_CURSOR)) ;
				return ;
			}

			try {
				BufferedReader reader = new BufferedReader(new FileReader(fname)) ;
				String line = reader.readLine() ;
				StringBuffer sb = new StringBuffer();
				int cnt = 0;
				
				while (line != null) {
					if (line.charAt(0) == '>') cnt++;
					sb.append(line+"\n") ;
					line = reader.readLine() ;
				}
				
				if (cnt > 1) {
					status.setBackground(Color.yellow) ;
					status.setFont(appCom.boldFontLL) ;
					status.setText(" Query data accepts single sequence only.") ;
					InforBIO.frame.setCursor(Cursor.getPredefinedCursor(Cursor.DEFAULT_CURSOR)) ;
					
					reader.close();
					reader = null;
					return ; 
				} else {
//					queryTA.setText("");
					queryTA.setText(sb.toString());
				}
				reader.close() ;
				reader = null ;
			} catch (Exception ex) {
				ex.printStackTrace();
				appCom.MessageDialog(fname+" file not found !", 0);
				System.out.println("Error : "+fname+" file not found.") ;
			}
			if ((queryTA.getText().length() > 0) && (subjeTA.getText().length() > 0)) {
				seqF = true ;
				button3[0].setEnabled(true) ;
			}
			clearResult();
			status.setText(" Import fasta file complete !") ;
		}
		InforBIO.frame.setCursor(Cursor.getPredefinedCursor(Cursor.DEFAULT_CURSOR)) ;
	}
	private void ImDBList_actionPerformed(String s) {
//		System.out.println(" - Import DB List - ");//DEBUG
		FileDialog importf = new FileDialog(frame, "Import DB List", FileDialog.LOAD) ;
		importf.setDirectory(OS.SysPath) ;
		importf.setFile("*.txt;") ;
		importf.show();
		if (importf.getFile() != null) {
			InforBIO.frame.setCursor(Cursor.getPredefinedCursor(Cursor.WAIT_CURSOR)) ;
			OS.SysPath = importf.getDirectory() ;
			String fname = importf.getDirectory() ;
			fname += importf.getFile() ;
			File wfile = new File(fname);
			if (wfile.canRead() == false) {
				status.setBackground(Color.yellow) ;
				status.setFont(appCom.boldFontLL) ;
				status.setText(" Selected file not found !! ") ;
				InforBIO.frame.setCursor(Cursor.getPredefinedCursor(Cursor.DEFAULT_CURSOR)) ;
				return ;
			}

			subjeTA.setText("") ;
			try {
				BufferedReader reader = new BufferedReader(new FileReader(fname)) ;
				String line = reader.readLine() ;
				while (line != null) {
					subjeTA.append(line+"\n") ;
					line = reader.readLine() ;
				}
				reader.close() ;
				reader = null ;
			} catch (Exception ex) {
				appCom.MessageDialog(fname+" file not found !", 0);
				System.out.println("Error : "+fname+" file not found.") ;
			}
			if ((queryTA.getText().length() > 0) && (subjeTA.getText().length() > 0)) {
				seqF = true ;
				button3[0].setEnabled(true) ;
			}
			clearResult();
			status.setText(" Import DB list complete !") ;
		}
		InforBIO.frame.setCursor(Cursor.getPredefinedCursor(Cursor.DEFAULT_CURSOR)) ;
	}
	private void ExDBList_actionPerformed(String s) {
		FileDialog exportNote = new FileDialog(frame, "Export DB List", FileDialog.SAVE) ;
		exportNote.setDirectory(OS.SysPath) ;
		exportNote.setFile("DB_List.txt") ;
		exportNote.show();
		if (exportNote.getFile() != null) {
			InforBIO.frame.setCursor(Cursor.getPredefinedCursor(Cursor.WAIT_CURSOR)) ;
			OS.SysPath = exportNote.getDirectory() ;
			String fname = exportNote.getDirectory() ;
			fname += exportNote.getFile() ;
			if (OS.OSName.startsWith("Mac") || OS.OSName.equals("UNIX")) {
				if(fileNameCK(exportNote.getFile()) == false) return ;
			}
			if (fname.endsWith(".txt") == false) {
				int p = fname.lastIndexOf(".") ;
				if (p > 0) {
					fname = fname.substring(0,p)+".txt" ;
				} else {
					fname += ".txt" ;
				}
			}
			File theFile = new File(fname);
			if (theFile.canRead()) {				// Overwrite
				if (theFile.canWrite() == false) {	// Check write protect
					StatusPanel.status.setBackground(Color.yellow) ;
					StatusPanel.status.setFont(appCom.boldFontLL) ;
					StatusPanel.status.setText(" Export failed !! ") ;
					InforBIO.frame.setCursor(Cursor.getPredefinedCursor(Cursor.DEFAULT_CURSOR)) ;
					return ;
				}
			}
			//------- Export File --------
			String ss = subjeTA.getText();
			appCom.SaveFile(fname, ss);
			StatusPanel.status.setText(" Export complete !") ;
		}
		InforBIO.frame.setCursor(Cursor.getPredefinedCursor(Cursor.DEFAULT_CURSOR)) ;
	}
	private void Submit_actionPerformed(String s) {
		String subje = subjeTA.getText() ;
		if (subje.length() > 0)
			seqF = true ;
		else {
			seqF = false ;
			status.setBackground(Color.yellow) ;
			status.setFont(appCom.boldFontLL) ;
			status.setText(" Subject data not input !") ;
			return ;
		}
		String query = queryTA.getText() ;
		if (query.length() > 0) {
			//--------- Check query sequence num (single sequence only) ---------
			InforBIO.frame.setCursor(Cursor.getPredefinedCursor(Cursor.WAIT_CURSOR)) ;
			int seqnum = 0;
			StringTokenizer strTok = new StringTokenizer(query, "\n");
			while (strTok.hasMoreTokens()) {
				if ((strTok.nextToken()).charAt(0) == '>') seqnum++;//Query SEQ count
			}
			
			if (seqnum > 1) {
				seqF = false ;
				status.setBackground(Color.yellow) ;
				status.setFont(appCom.boldFontLL) ;
				status.setText(" Query data accepts single sequence only.") ;
				InforBIO.frame.setCursor(Cursor.getPredefinedCursor(Cursor.DEFAULT_CURSOR)) ;
				return ;
			}
			seqF = true ;
		}
		else {
			seqF = false ;
			status.setBackground(Color.yellow) ;
			status.setFont(appCom.boldFontLL) ;
			status.setText(" Query data not input !") ;
			return ;
		}

		resultTA.setText("") ;
		right.remove(repoPanel) ;
		repoPanel = new JScrollPane(resultTA) ;
		right.add(repoPanel, BorderLayout.CENTER) ;
		right.revalidate() ;

		int rtn = 0;
		String subjf = subjenam;							//10-02
		Sim4ServerInternal SSI = new Sim4ServerInternal();
		
		if (formatF) {
			if (!makeFasta(subjeTA.getText())) {
				return;
			}
		} else {
			subjf = subjeTA.getText();						//10-02
		}

		appCom.SaveFile(querynam, query);
		System.out.println(new Date()+" - "+pgmnam+" submit start -") ;//DEBUG
		sResult = SSI.SIM4_Search(subjf, querynam);
		System.out.println(new Date()+" - "+pgmnam+" submit end -\n") ;//DEBUG

		if (sResult.length() == 0) {
			status.setBackground(Color.yellow) ;
			status.setFont(appCom.boldFontLL) ;
			status.setText(" SIM4 result is empty !") ;
			InforBIO.frame.setCursor(Cursor.getPredefinedCursor(Cursor.DEFAULT_CURSOR)) ;
			return ;
		} else if (sResult.startsWith("ERROR:")) {
			status.setBackground(Color.yellow) ;
			status.setFont(appCom.boldFontLL) ;
			status.setText(sResult.substring(6)) ;
			InforBIO.frame.setCursor(Cursor.getPredefinedCursor(Cursor.DEFAULT_CURSOR)) ;
			return ;
		}

		subF = true ;
		remakeHtml(sResult);
		sim4Html = OS.jarPath + sResult;	//"sim4_out.html"
//		System.out.println(" sim4Html = "+sim4Html) ;//DEBUG
		try {
			url = new URL("file:///"+sim4Html) ;
		} catch (java.net.MalformedURLException exc) {
			url = null ;
			exc.printStackTrace();//DEBUG
		}
		try {
			if (url != null) {
				html = new JEditorPane(url) ;
				html.setEditable(false) ;
				html.addHyperlinkListener(this) ;
			}
		} catch (MalformedURLException me) {
			System.out.println("Java Malformed URL. ") ;
			me.printStackTrace();//DEBUG
		} catch (IOException ie) {
			System.out.println("Java URL IOException. ") ;
			ie.printStackTrace();//DEBUG
		}
//		System.out.println("file:///"+sim4Html) ;//DEBUG
		right.remove(repoPanel) ;
		repoPanel = new JScrollPane(html) ;
		right.add(repoPanel, BorderLayout.CENTER) ;
		right.revalidate() ;

		button4[0].setEnabled(true) ;
		button4[1].setEnabled(true) ;

		//------ "Feature View" button		
		if (gFileF) {
			button4[2].setEnabled(true) ;
		}
		else {
		 	button4[2].setEnabled(false) ;
		}
		
		InforBIO.frame.setCursor(Cursor.getPredefinedCursor(Cursor.DEFAULT_CURSOR)) ;
	}
//  ---- DNA Sequence only on SIM4 ----
	private boolean makeFasta(String fnames) {
		System.out.println(new Date()+" - DNA fasta file make start - ") ;//DEBUG
		StringTokenizer strTok = new StringTokenizer(fnames, "\n");
		FileReader fReader = null;
		FileWriter fwriter = null;
		String fname = "";
		gFileF = false;
		genomeNameVec.removeAllElements();
		
		try {
			fwriter = new FileWriter(subjenam) ;
			int gcnt = 0;
			while (strTok.hasMoreTokens()) {
				fname = strTok.nextToken();
				fReader = new FileReader(fname);
				BufferedReader lineRead = new BufferedReader(fReader) ;
				String line = lineRead.readLine() ;
				
				//----- change genome name ------
				if (subjFileAttributeHash.get(fname).equals(genomeFile)) {
					int gno = ((Integer)genomeNo.elementAt(gcnt)).intValue();
					String[] wgenom = (String[])OS.genomeNam.elementAt(gno);
					line = ">"+wgenom[1];
					gFileF = true;
					genomeNameVec.add(wgenom[1]);
				}
				while (line != null){
					fwriter.write(line+"\n") ;
					line = lineRead.readLine() ;
				}
				fReader.close() ;
				fReader = null ;
				gcnt++;
			}
			genoCnt = gcnt;
			fwriter.close() ;
			fwriter = null ;
		} catch (FileNotFoundException fe) {
			String errMsg = "Subject file : " + fname + " is not found!";
			StatusPanel.status.setBackground(Color.yellow) ;
			StatusPanel.status.setFont(appCom.boldFont) ;
			StatusPanel.status.setText(errMsg) ;
			fe.printStackTrace(System.out) ;
			try {
				fReader.close() ;
				fReader = null ;
				fwriter.close() ;
				fwriter = null ;
			} catch (Exception ex) {}
			return false;
		} catch (Exception e) {
			try {
				fReader.close() ;
				fReader = null ;
				fwriter.close() ;
				fwriter = null ;
			} catch (Exception ex) {}
			String errMsg = "Importing fasta file failed!" ;
			appCom.MessageDialog(errMsg, 0);
			e.printStackTrace(System.out) ;
			return false;
		}
		return true;
	}

	private void remakeHtml(String fname) {
//		System.out.println("fname = "+fname);	//DEBUG
		curGno = 0;
		int resnum = 0; //mapping result num
		int alignnum = 0; // alignment num
		String query_name = "query";
		String subject_name = "subject";
		Vector subVec = new Vector();
		
		String query = queryTA.getText();
		StringTokenizer strTok = new StringTokenizer(query, "\n", true);
		while (strTok.hasMoreTokens()) {
			query_name = strTok.nextToken();
			if (query_name.charAt(0) == '>') {
				query_name = query_name.substring(1).trim(); // Query Seq Name
//				System.out.println("query : " + query_name); //DEBUG
				break;
			}
		}

		int subj = 0;												//11-00
		String subje = appCom.LoadFile(subjenam);					//11-00
		StringTokenizer strToks = new StringTokenizer(subje, "\n");	//11-00
		while (strToks.hasMoreTokens()) {							//11-00
			subject_name = strToks.nextToken();
			if (subject_name.charAt(0) == '>') {
				subj++;//Subject SEQ count //-00
				subject_name = subject_name.substring(1).trim(); // Subject Seq Name
//				System.out.println("subject : " + subject_name); //DEBUG
				subVec.addElement(subject_name);
			}
		}															//11-00
		vLocs = new Vector[subj];	//Subject Locations			//11-00
		gnames = new String[subj];	//Change Gname
		subVec.copyInto(gnames);					//11-00
		
		String html = appCom.LoadFile(fname);
		appCom.SaveFile("sim4_work.txt", html);//DEBUG
		strTok = new StringTokenizer(html, "\n", true);
		try {
			FileWriter fwriter = new FileWriter(fname) ;
			String line = "";
			//------Append HTML tag------
			fwriter.write("<HTML>\n");
			fwriter.write("<TITLE>SIM4 Search Results</TITLE>\n");
			fwriter.write("<BODY BGCOLOR='#FFFFFF' LINK='#0000FF' VLINK='#660099' ALINK='#660099'>\n");
			
			if (subj > 1) {	//Subject SEQ count > 1
				line = "Jump to:";
				for (int j=1; j<=subj; j++) {
					line += " <A HREF='#"+j+"'>"+j+"</A> ";
				}
				fwriter.write(line+"\n");
				line = "<A NAME='1'></A><HR>";
				fwriter.write(line+"\n");
				line = "[1] top  prev  <A HREF='#2'>next</A>  <A HREF='#"+subj+"'>bottom</A>";
				fwriter.write(line+"\n");
			}
			
			fwriter.write("<PRE>\n");

			int jp = 1;
			int lenidx = 0;
			
			boolean intronFlg = false;
            boolean alignFlg = false;
			
			String header = "";
            String seqLen = "";
			
			String gnam = "";
			String cdsloc = "";
			String dataName = "";
			
			Vector areaName = new Vector();
			
			while (strTok.hasMoreTokens()) {
				line = strTok.nextToken();
				if (line.startsWith("seq1 = ")) {
					lenidx = line.lastIndexOf(",");
					seqLen = line.substring(lenidx);
                    
					if (jp < subj && jp > 1) {
						header = "<A NAME='" + jp + "'><HR></A>";
						fwriter.write(header);
						header = "[" + jp + "] <A HREF='#1'>top</A>  <A HREF='#" + (jp-1) + "'>prev</A> ";
						header += " <A HREF='#" + (jp + 1) + "'>next</A>  <A HREF='#" + subj + "'>bottom</A><br>\n";
						fwriter.write(header);
					}
					else if (jp == subj && jp > 1) {
						header = "<A NAME='" + jp + "'><HR></A>";
						fwriter.write(header);
						header = "[" + jp + "] <A HREF='#1'>top</A>  <A HREF='#" + (jp-1) + "'>prev</A> ";
						header += " next  bottom<br>\n";
						fwriter.write(header);
					}
					
					vLocs[curGno] = new Vector();
					curGno++;
                    line = "seq1 = " + query_name + seqLen;
					jp++;
				}
				else if (line.startsWith("seq2 = ")) {
					lenidx = line.lastIndexOf(",");
					seqLen = line.substring(lenidx);
					line = "seq2 = " + gnames[jp-2] + seqLen;
				}
				else if (line.endsWith("==")){
					if (!intronFlg) {
						areaName.addElement(line);
						int idx = line.indexOf(" ");
						String head = line.substring(0, idx);
						String tail = line.substring(idx);
						line = "<A HREF='#start" + resnum + "'>" + head + "</A>" + tail;
						resnum++;
					}
					else {
						dataName = areaName.elementAt(resnum-1) + "\n  " + line;
						areaName.setElementAt(dataName, resnum-1);
					}
					intronFlg = false;
				}
				else if (line.endsWith("->") || line.endsWith("<-")) {
					if (!intronFlg) {
						areaName.addElement(line);
						int idx = line.indexOf(" ");
						String head = line.substring(0, idx);
						String tail = line.substring(idx);
						line = "<A HREF='#start" + resnum + "'>" + head + "</A>" + tail;
						resnum++;
					}
					else {
						dataName = areaName.elementAt(resnum-1) + "\n  " + line;
						areaName.setElementAt(dataName, resnum-1);
					}
					intronFlg = true;
				}
				else if (line.endsWith("%")) {
					if (!intronFlg) {
						areaName.addElement(line);
						int idx = line.indexOf(" ");
						String head = line.substring(0, idx);
						String tail = line.substring(idx);
						line = "<A HREF='#start" + resnum + "'>" + head + "</A>" + tail;
						resnum++;
					}
					else {
						dataName = areaName.elementAt(resnum-1) + "\n  " + line;
						areaName.setElementAt(dataName, resnum-1);
					}
					intronFlg = false;
				}
				else if (line.startsWith("      0  ")){ // Seq start                    
					line = "<A NAME='start" + alignnum + "'></A>\n"
							+ "&gt; " + areaName.elementAt(alignnum) + "\n\n" 
							+ line;
					alignnum++;                    
				}
				else if (alignFlg && line.length() > 1 &&
						genomeNameVec.contains(gnames[jp-2])) { // genome only
					String head = line.substring(0, 8).trim();
					String tail = line.substring(8);

					int sp_num = 7 - head.length();
					StringBuffer sb = new StringBuffer();

					if (sp_num > 0) {
						for (int cnt=0; cnt<sp_num; cnt++) {
							sb.append(" ");
						}
					}
                   	line = sb.toString() + "<A HREF='#feature:"+gnames[jp-2]+" loc:"+head+"'>" + head + "</A> " + tail;
					vLocs[curGno-1].addElement(head);
					alignFlg = false;
				}
				else if (line.startsWith("        |") ||
						 line.startsWith("        >") ||
						 line.startsWith("        <") ||
						 line.startsWith("        .") ||
						 line.startsWith("        -")) {
					alignFlg = true;
					//------- 12-00 add -------
					int p0 = line.indexOf("<", 7);
					if (p0 > 0) {
						String ss = "";
						int ps = 0;
						while (p0 > 0) {
							ss += line.substring(ps, p0)+"&lt;";
							ps = p0+1;
							p0 = line.indexOf("<", ps);
						}
						ss += line.substring(ps);
						line = ss;
					}
				}
                
				fwriter.write(line);
			}
			fwriter.write("</PRE>\n");
			fwriter.write("</BODY>\n");
			fwriter.write("</HTML>\n");
			
			fwriter.close() ;
			fwriter = null ;
			
		} catch (Exception e) {
			e.printStackTrace(System.out) ;
		}
	}
	private void Print_actionPerformed(String s) {
		int LMax = 53;		//Line Max of Page
		int pMax = 0;		//Page Max
		int pST = 0;		//Print start data
		int pEN = LMax;		//Print end data

		Toolkit tk = Toolkit.getDefaultToolkit();
		PrintJob pjob = tk.getPrintJob(new JFrame(), "Printing", (Properties)null) ;
		if (pjob != null){
			InforBIO.frame.setCursor(Cursor.getPredefinedCursor(Cursor.WAIT_CURSOR)) ;
			sResult = appCom.LoadFile(sim4Html) ;//DEBUG
			vResult = new Vector() ;
			String text = sResult.substring(sResult.indexOf("<TITLE>")+7, sResult.indexOf("</TITLE>")) ;
			vResult.addElement(text) ;
			vResult.addElement("<HR>") ;
			int sp = sResult.indexOf("<PRE>")+5 ;
			int ep = sResult.indexOf("\n", sp) ;
			text = "" ;
			boolean cpF = true ;
			while (ep > 0) {
				String wtext = sResult.substring(sp, ep) ;
				if (wtext.indexOf("<HR>") >= 0) {
					vResult.addElement("<HR>") ;
					sp = sResult.indexOf("<PRE>",sp) ;
					if (sp < 0) break ;
					ep = sResult.indexOf("\n",sp) ;
					wtext = sResult.substring(sp+5, ep) ;
				}
				if (wtext.indexOf("&gt;") >= 0) {
					int gp = wtext.indexOf("&gt;")+4 ;
					wtext = ">"+wtext.substring(gp) ;
				}
				if (wtext.equals("")) {
					vResult.addElement(" ") ;
				} else if (wtext.equals("Go to top")) {
					text = "" ;
				} else {
					for (int j=0; j<wtext.length(); j++) {
						char c = wtext.charAt(j) ;
						if (c =='<') cpF = false ;
						else if (c =='>') cpF = true ;
						else if (cpF) text += String.valueOf(c) ;
					}
					if (cpF && (text.length() > 0)) {
						vResult.addElement(text) ;
//							System.out.println(ep+" : "+text) ;//DEBUG
						text = "" ;
					}
				}
				sp = ep+1 ;
				ep = sResult.indexOf("\n", sp) ;
			}
			reportCnt = vResult.size() ;
			int mod = reportCnt % LMax ;
			if (mod == 0) 
				 pMax = reportCnt / LMax ;
			else pMax = reportCnt / LMax + 1 ;
			if (reportCnt < LMax) pEN = reportCnt ;
//				System.out.println(" Print mod = "+mod+", PMAX = "+pMax) ;//DEBUG

			for (int i=0; i<pMax; i++) {
				Graphics pg = pjob.getGraphics();
				if (pg != null) {
//						System.out.println(" Print Page = "+i) ;//DEBUG
					PrintCanvas canvas = new PrintCanvas(i+1, pMax, pST, pEN);
					canvas.print(pg);
					pg.dispose();
				}
				pST += LMax ;
				pEN += LMax ;
				if (pEN > reportCnt) pEN = reportCnt ;
			}
			pjob.end();
			StatusPanel.status.setText(" Print complete !") ;
		}
	}
	private void Export_actionPerformed(String s) {
		FileDialog exportNote = new FileDialog(frame, "Export html", FileDialog.SAVE) ;
		exportNote.setDirectory(OS.SysPath) ;
		exportNote.setFile(OS.DBName+".html") ;
		exportNote.show();
		if (exportNote.getFile() != null) {
			InforBIO.frame.setCursor(Cursor.getPredefinedCursor(Cursor.WAIT_CURSOR)) ;
			OS.SysPath = exportNote.getDirectory() ;
			String fname = exportNote.getDirectory() ;
			fname += exportNote.getFile() ;
			if (OS.OSName.startsWith("Mac") || OS.OSName.equals("UNIX")) {
				if(fileNameCK(exportNote.getFile()) == false) return ;
			}
			if (fname.endsWith(".html") == false) {
				int p = fname.lastIndexOf(".") ;
				if (p > 0) {
					fname = fname.substring(0,p)+".html" ;
				} else {
					fname += ".html" ;
				}
			}
			File theFile = new File(fname);
			if (theFile.canRead()) {				// Overwrite
				if (theFile.canWrite() == false) {	// Check write protect
					StatusPanel.status.setBackground(Color.yellow) ;
					StatusPanel.status.setFont(appCom.boldFontLL) ;
					StatusPanel.status.setText(" Export failed !! ") ;
					InforBIO.frame.setCursor(Cursor.getPredefinedCursor(Cursor.DEFAULT_CURSOR)) ;
					return ;
				}
			}
			//------- Export File --------
			InforBIO.frame.setCursor(Cursor.getPredefinedCursor(Cursor.WAIT_CURSOR)) ;
			appCom.CopyFile(sim4Html, fname);
			StatusPanel.status.setText(" Export complete !") ;
		}
	} 


//  --------------------------------------
//  --------- Print Canvas Class ---------
//  --------------------------------------
	class PrintCanvas extends Canvas {
		int x = 72, y = 102;//Print area origin
		int ey = 744;		//Page No print Y
		int fh = 12;		//Font hite
		int pno = 0;		//Page No.
		int pmx = 0;		//Page Max
		int pst = 0;		//Print start data
		int pen = 0;		//Print end data
		public PrintCanvas(int no, int mx, int st, int en) {
			setSize(596, 846);	//A4 size
			pno = no ;
			pmx = mx ;
			pst = st ;
			pen = en ;
		}
		public Dimension getPrefferedSize() {
			return new Dimension(596, 846);	//A4 size
		}       
		public void paint(Graphics g) {
			Rectangle r = getBounds() ;
			g.setColor(Color.white) ;
			g.fillRect(0, 0, r.width, r.height) ;
			g.setColor(Color.black) ;
			g.setFont(appCom.fixedFontS) ;
			for (int i=pst,j=0; i<pen; i++,j++) {
				int yy = fh*j+y ;
				String text =(String)vResult.elementAt(i) ; 
				if (text.equals("<HR>"))
					 g.drawLine(x, yy, x+450, yy);
				else g.drawString(text, x, yy) ;
			}
			g.drawString(String.valueOf(pno)+" / "+String.valueOf(pmx), x+200, ey) ;
//			System.out.println(" Print End ") ;//DEBUG
		}
	}


//  ----------------------------------------
//  --------- Select Genome Dialog ---------
//  ----------------------------------------
/*	private Vector SelectGenome() {
		Vector genomeNo = new Vector();								//10-02
		JCheckBox[] selBtn = new JCheckBox[OS.genomeNam.size()];	//10-02
		SelGListener selListener = new SelGListener() ;
		for (int i=0; i<OS.genomeNam.size(); i++) {					//10-02
			String[] wgenom = (String[])OS.genomeNam.elementAt(i);	//10-02
			selBtn[i] = new JCheckBox(wgenom[1], true);				//10-02
			selBtn[i].addActionListener(selListener);
		}
		Object[] options = {"OK", "CANCEL"};
		int rtn  = JOptionPane.showOptionDialog(InforBIO.frame, (Object[])selBtn
												,"Select Genome Name"
												,JOptionPane.DEFAULT_OPTION
												,JOptionPane.QUESTION_MESSAGE
												,null, options, options[0]);
		if (rtn != JOptionPane.OK_OPTION) return genomeNo;
		for (int i=0; i<OS.genomeNam.size(); i++) {					//10-02
			if (selBtn[i].isSelected()) {							//10-02
				genomeNo.addElement(new Integer(i));				//10-02
			}
		}
		return genomeNo;
	}
	class SelGListener implements ActionListener {
		public void actionPerformed(ActionEvent e) {
		}
	}*/
	class SelectGenome extends JDialog {							//12-00 change all
		public boolean okFlg = false;
		JPanel groundPanel;
		JButton OK_Button, CN_Button, SA_Button, CA_Button;
		ButtonListener buttonListener = new ButtonListener();
		JCheckBox[] selBtn = null;
		SelCListener selListener = new SelCListener();
		Dimension screenSize;
		int xsiz = 400;
		int ysiz = 600;
		int row = OS.genomeNam.size();
		int col = 1;

		public SelectGenome(){
			super(InforBIO.frame, "Select Genome Name", true);
			initComponents();
			setSize(xsiz, ysiz);
//			screenSize = Toolkit.getDefaultToolkit().getScreenSize();
//			setLocation(screenSize.width/2-xsiz/2, screenSize.height/2-ysiz/2);
			Point p = InforBIO.frame.getLocationOnScreen();		//13-00
			setLocation(p.x+400-xsiz/2, p.y+300-ysiz/2);	//13-00
		}
		private void initComponents(){
			groundPanel = new JPanel(new BorderLayout());
			groundPanel.setBorder(appCom.Empty1111);
			getContentPane().add(groundPanel);

			genomeNo = new Vector();
			selBtn = new JCheckBox[OS.genomeNam.size()];
			while (row > 23) {
				col++;
				row = OS.genomeNam.size()/col;
			}
			if (OS.genomeNam.size()%col > 0) row++;
			JPanel p0 = appCom.CreateBorderLayoutPanel();
			p0.setLayout(new GridLayout(row, col, 0, 0));
			JScrollPane p1 = new JScrollPane(p0);
			for (int i=0; i<OS.genomeNam.size(); i++) {
				String[] wgenom = (String[])OS.genomeNam.elementAt(i);
				selBtn[i] = new JCheckBox(wgenom[1], true);
				selBtn[i].addActionListener(selListener);
				p0.add(selBtn[i]);
			}
			groundPanel.add(p1, "Center");

//			System.out.println(" clstNo="+clstNo+", row="+row+", col="+col);//DEBUG
			xsiz = col*82+10;
			if (xsiz < 400) xsiz = 400;
			else if (xsiz > 800) xsiz = 800;
			ysiz = row*23+75;

			JPanel p2 = appCom.CreateBorderLayoutPanel();
			p2.setLayout(new GridLayout(1, 4, 0, 0));
			OK_Button = new JButton("OK");
			CN_Button = new JButton("CANCEL");
			SA_Button = new JButton("SELECT ALL");
			CA_Button = new JButton("CLEAR ALL");
			OK_Button.addActionListener(buttonListener);
			CN_Button.addActionListener(buttonListener);
			SA_Button.addActionListener(buttonListener);
			CA_Button.addActionListener(buttonListener);
			p2.add(OK_Button);
			p2.add(CN_Button);
			p2.add(SA_Button);
			p2.add(CA_Button);
			groundPanel.add(p2, "South");
		}
		class ButtonListener implements ActionListener{
			public void actionPerformed(ActionEvent e) {
				String path, value, rtnMsg;
				if (e.getSource() == OK_Button) {			// "OK"
					for (int i=0; i<OS.genomeNam.size(); i++) {
						if (selBtn[i].isSelected()) {
							genomeNo.addElement(new Integer(i));
						}
					}
					okFlg = true;
					dispose();
				} 
				else if (e.getSource() == CN_Button) {		// "CANCEL"
					okFlg = false;
					dispose();
				} 
				else if (e.getSource() == SA_Button) {		// "SELECT ALL"
					for (int i=0; i<OS.genomeNam.size(); i++) {
						selBtn[i].setSelected(true);
					}
				} 
				else if (e.getSource() == CA_Button) {		// "CLEAR ALL"
					for (int i=0; i<OS.genomeNam.size(); i++) {
						selBtn[i].setSelected(false);
					}
				} 
			}
		}
		class SelCListener implements ActionListener {
			public void actionPerformed(ActionEvent e) {
			}
		}
	}


//  ------------------------------------
//  ----------- for HTML PANEL ---------
//  ------------------------------------
	public void hyperlinkUpdate(HyperlinkEvent e) {
		if (e.getEventType() == HyperlinkEvent.EventType.ACTIVATED) {
			linkActivated(e.getURL()) ;
		}
	}
	public void linkActivated(URL u) {
		Cursor c = html.getCursor() ;
		String su = u.toString() ;
		if (su.indexOf("get_entry") > 0) {
			HtmlPanel3 HP = new HtmlPanel3() ;
			HP.HtmlPanel3(u, xCnt++, yCnt) ;
			if (xCnt > 40) {
				xCnt = 0 ;
				yCnt++ ;
			}
		} else if (su.indexOf("#feature:") > 0) {
			String gen = su.substring(su.indexOf("#feature:")+9, su.indexOf(" loc:"));
			String loc = su.substring(su.indexOf(" loc:")+5);
			FeatureViewSub(gen, loc);
		} else {
			SwingUtilities.invokeLater(new PageLoader(u, c)) ;
		}
	}
	class PageLoader implements Runnable {
		URL url ;
		Cursor cursor ;

		public PageLoader(URL u, Cursor c) {
			url = u ;
			cursor = c ;
		}
		public void run() {
			if (url == null) {
				html.setCursor(cursor) ;
				Container parent = html.getParent() ;
				parent.repaint() ;
			}
			else {
				Document doc = html.getDocument();
				try {
					html.setPage(url) ;
				} catch (IOException ioe) {
					html.setDocument(doc) ;
					getToolkit().beep() ;
//					urlField.setActionCommand(sim4Html) ;
					try {
						linkActivated(url) ;
					} finally {
					}
				} finally {
					url = null ;
					SwingUtilities.invokeLater(this) ;
				}
			}
		}
	}

	private void FeatureViewSub(String gen, String loc) {
//		System.out.println(" FeatureView : "+gen+" : "+loc);//DEBUG
		if (featvF) {
			if (gen.equals(wgnam)) {
				sim4FV.ReLocation(loc);
				sim4FV.frame.toFront() ;
			} else {
				InforBIO.frame.setCursor(Cursor.getPredefinedCursor(Cursor.WAIT_CURSOR)) ;
				sim4FV.frame.dispose();
				wgnam = gen;
				for (int j=0; j<genoCnt; j++) {
					if (gnames[j].equals(gen)) {
						curGno = j;
						break;
					}
				}
				sim4FV = new Sim4FeatureViewer(instance, gen, vLocs[curGno], pgmnam);
				sim4FV.ReLocation(loc);
				featvF = true;
				InforBIO.frame.setCursor(Cursor.getPredefinedCursor(Cursor.DEFAULT_CURSOR)) ;
			}
		} else {
			InforBIO.frame.setCursor(Cursor.getPredefinedCursor(Cursor.WAIT_CURSOR)) ;
			wgnam = gen;
			for (int j=0; j<genoCnt; j++) {
				if (gnames[j].equals(gen)) {
					curGno = j;
					break;
				}
			}
//			System.out.println(" FeatureView : "+gen+" : "+loc);//DEBUG
			sim4FV = new Sim4FeatureViewer(instance, gen, vLocs[curGno], pgmnam);
			sim4FV.ReLocation(loc);
			featvF = true;
			InforBIO.frame.setCursor(Cursor.getPredefinedCursor(Cursor.DEFAULT_CURSOR)) ;
		}
	}

}
