# Supplementary material for: G-InforBIO: integrated system for microbial genomics
Source: BMC Bioinformatics. 2006 Aug 4;7:368. doi: 10.1186/1471-2105-7-368 (PMC1552091; doi:10.1186/1471-2105-7-368)
Supplement: Additional File 1 — G-InforBIO_Src_V177. Zipped file of the source code of G-InforBIO system [file 1471-2105-7-368-S1.zip › src/JP/AC/nig/wdcm/analysis/Sim4ServerInternal.java]

////////////////////////////////////////////////////////////////
//                                                            //
//   class name : Sim4ServerInternal                          //
//                                                            //
//   history    : 11-00 2005.01.06 I.Tomikawa (HSK)           //
//                                                            //
////////////////////////////////////////////////////////////////
package JP.AC.nig.wdcm.analysis ;

import java.awt.* ;
import java.io.* ;
import java.util.* ;
import java.net.* ;
import java.lang.* ;
import javax.swing.* ;
import JP.AC.nig.wdcm.client.* ;

public class Sim4ServerInternal {
	private ObjectStore OS = ObjectStore.getInstance() ;
	private String tempDir = "./";	//OS.jarPath
	private String sim4_exe = "sim4";
	private String sim4Opt = " A=3";
	private String queryf = "";
	private String subjef = "";

	public Sim4ServerInternal() {
	}

	public String SIM4_Search(String subject, String query) {
		String outf = "" ;
		subjef = subject;
		queryf = query;
		int exit_code;
		
		try {
//			System.out.println(" Internal server : SIM4 start") ;
			long filename = System.currentTimeMillis() ;
			String longname = String.valueOf(filename);
			String shortnam = longname.substring(longname.length() - 8);
			File batFile = new File(tempDir+shortnam+".bat") ;
			File outFile = new File(tempDir+"sim4_out.html") ;
			outf = outFile.toString() ;

			//"sim4 SUBJECT.fst QUERY.fst A=3"
			String cmd = sim4_exe+" "+queryf+" "+subjef+" "+sim4Opt+" > "+outFile.toString()+"\n";
			System.out.print(" CMD = "+cmd);//DEBUG

			if (OS.OSName.equals("Mac")) {
				String[] command = new String[2] ;
				command[0] = tempDir+sim4_exe;
				command[1] = " "+queryf+" "+subjef+" "+sim4Opt+" > "+outFile.toString();
				Process process = Runtime.getRuntime().exec(command);
				process.waitFor() ;
				
				exit_code = process.exitValue();
//				System.out.println("Exit code : " + exit_code);  // for DEBUG
				
				if (exit_code > 0) {
					InputStream is = process.getErrorStream();
					BufferedReader br = new BufferedReader(new InputStreamReader(is));
					String line;
					StringBuffer err_msg = new StringBuffer();
					err_msg.append("ERROR: ");
					
					while((line = br.readLine()) != null) {
//						System.out.println("Err Msg : " + line); // for DEBUG
						err_msg.append(line);
					}
					
					if (err_msg.length() == 0) {
						err_msg.append("unknown SIM4 error.");
					}
					
					outf = err_msg.toString();
				}
			} else if (OS.OSName.equals("MacX") || OS.OSName.equals("UNIX")) {
				FileWriter writer = new FileWriter(batFile) ;
				writer.write("#!/bin/sh\n") ;
				writer.write("./"+cmd) ;				//12-00
//				System.out.println("  CMD ="+"../../../../"+cmd") ;
				writer.close() ;
				writer = null ;
				Process process = Runtime.getRuntime().exec("chmod +x "+batFile.toString()) ;
				process.waitFor() ;
				process = Runtime.getRuntime().exec(batFile.toString()) ;
				process.waitFor() ;
				
				exit_code = process.exitValue();
//				System.out.println("Exit code : " + exit_code);  // for DEBUG
				
				if (exit_code > 0) {
					InputStream is = process.getErrorStream();
					BufferedReader br = new BufferedReader(new InputStreamReader(is));
					String line;
					StringBuffer err_msg = new StringBuffer();
					err_msg.append("ERROR: ");
					
					while((line = br.readLine()) != null) {
//						System.out.println("Err Msg : " + line); // for DEBUG
						err_msg.append(line);
					}
					
					if (err_msg.length() == 0) {
						err_msg.append("unknown SIM4 error.");
					}
					
					outf = err_msg.toString();
				}
			} else {
				FileWriter writer = new FileWriter(batFile) ;
				writer.write(cmd) ;
				writer.close() ;
				writer = null ;
				Process process = Runtime.getRuntime().exec(batFile.toString());
				process.waitFor() ;
				
				exit_code = process.exitValue();
//				System.out.println("Exit code : " + exit_code);  // for DEBUG
				
				if (exit_code > 0) {
					InputStream is = process.getErrorStream();
					BufferedReader br = new BufferedReader(new InputStreamReader(is));
					String line;
					StringBuffer err_msg = new StringBuffer();
					err_msg.append("ERROR: ");
					
					while((line = br.readLine()) != null) {
//						System.out.println("Err Msg : " + line); // for DEBUG
						err_msg.append(line);
					}
					
					if (err_msg.length() == 0) {
						err_msg.append("unknown SIM4 error.");
					}
					
					outf = err_msg.toString();
				}
			}
			batFile.delete() ;
		} catch (Exception e) {
			appCom.MessageDialog(" SIM4 Error ! ", 0);
		}
		return outf;
	}
}
