# Supplementary material for: G-InforBIO: integrated system for microbial genomics
Source: BMC Bioinformatics. 2006 Aug 4;7:368. doi: 10.1186/1471-2105-7-368 (PMC1552091; doi:10.1186/1471-2105-7-368)
Supplement: Additional File 1 — G-InforBIO_Src_V177. Zipped file of the source code of G-InforBIO system [file 1471-2105-7-368-S1.zip › src/JP/AC/nig/wdcm/analysis/SOM.java]

////////////////////////////////////////////////////////////////
//                                                            //
//   class name : SOM(SelfOrganizingMap) Main                 //
//                                                            //
//   history    : 11-00 2005.01.24 K.Koorikawa (HSK)          //
//              : 12-00 2005.07.11 K.Koorikawa (HSK)          //
//                                                            //
////////////////////////////////////////////////////////////////
package JP.AC.nig.wdcm.analysis ;

import java.awt.* ;
import java.awt.event.* ;
import java.awt.image.*;
import java.io.* ;
import java.net.* ;
import java.text.*;
import java.util.* ;
import javax.swing.* ;
import javax.swing.event.* ;
import javax.swing.text.* ;
import JP.AC.nig.wdcm.client.* ;

public class SOM extends JPanel implements ActionListener {
	private Frame sframe = null;	//for Main
	private int wsize = 800, hsize = 600;	//for Main
	private Frame frame = null;		//InforBIO frame

	private static SOM instance = null;
	private JPanel left = null;
	private JPanel right = null;
	private JPanel ppgm = null;

	private String[] buttonString1 = {"Select Genome",
									  "Search Flat File",
									  "Search Fasta File",
									  "Clear"};
	private String[] buttonString2 = {"SOM Calculation",
									  "Import Map File"};
	private String[] buttonString3 = {"Export Picture",
									  "Export Map File",
									  "View : Genome",
									  "Genome Name List"};	//12-00
	private JButton[] button1 = null;
	private JButton[] button2 = null;
	public static JButton[] button3 = null;
	public static JButton adon = new JButton("Addon Fasta");

	private JTextArea subjeTA = null;
	private JTextArea resultTA = null;
	private JScrollPane repoPanel;

	private JTextField winszTF;
	private JTextField stpszTF;
	private JTextField mapszTF;
	private uniComboBox uniCB = new uniComboBox();							//12-00
	private cenComboBox cenCB = new cenComboBox();
	private optComboBox optCB = new optComboBox();
	private relComboBox relCB = new relComboBox();
	private nopComboBox nopCB = new nopComboBox();
	private conComboBox conCB = new conComboBox();							//12-00

	public static int ctunit = 0;	//0="GENOME", 1="ORF"					//12-00
	private static int windsz = 10000;
	private static int stepsz = 10000;
	private static int center = 0;
	private static int option = 2;
	private static int relati = 0;
	private static int noptin = 1;
	private static int mapXsz = 10;
	public static int confid = 0;	//0="95%", 1="99%"						//12-00

	private static SomViewer SV = null;
	private JPanel mapP = null;

	private String ffnames = "";
	private String avfnam = "AVSOM_.txt";					//12-00
	private String pcfnam = "WTPCA_.txt";					//12-00
	private String wtfnam = "WTSOM_.txt";					//12-00
	private String clfnam = "CLSOM_.txt";
	private String Cclfnam = "CLSOM_.txt";					//12-00

	private boolean SgenoF = false;
	private boolean seqF = false;
	private boolean subF = false;
	public static String viewMode = "Genome";

	private Vector genomeNo = null;//= SelectGenome()
	private static int genoCnt = 0;
	public static Vector geneName = null;//All import gene names
	public static Vector geneSEQ = null;//All import gene SEQ

	private Option OP = Option.getInstance();
	private ObjectStore OS = ObjectStore.getInstance();
	private NucCount nucc = null;
	private Codonfrq2Fasta codon = null;
	public static BLSOM blsom = null;
	private GenomeColorList GCL = null;
	public static boolean colorLF = false;
	private static int Bffcnt = 0;	//Base ffcnt	//12-00

	public static boolean addFF = false;							//12-00
	private JFileChooser importFF = null;							//12-00
	private String subje = "" ;										//12-00
	private JTextField status = null;
	private DecimalFormat distFormat = new DecimalFormat("0.00000");
	private boolean debugF = false;

	public SOM() {
		super(new BorderLayout(), true) ;
		instance = this ;
		frame = InforBIO.frame;
		status = StatusPanel.status ;
		button1 = new JButton[buttonString1.length] ;
		button2 = new JButton[buttonString2.length] ;
		button3 = new JButton[buttonString3.length] ;
		System.out.println(new Date() + " - SOM Panel Set ") ;//DEBUG

		//------ Seq Panel set -----
		left = appCom.CreateBorderLayoutPanel() ;
		Box yBox = new Box(BoxLayout.Y_AXIS) ;
		left.add(yBox) ;

		//------ Subject Panel -----------------------
		JPanel p1 = appCom.CreateBorderLayoutPanel() ;
		p1.setBorder(BorderFactory.createTitledBorder(" Select Genome Files")) ;
		yBox.add(p1) ;

		JPanel p11 = appCom.CreateBorderLayoutPanel() ;
		p11.setLayout(new GridLayout(2, 2, 1, 1)) ;
		p1.add(p11, BorderLayout.SOUTH) ;
		for (int i=0; i<button1.length; i++) {
			button1[i] = appCom.CreateControlButton(buttonString1[i]) ;
			button1[i].setActionCommand(buttonString1[i]) ;
//			button1[i].setToolTipText(buttonString1[i]) ;
			button1[i].addActionListener(this) ;
			p11.add(button1[i]) ;
		}
		button1[0].setBackground(appCom.lightYellow) ;
//		button1[4].setEnabled(false) ;

		adon.setActionCommand("Addon Fasta");
		adon.addActionListener(this);

		subjeTA = appCom.CreateControlTextArea() ;
		subjeTA.setFont(appCom.fixedFont) ;
		subjeTA.setRows(7);
		JScrollPane jsp1 = new JScrollPane(subjeTA);
		p1.add(jsp1, BorderLayout.CENTER) ;

		//----- Set Options ---------
		ppgm = appCom.CreateGridLayoutPanel();
		ppgm.setBorder(BorderFactory.createTitledBorder(" Set Options "));
		ppgm.setLayout(new GridLayout(5, 2, 1, 1));					//12-00
		yBox.add(ppgm);

		JLabel Lb7 = appCom.CreateControlLabel("Count Unit");		//12-00
		ppgm.add(Lb7);												//12-00
		ppgm.add(uniCB);											//12-00
		UniListener uniListener = new UniListener() ;				//12-00
		uniCB.addActionListener(uniListener);						//12-00

		JLabel Lb0 = appCom.CreateControlLabel("Window Size");
		ppgm.add(Lb0);
		winszTF = appCom.CreateControlTextField("10000");
		ppgm.add(winszTF);

		JLabel Lb1 = appCom.CreateControlLabel("Step Size");
		ppgm.add(Lb1);
		stpszTF = appCom.CreateControlTextField("10000");
		ppgm.add(stpszTF);

		JLabel Lb3 = appCom.CreateControlLabel("Oligo Nucleotide Size");
		ppgm.add(Lb3);
		ppgm.add(optCB);

		JLabel Lb4 = appCom.CreateControlLabel("Degenelated");
		ppgm.add(Lb4);
		ppgm.add(relCB);

		//------ SUBMIT BUTTON set -----
		JPanel p4 = appCom.CreateGridLayoutPanel() ;
		p4.setLayout(new GridLayout(1, 2, 1, 1)) ;
		p4.setBorder(appCom.Empty0000) ;
		yBox.add(p4) ;
		for (int i=0; i<button2.length; i++) {
			button2[i] = appCom.CreateControlButton(buttonString2[i]) ;
			button2[i].setActionCommand(buttonString2[i]) ;
			button2[i].addActionListener(this) ;
			p4.add(button2[i]) ;
		}
		button2[0].setBackground(appCom.lightYellow) ;
//		button2[0].setEnabled(false) ;
//		button2[1].setBackground(appCom.lightGreen) ;//"Set Option"

		//----------------- Result Panel set ---------------------
		right = appCom.CreateBorderLayoutPanel() ;
		right.setBorder(BorderFactory.createTitledBorder("SOM Map View")) ;

		resultTA = appCom.CreateControlTextArea() ;
		resultTA.setFont(appCom.fixedFont) ;
		resultTA.setEditable(false) ;
		repoPanel = new JScrollPane(resultTA) ;
		right.add(repoPanel, BorderLayout.CENTER) ;

		//------ Result BUTTON Panel -----
		JPanel p51 = appCom.CreateGridLayoutPanel() ;
		p51.setBorder(appCom.Empty0000) ;
		for (int i=0; i<button3.length; i++) {
			button3[i] = appCom.CreateControlButton(buttonString3[i]) ;
			button3[i].setActionCommand(buttonString3[i]) ;
			button3[i].addActionListener(this) ;
			button3[i].setEnabled(false) ;
			p51.add(button3[i]) ;
		}
		right.add(p51, BorderLayout.SOUTH) ;

		//------ Split Line ------
		JSplitPane splitPane = new JSplitPane(JSplitPane.HORIZONTAL_SPLIT, left, right) ;
		splitPane.setDividerLocation(270) ;
		splitPane.setOneTouchExpandable(true) ;
		add(splitPane, BorderLayout.CENTER) ;
	}

	//----------- Combo Boxs define ------------
	private class uniComboBox extends JComboBox {				//12-00 add
		String[] valueString = {"GENOME","ORF"};
		public uniComboBox() {
			super() ;
			for (int i=0; i<valueString.length; i++) {
				addItem(valueString[i]) ;
			}
			setMaximumRowCount(valueString.length) ;
			setBackground(Color.white) ;
			setFont(appCom.boldFont) ;
		}
	}
	private class cenComboBox extends JComboBox {
		String[] valueString = {"0","1","2"};
		public cenComboBox() {
			super() ;
			for (int i=0; i<valueString.length; i++) {
				addItem(valueString[i]) ;
			}
			setMaximumRowCount(valueString.length) ;
			setBackground(Color.white) ;
			setFont(appCom.boldFont) ;
		}
	}
	private class optComboBox extends JComboBox {
		String[] valueString = {"2","3","4"};
		public optComboBox() {
			super() ;
			for (int i=0; i<valueString.length; i++) {
				addItem(valueString[i]) ;
			}
			setMaximumRowCount(valueString.length) ;
			setBackground(Color.white) ;
			setFont(appCom.boldFont) ;
		}
	}
	private class relComboBox extends JComboBox {
		String[] valueString = {"OFF","ON"};
		public relComboBox() {
			super() ;
			for (int i=0; i<valueString.length; i++) {
				addItem(valueString[i]) ;
			}
			setMaximumRowCount(valueString.length) ;
			setBackground(Color.white) ;
			setFont(appCom.boldFont) ;
		}
	}
	private class nopComboBox extends JComboBox {
		String[] valueString = {"All Window","N < 10%"};
		public nopComboBox() {
			super() ;
			for (int i=0; i<valueString.length; i++) {
				addItem(valueString[i]) ;
			}
			setMaximumRowCount(valueString.length) ;
			setBackground(Color.white) ;
			setFont(appCom.boldFont) ;
		}
	}
	private class conComboBox extends JComboBox {			//12-00 add
		String[] valueString = {"95%","99%"};
		public conComboBox() {
			super() ;
			for (int i=0; i<valueString.length; i++) {
				addItem(valueString[i]) ;
			}
			setMaximumRowCount(valueString.length) ;
			setBackground(Color.white) ;
			setFont(appCom.boldFont) ;
		}
	}

//  ---------- BUTTON ACTION ----------
	public void actionPerformed(ActionEvent e) {
		String s = e.getActionCommand();
		appCom.StatusMessage(" ", 0);

		if (s.equals("Select Genome")) {
			Genome_actionPerformed(s);
		}
		else if (s.equals("Search Flat File")) {
			FFsearch_actionPerformed(s);
		}
		else if (s.equals("Search Fasta File")) {
			FTsearch_actionPerformed(s);
		}
		else if (s.equals("Clear")) {
			subjeTA.setText("");
		}
		else if (s.equals("SOM Calculation")) {
			SomCaluc_actionPerformed(s);
		}
		else if (s.equals("Addon Fasta")) {
			AddCaluc_actionPerformed(s);
		}
		else if (s.equals("Import Map File")) {
			IMapFile_actionPerformed(s);
		}
		else if (s.equals("View : Genome")) {
			button3[2].setText("View : Overlap");
			button3[2].setActionCommand("View : Overlap");
			viewMode = "Overlap";
			SV.reView();
		}
		else if (s.equals("View : Overlap")) {
			button3[2].setText("View : Confidence");		//12-00
			button3[2].setActionCommand("View : Confidence");//12-00
			viewMode = "Confidence";						//12-00
			SV.reView();
		}
		else if (s.equals("View : Confidence")) {			//12-00 add
			button3[2].setText("View : Genome");
			button3[2].setActionCommand("View : Genome");
			viewMode = "Genome";
			SV.reView();
		}
		else if (s.equals("Review")) {
			SV.reView();
		}
		else if (s.equals("Export Picture")) {
			Picture_actionPerformed(s);
		}
		else if (s.equals("Export Map File")) {
			Export_actionPerformed(s);
		}
		else if (s.equals("Genome Name List")) {			//12-00
			colorl_actionPerformed();
		}
		else {
			System.out.println(" Button name error : "+s);//DEBUG
		}
		InforBIO.frame.setCursor(Cursor.getPredefinedCursor(Cursor.DEFAULT_CURSOR)) ;
	}

	//-------------------------
	private boolean fileNameCK(String fnam) {
		boolean rtn = true ;
		int col = 1 ;
		if (Character.isLetter(fnam.charAt(0))) {
			for (int k=1; k<fnam.length(); k++) {
				if (fnam.charAt(k) == '.') break ;
				if (Character.isLetterOrDigit(fnam.charAt(k)) == false) {
					if (fnam.charAt(k) == '-' || fnam.charAt(k) == '_') continue ;
					rtn = false ;
					col = k+1 ;
					break ;
				}
			}
		} else {
			rtn = false ;
		}
		if (rtn == false) {
			appCom.MessageDialog(" File name error !  (Col. "+col+")", 0);
		}
		InforBIO.frame.setCursor(Cursor.getPredefinedCursor(Cursor.DEFAULT_CURSOR)) ;
		return rtn ;
	}

	//------ Clear ALL ------
	private void clearAll() {
		subjeTA.setText("") ;
		resultTA.setText("") ;
		subF = false ;
	}
	//------ Clear Result ------
	private void clearResult() {
		resultTA.setText("");
		right.remove(repoPanel) ;
		repoPanel = new JScrollPane(resultTA) ;
		right.add(repoPanel, BorderLayout.CENTER) ;
		right.revalidate() ;
		subF = false;
		for (int i=0; i<button3.length; i++) {
			button3[i].setEnabled(false);
		}
	}

	private void Genome_actionPerformed(String s) {	//"Select Genome"
		if (OS.genomeNam.size() == 0) {
			String errMsg = " Entry data is empty ! \n"+
							" Please import database data.";
			appCom.MessageDialog(errMsg, 0);
			return;
		}
		SelectGenome selGDialog = new SelectGenome();				//12-00
		selGDialog.setVisible(true);								//12-00
		if (selGDialog.okFlg == false) return;						//12-00

		if (genomeNo.size() > 0) {
//			System.out.println(" siz = "+genomeNo.size());//DEBUG
			subjeTA.setText("");
			for (int k=0; k<genomeNo.size(); k++) {
				int gno = ((Integer)genomeNo.elementAt(k)).intValue();
				String[] wgenom = (String[])OS.genomeNam.elementAt(gno);
				subjeTA.append(wgenom[3]+wgenom[2]+"\n");
			}
			SgenoF = true;
			clearResult();
		}
	}

	private void FFsearch_actionPerformed(String s) {	//"Search Flat File"
		importFF = new JFileChooser(OS.DbPath);
		importFF.setDialogTitle("Select Flat File");
		importFF.setDialogType(JFileChooser.OPEN_DIALOG);
		importFF.setMultiSelectionEnabled(true);
		importFF.addChoosableFileFilter(new FlatFileFilter());
		FfButtonListener ffbuttonListener = new FfButtonListener();	//12-00
		importFF.addActionListener(ffbuttonListener);				//12-00
		importFF.showOpenDialog(frame);
		InforBIO.frame.setCursor(Cursor.getPredefinedCursor(Cursor.DEFAULT_CURSOR)) ;
	}
	private void FTsearch_actionPerformed(String s) {	//"Search Fasta File"
		importFF = new JFileChooser(OS.DbPath);
		importFF.setDialogTitle("Select Fasta File");
		importFF.setDialogType(JFileChooser.OPEN_DIALOG);
		importFF.setMultiSelectionEnabled(true);
		importFF.addChoosableFileFilter(new FastaFileFilter());
		FfButtonListener ffbuttonListener = new FfButtonListener();	//12-00
		importFF.addActionListener(ffbuttonListener);				//12-00
		importFF.showOpenDialog(frame);
		InforBIO.frame.setCursor(Cursor.getPredefinedCursor(Cursor.DEFAULT_CURSOR)) ;
	}
	class FfButtonListener implements ActionListener{				//12-00 add
		public void actionPerformed(ActionEvent e) {
			String s = e.getActionCommand() ;
			if (s.equals("ApproveSelection")) {	//"OK"
				if (importFF.getSelectedFiles().length > 0) {
					OS.DbPath = importFF.getCurrentDirectory().toString()+OS.filSepa;
					File[] fnames = importFF.getSelectedFiles();
					for(int i=0; i<fnames.length; i++){
						subjeTA.append(fnames[i].toString()+"\n");
					}
					SgenoF = false;
					clearResult();
				}
			}
		}
	}

	private void SomCaluc_actionPerformed(String s) {	//"SOM Calculation"
		String subje = subjeTA.getText() ;
		if (subje.length() > 0)
			seqF = true ;
		else {
			seqF = false ;
			appCom.StatusMessage(" Subject data not input !", 2);
			return ;
		}

		InforBIO.frame.setCursor(Cursor.getPredefinedCursor(Cursor.WAIT_CURSOR)) ;
		resultTA.setText("") ;
		right.remove(repoPanel) ;
		repoPanel = new JScrollPane(resultTA) ;
		right.add(repoPanel, BorderLayout.CENTER) ;
		right.revalidate() ;

		ffnames = subjeTA.getText();
		//-----------------------------------
		ctunit = uniCB.getSelectedIndex();							//12-00
		windsz = Integer.valueOf(winszTF.getText()).intValue();
		stepsz = Integer.valueOf(stpszTF.getText()).intValue();
		if (ctunit == 0) {											//12-00
			option = optCB.getSelectedIndex() + 2;
		} else {
			option = ctunit + 2;									//12-00
		}
		relati = relCB.getSelectedIndex();
		if(relati == 1) option += 10;

//		System.out.println(" SOM Options: Winsz="+windsz+", Stpsz="+stepsz+", Center="+center+", Option="+option+", NOptn="+noptin+", Xsiz="+mapXsz);//DEBUG
		if(stepsz > windsz){
			System.out.println(" Window size error !");//DEBUG
			appCom.StatusMessage(" Step_size > Window_size", 2);
			return;
		}

		System.out.println(new Date()+" - SOM Nucleotide count start ") ;//DEBUG
		StringTokenizer strTok = new StringTokenizer(ffnames, "\n");
		try {
			String avfile = OS.jarPath+"AVSOM_.txt";
			System.out.println(" AVSOM = "+avfile);//DEBUG
			FileWriter av = new FileWriter(avfile);//"AVSOM"
			PrintWriter out = new PrintWriter(av);
			geneName = new Vector();
			geneSEQ = new Vector();

			out.println(">CUNIT="+ctunit);							//12-00
			out.println(">WSIZE="+windsz);							//12-00
			out.println(">SSIZE="+stepsz);							//12-00
			out.println(">NSIZE="+option);							//12-00

			if (ctunit == 0) {	//Count unit = "GENOME"				//12-00
				nucc = new NucCount();
				while (strTok.hasMoreTokens()) {//Loop for FF-Names count
					String fname = strTok.nextToken();
					int rtn = nucc.CountNuc(fname, windsz, stepsz, center, option, noptin, out);
					if(rtn > 0){
						InforBIO.frame.setCursor(Cursor.getPredefinedCursor(Cursor.DEFAULT_CURSOR));
						return;
					}
				}
				av.close();
				Cclfnam = clfnam;									//12-00
				blsom = new BLSOM(mapXsz);
			} else {		//Count unit = "ORF"					//12-00 add all
				codon = new Codonfrq2Fasta();
				int row = 0;
				while (strTok.hasMoreTokens()) {//Loop for FF-Names count
					String ffnam = strTok.nextToken();
					String fstnam = "work.fst";
					int gno = getSearchData(ffnam, fstnam);
					if (gno < 0) {
						InforBIO.frame.setCursor(Cursor.getPredefinedCursor(Cursor.DEFAULT_CURSOR));
						return;
					}
					int rtn = codon.CountCodon(fstnam, gno, out);
					if (rtn < 0) {
						InforBIO.frame.setCursor(Cursor.getPredefinedCursor(Cursor.DEFAULT_CURSOR));
						return;
					}
					row += rtn;
				}
				av.close();
				Cclfnam = clfnam;
				blsom = new BLSOM(row, 64);
			}
		} catch(IOException e) {
			System.out.println("AVSOM_.txt Write Error !");
		}

		System.out.println(new Date()+" - SOM Map Viewer start ");//DEBUG
		right.remove(repoPanel);
		SV = new SomViewer(clfnam, windsz, option);			//13-00
		mapP = SV.getPanel();	//"CLSOM_.txt"
		if (mapP == null) return;							//12-00
		repoPanel = new JScrollPane(mapP);
		right.add(repoPanel, BorderLayout.CENTER);
		right.revalidate();

		Bffcnt = NucCount.ffcnt;							//12-00
		subF = true;
		for (int i=0; i<button3.length; i++) {
			button3[i].setEnabled(true);
		}
		button3[2].setText("View : Genome");
		button3[2].setActionCommand("View : Genome");
		viewMode = "Genome";
		if(SV.gencnt == 0) {
			button3[2].doClick();
			button3[2].setEnabled(false);
		}
		System.out.println(new Date()+" - SOM process end \n");//DEBUG
		InforBIO.frame.setCursor(Cursor.getPredefinedCursor(Cursor.DEFAULT_CURSOR));
	}

	private void AddCaluc_actionPerformed(String s) {	//"Addon Fasta"
		importFF = new JFileChooser(OS.DbPath);
		importFF.setDialogTitle("Select Fasta File");
		importFF.setDialogType(JFileChooser.OPEN_DIALOG);
		importFF.setMultiSelectionEnabled(true);
		importFF.addChoosableFileFilter(new FastaFileFilter());
		AfButtonListener afbuttonListener = new AfButtonListener();	//12-00
		importFF.addActionListener(afbuttonListener);				//12-00
		importFF.showOpenDialog(frame);
		if (addFF == false) return;									//12-00

		System.out.println(new Date()+" - Addon Nucleotide count start ") ;//DEBUG
		//-----------------------------------
		ctunit = uniCB.getSelectedIndex();							//12-00
		windsz = Integer.valueOf(winszTF.getText()).intValue();		//12-00
		stepsz = Integer.valueOf(stpszTF.getText()).intValue();		//12-00
		if (ctunit == 0) {											//12-00
			option = optCB.getSelectedIndex() + 2;					//12-00
		} else {													//12-00
			option = ctunit + 2;									//12-00
		}															//12-00
		relati = relCB.getSelectedIndex();							//12-00
		if(relati == 1) option += 10;								//12-00
		//-----------------------------------
		if (nucc == null) nucc = new NucCount();					//12-00
		StringTokenizer strTok = new StringTokenizer(subje, "\n");
		String avfile = "AVSOM2_.txt";
		NucCount.ffcnt = Bffcnt;									//12-00
		try {
			FileWriter av = new FileWriter(avfile);//"AVSOM2"
			PrintWriter out = new PrintWriter(av);
			geneName = new Vector();
			geneSEQ = new Vector();
			nucc.multiF = false;									//12-00
			while (strTok.hasMoreTokens()) {//Loop for FF-Names count
				String fname = strTok.nextToken();
				int rtn = nucc.CountNuc(fname, windsz, stepsz, center, option, noptin, out);
				if(rtn > 0){
					InforBIO.frame.setCursor(Cursor.getPredefinedCursor(Cursor.DEFAULT_CURSOR));
					return;
				}
			}
			av.close();
		} catch(IOException e) {
			System.out.println("AVSOM2_.txt Write Error !");
		}

//		System.out.println("BL-SOM addon calculation start !");
		int idx = blsom.addsom(avfile, Cclfnam, geneName.size());		//12-00

		System.out.println(new Date()+" - SOM Map Viewer start ");//DEBUG
		button3[2].setText("View : Confidence");		//12-00
		button3[2].setActionCommand("View : Confidence");//12-00
		viewMode = "Confidence";						//12-00

		right.remove(repoPanel);
		SV = new SomViewer("CLSOM2_.txt", windsz, option);			//13-00
		mapP = SV.getPanel();	//"CLSOM2_.txt"
		if (mapP == null) return;									//12-00
		repoPanel = new JScrollPane(mapP);
		right.add(repoPanel, BorderLayout.CENTER);
		right.revalidate();

		SV.geneSearch(idx);		//Search Genome idx set for combobox
		SV.reView();												//12-00
		SV.search();												//13-00
		System.out.println(new Date()+" - Addon fasta process end \n");//DEBUG
		InforBIO.frame.setCursor(Cursor.getPredefinedCursor(Cursor.DEFAULT_CURSOR));
	}
	class AfButtonListener implements ActionListener{				//12-00 add
		public void actionPerformed(ActionEvent e) {
			addFF = false;
			String s = e.getActionCommand() ;
			if (s.equals("ApproveSelection")) {	//"OK"
				if (importFF.getSelectedFiles().length > 0) {
					OS.DbPath = importFF.getCurrentDirectory().toString()+OS.filSepa;
					addFF = true;
					File[] fnames = importFF.getSelectedFiles();
					subje = "" ;
					for(int i=0; i<fnames.length; i++){
						subje += fnames[i].toString()+"\n";
					}
				}
			}
		}
	}

	private void IMapFile_actionPerformed(String s) {	//"Import Map File"
		FileDialog mapF = new FileDialog(frame, "Select SOM-Map File", FileDialog.LOAD) ;
		mapF.setDirectory(OS.SysPath) ;
		mapF.setFile("CLSOM*.txt;") ;
		mapF.show();
		if (mapF.getFile() != null) {
			InforBIO.frame.setCursor(Cursor.getPredefinedCursor(Cursor.WAIT_CURSOR)) ;
			OS.SysPath = mapF.getDirectory();
			String fdir = mapF.getDirectory();
			String ftyp = mapF.getFile();
			String Iclfnam = fdir + ftyp;
			File wfile = new File(Iclfnam);
			if (wfile.canRead() == false) {
				status.setBackground(Color.yellow) ;
				status.setFont(appCom.boldFontLL) ;
				status.setText(" Selected map file not found !! ") ;
				InforBIO.frame.setCursor(Cursor.getPredefinedCursor(Cursor.DEFAULT_CURSOR)) ;
				return ;
			}

			subjeTA.setText("") ;
			SgenoF = false;
			clearResult();
			nucc = new NucCount();								//12-00
			blsom = new BLSOM();								//12-00
			Cclfnam = Iclfnam;									//12-00

			System.out.println(new Date()+" - SOM Map Viewer start ");//DEBUG
			right.remove(repoPanel) ;
			SV = new SomViewer(Iclfnam, windsz, option);		//13-00
			mapP = SV.getPanel();	//new Map View
			if (mapP == null) return;							//12-00
			repoPanel = new JScrollPane(mapP) ;
			right.add(repoPanel, BorderLayout.CENTER) ;
			right.revalidate() ;

			Bffcnt = NucCount.ffcnt;							//12-00
			subF = true ;
			for (int i=0; i<button3.length; i++) {
				button3[i].setEnabled(true);
			}
			button3[2].setText("View : Genome");
			button3[2].setActionCommand("View : Genome");
			viewMode = "Genome";
			if(SV.gencnt == 0) {
				button3[2].doClick();
				button3[2].setEnabled(false);
			}

			//------------------------------------------------------12-00 add start
			System.out.println(new Date()+" - WTSOM file import start");//DEBUG
			String wtname = fdir + "WTSOM_" + ftyp.substring(6);
			int xx = 0, yy = 0, fac = 0;
			try {
				FileReader fReader = new FileReader(wtname);
				BufferedReader lineRead = new BufferedReader(fReader);
				String line = lineRead.readLine();
				while (line != null){
//					System.out.println("line = "+line);//DEBUG
					if (line.startsWith(">CUNIT=")) ;
					else if (line.startsWith(">XSIZE=")) xx = Integer.parseInt(line.substring(7));
					else if (line.startsWith(">YSIZE=")) yy = Integer.parseInt(line.substring(7));
					else if (line.startsWith(">WSIZE=")) winszTF.setText(line.substring(7));
					else if (line.startsWith(">SSIZE=")) stpszTF.setText(line.substring(7));
					else if (line.startsWith(">NSIZE=")) {
						int nuc = Integer.parseInt(line.substring(7));
						if (nuc > 10) {
							optCB.setSelectedIndex(nuc-12);
							relCB.setSelectedIndex(1);
						} else {
							optCB.setSelectedIndex(nuc-2);
							relCB.setSelectedIndex(0);
						}
					}
					else if (line.startsWith(">")) fac++;
					else break;
					line = lineRead.readLine();
				}
				fReader.close();
				fReader = null;
			} catch (Exception e) {
				System.out.println(wtname+" file not found.");//DEBUG
			}

			if (fac > 0) {
				blsom.WeightdataSet(wtname, xx, yy, fac);//WTSOM import
			}
		}
		if (mapP != null) StatusPanel.status.setText(" Import map file complete !");
		System.out.println(new Date()+" - Import map file process end \n");//DEBUG
		InforBIO.frame.setCursor(Cursor.getPredefinedCursor(Cursor.DEFAULT_CURSOR)) ;
	}

	private void Picture_actionPerformed(String s) {	//"Export Picture"
		int width  = mapP.getWidth();	//Whole size
		int height = mapP.getHeight();	//Whole size
		Image img = mapP.createImage(width, height);
		Graphics g = img.getGraphics();
		mapP.paint(g);
		String fname = "SOM_Map_image";
		ExportPicture expPic = new ExportPicture(InforBIO.frame, img, repoPanel, width, height, fname);
		expPic.export();
//		System.out.println(" canNewick G="+g+", Img="+img) ;//DEBUG
		frame.setCursor(Cursor.getPredefinedCursor(Cursor.DEFAULT_CURSOR)) ;
	}

	private void Export_actionPerformed(String s) {	//"Export Map File"
		FileDialog exportNote = new FileDialog(frame, "Export Map File", FileDialog.SAVE) ;
		exportNote.setDirectory(OS.SysPath) ;
		exportNote.setFile("CLSOM_.txt") ;
		exportNote.show();
		if (exportNote.getFile() != null) {
			InforBIO.frame.setCursor(Cursor.getPredefinedCursor(Cursor.WAIT_CURSOR)) ;
//			OS.SysPath = exportNote.getDirectory();
			String fdir = exportNote.getDirectory();			//12-00
			String ftyp = exportNote.getFile();					//12-00
			String fname = fdir + ftyp;							//12-00
			if (OS.OSName.startsWith("Mac") || OS.OSName.equals("UNIX")) {
				if(fileNameCK(exportNote.getFile()) == false) return ;
			}
			if (fname.endsWith(".txt") == false) {
				int p = fname.lastIndexOf(".") ;
				if (p > 0) {
					fname = fname.substring(0,p)+".txt" ;
				} else {
					fname += ".txt" ;
				}
			}
			File theFile = new File(fname);
			if (theFile.canRead()) {				// Overwrite
				if (theFile.canWrite() == false) {	// Check write protect
					StatusPanel.status.setBackground(Color.yellow) ;
					StatusPanel.status.setFont(appCom.boldFontLL) ;
					StatusPanel.status.setText(" Export failed !! ") ;
					InforBIO.frame.setCursor(Cursor.getPredefinedCursor(Cursor.DEFAULT_CURSOR)) ;
					return ;
				}
			}
			//------- Export File --------
			InforBIO.frame.setCursor(Cursor.getPredefinedCursor(Cursor.WAIT_CURSOR)) ;
			appCom.CopyFile(clfnam, fname);	//"CLSOM_.txt" copy
//			fname = fdir + "AVSOM_" + ftyp.substring(6);				//12-00
//			appCom.CopyFile(avfnam, fname);	//"AVSOM_.txt" copy			//12-00
//			fname = fdir + "WTPCA_" + ftyp.substring(6);				//12-00
//			appCom.CopyFile(pcfnam, fname);	//"WTPCA_.txt" copy			//12-00
			fname = fdir + "WTSOM_" + ftyp.substring(6);				//12-00
			appCom.CopyFile(wtfnam, fname);	//"WTSOM_.txt" copy			//12-00
			StatusPanel.status.setText(" Export complete !") ;
		}
	} 

	protected void colorl_actionPerformed() {	//"Color List"
		if (colorLF) {
			GCL.frame.toFront();
		} else {
			GCL = new GenomeColorList();
			colorLF = true;
		}
	}

//  ---- DNA-SEQ GET FROM SEARCH DATA ----------------------			//12-00 add
	private int getSearchData(String ifnam, String fstnam) {
		int gno = -1;
		String aseq = "";
		String name = "";
		String gnam = "";
		String accs = "";

		FileReader ffReader = null;
		try {
			ffReader = new FileReader(ifnam);
			BufferedReader lineRead = new BufferedReader(ffReader);
			String line = lineRead.readLine();
			//------------------ Flat File read start -----------------------
			if (line.startsWith("LOCUS")) {
				System.out.println(" Flat file read start :"+ifnam);//DEBUG
			}
			//------------------ Fasta File read start -----------------------
			else if (line.startsWith(">")) {
				System.out.println(" Fasta file read start :"+ifnam);//DEBUG
				gnam = line.substring(1);
				for (int i=0; i<OS.genomeNam.size(); i++) {
		//			Vector genomeNam = String[4] = Accession, Organism, FFname, FF-Path
					String[] wgenom = (String[])OS.genomeNam.elementAt(i);
					if (gnam.equals(wgenom[1])) {
						accs = wgenom[0];
						gno = i;
						break;
					}
				}
				StringBuffer buff = new StringBuffer();
				line = lineRead.readLine();
				while (line != null){
					buff.append(line);
					line = lineRead.readLine();
				}
				aseq = buff.toString();
			}
			ffReader.close();
			ffReader = null;
		} catch (Exception e) {
			System.out.println(ifnam+" file read reeor !");
			return -9;
		}
		if (accs.length() == 0) {
			appCom.StatusMessage(" Genome name not found", 2);
			System.out.println(" Genome name not found : "+gnam);
			return -9;
		}
		if (aseq.length() == 0) {
			appCom.StatusMessage(" SEQ data not found", 2);
			System.out.println(" SEQ data not found in "+ifnam);
			return -9;
		}
//		System.out.println(" Accession :"+accs+", Genome name :"+gnam);//DEBUG
		geneName.addElement(gnam);
		geneSEQ.addElement(aseq);

//		StringBuffer buff = null;
		String seq = "";
		String loc = "";
		int idx = 0;
		try {
			FileWriter fst = new FileWriter(fstnam);//"work.fst"
			PrintWriter out = new PrintWriter(fst);
			for (int k=0; k<OS.entryCnt; k++) {
				if (OS.tableEntry[k][OS.ACCECOL].equals(accs)) {
					idx = k;
					break;
				}
			}
			for (int k=idx; k<OS.entryCnt; k++) {
				if (!(OS.tableEntry[k][OS.ACCECOL].equals(accs))) break;
				if (OS.tableEntry[k][OS.FEATCOL].equals("CDS")) {
					loc = OS.tableEntry[k][OS.LOCACOL];
					if (loc.indexOf("..") < 0) continue;
					if ((OS.tableEntry[k-1][OS.FEATCOL].equals("CDS")) &&
						(OS.tableEntry[k-1][OS.LOCACOL].equals(loc))) continue;
//					String wffname = OS.tableEntry[k][OS.SEQUCOL].trim();
//					if ((wffname == null) || (wffname.equals(""))) continue;
				} else continue;

	//			System.out.println(k+" CDS location : "+loc);//DEBUG
				seq = "";
				int st = 0;
				int en = 0;
				int p = loc.indexOf("..");
				int ps = 0; 
				int pe = loc.length();
				while(p > 0) {
					for (int i=p-1; i>=0; i--) {
						if (loc.charAt(i) < '0' || loc.charAt(i) > '9') break;
						ps = i;
					}
					int p2 = p+2;
					if (loc.charAt(p2) == '<' || loc.charAt(p2) == '>') p2++;
					for (int i=p2; i<loc.length(); i++) {
						if (loc.charAt(i) < '0' || loc.charAt(i) > '9') break;
						pe = i+1;
					}
					st = Integer.valueOf(loc.substring(ps,p)).intValue() - 1;
					en = Integer.valueOf(loc.substring(p2,pe)).intValue();
	//				System.out.println(" SEQ = "+wseq.length()+" ,ST = "+st+" ,EN = "+(en-1));
					seq += aseq.substring(st,en);
					p = loc.indexOf(".." ,pe);
				}
				seq = seq.toUpperCase();
				if (loc.indexOf("complement") >= 0) {	//change to GYAKU-SOUHOSA
					StringBuffer sb = new StringBuffer();
					for (int i=seq.length()-1; i>=0; i--) {
						if      (seq.charAt(i) == 'A') sb.append('T');
						else if (seq.charAt(i) == 'C') sb.append('G');
						else if (seq.charAt(i) == 'G') sb.append('C');
						else if (seq.charAt(i) == 'T') sb.append('A');
						else						   sb.append('N');
					}
					seq = sb.toString();
				}

//				name = "["+OS.tableEntry[k][0]+"]"+accs+" CDS "+loc;
				name = (st+1)+".."+en;
				out.println(">"+name+"\n"+seq);
			}
			fst.close();
		} catch(IOException e) {
			System.out.println("Work.fst Write Error !");
		}
		System.out.println(" CDSs fasta file make end :"+fstnam);//DEBUG
		return gno;
	}


//  --------------------------------------
//  --------- Print Canvas Class ---------
//  --------------------------------------
	class PrintCanvas extends Canvas {
		int x = 72, y = 102;//Print area origin
		int ey = 744;		//Page No print Y
		int fh = 12;		//Font hite
		int pno = 0;		//Page No.
		int pmx = 0;		//Page Max
		int pst = 0;		//Print start data
		int pen = 0;		//Print end data
		public PrintCanvas(int no, int mx, int st, int en) {
			setSize(596, 846);	//A4 size
			pno = no ;
			pmx = mx ;
			pst = st ;
			pen = en ;
		}
		public Dimension getPrefferedSize() {
			return new Dimension(596, 846);	//A4 size
		}       
		public void paint(Graphics g) {
		}
	}


//  ----------------------------------------
//  --------- Select Genome Dialog ---------
//  ----------------------------------------
	class SelectGenome extends JDialog {							//12-00 change all
		public boolean okFlg = false;
		JPanel groundPanel;
		JButton OK_Button, CN_Button, SA_Button, CA_Button;
		ButtonListener buttonListener = new ButtonListener();
		JCheckBox[] selBtn = null;
		SelCListener selListener = new SelCListener();
		Dimension screenSize;
		int xsiz = 400;
		int ysiz = 600;
		int row = OS.genomeNam.size();
		int col = 1;

		public SelectGenome(){
			super(InforBIO.frame, "Select Genome Name", true);
			initComponents();
			setSize(xsiz, ysiz);
			Point p = InforBIO.frame.getLocationOnScreen();		//13-00
			setLocation(p.x+400-xsiz/2, p.y+300-ysiz/2);		//13-00
		}
		private void initComponents(){
			groundPanel = new JPanel(new BorderLayout());
			groundPanel.setBorder(appCom.Empty1111);
			getContentPane().add(groundPanel);

			genomeNo = new Vector();
			selBtn = new JCheckBox[OS.genomeNam.size()];
			while (row > 23) {
				col++;
				row = OS.genomeNam.size()/col;
			}
			if (OS.genomeNam.size()%col > 0) row++;
			JPanel p0 = appCom.CreateBorderLayoutPanel();
			p0.setLayout(new GridLayout(row, col, 0, 0));
			JScrollPane p1 = new JScrollPane(p0);
			for (int i=0; i<OS.genomeNam.size(); i++) {
				String[] wgenom = (String[])OS.genomeNam.elementAt(i);
				selBtn[i] = new JCheckBox(wgenom[1], true);
				selBtn[i].addActionListener(selListener);
				p0.add(selBtn[i]);
			}
			groundPanel.add(p1, "Center");

//			System.out.println(" clstNo="+clstNo+", row="+row+", col="+col);//DEBUG
			xsiz = col*82+10;
			if (xsiz < 400) xsiz = 400;
			else if (xsiz > 800) xsiz = 800;
			ysiz = row*23+75;

			JPanel p2 = appCom.CreateBorderLayoutPanel();
			p2.setLayout(new GridLayout(1, 4, 0, 0));
			OK_Button = new JButton("OK");
			CN_Button = new JButton("CANCEL");
			SA_Button = new JButton("SELECT ALL");
			CA_Button = new JButton("CLEAR ALL");
			OK_Button.addActionListener(buttonListener);
			CN_Button.addActionListener(buttonListener);
			SA_Button.addActionListener(buttonListener);
			CA_Button.addActionListener(buttonListener);
			p2.add(OK_Button);
			p2.add(CN_Button);
			p2.add(SA_Button);
			p2.add(CA_Button);
			groundPanel.add(p2, "South");
		}
		class ButtonListener implements ActionListener{
			public void actionPerformed(ActionEvent e) {
				String path, value, rtnMsg;
				if (e.getSource() == OK_Button) {			// "OK"
					for (int i=0; i<OS.genomeNam.size(); i++) {
						if (selBtn[i].isSelected()) {
							genomeNo.addElement(new Integer(i));
						}
					}
					okFlg = true;
					dispose();
				} 
				else if (e.getSource() == CN_Button) {		// "CANCEL"
					okFlg = false;
					dispose();
				} 
				else if (e.getSource() == SA_Button) {		// "SELECT ALL"
					for (int i=0; i<OS.genomeNam.size(); i++) {
						selBtn[i].setSelected(true);
					}
				} 
				else if (e.getSource() == CA_Button) {		// "CLEAR ALL"
					for (int i=0; i<OS.genomeNam.size(); i++) {
						selBtn[i].setSelected(false);
					}
				} 
			}
		}
		class SelCListener implements ActionListener {
			public void actionPerformed(ActionEvent e) {
			}
		}
	}

	class UniListener implements ActionListener {		//12-00 add
		public void actionPerformed(ActionEvent e) {
			int uni = uniCB.getSelectedIndex();
			if (uni == 0) {
				winszTF.setEnabled(true);
				stpszTF.setEnabled(true);
				optCB.setEnabled(true);
				relCB.setEnabled(true);
			} else {
				winszTF.setEnabled(false);
				stpszTF.setEnabled(false);
				optCB.setEnabled(false);
				relCB.setEnabled(false);
			}
		}
	}

//  ----------------------------------------
	public void main(String[] args) {
		sframe = new JFrame("SOM");
		sframe.setLayout(new BorderLayout()) ;
		sframe.addWindowListener(new frameListener());
		sframe.setSize(wsize, hsize);
		Dimension screensize = Toolkit.getDefaultToolkit().getScreenSize();
		sframe.setLocation((screensize.width-wsize)/2, (screensize.height-hsize)/2);

		SOM fav = new SOM();
		JPanel gPanel = appCom.CreateBorderLayoutPanel();
		gPanel.add(fav, BorderLayout.CENTER);
		gPanel.setBackground(new Color(90, 120, 150));
		gPanel.setForeground(Color.lightGray);
		sframe.add(gPanel, BorderLayout.CENTER) ;
		sframe.setVisible(true);
		sframe.show() ;
	}
	class frameListener extends WindowAdapter {
		public void windowClosing(WindowEvent e) {
//			AV.alignfvF = false ;
			sframe.dispose();
		}
	}

}
