# Supplementary material for: G-InforBIO: integrated system for microbial genomics
Source: BMC Bioinformatics. 2006 Aug 4;7:368. doi: 10.1186/1471-2105-7-368 (PMC1552091; doi:10.1186/1471-2105-7-368)
Supplement: Additional File 1 — G-InforBIO_Src_V177. Zipped file of the source code of G-InforBIO system [file 1471-2105-7-368-S1.zip › src/JP/AC/nig/wdcm/analysis/SomAllFrequencyMap.java]

////////////////////////////////////////////////////////////////
//                                                            //
//   class name : SomAllFrequencyMap                          //
//                                                            //
//   history    : 13-00 2006.02.13 K.Koorikawa (HSK)          //
//                                                            //
////////////////////////////////////////////////////////////////
package JP.AC.nig.wdcm.analysis ;

import java.awt.* ;
import java.awt.event.* ;
import java.awt.image.*;
import java.io.* ;
import java.net.* ;
import java.text.*;
import java.util.* ;
import javax.swing.* ;
import javax.swing.event.* ;
import javax.swing.text.* ;
import JP.AC.nig.wdcm.client.* ;
import JP.AC.nig.wdcm.analysis.* ;

public class SomAllFrequencyMap {
	private int wsize = 800, hsize = 600;
	private int maxW = 800, maxH = 600;
	private int mpw = 0, mph = 0;
	public  JFrame frame;
	private JPanel groundPanel;
	private JPanel mapPanel;
	private JScrollPane repoPanel;
	private Box yBox;

	//----------- Button Name -------------
	private String[] buttonStr = {"Export Picture",
								  "Zoom IN",
								  "Zoom OUT",
								  "Color List",
								  "Exit"} ;
	private JButton[] button   = new JButton[buttonStr.length] ;
	private ButtonListener buttonListener = new ButtonListener() ;

	private int mapcnt = 0;
	private int xcnt = 0;
	private int ycnt = 0;

	private int scale = 1;
	private int BDD = 16;	//Base Cell size
	private int DD = 16;	//Cell size

	private SelfOrganizingMap som = SelfOrganizingMap.getInstance();
	private WeightColorList WCL = null;
	public static boolean colorLF = false;

	public SomAllFrequencyMap() {
//		System.out.println(" - All Frequency Map Start ") ;//DEBUG
		frame = new JFrame("All Frequency Map ") ;
		frame.getContentPane().setLayout(new BorderLayout()) ;
		frame.setIconImage(Toolkit.getDefaultToolkit().getImage("InforBIO.jpg"));
		frame.addWindowListener(new frameListener());

		mapcnt = som.DN;
		xcnt = 4;
		ycnt = mapcnt/xcnt;
		if (mapcnt%xcnt > 0) ycnt++;

		initComponents();

		Dimension d = InforBIO.frame.getSize();
		maxW = d.width;
		maxH = d.height;
		wsize = xcnt*(mpw+10);
		if(wsize > maxW) wsize = maxW;
		hsize = ycnt*(mph+20);
		if(hsize > maxH) hsize = maxH;
		frame.setSize(wsize, hsize);
		Point p = InforBIO.frame.getLocationOnScreen();		//13-00
		frame.setLocation(p.x+10, p.y+10);					//13-00
		frame.show() ;
	}

	public void initComponents(){
		groundPanel = new JPanel(new BorderLayout());
		groundPanel.setBorder(appCom.Empty5555_Lowered);
		frame.getContentPane().add(groundPanel, BorderLayout.CENTER);

		mapPanel = appCom.CreateGridLayoutPanel() ;
		mapPanel.setLayout(new GridLayout(ycnt, xcnt, 0, 0)) ;
		repoPanel = new JScrollPane(mapPanel);
		groundPanel.add(repoPanel, BorderLayout.CENTER) ;

		//----------- make Map ------------
		for (int i=0; i<mapcnt; i++) {
			SomFrequencyPanel sfp = new SomFrequencyPanel(i, scale);
			JPanel pm = sfp.getPanel();
			pm.setBorder(BorderFactory.createTitledBorder(" ["+(i+1)+"] "+som.nucID[i]+" "));
			mapPanel.add(pm);
			Dimension d = sfp.getSize();
			mpw = d.width;
			mph = d.height;
		}
		//----------- BUTTON ------------
		JPanel pb = appCom.CreateGridLayoutPanel();
		pb.setBorder(appCom.Empty1111);
		for (int i=0; i<buttonStr.length; i++) {
			button[i] = appCom.CreateControlButton(buttonStr[i]);
			button[i].setActionCommand(buttonStr[i]);
			button[i].addActionListener(buttonListener);
			button[i].setEnabled(true);
			pb.add(button[i]);
		}
		button[1].setEnabled(false);
		frame.getContentPane().add(pb, BorderLayout.SOUTH);
	}

	private void repaint() {
		mapPanel.removeAll();
		//----------- make Map ------------
		for (int i=0; i<mapcnt; i++) {
			SomFrequencyPanel sfp = new SomFrequencyPanel(i, scale);
			JPanel pm = sfp.getPanel();
			pm.setBorder(BorderFactory.createTitledBorder(" ["+(i+1)+"] "+som.nucID[i]+" "));
			mapPanel.add(pm);
			Dimension d = sfp.getSize();
			mpw = d.width;
			mph = d.height;
		}
		wsize = xcnt*(mpw+10);
		if(wsize > maxW) wsize = maxW;
		hsize = ycnt*(mph+20);
		if(hsize > maxH) hsize = maxH;
		frame.setSize(wsize, hsize);
		mapPanel.validate();
		frame.validate();
	}

	private int getColor(int gn) {
		String s = SomViewer.gencolor[gn];
		return Integer.parseInt(s, 16);
	}

	class ButtonListener implements ActionListener {
		public void actionPerformed(ActionEvent e) {
			String ac = e.getActionCommand() ;
			InforBIO.frame.setCursor(Cursor.getPredefinedCursor(Cursor.DEFAULT_CURSOR)) ;
			if (ac.startsWith("Export Picture")) {
				Picture_actionPerformed();
			}
			else if(ac.equals("Zoom IN")) {
				scale = scale/2;
				if (scale <= 1) {
					scale = 1;
					button[1].setEnabled(false);
				}
				button[2].setEnabled(true);
				repaint();
			}
			else if(ac.equals("Zoom OUT")) {
				scale = scale*2;
				if (BDD/scale <= 1) {
					scale = BDD;
					button[2].setEnabled(false);
				}
				button[1].setEnabled(true);
				repaint();
			}
			else if (ac.equals("Color List")) {
				if (colorLF) {
					WCL.frame.toFront() ;
				} else {
					WCL = new WeightColorList();
					colorLF = true ;
				}
			} 
			else if (ac.equals("Exit")) {
				som.allmapF = false ;
				frame.dispose() ;
			} 
		}
	}

	class frameListener extends WindowAdapter {
		public void windowClosing(WindowEvent e) {
			som.allmapF = false ;
			frame.dispose();
		}
	}

	private void Picture_actionPerformed() {	//"Export Picture"
		int width  = mapPanel.getWidth();	//Whole size
		int height = mapPanel.getHeight();	//Whole size
		Image img = mapPanel.createImage(width, height);
		Graphics g = img.getGraphics();
		mapPanel.paint(g);
		String fname = "SOM_All_Maps";
		ExportPicture expPic = new ExportPicture(frame, img, repoPanel, width, height, fname);
		expPic.export();
//		System.out.println(" canNewick G="+g+", Img="+img) ;//DEBUG
		frame.setCursor(Cursor.getPredefinedCursor(Cursor.DEFAULT_CURSOR)) ;
	}


}
