# Supplementary material for: G-InforBIO: integrated system for microbial genomics
Source: BMC Bioinformatics. 2006 Aug 4;7:368. doi: 10.1186/1471-2105-7-368 (PMC1552091; doi:10.1186/1471-2105-7-368)
Supplement: Additional File 1 — G-InforBIO_Src_V177. Zipped file of the source code of G-InforBIO system [file 1471-2105-7-368-S1.zip › src/JP/AC/nig/wdcm/analysis/SomEvaluationList.java]

////////////////////////////////////////////////////////////////
//                                                            //
//   class name : SomEvaluationList                           //
//                                                            //
//   history    : 13-00 2006.02.16 K.Koorikawa (HSK)          //
//                                                            //
////////////////////////////////////////////////////////////////
package JP.AC.nig.wdcm.analysis ;

import java.awt.* ;
import java.awt.event.* ;
import java.awt.image.*;
import java.io.* ;
import java.net.* ;
import java.text.*;
import java.util.* ;
import javax.swing.* ;
import javax.swing.event.* ;
import javax.swing.text.* ;
import JP.AC.nig.wdcm.client.* ;

public class SomEvaluationList {
	private int wsize = 800, hsize = 400;
	public  JFrame frame;
	private JPanel groundPanel;
	private JTextArea evaluTA = null;

	private String[] buttonStr = {"Export text", "Exit"} ;
	private JButton[] button   = new JButton[buttonStr.length] ;
	private ButtonListener buttonListener = new ButtonListener() ;

	private ObjectStore OS = ObjectStore.getInstance();
	private SelfOrganizingMap som = SelfOrganizingMap.getInstance();
	private BLSOM blsom = BLSOM.getInstance();
	private DecimalFormat distFormat = new DecimalFormat("0.00");

	public SomEvaluationList() {
//		System.out.println(" - EvaluationList Start ") ;//DEBUG
		frame = new JFrame("Addon Fasta Evaluation List") ;
		frame.getContentPane().setLayout(new BorderLayout()) ;
		frame.setIconImage(Toolkit.getDefaultToolkit().getImage("InforBIO.jpg"));
		frame.addWindowListener(new frameListener());

		initComponents();

		Point p = InforBIO.frame.getLocationOnScreen();
		frame.setLocation(p.x, p.y);
		frame.setSize(wsize, hsize);
		frame.show() ;
	}

	public void initComponents(){
		groundPanel = new JPanel(new BorderLayout());
		groundPanel.setBorder(appCom.Empty5555_Lowered);
		frame.getContentPane().add(groundPanel, BorderLayout.CENTER);

		evaluTA = appCom.CreateControlTextArea();
		evaluTA.setFont(appCom.fixedFont);
		evaluTA.setRows(6);
		evaluTA.setEnabled(true);
		JScrollPane SP = new JScrollPane(evaluTA);
		groundPanel.add(SP, BorderLayout.CENTER);

		//----------- BUTTON ------------
		JPanel p0 = appCom.CreateGridLayoutPanel();
		p0.setBorder(appCom.Empty1111);
		for (int i=0; i<buttonStr.length; i++) {
			button[i] = appCom.CreateControlButton(buttonStr[i]);
			button[i].setActionCommand(buttonStr[i]);
			button[i].addActionListener(buttonListener);
			button[i].setEnabled(true);
			p0.add(button[i]);
		}
		frame.getContentPane().add(p0, BorderLayout.SOUTH);
		groundPanel.revalidate();

		//------------ Evaluation List -------------
//		evaluTA.setText("Addon Fasta Evaluation List \n");
//		evaluTA.append(" \n");
		Vector gnos = new Vector();
		Vector gnams = new Vector();
		// ------- AVSOM2 read ---------
		String somf = "AVSOM2_.txt";
		String line = "";
		try {
			BufferedReader in = new BufferedReader(new FileReader(somf));
			while(in.ready()) {
				line = in.readLine();
				StringTokenizer st = new StringTokenizer(line, "\t");
				gnos.addElement(st.nextToken());
				gnams.addElement(st.nextToken());
			}
		} catch(IOException ie) {
			System.out.println(" AVSOM2 file not found !");//DEBUG
		}

		// -------- CLSOM2 read ----------
		String[] GenName = som.GenName;	//All Genome Name
		int GenSiz = GenName.length;
		int[][] GenRecs = new int[GenSiz][2];
		for (int i=0; i<GenSiz; i++) {
			GenRecs[i][0] = 0;	//Genome Name count
			GenRecs[i][1] = i;	//
		}
		int datanum = som.DN;	//Jigen suu
		String gn="", wgn="";
		somf = "CLSOM2_.txt";
		String sx = "", sy = "";
		int x=0, y=0;
		try {
			BufferedReader in = new BufferedReader(new FileReader(somf));
			while(in.ready()) {
				line = in.readLine();
				if(line.startsWith(">")) continue;
				else {
					StringTokenizer st = new StringTokenizer(line, "\t");
					String name = st.nextToken();
//					System.out.println(" NAME="+name);//DEBUG
					int p = name.indexOf("[");
					if (p > 0) {
						gn = name.substring(0,p);	//Genome No.
						name = name.substring(p);	//[000-000]Genome Name

						boolean addF = false;
						for (int k=0; k<gnos.size(); k++) {
							if (gn.equals((String)gnos.elementAt(k))) {
								addF = true;
								break;
							}
						}
						if (addF) {
							String gname = name.substring(name.indexOf("]")+1);
							if (!gn.equals(wgn)) {
								evaluTA.append("Addon genome name = "+gname+" \n\n");
								wgn = gn;
							}
							sx = st.nextToken();
							sy = st.nextToken();
							evaluTA.append("  "+name+"\t"+sx+"\t"+sy+"\t");
							st.nextToken();//skip

							x = Integer.parseInt(sx);
							y = Integer.parseInt(sy);
							double dist = 0.0;
							for (int j=0; j<datanum; j++) {
								double wd = Double.parseDouble(st.nextToken()) - blsom.ww[x][y][j];
								dist += wd*wd;
							}
							dist = Math.sqrt(dist);
							evaluTA.append(distFormat.format(dist)+"\t");

							for (int m=0; m<GenSiz; m++) {
								GenRecs[m][0] = 0;	//Genome Name count
							}
							String[] wgnam = som.getGenNames(x, y);
							for (int k=0; k<wgnam.length; k++) {
								for (int m=0; m<GenSiz; m++) {
									if (wgnam[k].equals(GenName[m])) {
										GenRecs[m][0]++;
									}
								}
							}
							appCom.BubleSort(GenRecs, 0, GenSiz-1, 0, false);
							int sum = 0;
							for (int i=0; i<GenSiz; i++) {
								sum += GenRecs[i][0];
							}
							int per = GenRecs[0][0]*100/sum;
							if (per >= 50) 
								 evaluTA.append(GenName[GenRecs[0][1]]+"\n");
							else evaluTA.append("-\n");

//							evaluTA.append("    Record count of glid["+sx+","+sy+"]\n");
							for (int i=0; i<GenSiz; i++) {
								if (GenRecs[i][0] > 0) {
									per = GenRecs[i][0]*100/sum;
									evaluTA.append("    "+(i+1)+". "+GenName[GenRecs[i][1]]+" = "+GenRecs[i][0]+" rec.("+per+"%)\n");
								}
							}
							evaluTA.append("\n");
						}
					}
				}
			}
		} catch(IOException ie) {
			System.out.println(" CLSOM2 file not found !");//DEBUG
		}

		int lincnt = evaluTA.getLineCount()+1;
		hsize = lincnt*18 +30+40;
		if (hsize > 600) hsize = 600;
	}

	class ButtonListener implements ActionListener {
		public void actionPerformed(ActionEvent e) {
			String ac = e.getActionCommand() ;
			InforBIO.frame.setCursor(Cursor.getPredefinedCursor(Cursor.DEFAULT_CURSOR));
			if (ac.equals("Export text")) {
				FileDialog expF = new FileDialog(frame, "Export Text File", FileDialog.SAVE);
				expF.setDirectory(OS.SysPath);
				expF.setFile("EvaluationList_.txt");
				expF.show();
				if (expF.getFile() != null) {
					InforBIO.frame.setCursor(Cursor.getPredefinedCursor(Cursor.WAIT_CURSOR));
					String fdir = expF.getDirectory();			//12-00
					String ftyp = expF.getFile();					//12-00
					String fname = fdir + ftyp;							//12-00
					File theFile = new File(fname);
					if (theFile.canRead()) {				// Overwrite
						if (theFile.canWrite() == false) {	// Check write protect
							appCom.StatusMessage(" Export text failed !! ", 2);
							InforBIO.frame.setCursor(Cursor.getPredefinedCursor(Cursor.DEFAULT_CURSOR));
							return ;
						}
					}
					//------- Export File --------
					appCom.SaveFile(fname, evaluTA.getText());
					StatusPanel.status.setText(" Export text complete !");
				}
				InforBIO.frame.setCursor(Cursor.getPredefinedCursor(Cursor.DEFAULT_CURSOR));
			}
			else if (ac.equals("Exit")) {
				som.evaluatF = false ;
				frame.dispose() ;
			} 
		}
	}

	class frameListener extends WindowAdapter {
		public void windowClosing(WindowEvent e) {
			som.evaluatF = false;
			frame.dispose();
		}
	}
}
