# Supplementary material for: G-InforBIO: integrated system for microbial genomics
Source: BMC Bioinformatics. 2006 Aug 4;7:368. doi: 10.1186/1471-2105-7-368 (PMC1552091; doi:10.1186/1471-2105-7-368)
Supplement: Additional File 1 — G-InforBIO_Src_V177. Zipped file of the source code of G-InforBIO system [file 1471-2105-7-368-S1.zip › src/JP/AC/nig/wdcm/analysis/SomFeatureViewer.java]

////////////////////////////////////////////////////////////////
//                                                            //
//   class name : SomFeatureViewer                            //
//                                                            //
//   history    : 11-00 2005.03.09 K.Koorikawa (HSK)          //
//                                                            //
////////////////////////////////////////////////////////////////
package JP.AC.nig.wdcm.analysis ;

import java.awt.* ;
import java.awt.datatransfer.*;
import java.awt.event.* ;
import java.awt.image.*;
import java.io.* ;
import java.net.* ;
import java.text.*;
import java.util.* ;
import javax.swing.* ;
import javax.swing.event.* ;
import javax.swing.text.* ;
import JP.AC.nig.wdcm.client.* ;
import JP.AC.nig.wdcm.feature.* ;

public class SomFeatureViewer implements ActionListener, MouseInformable,
									ConFocal, IResourceTypeInfo, ITextResourceKeyInfo {
	private JFrame parentFrame ;
	private int wsize = 330, hsize = 600;
	private SomFeatureViewer instance = null;
	public JFrame frame ;
	private JPanel borderPanel = null;
	private JPanel groundPanel = null;
	private JPanel pLE = null;
	private JPanel pBP = null;
	private JScrollPane spaneL = null;
	public JTextField status = new JTextField(" Ready ") ;

	private JButton previous = null;
	private JButton next = null;
	private JButton zoomin = null;
	private JButton zoomout = null;
	private JButton colorl = null;
	private JButton exit = null;
	private Hashtable helpdb = new Hashtable();

	//----------- parameters ------------
	private String accession = "";
	private String[] organism = null;
	private String ffname = "";
	private int seqlng = 0;
	private GetFeatureS getfeatS = null;

	private VariableSequencer sequencerL = null;
	private GetEntry[] entries = null;
	private boolean currDirty = false;
	private int clkcnt = 0;

	private JPopupMenu popup = null;
	private JMenuItem menuItem1 = null;
	private JMenuItem menuItem2 = null;
	private JMenuItem menuItem3 = null;
	private JMenuItem menuItem4 = null;
	private String loca = "";
	private String gene = "";
	private String prod = "";

	private Insets buttonInset = new Insets(1,5,1,5);//top, left, bottom, right margin
	private boolean inside = false;
	private Object operable = null;
	private Point origPoint = null;
	private Point currPoint = null;
	private int currScale = 1;
	private int nextScale = 1;

	private ObjectStore OS = ObjectStore.getInstance() ;
	private TimeCourseFrame TCF = null ;
	private MacroFeatureS macrofeatS = null;
	private boolean compleF = false;
	private FeatColorList FCL = null;
	public static boolean colorLF = false;
	private boolean viewF = false;

	private String[] locs = null;	//Click Locations
	private int[] ilocs = null;	//Locations intValue
	private int locPnt = 0;
	private String currGnam = "";
	private String nextGnam = "";


	public SomFeatureViewer(TimeCourseFrame tcfinstance, String[] orgnam, String[] Locat) {
		TCF = tcfinstance;
		parentFrame = TCF.frame;
		instance = this;

		//---------- PopUpMenue ------------
		popup = new JPopupMenu();
		menuItem1 = new JMenuItem();
		menuItem2 = new JMenuItem();
		menuItem3 = new JMenuItem();
		menuItem4 = new JMenuItem();
		popup.add(menuItem1);
		popup.addSeparator();
		popup.add(menuItem2);
		popup.addSeparator();
		popup.add(menuItem3);
		popup.addSeparator();
		popup.add(menuItem4);
		menuItem1.setBackground(Color.white);
		menuItem2.setBackground(Color.white);
		menuItem3.setBackground(Color.white);
		menuItem4.setBackground(Color.white);
		popup.setVisible(false);

		organism = orgnam;
		locs = Locat;
//		for (int i=0; i<locs.length; i++) {
//			System.out.println(" Gname = "+organism[i]+", Locs = "+locs[i]);//DEBUG
//		}

		currGnam = organism[0];
		ffname = "";
		for (int i=0; i<OS.genomeNam.size(); i++) {
			String[] wgenom = (String[])OS.genomeNam.elementAt(i);
//			System.out.println(" GenomeNam : "+wgenom[0]+" : "+wgenom[1]+" : "+wgenom[2]+" : "+wgenom[3]);//DEBUG
			if (wgenom[1].equals(currGnam)) {
				accession = wgenom[0];
				ffname = wgenom[3]+wgenom[2];						//12-00
//				System.out.println(" set ffname : "+ffname);//DEBUG
				break;
			}
		}
		if(ffname.equals("")) {
			System.out.println(" Genome data not found : "+currGnam);//DEBUG
			appCom.StatusMessage(" Genome data not found in Entry-table !", 2);
			viewF = false;
		} 
		else {
			seqlng = 0;
			ilocs = new int[locs.length];
			int ino = 0;											//12-00
			for (int i=0; i<locs.length; i++) {
				if (organism[i].equals(currGnam)) {					//12-00
					ilocs[ino] = Integer.valueOf(locs[i]).intValue();//12-00
					ino++;											//12-00
				}
			}
			for (int i=ino; i<locs.length; i++) {					//12-00
				ilocs[ino] = 0;										//12-00
			}														//12-00

			frame = new JFrame("SOM Feature Virwer ["+currGnam+"]");
			frame.getContentPane().setLayout(new BorderLayout());
			frame.setIconImage(Toolkit.getDefaultToolkit().getImage("InforBIO.jpg"));
			frame.addWindowListener(new frameListener());

			initComponents();

//			Dimension screenSize = Toolkit.getDefaultToolkit().getScreenSize() ;
//			frame.setLocation(screenSize.width/2-420, screenSize.height/2-hsize/2+20) ;
			Point p = InforBIO.frame.getLocationOnScreen();		//13-00
			frame.setLocation(p.x, p.y);						//13-00
			frame.setSize(wsize, hsize);
			frame.show() ;
			viewF = true;
		}
	}

	public void initComponents(){
		groundPanel = new JPanel(new BorderLayout());
		groundPanel.setBorder(appCom.Empty0000_Lowered);
		frame.getContentPane().add(groundPanel, BorderLayout.CENTER) ;

		//---------- Macro L ------------
		pLE = appCom.CreateBorderLayoutPanel() ;
		groundPanel.add(pLE, BorderLayout.CENTER) ;

		importFeatures();

		//---------- Button ------------
		pBP = new JPanel(new FlowLayout(FlowLayout.LEFT,1,1));
		JPanel p1 = new JPanel(new BorderLayout());
		p1.add(pBP, BorderLayout.CENTER) ;
		p1.add(status, BorderLayout.SOUTH) ;
		status.setEditable(false) ;
		status.setFont(appCom.defaultFont) ;
		status.setBackground(Color.white) ;
		groundPanel.add(p1, BorderLayout.SOUTH) ;

		previous = new JButton("<<");
		previous.setFont(new Font("Dialog", Font.BOLD, 12));
		previous.addActionListener(this);
		previous.setMargin(buttonInset);	//Margin
		previous.setEnabled(false) ;
		addHelp(previous, "Previous Feature.");
		previous.setToolTipText((String)helpdb.get(previous));
		pBP.add(previous);

		next = new JButton(">>");
		next.setFont(new Font("Dialog", Font.BOLD, 12));
		next.addActionListener(this);
		next.setMargin(buttonInset);	//Margin
		if (locs.length <= 1) next.setEnabled(false) ;
		addHelp(next, "Next Feature.");
		next.setToolTipText((String)helpdb.get(next));
		pBP.add(next);

		zoomin = new JButton("Zoom In");
		zoomin.setFont(new Font("Dialog", Font.BOLD, 12));
		zoomin.addActionListener(this);
		zoomin.setMargin(buttonInset);	//Margin
		pBP.add(zoomin);

		zoomout = new JButton("Zoom Out");
		zoomout.setFont(new Font("Dialog", Font.BOLD, 12));
		zoomout.addActionListener(this);
		zoomout.setMargin(buttonInset);	//Margin
		pBP.add(zoomout);

		colorl = new JButton("Color List");
		colorl.setFont(new Font("Dialog", Font.BOLD, 12));
		colorl.addActionListener(this);
		colorl.setMargin(buttonInset);	//Margin
		pBP.add(colorl);

		exit = new JButton("Exit");
		exit.setFont(new Font("Dialog", Font.BOLD, 12));
		exit.addActionListener(this);
		exit.setMargin(buttonInset);	//Margin
		pBP.add(exit);

		groundPanel.validate() ;
	}

	protected void importFeatures() {
//		System.out.println(" Import from SearchEntry panel Start ");// DEBUG
//		System.out.println(" import ffname : "+ffname);//DEBUG
		getfeatS = new GetFeatureS(accession, ffname) ;
		seqlng = getfeatS.getSeqLength();
		currScale = scaleChk(seqlng);
		if (getfeatS.getReturn()) {
			sequencerL = new NetworkSequencer(getfeatS.getName(), getfeatS.getSequence()) ;
			//------------ Subject MacroFeature -------------
//			pLE.remove(spaneL) ;
			macrofeatS = new MacroFeatureS(this, getfeatS.getName(), getfeatS.getSequences(),
										getfeatS.getFeatdescs(), getfeatS.getFeatcolrs(), getfeatS.getFeatfrags(),
										getfeatS.getLanenum(), getfeatS.getFeatlanes(), currScale, ilocs);
			PanelMouseListener panelMouseListener = new PanelMouseListener() ;
			macrofeatS.addMouseListener(panelMouseListener) ;
			macrofeatS.addMouseMotionListener(panelMouseListener) ;
			if (spaneL != null) pLE.remove(spaneL);				//11-01
			spaneL = new JScrollPane(macrofeatS);
			pLE.add(spaneL, BorderLayout.CENTER) ;
			pLE.validate() ;
		}
		groundPanel.validate() ;
	}
	private int scaleChk(int seqlng) {
		int scale = seqlng / 30000;
		if (scale <= 1) scale = 1;
		else if (scale <= 2) scale = 2;
		else if (scale <= 4) scale = 4;
		else if (scale <= 8) scale = 8;
		else if (scale <= 16) scale = 16;
		else if (scale <= 32) scale = 32;
		else if (scale <= 64) scale = 64;
		else if (scale <= 128) scale = 128;
		else if (scale <= 256) scale = 256;
		else if (scale <= 512) scale = 512;
		else scale = 1024;
		return scale;
	}

	public int ReLocation(String loc) {
		if(viewF == false) return 99;
		locPnt = 0;
		for (int i=0; i<locs.length; i++) {
			if (locs[i].equals(loc)) {
				locPnt = i;
				break;
			}
		}
		ReLocation();
		return 0;
	}
	public int ReLocation() {
		if(viewF == false) return 99;
		if (locs.length > 1) {
			if (locPnt == 0)
				 previous.setEnabled(false) ;
			else previous.setEnabled(true) ;
			if (locPnt == locs.length-1)
				 next.setEnabled(false) ;
			else next.setEnabled(true) ;
		} else {
			previous.setEnabled(false) ;
			next.setEnabled(false) ;
		}

		nextGnam = organism[locPnt];
		if (!nextGnam.equals(currGnam)) {
			ffname = "";
			for (int i=0; i<OS.genomeNam.size(); i++) {
				String[] wgenom = (String[])OS.genomeNam.elementAt(i);
	//			System.out.println(" GenomeNam : "+wgenom[0]+" : "+wgenom[1]+" : "+wgenom[2]);//DEBUG
				if (wgenom[1].equals(nextGnam)) {
					accession = wgenom[0];
					ffname = wgenom[3]+wgenom[2];					//12-00
					currGnam = nextGnam;
					frame.setTitle("Feature View ["+currGnam+"]");
					importFeatures();
					break;
				}
			}
			if(ffname.equals("")) {
				System.out.println(" Genome data not found : "+currGnam);//DEBUG
				appCom.StatusMessage(" Genome data not found in Entry-table !", 2);
				showStatusErr(" Genome data not found !");
			} 
		}

		int ino = 0;											//12-00
		for (int i=0; i<locs.length; i++) {						//12-00
			if (organism[i].equals(currGnam)) {					//12-00
				ilocs[ino] = Integer.valueOf(locs[i]).intValue();//12-00
				ino++;											//12-00
			}													//12-00
		}														//12-00
		for (int i=ino; i<locs.length; i++) {					//12-00
			ilocs[ino] = 0;										//12-00
		}														//12-00

		locateL_actionPerformed(locs[locPnt]);
		return 0;
	}

	public void actionPerformed(ActionEvent ae) {
		status.setFont(appCom.defaultFont) ;
		status.setBackground(Color.white) ;
		status.setText("") ;

		Object source = ae.getSource();
		if (source == previous) {			//"<<"
			if (locs.length > 0) {
				locPnt -= 1;
				if (locPnt < 0) locPnt = 0;
				ReLocation();
			}
		}
		else if (source == next) {			//">>"
			if (locs.length > 0) {
				locPnt += 1;
				if (locPnt >= locs.length) locPnt = locs.length-1;
				ReLocation();
			}
		}
		else if (source == zoomin) {		//"Zoom IN"
			nextScale = currScale * 2;
			scale_actionPerformed(ae);
			pLE.validate() ;
			if (locs.length > 0) {
				locateL_actionPerformed(locs[locPnt]);
			}
		}
		else if (source == zoomout) {		//"Zoom OUT"
			if (currScale == 1) return;
			nextScale = currScale / 2;
			scale_actionPerformed(ae);
			pLE.validate() ;
			if (locs.length > 0) {
				locateL_actionPerformed(locs[locPnt]);
			}
		}
		else if (source == colorl) {		//"Color List"
			if (colorLF && (FCL != null)) {						//12-00
				FCL.frame.toFront() ;
			} else {
				FCL = new FeatColorList("SO");					//12-00
				colorLF = true ;
			}
		}
		else if (source == exit) {			//"Exit"
			TCF.featvF = false ;
			viewF = false;
			frame.dispose();
		}
	}


	class PanelMouseListener implements MouseListener, MouseMotionListener {
		public void mouseClicked(MouseEvent me) {
		}
		public void mousePressed(MouseEvent me) {
			Object source = me.getSource();
			if (source instanceof MouseExecutable) {
				MouseExecutable executor = (MouseExecutable)source;
				operable = executor.mouseLocate(me.getPoint());
				if (operable != null) {
					if (operable instanceof Draggable) {		//Seq area
					}
					else if (operable instanceof Clickable) {	//Feature area
						clkcnt = me.getClickCount();
						inside = true;
					}
				}
				else {
					executor.clearObj();
					showStatus("", me);
				}
			}
		}
		public void mouseReleased(MouseEvent me) {
			Object source = me.getSource();
			if (source instanceof MouseExecutable) {
				MouseExecutable executor = (MouseExecutable)source;
				if (operable != null) {
					if (operable instanceof Draggable) {		//Seq area
						executor.dragObj((Draggable)operable, origPoint, currPoint);
					}
					else if (operable instanceof Clickable) {	//Feature area
						if (inside) {
							executor.traceObj((Clickable)operable);//Color change
							executor.clickObj((Clickable)operable);//Feature diteil view  10-00
							inside = false;
						}
					}
					operable = null;
				}
			}
		}
		public void mouseEntered(MouseEvent me) {}
		public void mouseExited(MouseEvent me) {}
		public void mouseDragged(MouseEvent me) {
			Object source = me.getSource();
			if (source instanceof MouseExecutable) {
				MouseExecutable executor = (MouseExecutable)source;
				if (operable != null) {
					if (operable instanceof Draggable) {
					}
					else if (operable instanceof Clickable) {
						if (inside ^ executor.mouseInside((Clickable)operable, me.getPoint())) {
							executor.traceObj((Clickable)operable);
							inside = !inside;
						}
					}
				}
			}
		}
		public void mouseMoved(MouseEvent me) {
			Object source = me.getSource();
			if (source instanceof MouseInformable) {
//				System.out.println(" - mouseMoved 1 -");
				MouseInformable informer = (MouseInformable)source;
				Object operable = informer.mouseLocate(me.getPoint());
				if (operable != null) {
					showStatus(informer.mouseInfo(operable, me.getPoint()), me);
//					System.out.println(" - mouseMoved 2 : "+informer.mouseInfo(operable, me.getPoint()));
				}
				else {
					showStatus("", me);
				}
			}
		}
		private void drawSelectRect(int wx, int wy, boolean mode){ }
	}

	protected void reset() {
		macrofeatS.select(0, 0);
		macrofeatS.scroll(0, 1, spaneL.getViewport().getViewRect(), MacroFeature.LESS);
	}

	protected void locateL_actionPerformed(String loc) {
//		System.out.println(" locate_actionPerformed Start ");// DEBUG
		if (loc.length() > 0) {
			LocDescription desc = LocDescription.parseDescriptionAll(loc);
			if (desc != null) {
				if (desc instanceof LocPoint) {
//					System.out.println(" locate_actionPerformed Start 1");// DEBUG
					int pos = ((LocPoint)desc).minValue();
					if ((pos > 0) && (pos <= seqlng)) {
						macrofeatS.traceObj(loc);
						macrofeatS.scroll(pos-1, pos, spaneL.getViewport().getViewRect(), MacroFeature.JUST);
						spaneL.validate() ;
					}
				}
				else if (desc instanceof LocMetrical) {
					System.out.println(" locate_actionPerformed Start 2");// DEBUG
					int origpos = ((LocMetrical)desc).minValue();
					int destpos = ((LocMetrical)desc).maxValue();
					if ((origpos <= destpos) && (origpos > 0) && (destpos <= seqlng)) {
						macrofeatS.scroll(origpos-1, destpos, spaneL.getViewport().getViewRect(), MacroFeature.JUST);
						macrofeatS.select(origpos-1, destpos);
						macrofeatS.repaint();
					}
				}

			}
		}
	}

	protected void scale_actionPerformed(ActionEvent ae) {
//		System.out.println(" scale_actionPerformed Start ");// DEBUG
		InforBIO.frame.setCursor(Cursor.getPredefinedCursor(Cursor.WAIT_CURSOR)) ;
		if (macrofeatS != null && nextScale != currScale) {			//10-00
			spaneL.setViewportView(macrofeatS.remake(nextScale));
		}
		currScale = nextScale;
		showStatusInfo(" Scale changed to " + nextScale);
		InforBIO.frame.setCursor(Cursor.getPredefinedCursor(Cursor.DEFAULT_CURSOR)) ;
	}

	//----------- ConFocal interface -------------
	public void invoke(Object source, int id) {	//Click YAJIRUSI of MicroFeature
		if (clkcnt > 1) {//Double Click
			if (source == macrofeatS) {
//				System.out.println(" ID ="+id+", FeatSize ="+getfeatS.getFeatureSize());// DEBUG
				if (id >= getfeatS.getFeatureSize()) return;
				InforBIO.frame.setCursor(Cursor.getPredefinedCursor(Cursor.WAIT_CURSOR));
				FeatureSequence fs = new FeatureSequence(getfeatS.getName(), getfeatS.getFeatures(id),
									getfeatS.getLocations(id), getfeatS.getSequence(),
									getfeatS.getQualifiers(id), getfeatS.getValues(id), sequencerL);
			}
			InforBIO.frame.setCursor(Cursor.getPredefinedCursor(Cursor.DEFAULT_CURSOR)) ;
		}
		return ;
	}

	public void focus(Object source, int origBp, int destBp, int id) {
	}
	public void select(Object source, int selOrig, int selDest) {
		if (source == macrofeatS) {
			macrofeatS.select(selOrig, selDest);
		}
	}
	public void reverse(Object source, int selOrig, int selDest) {
		if (source == macrofeatS) {
			macrofeatS.reverse(selOrig, selDest);
		}
	}
	public void reverse(Object source, int selOrig, int selPred, int selSucc) {
		if (source == macrofeatS) {
			macrofeatS.reverse(selOrig, selPred, selSucc);
		}
	}
	public void scroll(Object source, int selOrig, int selDest) {
		if (source == macrofeatS) {
			macrofeatS.scroll(selOrig, selDest, spaneL.getViewport().getViewRect());
		}
	}

	//-----------------------------------
	public String mouseInfo(Object obj, Point point) {
		return "";
	}
	public Object mouseLocate(Point point) {
		pLE.setCursor(Cursor.getDefaultCursor());
		return null;
	}
	public void addHelp(JComponent jcomp, String help) {
		helpdb.put(jcomp, help);
	}

	public void showStatus(String message, MouseEvent me) {
		if (message.equals("")) {
			status.setText(message);
			popup.setVisible(false);
		} else if (message.startsWith("Location")) {
			status.setText(message);
			popup.setVisible(false);
		} else {
//			System.out.println(" Show Message = "+message);//DEBUG
			int p1 = message.indexOf(" ");
			int p2 = message.indexOf(" ",p1+1);
			if (p1<0) {
				status.setText(message);
			} else {
				String feat = message.substring(0,p1);
				if (p2 > 0) {
					loca = message.substring(p1+1,p2);
					gene = message.substring(p2+1);
					int p3 = gene.indexOf(";");						//11-00
					if (p3>0) {
						prod = gene.substring(p3+1);				//11-00
						gene = gene.substring(0,p3);
					} else if (p3==0) {								//11-00
						prod = gene.substring(p3+1);				//11-00
						gene = "";									//11-00
					} else {
						prod = "";
					}
				} else {
					loca = message.substring(p1+1);
					gene = "";
					prod = "";
				}

				menuItem1.setText(feat);
				menuItem2.setText("location = "+loca);
				menuItem3.setText("gene      = "+gene);
				menuItem4.setText("product  = "+prod);
				int x = me.getX()+20;
				int y = me.getY()+10;
				popup.show(me.getComponent(),x,y);
			}
		}
	}
	public void showStatusInfo(String message) {
		status.setFont(appCom.defaultFont) ;
		status.setBackground(Color.white) ;
		status.setText(message);
	}
	public void showStatusErr(String message) {
		status.setBackground(Color.yellow) ;
		status.setFont(appCom.boldFontLL) ;
		status.setText(message);
	}

	class frameListener extends WindowAdapter {
		public void windowClosing(WindowEvent e) {
			TCF.featvF = false ;
			viewF = false;
			frame.dispose();
		}
	}

}
