# Supplementary material for: G-InforBIO: integrated system for microbial genomics
Source: BMC Bioinformatics. 2006 Aug 4;7:368. doi: 10.1186/1471-2105-7-368 (PMC1552091; doi:10.1186/1471-2105-7-368)
Supplement: Additional File 1 — G-InforBIO_Src_V177. Zipped file of the source code of G-InforBIO system [file 1471-2105-7-368-S1.zip › src/JP/AC/nig/wdcm/analysis/SomFrequencyPanel.java]

////////////////////////////////////////////////////////////////
//                                                            //
//   class name : SomFrequencyPanel                           //
//                                                            //
//   history    : 13-00 2006.02.13 K.Koorikawa (HSK)          //
//                                                            //
////////////////////////////////////////////////////////////////
package JP.AC.nig.wdcm.analysis ;

import java.awt.* ;
import java.awt.event.* ;
import java.io.* ;
import java.util.* ;
import java.text.* ;
import javax.swing.* ;
import javax.swing.event.* ;
import javax.swing.table.* ;
import javax.swing.border.* ;
import JP.AC.nig.wdcm.client.* ;

public class SomFrequencyPanel extends JPanel {
	private int DN;				//Jigen suu
	private int MO;				//Max of overlap number
	private int[][] OL;			//overlap number
	private String[] nucID;
	private int[][][][] ID;		//Record ID						//12-00
	private double[][][][] VL;	//Map value
//	private char[][][] LG;
	private String[][][] freqColor;	//Freaquncy Map color		//13-00
	private String[] GenName;
	private int GenMax = 0;

	private int gmax = 1000;
	private int PaintControl = 999;
	private TimeCourseFrame tcf;

	private double avDistance = 0.0;	//Distance Average		//12-00
	private double sdDistance = 0.0;	//Distance HyoujunHensa	//12-00
	private int[][] confValu = null;							//12-00

	private Color C0 = new Color(0x000080);	//Frame color = navy
	private Color C1 = Color.white;
	private Color C2 = new Color(0xf0ffff);	//Map back color
	private String C3 = "f0ffff";//Non Data color	//beige:f5f5dc

	private Font plainFontSS = new Font("Arial", Font.PLAIN, 9);
	private Font plainFontS = new Font("Arial", Font.PLAIN, 10);
	private Font plainFont  = new Font("Arial", Font.PLAIN, 12);

	private JLabel lb = new JLabel("Descripter ");
	private char[][] clkF = null;								//12-00
	private int MX, MY;
	private int CX, CY, DX, DY, EX, EY;

	private int BDD = 16;	//Base Cell size
	private int DD = 16;	//Cell size
	private int SS = 4;		//Moji size
	private int marginX = 10;
	private int marginY = 20;
	private int graphHeight = 280;
	private int psizX = 500;
	private int psizY = 500;

	private int rx = DD + marginX;
	private int ry = DD + marginY;
	private int sx = DD + DD/SS + marginX;
	private int sy = DD + DD + marginY -2;
	private int scale = 1;

	private Dimension psiz;
	private SelfOrganizingMap som = SelfOrganizingMap.getInstance();

	public JPanel getPanel() {
		return this;
	}
	public Dimension getSize() {
		return psiz;
	}
	public SomFrequencyPanel(int pctl, int scal) {
//		System.out.println(" Make Map Start");//DEBUG
		super(new BorderLayout(), true) ;

		PaintControl = pctl;
		scale = scal;
		DD = BDD / scale;

		MX = som.MX;	//Xsize
		MY = som.MY;	//Ysize
		OL = som.OL;	//overlap number = number of objects classified
		DN = som.DN;	//Jigen suu
		ID = som.ID;	//Record ID = Locatin name and Genome name
		VL = som.VL;	//Map value
		MO = som.MO;	//Max of overlap number
//		LG = som.LG; 	//char'1'-'4'
		freqColor = som.freqColor;	//Freaquncy Map color
		nucID = som.nucID;

		GenName = som.GenName;	//Genome Name
		GenMax = GenName.length;//Genome Count
		clkF = new char[MY][MX];

		int psizX = (MX+2)*DD + marginX*2;
		int psizY = (MY+2)*DD + marginY+marginX;
		psiz = new Dimension(psizX, psizY);
		this.setPreferredSize(psiz);
		this.setLayout(null);
		this.setBackground(C1);

		//--------------------------------------------------------
		this.addMouseListener(new MouseAdapter() {
			public void mousePressed(MouseEvent e) {
				this_mousePressed(e);
			}
			public void mouseReleased(MouseEvent e) {
				this_mouseReleased(e);
			}
		});
		this.addMouseMotionListener(new MouseMotionAdapter() {
			public void mouseDragged(MouseEvent e) {
				this_mouseDragged(e);
			}
		});

		this.setVisible(true);
	}

	//------------------------------------------------------------
	public void paint(Graphics g) {
		super.paint(g);
//		System.out.println(" Map pain start ");//DEBUG
//		Color ocolor = g.getColor();
		g.setFont(plainFontSS);
		rx = DD + marginX;
		ry = DD + marginY;
		sx = DD + DD/SS + marginX;
		sy = DD + DD + marginY -2;

		//-------------- Map back color paint ---------------
		g.setColor(C2);
		g.fillRect(DD+marginX, marginY, DD*MX, DD*(MY+2));
		g.fillRect(marginX, DD+marginY, DD*(MX+2), DD*MY);

		//-------------- Map-cell description ---------------
//		System.out.println(" SCALE = "+scale+", DD = "+DD);//DEBUG
		String ss = lb.getText();
		for(int y=0; y<MY; y++) {
			for(int x=0; x<MX; x++) {
				g.setColor(new Color(getColorNum(x, y)));
				if(OL[x][y] > 0) {
					g.fill3DRect(DD*x+rx, DD*y+ry, DD, DD, true);
					if (scale == 1) {							//13-00
						if (g.getColor().equals(Color.white))	//13-00
							 g.setColor(Color.gray);			//13-00
						else g.setColor(Color.white);
						g.drawString(Integer.toString(OL[x][y]), DD*x+sx, DD*y+sy);
					}
				} else {
					g.fill3DRect(DD*x+rx, DD*y+ry, DD, DD, false);
				}
			}
		}

		//--------------X/Y scale description ---------------
		g.setColor(C0);
		for(int x=1; x<=MX; x++) {	// X-scale description
			g.drawRect(DD*x+marginX, marginY, DD, DD);
			g.drawRect(DD*x+marginX, DD*(MY+1)+marginY, DD, DD);
			if (scale == 1) {						//13-00
				g.drawString(Integer.toString(x-1), DD*x+DD/SS+marginX, DD+marginY-3);	
				g.drawString(Integer.toString(x-1), DD*x+DD/SS+marginX, DD*(MY+1)+DD+marginY-3);
			}
		}

		for(int y=1; y<=MY; y++) {	// Y-scale description
			g.drawRect(marginX, DD*y+marginY, DD, DD);
			g.drawRect(DD*(MX+1)+marginX, DD*y+marginY, DD, DD);
			if (scale == 1) {						//13-00
				g.drawString(Integer.toString(y-1), DD/SS+marginX, DD*y+DD+marginY-3);
				g.drawString(Integer.toString(y-1), DD*(MX+1)+DD/SS+marginX, DD*y+DD+marginY-3);
			}
		}

//		g.setColor(ocolor);
	}
	int getColorNum(int x, int y) {
		String s = C3;	//Non Data
		if(OL[x][y] > 0) s = freqColor[x][y][PaintControl];
		return (Integer.parseInt(s, 16));
	}

	boolean coordCheck(int cx, int cy) {
		boolean existFlag = false;
		if(cx > (marginX+DD) && cx < ((MX+1)*DD+marginX)) {
			if(cy > (marginY+DD) && cy < ((MY+1)*DD+marginY)) {
				existFlag = true;
			}
		}
		return existFlag;
	}

	void this_mousePressed(MouseEvent e) {
		int cx = e.getX();
		int cy = e.getY();

		Graphics g = this.getGraphics();
		g.setFont(plainFontSS);
		Color ocolor = g.getColor();
		if(coordCheck(cx, cy)) {
			CX = (cx - (marginX+DD)) / DD;
			DX = CX;
			CY = (cy - (marginY+DD)) / DD;
			DY = CY;
//			System.out.println(" CX = "+CX+", CY = "+CY);//DEBUG
			g.setColor(Color.lightGray);
			g.fill3DRect(DD*(CX+1)+marginX, DD*(CY+1)+marginY, DD, DD, false);
			if(scale == 1 && OL[CX][CY] > 0) {				//13-00
				g.setColor(Color.black);
				g.drawString(Integer.toString(OL[CX][CY]), DD*(CX+1)+DD/SS+marginX, DD*(CY+1)+DD+marginY-2);
			}
		}
		g.setColor(ocolor);
	}

	void this_mouseReleased(MouseEvent e) {
		int ex = e.getX();
		int ey = e.getY();
		int over = 0;

		if(coordCheck(ex, ey)) {
			EX = (ex - (marginX+DD)) / DD;
			EY = (ey - (marginY+DD)) / DD;
		} else {
			EX = MX;
			EY = MY;
			return;
		}

		Graphics g = this.getGraphics();
		Color ocolor = g.getColor();
		g.setFont(plainFontSS);

//		System.out.println(" CX = "+CX+", CY = "+CY+", EX = "+EX+", EY = "+EY);//DEBUG
		for(int y=0; y<MY; y++) {
			for(int x=0; x<MX; x++) {
				g.setColor(new Color(getColorNum(x, y)));
				if(OL[x][y] > 0) {
					g.fill3DRect(DD*x+rx, DD*y+ry, DD, DD, true);
					if (scale == 1) {							//13-00
						if (g.getColor().equals(Color.white))	//13-00
							 g.setColor(Color.gray);			//13-00
						else g.setColor(Color.white);
						g.drawString(Integer.toString(OL[x][y]), DD*x+sx, DD*y+sy);
					}
				} else {
					g.fill3DRect(DD*x+rx, DD*y+ry, DD, DD, false);
				}
			}
		}
		for(int x=CX; x<=EX; x++) {
			for(int y=CY; y<=EY; y++) {
//				g.setColor(new Color(getColorNum(x, y)));
				if(OL[x][y] > 0) {
//					g.fill3DRect(DD*(x+1)+marginX, DD*(y+1)+marginY, DD, DD, true);
					if (scale == 1) {							//13-00
						g.setColor(Color.red);
						g.drawString(Integer.toString(OL[x][y]), DD*x+sx, DD*y+sy);
					}
				}
//				else {
//					g.fill3DRect(DD*(x+1)+marginX, DD*(y+1)+marginY, DD, DD, false);
//				}
				over += OL[x][y];
			}
		}

		if(CX <= EX && CY <= EY) {
			if(over == 0) {
				appCom.StatusMessage("No line is selected.", 2);
			} 
			else if(over > gmax) {
				appCom.StatusMessage("Too much line you're chosen. : > "+gmax, 2);
			}
			else {
				int[][] id = new int[over][3];						//12-00
				double[][] value = null;
				int i = 0;
				double maxValue = 0;

				if (VL != null) value = new double[over][DN];		//12-00
				for(int x=CX; x<=EX; x++) {
					for(int y=CY; y<=EY; y++) {
						for(int z=0; z<OL[x][y]; z++) {
							id[i] = ID[x][y][z];		//@@@@
							if (VL != null) {						//12-00
								for(int j=0; j<DN; j++){
									value[i][j] = VL[x][y][z][j];	//@@@@
									if(Math.abs(value[i][j]) != 999)
										maxValue = Math.max(Math.abs(value[i][j]), maxValue);
								}
							}
							i++;
						}
					}
				}
				String coord = "Selected ( ";			//@@@@
				if(CX == EX) coord += Integer.toString(CX) + ", ";
				else coord += Integer.toString(CX) + "-" + Integer.toString(EX) + ", ";
				if(CY == EY) coord += Integer.toString(CY) + ")";
				else coord += Integer.toString(CY) + "-" + Integer.toString(EY) + " )";
				maxValue = Math.floor(maxValue) + 1;	//@@@@

				//---------- Alound Genome names count ------------
				int[] genCnt = new int[GenMax];
				for (int k=0; k<GenMax; k++) {
					genCnt[k] = 0;
				}
				for(int x=CX; x<=EX; x++) {
					for(int y=CY; y<=EY; y++) {
						for(int z=0; z<OL[x][y]; z++) {
							String gid = GenName[ID[x][y][z][0]];	//12-00
							for (int k=0; k<GenMax; k++) {
								if ((GenName[k] != null) &&			//12-00
									(GenName[k].equals(gid))) {
									genCnt[k]++;
									break;
								}
							}
						}
					}
				}

				//---------- Element Name List ------------
//				System.out.println(" Element Name List ");//DEBUG
				tcf = new TimeCourseFrame(id, value, maxValue, coord, nucID, GenName, genCnt);
			} 
		}
//		g.setColor(ocolor);
	}

	void this_mouseDragged(MouseEvent e) {
		int dx = e.getX();
		int dy = e.getY();

		Graphics g = this.getGraphics();
		g.setFont(plainFontSS);
		Color ocolor = g.getColor();
		for(int x=CX; x<=DX; x++) {
			for(int y=CY; y<=DY; y++) {
				g.setColor(new Color(getColorNum(x, y)));
				if(OL[x][y] > 0) {
					g.fill3DRect(DD*(x+1)+marginX, DD*(y+1)+marginY, DD, DD, false);
					if (scale == 1) {							//13-00
						g.setColor(Color.black);
						g.drawString(Integer.toString(OL[x][y]), DD*x+sx, DD*y+sy);
					}
				} else {
					g.fill3DRect(DD*(x+1)+marginX, DD*(y+1)+marginY, DD, DD, false);
				}
			}
		}

		if(coordCheck(dx, dy)) {
			DX = (dx - (marginX+DD)) / DD;
			DY = (dy - (marginY+DD)) / DD;
			for(int x=CX; x<=DX; x++) {
				for(int y=CY; y<=DY; y++) {
					g.setColor(Color.lightGray);
					if(OL[x][y] > 0) {
						g.fill3DRect(DD*(x+1)+marginX, DD*(y+1)+marginY, DD, DD, false);
						if (scale == 1) {							//13-00
							g.setColor(Color.black);
							g.drawString(Integer.toString(OL[x][y]), DD*x+sx, DD*y+sy);
						}
					} else {
						g.fill3DRect(DD*(x+1)+marginX, DD*(y+1)+marginY, DD, DD, false);
					}
				}
			}
		}
//		g.setColor(ocolor);
	}

}
