# Supplementary material for: G-InforBIO: integrated system for microbial genomics
Source: BMC Bioinformatics. 2006 Aug 4;7:368. doi: 10.1186/1471-2105-7-368 (PMC1552091; doi:10.1186/1471-2105-7-368)
Supplement: Additional File 1 — G-InforBIO_Src_V177. Zipped file of the source code of G-InforBIO system [file 1471-2105-7-368-S1.zip › src/JP/AC/nig/wdcm/analysis/SomViewer.java]

////////////////////////////////////////////////////////////////
//                                                            //
//   class name : SomViewer                                   //
//                                                            //
//   history    : 11-00 2005.01.24 K.Koorikawa (HSK)          //
//              : 12-00 2005.07.21 K.Koorikawa (HSK)          //
//              : 13-00 2006.02.14 K.Koorikawa (HSK)          //
//                                                            //
////////////////////////////////////////////////////////////////
package JP.AC.nig.wdcm.analysis ;

import java.awt.*;
import java.awt.event.*;
import java.io.*;
import java.net.*;
import java.text.*;
import java.util.*;
import javax.swing.*;
import javax.swing.event.*;
import javax.swing.text.*;
import JP.AC.nig.wdcm.client.* ;

public class SomViewer {
//	public JFrame frame;
	protected int wsize = 600, hsize = 500;
	protected int DD = 13;
	protected int marginX = 10;
	protected int marginY = 30;

//	protected JPanel gPanel = null;
	protected JPanel mapP = null;
	protected boolean somF = false;
	protected ObjectStore OS = ObjectStore.getInstance();
	protected BLSOM blsom = BLSOM.getInstance();				//13-00
	protected SelfOrganizingMap som = null;						//12-00

	public  static String[] gennam = null;
	public  static String[] gencolor = null;					//12-00
	public  static int gencnt = 0;
	protected int[][][][] id;		//[mx][my][Max_overlap][3] = [gennam_pt][st_loc][end_loc]	//12-00
	protected int datanum = 0;
	protected int window = 0;									//13-00
	protected int option = 0;									//13-00
	protected int mx = 0;
	protected int my = 0;
	protected int[][] overlap;
	protected int[][] overcnt;
	protected String[][][] freqColor;	//Freaquncy Map color		//13-00

	public static double[][][] distance;	//[mx][my][Max_overlap]	//12-00
	protected double[][][][] value;	//[mx][my][Max_overlap][datanum]
	protected double[][] dd;
	protected int cnt = 0;     // cnt = total number of objects.
	protected Vector nucID = null;
	protected double[][][] weight = null;	//[mx][my][datanum]	//13-00

	public JPanel getPanel() {
		return mapP;
	}
	public SomViewer(String clfile, int winsiz, int optn) {				//13-00
		if(clfile.indexOf("CLSOM") < 0) {
			System.out.println(" Imput file is not SOM-Map file !");
			return;
		}

//		System.out.println(new Date()+"  CLSOM Reading Start !");//DEBUG
		window = winsiz;												//13-00
		option = optn;													//13-00
		nucID = new Vector();
		String somf = clfile;
		String line = "";
		datanum = 0;
		int Max_overlap = 0;

//		System.out.println(" SomViewer : "+somf);//DEBUG
		// ------------------------------------------------------
		// --------------- CLSOM reading start ------------------
		// ------------------------------------------------------
		try {
			BufferedReader in = new BufferedReader(new FileReader(somf));
			while(in.ready()) {
				line = in.readLine();
				if(line.startsWith(">XSIZE")) {
					int sp = line.indexOf("=") + 1;
					int sp2 = line.length();
					String ss = line.substring(sp, sp2);
					mx = Integer.parseInt(ss);          // mx = Xsize
				}
				else if(line.startsWith(">YSIZE")) {
					int sp = line.indexOf("=") + 1;
					int sp2 = line.length();
					String ss = line.substring(sp, sp2);
					my = Integer.parseInt(ss);          // my = Ysize
					break; 
				}
				else if(line.startsWith(">CUNIT")) ;				//12-00
				else if(line.startsWith(">WSIZE")) ;				//12-00
				else if(line.startsWith(">SSIZE")) ;				//12-00
				else if(line.startsWith(">NSIZE")) ;				//12-00
				else if(line.startsWith(">")) {	//">SCA"
					String ss = line.substring(1);
					nucID.addElement(ss);
					datanum++;	// datanum = the number of descriptor
				}
				else break;
			}
			if(mx == 0 || my == 0 || datanum == 0) {
				appCom.StatusMessage(" Map_size error !(X="+mx+",Y="+my+")", 2);
				System.out.println(" Map_size error !(X="+mx+",Y="+my+")");
				return;
			}

			// overlap[i][j] = the number of objects classified into lattice point i, j
			overlap = new int[mx][my];
			overcnt = new int[mx][my];
			for(int x=0; x<mx; x++) {	// initialize overlap[x][y]
				for(int y=0; y<my; y++) {
					overlap[x][y] = 0;
					overcnt[x][y] = 0;
				}
			}

			String gn = "";	//Genome No.
			int lcnt = 0;
			while(in.ready()) {
				line = in.readLine();
				if(!line.startsWith(">")) {
					if (line.length() > 50) {
						gn = line.substring(0,line.indexOf("["));
						StringTokenizer st = new StringTokenizer(line, "\t");
						st.nextToken();
						int sx = Integer.parseInt(st.nextToken());
						int sy = Integer.parseInt(st.nextToken());
						if(sx != 10000) {
							overlap[sx][sy]++;
							cnt++;
						}
					} else {		//Error record skip
						System.out.println(" ERROR RECORD "+lcnt+" = "+line);//DEBUG
					}
					lcnt++;
				}
			}
			in.close();
			// ------------------ 1st Reading End -------------------

			if(gn.length() > 0) {
				gencnt = Integer.parseInt(gn) + 1;
			} else {
				gencnt = 0;
			}
//			System.out.println(" SomViewer gencnt = "+gencnt);//DEBUG
			gennam = new String[gencnt];
			gencolor = new String[gencnt];

			//--------- Max_overlap size check ----------------------
//			System.out.println(new Date()+" Overcnt init : "+mx+","+my);
			for(int x=0; x<mx; x++) {
				for(int y=0; y<my; y++) {
					if(overlap[x][y] > Max_overlap) Max_overlap = overlap[x][y];
				}
			}
			int tbsiz = mx*my*Max_overlap*datanum;							//12-00
			System.out.println(new Date()+"  Value size = "+tbsiz*8+" (8*"+mx+"*"+my+"*"+Max_overlap+"*"+datanum+")");//DEBUG
			if (tbsiz > 40000000) {	//=320,000,000Byte						//12-00
				distance = null;											//12-00
				value = null;												//12-00
				dd = null;													//12-00
			} else {
				distance = new double[mx][my][Max_overlap];					//12-00
				value = new double[mx][my][Max_overlap][datanum];
				dd = new double[datanum][cnt];	//cnt = rec count
			}
			id = new int[mx][my][Max_overlap][3];							//12-00

			// ----------------- 2nd Reading Start ------------------
			boolean blnewF = false;											//12-00
			if (NucCount.ffcnt < 0) {										//12-00
				blnewF = true;												//12-00
				blsom.triRow = lcnt;										//12-00
				blsom.triCol = datanum;										//12-00
				blsom.geneID = new String[lcnt];							//12-00
				blsom.geneName1 = new String[lcnt];							//12-00
				blsom.geneName2 = new String[lcnt];							//12-00
				blsom.genePos1 = new String[lcnt];							//12-00
				blsom.genePos2 = new String[lcnt];							//12-00
			}																//12-00

			System.out.println(new Date()+" CLSOM 2nd Reading Start !");//DEBUG
			in = new BufferedReader(new FileReader(somf));
			cnt = 0;
			int gno = 0, stl = 0, enl = 0;									//12-00
			int glcnt = 0;													//12-00
			String wgn = "";												//12-00
			while((line = in.readLine()) != null) {
//				System.out.println(" LIN="+line);//DEBUG
				if(!line.startsWith(">")) {
					if (line.length() < 50) continue;	//Error record skip

					StringTokenizer st = new StringTokenizer(line, "\t");
					String name = st.nextToken();
//					System.out.println(" NAME="+name);//DEBUG
					int p = name.indexOf("[");
					if(p > 0) {
						gn = name.substring(0,p);	//Genome No.
						if (!gn.equals(wgn)) {								//12-00
							gno = Integer.parseInt(gn);
							gennam[gno] = name.substring(name.indexOf("]")+1);
							gencolor[gno] = geneColor(gno);					//12-00
							wgn = gn;										//12-00
//							System.out.println(" GN"+gn+", NAM="+gennam[gno]+", CL="+gencolor[gno]);//DEBUG
						}
						String sloc = name.substring(p+1, name.indexOf("-"));//12-00
						stl = Integer.parseInt(sloc);						//12-00
						String eloc = name.substring(name.indexOf("-")+1, name.indexOf("]"));//12-00
						enl = Integer.parseInt(eloc);						//12-00
						if (blnewF) {										//12-00
							blsom.geneID[glcnt]    = gn;					//12-00
							blsom.geneName1[glcnt] = gennam[gno];			//12-00
							blsom.geneName2[glcnt] = String.valueOf(datanum);	//12-00
							blsom.genePos1[glcnt]  = sloc;					//12-00
							blsom.genePos2[glcnt]  = eloc;					//12-00
							NucCount.ffcnt = gno;							//12-00
							glcnt++;										//12-00
						}
					}
					//---------------------------------------
					int sx = Integer.parseInt(st.nextToken());
					if(sx < 10000) {
						int sy = Integer.parseInt(st.nextToken());
						if(overcnt[sx][sy] < overlap[sx][sy]) {
							id[sx][sy][overcnt[sx][sy]][0] = gno;			//12-00
							id[sx][sy][overcnt[sx][sy]][1] = stl;			//12-00
							id[sx][sy][overcnt[sx][sy]][2] = enl;			//12-00
//							if(sx == 0 && sy == 0) 
//								System.out.println(" id["+sx+"]["+sy+"]["+overcnt[sx][sy]+"] = "+name);//DEBUG
							//---------------------------------------
							if (value != null) {							//12-00
								double dt = Double.parseDouble(st.nextToken());	//Distance
								distance[sx][sy][overcnt[sx][sy]] = dt;		//12-00

								for(int m=0; m<datanum; m++) {
									double ff = Double.parseDouble(st.nextToken());	//Value of Items
									value[sx][sy][overcnt[sx][sy]][m] = ff;
									dd[m][cnt] = ff;
								}
							}
							cnt++;    
							overcnt[sx][sy]++;
						} else {
							System.out.println("Overlap is something wrong ??");
						}
					} else {
						System.out.println("ERROR : SX = 10000 !!");
					}
				}
			}
			in.close();
			// ------- 2nd Reading End ------------------
		} catch(IOException ie) {
			ie.printStackTrace();
		}

		// ------------------------------------------------------
		// --------------- WTSOM reading start ------------------
		// ------------------------------------------------------
		weight = new double[mx][my][datanum];
		somf = "WTSOM_.txt";
		int p = clfile.indexOf("CLSOM");
		if(p > 0) somf = clfile.substring(0,p)+"WTSOM"+clfile.substring(p+5);
//		System.out.println(" SomViewer : "+somf);//DEBUG
		try {
			BufferedReader in = new BufferedReader(new FileReader(somf));
			while(in.ready()) {
				line = in.readLine();
				if(line.startsWith(">")) continue;
				else {
					StringTokenizer st = new StringTokenizer(line, "\t");
					int sx = Integer.parseInt(st.nextToken());
					int sy = Integer.parseInt(st.nextToken());
					for (int j=0; j<datanum; j++) {
						double val = Double.parseDouble(st.nextToken());
						weight[sx][sy][j] = val;
					}
				}
			}

			// Set Freaquncy Map color
			WWcompareABSeven WWABS = new WWcompareABSeven(mx, my, window, option, weight);//13-00
			freqColor = WWABS.getColor();				//13-00
		} catch(IOException ie) {
//			ie.printStackTrace();
			appCom.StatusMessage(" WTSOM file not found !", 2);
			System.out.println(" WTSOM file not found !");//DEBUG
		}

		// ---------------------------------------------------------
		// --------------- Make SelfOrganizingMap ------------------
		// ---------------------------------------------------------
		som = new SelfOrganizingMap(mx, my, overlap, id, datanum, value, Max_overlap, freqColor, nucID, gennam);//13-00
		mapP = som.getPanel();
		somF = true;
//		appCom.StatusMessage(" SOM map view complete !", 0);
//		System.out.println(new Date()+" Map View complete ! \n");//DEBUG
		return;
	}

	public void reView() {
		som.reView();	//"Review" Button
	}
	public void geneSearch(int idx) {	//"Search by Genome idx"
		som.geneSearch(idx);
	}
	public void search() {											//13-00 add
		som.search();//Search button
	}

	public static String geneColor(int gno) {						//12-00 add
		String s = "0000ff";	//blue
//		int gno = Integer.valueOf(gn).intValue();
		switch(gno%37) {	//genome number
			case  0: s = "6633cc"; break;	//07 navy
			case  1: s = "ff9900"; break;	//31 orange
			case  2: s = "99cc00"; break;	//22 light green
			case  3: s = "ff00ff"; break;	//03 dark pink
			case  4: s = "1e90ff"; break;	//09 dodgerblue
			case  5: s = "7fffd4"; break;	//13 aquamarine
			case  6: s = "b8860b"; break;	//30 darkgoldenrod
			case  7: s = "ffd700"; break;	//27 gold
			case  8: s = "0000ff"; break;	//08 royalblue
			case  9: s = "33ff33"; break;	//23 light green
			case 10: s = "ff99ff"; break;	//04 pink
			case 11: s = "5f9ea0"; break;	//16 cadetblue
			case 12: s = "00ccff"; break;	//10 cyan
			case 13: s = "cc99ff"; break;	//05 purple
			case 14: s = "ffff00"; break;	//26 light yellow
			case 15: s = "cc00cc"; break;	//02 violet
			case 16: s = "66ffff"; break;	//12 light blue
			case 17: s = "009966"; break;	//20 green
			case 18: s = "ffcccc"; break;	//35 bisque
			case 19: s = "9933ff"; break;	//06 blueviolet
			case 20: s = "bdb76b"; break;	//28 darkkhaki
			case 21: s = "ff6699"; break;	//01 dark orange
			case 22: s = "adff2f"; break;	//24 greenyellow
			case 23: s = "8fbc8f"; break;	//19 darkseagreen
			case 24: s = "00ced1"; break;	//14 darkturquoise
			case 25: s = "ccffcc"; break;	//25 yellow green
			case 26: s = "20b2aa"; break;	//17 lightseagreen
			case 27: s = "00cc66"; break;	//21 yellowgreen
			case 28: s = "4682b4"; break;	//15 steelblue
			case 29: s = "ff9966"; break;	//32 peru
			case 30: s = "999900"; break;	//29 olive
			case 31: s = "66cdaa"; break;	//18 mediumaquamarine
			case 32: s = "e6e6fa"; break;	//36 lavender
			case 33: s = "ffb6c1"; break;	//00 lightpink
			case 34: s = "a52a2a"; break;	//34 brown
			case 35: s = "cc6633"; break;	//33 coral
			case 36: s = "00ffff"; break;	//11 cyan
			default: s = "999999"; break;	//   glay
		}
		return s;
	}

/*	class frameListener extends WindowAdapter {
		public void windowClosing(WindowEvent e) {
//			AV.alignfvF = false ;
			frame.dispose();
		}
	}
*/
}
