# Supplementary material for: G-InforBIO: integrated system for microbial genomics
Source: BMC Bioinformatics. 2006 Aug 4;7:368. doi: 10.1186/1471-2105-7-368 (PMC1552091; doi:10.1186/1471-2105-7-368)
Supplement: Additional File 1 — G-InforBIO_Src_V177. Zipped file of the source code of G-InforBIO system [file 1471-2105-7-368-S1.zip › src/JP/AC/nig/wdcm/analysis/TaxonomicUnit.java]

package JP.AC.nig.wdcm.analysis ;

import java.awt.Graphics ;

abstract public class TaxonomicUnit {
	public abstract void toPrint(int tab) ;
	public abstract void draw(Graphics g, int x0, int y0, double angorig, double angdest, double scale) ;
	public abstract int draw(Graphics g, int x0, double angorig, double angdest, double scale) ;
	public abstract TaxonomicUnit prove(int x, int y, int d, int x0, int y0, double angorig, double angdest, double scale) ;
	public abstract Object prove(int x, int y, int d, int x0, double angorig, double angdest, double scale) ;
	public abstract void bound(Bound g, double x0, double y0, double angorig, double angdest) ;
	public abstract int bound(Bound g, double x0, double angorig, double angdest) ;
	public abstract int osize() ;
	public abstract int hsize() ;
	public abstract int fsize() ;
	public abstract String[] names() ;
	public abstract int order(String[] dictionary) ;
	public abstract void sort(String[] dictionary) ;
	public abstract boolean equalsTopology(TaxonomicUnit that) ;
}
