# Supplementary material for: G-InforBIO: integrated system for microbial genomics
Source: BMC Bioinformatics. 2006 Aug 4;7:368. doi: 10.1186/1471-2105-7-368 (PMC1552091; doi:10.1186/1471-2105-7-368)
Supplement: Additional File 1 — G-InforBIO_Src_V177. Zipped file of the source code of G-InforBIO system [file 1471-2105-7-368-S1.zip › src/JP/AC/nig/wdcm/analysis/TimeCourseFrame.java]

////////////////////////////////////////////////////////////////
//                                                            //
//   class name : TimeCourseFrame                             //
//                                                            //
//   history    : 11-00 2005.01.24 K.Koorikawa (HSK)          //
//              : 12-00 2005.08.03 K.Koorikawa (HSK)          //
//                                                            //
////////////////////////////////////////////////////////////////
package JP.AC.nig.wdcm.analysis ;

import java.awt.* ;
import java.awt.event.* ;
import java.io.* ;
import java.util.* ;
import java.text.* ;
import javax.swing.* ;
import javax.swing.event.* ;
import JP.AC.nig.wdcm.client.* ;

public class TimeCourseFrame {
	private TimeCourseFrame instance = null;
	private int wsize = 400, hsize = 600;
	public  JFrame frame ;
	private JPanel borderPanel ;
	private JPanel groundPanel ;

	//----------- Button Name -------------
	private String[] buttonStr = {"Graph-1",
								  "Graph-2",
								  "Feature View",
								  "Export List",
								  "Export Fasta File",
								  "Exit"} ;
	private JButton[] button = new JButton[buttonStr.length] ;
	private ButtonListener buttonListener = new ButtonListener() ;

	private int[][] ID;												//12-00
	private double[][] VL;
	private double maxV;
//	private int[] Series;
//	private int DN;
	private int OL;
	private String CD;
	private String[] nucID;
	private String[][] gnams;
	private String[] gNam;
	private int[] gCnt;

	Color C1 = Color.white;
	Font plainFontS = new Font("Arial", Font.PLAIN, 10);
	Font plainFont  = new Font("Arial", Font.PLAIN, 12);
	private Dimension screensize = Toolkit.getDefaultToolkit().getScreenSize();
	private ObjectStore OS = ObjectStore.getInstance();

	private DistributionGraph1 DG1 = null;
	public boolean dg1F = false;
	private DistributionGraph2 DG2 = null;
	public boolean dg2F = false;
	private SomFeatureViewer somFV = null;
	public boolean featvF = false;

	public TimeCourseFrame(int[][] id, double[][] value, double maxValue, String cd, String[] nucid, String[] gnam, int[] gcnt) {
		instance = this;

		ID = id;	//Genome names
		VL = value;
		maxV = maxValue;
		CD = cd;		//Click point X,Y
		nucID = nucid;
		gNam = gnam;	//All Genome names
		gCnt = gcnt;	//All Genome count

		OL = ID.length;		//Genome name count
//		DN = VL[0].length;	//YOUSO-suu
//		Series = new int[DN];
//		for(int i=0; i<DN; i++) Series[i] = i; // Horizontal axis

		frame = new JFrame("Element Name List : "+CD) ;
		frame.getContentPane().setLayout(new BorderLayout()) ;
		frame.setIconImage(Toolkit.getDefaultToolkit().getImage("InforBIO.jpg"));
		frame.addWindowListener(new frameListener());

		initComponents();

		hsize = OL*21 + 110;
		if(hsize > 600) hsize = 600;
//		Dimension screenSize = Toolkit.getDefaultToolkit().getScreenSize() ;
//		frame.setLocation(screenSize.width/2+0, screenSize.height/2-300) ;
		Point p = InforBIO.frame.getLocationOnScreen();		//13-00
		frame.setLocation(p.x+400, p.y);					//13-00
		frame.setSize(wsize, hsize);
		frame.show() ;
	}

	public void initComponents(){
		groundPanel = new JPanel(new BorderLayout());
		groundPanel.setBorder(appCom.Empty5555);
		frame.getContentPane().add(groundPanel, BorderLayout.CENTER) ;

		//---------------- Genome Names List -----------------
//		Label lb = new Label("Genome name [Location]", Label.LEFT);
//		lb.setBackground(C1);
//		groundPanel.add(lb, BorderLayout.NORTH) ;

		Box glist = new Box(BoxLayout.Y_AXIS);	//"Gene Name" Panel
		gnams = new String[OL][2];
		for(int i=0; i<OL; i++) {
			String gnam = gNam[ID[i][0]];						//12-00
			String loc = "["+ID[i][1]+"-"+ID[i][2]+"]";			//12-00
			String ss = gnam+" "+loc;
			gnams[i][0] = gnam;
			gnams[i][1] = loc;

			JTextField tf = new JTextField(ss);
			tf.setEditable(false);
			tf.setFont(plainFont);
			tf.setForeground(new Color(getColorNum(i)));
			tf.setBackground(C1);
			glist.add(tf);
		}
		JScrollPane sc = new JScrollPane(glist);
		groundPanel.add(sc, BorderLayout.CENTER) ;

		//----------- BUTTON ------------
		JPanel p0 = appCom.CreateBorderLayoutPanel();
//		JPanel p0 = appCom.CreateGridLayoutPanel();
		p0.setLayout(new GridLayout(2, 3, 1, 1));
//		p0.setBorder(appCom.Empty1111) ;
		for (int i=0; i<buttonStr.length; i++) {
			button[i] = appCom.CreateControlButton(buttonStr[i]);
			button[i].setActionCommand(buttonStr[i]);
			button[i].addActionListener(buttonListener);
			button[i].setEnabled(true);
			p0.add(button[i]);
		}
		if(gNam.length == 0) {
			button[1].setEnabled(false);
			button[2].setEnabled(false);
			button[3].setEnabled(false);
			button[4].setEnabled(false);
		}
		if(VL == null) {											//12-00
			button[0].setEnabled(false);							//12-00
		}
//		groundPanel.add(p0, BorderLayout.SOUTH);
		frame.getContentPane().add(p0, BorderLayout.SOUTH);
	}

//  ---------- BUTTON ACTION ----------
	class ButtonListener implements ActionListener {
		public void actionPerformed(ActionEvent e) {
			String s = e.getActionCommand();
			appCom.StatusMessage(" ", 0);

			if (s.equals("Export List")) {
				expList_actionPerformed();
			}
			else if (s.equals("Export Fasta File")) {
				expFF_actionPerformed();
			}
			else if (s.equals("Feature View")) {
				FView_actionPerformed();
			}
			else if (s.equals("Graph-1")) {
				DG1 = new DistributionGraph1(instance, OL, VL, maxV, CD, nucID);	//12-00
				dg1F = true;
			}
			else if (s.equals("Graph-2")) {
				DG2 = new DistributionGraph2(instance, gNam, gCnt, CD);
				dg2F = true;
			}
			else if (s.equals("Exit")) {
				if (dg1F) {
					DG1.frame.dispose();
					dg1F = false;
				}
				if (dg2F) {
					DG2.frame.dispose();
					dg2F = false;
				}
				if (featvF) {
					somFV.frame.dispose();
					featvF = false;
				}
//				SOM.colorLF = false ;
				frame.dispose();
			}
			else {
				System.out.println(" Button name error !! ") ;//DEBUG
			}
			InforBIO.frame.setCursor(Cursor.getPredefinedCursor(Cursor.DEFAULT_CURSOR)) ;
		}
	}

	private void FView_actionPerformed() {
		String[] gnam = new String[OL];
		String[] locs = new String[OL];

		if (featvF) {
			somFV.frame.dispose();
			featvF = false;
		}
		InforBIO.frame.setCursor(Cursor.getPredefinedCursor(Cursor.WAIT_CURSOR)) ;
		for(int i=0; i<OL; i++) {
			gnam[i] = gnams[i][0];
			locs[i] = gnams[i][1].substring(1,gnams[i][1].indexOf("-"));
		}
		somFV = new SomFeatureViewer(instance, gnam, locs);
		int rtn = somFV.ReLocation(locs[0]);
		if(rtn == 0) featvF = true;
		InforBIO.frame.setCursor(Cursor.getPredefinedCursor(Cursor.DEFAULT_CURSOR)) ;
	}

	private void expList_actionPerformed() {
		FileDialog exportNote = new FileDialog(this.frame, "Export Text File", FileDialog.SAVE) ;
		exportNote.setDirectory(OS.DbPath);
		exportNote.setFile("Genome_list_.txt");
		exportNote.show();
		if (exportNote.getFile() != null) {
			InforBIO.frame.setCursor(Cursor.getPredefinedCursor(Cursor.WAIT_CURSOR)) ;
//			OS.SysPath = exportNote.getDirectory() ;
			String fname = exportNote.getDirectory() ;
			fname += exportNote.getFile() ;
			if (OS.OSName.startsWith("Mac") || OS.OSName.equals("UNIX")) {
				if(fileNameCK(exportNote.getFile()) == false) return ;
			}
			File theFile = new File(fname);
			if (theFile.canRead()) {				// Overwrite
				if (theFile.canWrite() == false) {	// Check write protect
					appCom.StatusMessage(" Export failed !! ", 2);
					return;
				}
			}
			//------- Export File --------
			String ss = "";
			for(int i=0; i<OL; i++) {
				ss += gnams[i][0]+" "+gnams[i][1]+"\n";
			}
			appCom.SaveFile(fname, ss);
			StatusPanel.status.setText(" Export complete !");
			InforBIO.frame.setCursor(Cursor.getPredefinedCursor(Cursor.DEFAULT_CURSOR));
		}
	}

	private void expFF_actionPerformed() {
		DecimalFormat idFormat = new DecimalFormat("0000");//12-00
		FileDialog exportNote = new FileDialog(this.frame, "Export Fasta File", FileDialog.SAVE) ;
		exportNote.setDirectory(OS.DbPath) ;
		exportNote.setFile("SOM_SEQ_.fst") ;
		exportNote.show();
		if (exportNote.getFile() != null) {
			InforBIO.frame.setCursor(Cursor.getPredefinedCursor(Cursor.WAIT_CURSOR)) ;
//			OS.SysPath = exportNote.getDirectory() ;
			String fname = exportNote.getDirectory() ;
			fname += exportNote.getFile() ;
			if (OS.OSName.startsWith("Mac") || OS.OSName.equals("UNIX")) {
				if(fileNameCK(exportNote.getFile()) == false) return ;
			}
			File theFile = new File(fname);
			if (theFile.canRead()) {				// Overwrite
				if (theFile.canWrite() == false) {	// Check write protect
					appCom.StatusMessage(" Export failed !! ", 2);
					return;
				}
			}
			//------- Export File --------
			StringBuffer sb = new StringBuffer();
			for (int i=0; i<OL; i++) {
				for (int k=0; k<SOM.geneName.size(); k++) {
					if(gnams[i][0].equals((String)SOM.geneName.elementAt(k))) {
						String st = gnams[i][1].substring(1,gnams[i][1].indexOf("-"));
						String en = gnams[i][1].substring(gnams[i][1].indexOf("-")+1,gnams[i][1].length()-1);
						int stp = Integer.valueOf(st).intValue();
						int enp = Integer.valueOf(en).intValue();
						String seq = ((String)SOM.geneSEQ.elementAt(k)).substring(stp,enp+1);
						seq = seqDev(seq);
						sb.append(">["+idFormat.format(i+1)+"]"+gnams[i][0]+" "+gnams[i][1]+"\n");//12-00
						sb.append(seq);
					}
				}
			}
			appCom.SaveFile(fname, sb.toString());
			StatusPanel.status.setText(" Export complete !");
			InforBIO.frame.setCursor(Cursor.getPredefinedCursor(Cursor.DEFAULT_CURSOR));
		}
	}
	private String seqDev(String seq) {
		StringBuffer sb = new StringBuffer();
		String line = "";
		for (int j=0; j<seq.length(); j+=60) {
			if(j+60 > seq.length())
				 line = seq.substring(j);
			else line = seq.substring(j,j+60);
			sb.append(line+"\n");
		}
		return sb.toString();
	}
	//-------------------------
	private boolean fileNameCK(String fnam) {
		boolean rtn = true ;
		int col = 1 ;
		if (Character.isLetter(fnam.charAt(0))) {
			for (int k=1; k<fnam.length(); k++) {
				if (fnam.charAt(k) == '.') break ;
				if (Character.isLetterOrDigit(fnam.charAt(k)) == false) {
					if (fnam.charAt(k) == '-' || fnam.charAt(k) == '_') continue ;
					rtn = false ;
					col = k+1 ;
					break ;
				}
			}
		} else {
			rtn = false ;
		}
		if (rtn == false) {
			appCom.MessageDialog(" File name error !  (Col. "+col+")", 0);
		}
		InforBIO.frame.setCursor(Cursor.getPredefinedCursor(Cursor.DEFAULT_CURSOR)) ;
		return rtn ;
	}

	//=======================
/*	void drawError(String warning, int num) {
		String w = warning + Integer.toString(num);
		Label l = new Label(w, Label.CENTER);
		l.setBounds(0, 0, 300, 100);
		l.setBackground(C1);
		l.setVisible(true);
		this.getContentPane().add(l);
//		this.setBounds(100, 60, 400, 140);
		flag = false;
	}
*/
	//------------- COLOR --------------
	public int getColorNum(int ci) {
		String s;
		switch(ci%21) {
			case 0: s = "FF0000"; break;
			case 1: s = "00FF00"; break;
			case 2: s = "0000FF"; break;
			case 3: s = "FFFF00"; break;
			case 4: s = "00FFFF"; break;
			case 5: s = "FF00FF"; break;
			case 6: s = "999999"; break;
			case 7: s = "FF6600"; break;
			case 8: s = "00FF66"; break;
			case 9: s = "6600FF"; break;
			case 10: s = "66FF00"; break;
			case 11: s = "FF0066"; break;
			case 12: s = "0066FF"; break;
			case 13: s = "666666"; break;
			case 14: s = "996600"; break;
			case 15: s = "009966"; break;
			case 16: s = "660099"; break;
			case 17: s = "669900"; break;
			case 18: s = "990066"; break;
			case 19: s = "006699"; break;
			case 20: s = "333333"; break;
			default: s = "000000"; break;
		}
		return(Integer.parseInt(s, 16));
	}

	class frameListener extends WindowAdapter {
		public void windowClosing(WindowEvent e) {
//			som.featvF = false ;
			frame.dispose();
		}
	}

}
