# Supplementary material for: G-InforBIO: integrated system for microbial genomics
Source: BMC Bioinformatics. 2006 Aug 4;7:368. doi: 10.1186/1471-2105-7-368 (PMC1552091; doi:10.1186/1471-2105-7-368)
Supplement: Additional File 1 — G-InforBIO_Src_V177. Zipped file of the source code of G-InforBIO system [file 1471-2105-7-368-S1.zip › src/JP/AC/nig/wdcm/analysis/UTreeCanvas.java]

////////////////////////////////////////////////////////////////
//                                                            //
//   class name : UTreeCanvas                                 //
//                                                            //
//   history    : 00-00 1999.12.15 K.Kittaka   (HSK)          //
//                02-01 2000.07.18 I.Muto      (HSK)          //
//                04-05 2000.10.29 T.Yagi      (HSK)          //
//                07-01 2002.10.11 K.Koorikawa (HSK)          //
//                07-02 2002.11.29 K.Koorikawa (HSK)          //
//                08-03 2003.08.04 K.Koorikawa (HSK)          //
//                10-00 2003.12.01 K.Koorikawa (HSK)          //
//                                                            //
////////////////////////////////////////////////////////////////
package JP.AC.nig.wdcm.analysis ;

import java.awt.* ;
import java.awt.event.* ;
import JP.AC.nig.wdcm.client.* ;

public class UTreeCanvas extends PrintCanvas implements MouseMovedInformer {
	// tree spec.
	private HTaxonomicUnit htu = null ;
	private double scale = 1.0 ;
	private double xscale = 1.0 ;						//07-03
	private double yscale = 1.0 ;						//07-03
	private double xtsize = 1.0 ;						//07-03
	private Bound bound = null ;						//07-03

	// for graph
	private final int MarkSize = 6 ;
	Dimension stack = null ;

	// for both
	private final int HMargin = 20 ;			//10 -> 20			04-05
	private final int VMargin = 20 ;			//10 -> 20			04-05

	public static boolean paintF = true ;								//07-01
	public static String paintSP = "" ;									//07-02
	public static int clickX = 0 ;										//07-03
	public static int clickY = 0 ;										//07-03


	public UTreeCanvas() {
		super() ;
		setBackground(Color.white) ;
		setFont(appCom.plainFontS) ;	//String font of Tree 			07-01
	}

	public UTreeCanvas(HTaxonomicUnit htu) {
		this() ;
		set(htu) ;
	}

	public void setBounds(Rectangle r) {
		super.setBounds(r) ;
	}

	public void set(HTaxonomicUnit htu) {
//		if (this.htu != htu) {
			this.htu = htu ;
//			System.out.println(" - UTreeCanvas set repaint -") ;//DEBUG
			repaint() ;
//		}
	}

	public void paint(Graphics g) {
//		System.out.println(" UTreeCanvas paint : "+g.toString()) ;//DEBUG

		//------ add 07-02 --------
		super.paint(g) ;
		Dimension size = getSize();//get Graphics size
//		System.out.println(" size.width="+size.width+", size.height="+size.height);//DEBUG
		if (htu != null) {
			bound = new Bound(0.0, 0.0) ;
			htu.bound(bound, 0) ;	//HTaxonomicUnit Boundary size set

			int namespan = 0 ;	//drow name length
			FontMetrics fm = g.getFontMetrics() ;	//Font Metrics
			String[] namelist = htu.names() ;
			for (int i=0; i<namelist.length; i++) {
				int length = fm.stringWidth(namelist[i]) ;
				if (length > namespan) namespan = length ;//Max name length set
			}

			xtsize = (double)(size.width - 2*HMargin - namespan) ;	//Tree node width  07-03
			if (xtsize < 100.0) xtsize = 100.0;								//12-00
			xscale = xtsize / bound.xsize() ;//scale = tree width / distance value
			scale = xscale ;
//			System.out.println(" xscale="+xscale+", xtsiz="+xtsize+", boXsiz="+bound.xsize());//DEBUG
//			int x = (size.width - namespan)/2 - (int)(bound.xbias()*scale) ;
//			int y = size.height/2 - (int)(bound.ybias()*scale) ;
//			System.out.println(" HMargin="+HMargin+", namespan="+namespan);//DEBUG
//			System.out.println(" Xbias="+bound.xbias()+", scbias="+(bound.xbias()*scale));//DEBUG

			//------ draw Scale -------
			if (AnalysisPanel.activPanel.equals("ClustalW")) {				//10-00
				if (!(ClustalW.treeAlgo.equals("DNAPARS") ||				//02-01
					  ClustalW.TreeMode.equals("LineTo"))) {				//02-01
					paintScale(g, size, scale);
				}															//02-01
				clickX = ClustalW.clickX ;									//07-03
				clickY = ClustalW.clickY ;									//07-03
			} else {														//07-03
				paintScale(g, size, scale);
				clickX = 0 ;												//07-03
				clickY = 0 ;												//07-03
			}																//07-03
//			System.out.println(" draw Scale End");//DEBUG

			//------ draw HTaxonomicUnit Tree ------
			htu.draw(g, HMargin, VMargin, size.height-2*VMargin, scale) ;
//			System.out.println(" draw HTaxonomicUnit End");//DEBUG
		}
	}

//  ----------- draw Tree length Scale ----------- change All 07-03
	private void paintScale(Graphics g, Dimension size, double scale) {
		int left   = HMargin ;
		int right  = left+(int)xtsize ;
		int top    = size.height - VMargin + 2 ;
		int bottom = top + 3 ;
		int blng = 0 ;

		g.setColor(Color.blue) ;
		g.drawLine(left, top, right, top) ;
		g.drawLine(left, top, left, top+5) ;
		g.drawLine(right, top, right, top+5) ;
		if (bound.xsize() < 0.1) blng = (int)(Math.round(scale*0.01)) ;	//length of 0.01
		else if (bound.xsize() < 1.0) blng = (int)(Math.round(scale*0.1)) ;	//length of 0.1
		else if (bound.xsize() < 10.0) blng = (int)(Math.round(scale*1.0)) ;	//length of 1.0
		else  blng = (int)(Math.round(scale*10.0)) ;	//length of 10.0
		for (int p=left+blng; p<right; p+=blng) {
			g.drawLine(p, top, p, top+3) ;
		}
		double sl = Math.round(bound.xsize() * 100.0) / 100.0 ;//value of node length
		String sval = String.valueOf(sl) ;
		if (sval.length() > 4) sval = sval.substring(0,4) ;
		g.drawString(sval, right-7, bottom+12);
		g.drawString("0.0", left-7, bottom+12);
		g.setColor(Color.black) ;
	}

//  ----------- draw Distance Scale -----------
	private void paintScale1(Graphics g, Dimension size, double scale) {
		int left   = HMargin ;
		int right  = left+(int)xtsize ;
		int top    = size.height - VMargin + 2 ;
		int bottom = top + 3 ;
		int blng = 0 ;
//		if (xy[1] > top || xy[0] > right || xy[2] < left) return ;

		g.setColor(Color.blue) ;
		g.drawLine(left, top, right, top) ;
		g.drawLine(left, top, left, top+5) ;
		g.drawLine(right, top, right, top+5) ;
		if (bound.xsize() < 1.0) blng = (int)(Math.round(scale*0.1)) ;	//length of 0.1
		else if (bound.xsize() < 10.0) blng = (int)(Math.round(scale*1.0)) ;	//length of 1.0
		else  blng = (int)(Math.round(scale*10.0)) ;	//length of 10.0
//		System.out.println(" left="+left+", right="+right+", bottom="+bottom+", top="+top+", blng="+blng);//DEBUG
		for (int p=right-blng; p>left; p-=blng) {
			g.drawLine(p, top, p, top+3) ;
		}
		double sl = Math.round(bound.xsize() * 100.0) / 100.0 ;//value of node length
		String sval = String.valueOf(sl) ;
		if (sval.length() > 4) sval = sval.substring(0,4) ;
		g.drawString(sval, left-7, bottom+12);
		g.drawString("0.0", right-7, bottom+12);
		g.setColor(Color.black) ;
	}

//  ----------- draw Similarity Scale -----------
	private void paintScale2(Graphics g, Dimension size, double scale) {	//add 07-03
		int left   = HMargin ;
		int right  = left+(int)xtsize ;
		int top    = size.height - VMargin + 2 ;
		int bottom = top + 3 ;
		int blng = 0 ;
//		if (xy[1] > top || xy[0] > right || xy[2] < left) return ;

		g.setColor(Color.blue) ;
		g.drawLine(left, top, right, top) ;
		g.drawLine(left, top, left, top+5) ;
		g.drawLine(right, top, right, top+5) ;
		if (bound.xsize() < 1.0) blng = (int)(Math.round(scale*0.1)) ;	//length of 0.1
		else if (bound.xsize() < 10.0) blng = (int)(Math.round(scale*1.0)) ;	//length of 1.0
		else  blng = (int)(Math.round(scale*10.0)) ;	//length of 10.0
		for (int p=right-blng; p>left; p-=blng) {
			g.drawLine(p, top, p, top+3) ;
		}
		double sl = Math.round((1.0-bound.xsize()) * 100.0) / 100.0 ;//value of node length
		String sval = String.valueOf(sl) ;
		if (sval.length() > 4) sval = sval.substring(0,4) ;
		g.drawString(sval, left-7, bottom+12);
		g.drawString("1.0", right-7, bottom+12);
		g.setColor(Color.black) ;
	}

	public Object mouseMovedInfo(MouseEvent me) {
//		System.out.println(" - UTreeCanvas mouseMovedInfo -") ;//DEBUG
		Dimension size = getSize() ;
		if (htu != null) {
			Bound bound = new Bound(0.0, 0.0) ;
			htu.bound(bound, 0) ;
			int namespan = 0 ;
			FontMetrics fm = getGraphics().getFontMetrics() ;
			String[] namelist = htu.names() ;
			for (int i = 0; i < namelist.length; i++) {
				int length = fm.stringWidth(namelist[i]) ;
				if (length > namespan) namespan = length ;
			}
			double xscale = (double)(size.width - 2 * HMargin - 1 * namespan) / bound.xsize() ;
			double yscale = (double)(size.height - 2 * VMargin) / bound.ysize() ;
			scale = Math.min(xscale, yscale) ;
			int x = (size.width - 1 * namespan) / 2 - (int)(bound.xbias() * scale) ;
			int y = size.height / 2 - (int)(bound.ybias() * scale) ;
			return htu.prove(me.getX(), me.getY(), 6, x, VMargin, size.height - 2 * VMargin, scale) ;
		} else {
			return null ;
		}
	}
}
