# Supplementary material for: G-InforBIO: integrated system for microbial genomics
Source: BMC Bioinformatics. 2006 Aug 4;7:368. doi: 10.1186/1471-2105-7-368 (PMC1552091; doi:10.1186/1471-2105-7-368)
Supplement: Additional File 1 — G-InforBIO_Src_V177. Zipped file of the source code of G-InforBIO system [file 1471-2105-7-368-S1.zip › src/JP/AC/nig/wdcm/analysis/WeightColorList.java]

////////////////////////////////////////////////////////////////
//                                                            //
//   class name : WeightColorList                             //
//                                                            //
//   history    : 13-00 2006.02.14 K.Koorikawa (HSK)          //
//                                                            //
////////////////////////////////////////////////////////////////
package JP.AC.nig.wdcm.analysis ;

import java.awt.* ;
import java.awt.event.* ;
import java.awt.image.*;
import java.io.* ;
import java.net.* ;
import java.text.*;
import java.util.* ;
import javax.swing.* ;
import javax.swing.event.* ;
import javax.swing.text.* ;
import JP.AC.nig.wdcm.client.* ;

public class WeightColorList {
	private int wsize = 180, hsize = 500;
	public  JFrame frame;
	private JPanel groundPanel;

	private String[] colors = {"cccccc", 
							   "ff0000", "ff1010", "ff2020", "ff3030", "ff4040",
							   "ff5050", "ff6060", "ff7070", "ff9090", "ffa0a0",
							   "ffffff", 
							 /*"9090ff"*/"8080ff", "7070ff", "6060ff", "5050ff",
							   "4040ff", "3030ff", "2020ff", "1010ff", "0000ff"};
	private String[] valStr  = {"Observe / Expect",
								"      O/E >= 2.0",
								"2.0 > O/E >= 1.9",
								"1.9 > O/E >= 1.8",
								"1.8 > O/E >= 1.7",
								"1.7 > O/E >= 1.6",
								"1.6 > O/E >= 1.5",
								"1.5 > O/E >= 1.4",
								"1.4 > O/E >= 1.3",
								"1.3 > O/E >= 1.2",
								"1.2 > O/E >= 1.1",
								"1.1 > O/E >= 0.9",
								"0.9 > O/E >= 0.8",
								"0.8 > O/E >= 0.7",
								"0.7 > O/E >= 0.6",
								"0.6 > O/E >= 0.5",
								"0.5 > O/E >= 0.4",
								"0.4 > O/E >= 0.3",
								"0.3 > O/E >= 0.2",
								"0.2 > O/E >= 0.1",
								"0.1 > O/E >= 0.0"};

	private JLabel[] valLB = new JLabel[valStr.length] ;
	private Color[] valColor = new Color[valStr.length];

	private String[] buttonStr = {"Exit"} ;
	private JButton[] button   = new JButton[buttonStr.length] ;
	private ButtonListener buttonListener = new ButtonListener() ;

	public WeightColorList() {
//		System.out.println(" - FeatColorList Panel Set ") ;//DEBUG
		frame = new JFrame("Color List ") ;
		frame.getContentPane().setLayout(new BorderLayout()) ;
		frame.setIconImage(Toolkit.getDefaultToolkit().getImage("InforBIO.jpg"));
		frame.addWindowListener(new frameListener());

		initComponents();

		Point p = InforBIO.frame.getLocationOnScreen();
		frame.setLocation(p.x+620, p.y+110);
		frame.setSize(wsize, hsize);
		frame.show() ;
	}

	public void initComponents(){
		groundPanel = new JPanel(new BorderLayout());
		groundPanel.setBorder(appCom.Empty5555_Lowered);
		frame.getContentPane().add(groundPanel, BorderLayout.CENTER) ;

//		Box pv = new Box(BoxLayout.Y_AXIS);
		JPanel pv = appCom.CreateGridLayoutPanel() ;
		pv.setLayout(new GridLayout(valStr.length, 1, 1, 1)) ;
		JScrollPane SP = new JScrollPane(pv);
		groundPanel.add(SP, BorderLayout.CENTER) ;

		for (int i=0; i<valStr.length; i++) {
			valColor[i] = new Color(Integer.parseInt(colors[i],16));
			valLB[i] = appCom.CreateControlLabel(valStr[i]) ;
			valLB[i].setBackground(valColor[i]) ;
			pv.add(valLB[i]) ;
		}

		//----------- BUTTON ------------
		JPanel p0 = appCom.CreateGridLayoutPanel() ;
		p0.setBorder(appCom.Empty1111) ;
		for (int i=0; i<buttonStr.length; i++) {
			button[i] = appCom.CreateControlButton(buttonStr[i]) ;
			button[i].setActionCommand(buttonStr[i]) ;
			button[i].addActionListener(buttonListener) ;
			button[i].setEnabled(true) ;
			p0.add(button[i]) ;
		}
		frame.getContentPane().add(p0, BorderLayout.SOUTH);
		groundPanel.revalidate();
	}

	class ButtonListener implements ActionListener {
		public void actionPerformed(ActionEvent e) {
			String ac = e.getActionCommand() ;
			InforBIO.frame.setCursor(Cursor.getPredefinedCursor(Cursor.DEFAULT_CURSOR)) ;
			if (ac.equals("Exit")) {
				SomAllFrequencyMap.colorLF = false ;
				frame.dispose() ;
			} 
		}
	}

	class frameListener extends WindowAdapter {
		public void windowClosing(WindowEvent e) {
			SomAllFrequencyMap.colorLF = false;
			frame.dispose();
		}
	}
}
