# Supplementary material for: G-InforBIO: integrated system for microbial genomics
Source: BMC Bioinformatics. 2006 Aug 4;7:368. doi: 10.1186/1471-2105-7-368 (PMC1552091; doi:10.1186/1471-2105-7-368)
Supplement: Additional File 1 — G-InforBIO_Src_V177. Zipped file of the source code of G-InforBIO system [file 1471-2105-7-368-S1.zip › src/JP/AC/nig/wdcm/analysis/WWcompareABSeven.java]

////////////////////////////////////////////////////////////////
//                                                            //
//   class name : WWcompareABSeven                            //
//                                                            //
//   history    : 13-00 2006.02.08 K.Koorikawa (HSK)          //
//                                                            //
////////////////////////////////////////////////////////////////
package JP.AC.nig.wdcm.analysis ;

import java.awt.*;
import java.awt.event.*;
import java.io.*;
import java.net.*;
import java.text.*;
import java.util.*;
import javax.swing.*;
import javax.swing.event.*;
import javax.swing.text.*;
import JP.AC.nig.wdcm.client.* ;

public class WWcompareABSeven {
	String[] color_R = {"ff0000", "ff1010", "ff2020", "ff3030", "ff4040",
						"ff5050", "ff6060", "ff7070", "ff9090", "ffa0a0", "ffffff"};//cc99cc
	String[] color_B = {"0000ff", "1010ff", "2020ff", "3030ff", "4040ff",
						"5050ff", "6060ff", "7070ff", "8080ff", "9090ff"};
	int map_x = 0;
	int map_y = 0;
	int window = 1000000;
	int OPTION = 2;		// Default to kind of renzokuenki
		// OPTION  2: 2-nucleotide number            (FC=16)
		// OPTION 12: 2-nucleotide delete relativity (FC=10)
		// OPTION  3: 3-nucleotide count             (FC=64)
		// OPTION 13: 3-nucleotide delete relativity (FC=32)
		// OPTION  4: 4-nucleotide count             (FC=256)
		// OPTION 14: 4-nucleotide delete relativity (FC=136)
	double[][][] value = null;	//[mx][my][gencnt][FC]
	double[][][] buffer = null;
	String[][][] data = null;
	int FC = 0;		//Frequency Count

	public WWcompareABSeven(int mx, int my, int winsiz, int optn, double[][][] val) {
		map_x = mx;
		map_y = my;
		window = winsiz;
		OPTION = optn;	//OPTION = kind of renzokuenki
		value = val;

		if     (OPTION ==  2) FC = 16;
		else if(OPTION == 12) FC = 10;
		else if(OPTION ==  3) FC = 64;
		else if(OPTION == 13) FC = 32;
		else if(OPTION ==  4) FC = 256;
		else if(OPTION == 14) FC = 136;
		else {
			FC = 16;
			System.out.println(" OPTION ERROR !(option = "+OPTION+")");
		}

		buffer = new double[map_x][map_y][FC];
		data = new String[map_x][map_y][FC];
		for(int i=0; i<map_x; i++){
			for(int j=0; j<map_y; j++){
				for(int Gnum=0; Gnum<FC; Gnum++){
					buffer[i][j][Gnum] = 0.0;
					data[i][j][Gnum] = "bebebe";
				}
			}
		}

//		System.out.println(" WWcompareABSeven start. X="+map_x+", Y="+map_y+", Ov="+gencnt+", Win="+window+", Opt="+OPTION+", FC="+FC);
		if     (OPTION == 2) {
			normalize_WW_2();		// for 2enki
		}
		else if(OPTION == 12) {
			normalize_WW_2De();		// for 2enki Degenelatad
		}
		else if(OPTION == 3) {
			normalize_WW_3();		// for 3enki
		}
		else if(OPTION == 13) {
			normalize_WW_3De();		// for 3enki Degenelatad
		}
		else if(OPTION == 4) {
			normalize_WW_4();		// for 4enki
		}
		else if(OPTION == 14) {
			normalize_WW_4De();		// for 4enki Degenelatad
		}
//		System.out.println(" normalize_WW end.");

		for(int i=0; i<map_x; i++){
			for(int j=0;j<map_y;j++){
				for(int Gnum=0; Gnum<FC; Gnum++){
					if(buffer[i][j][Gnum] >= 2)
						data[i][j][Gnum] = color_R[0];
					else if(1.9 <= buffer[i][j][Gnum] && buffer[i][j][Gnum] < 2.0)
						data[i][j][Gnum] = color_R[1];
					else if(1.8 <= buffer[i][j][Gnum] && buffer[i][j][Gnum] < 1.9)
						data[i][j][Gnum] = color_R[2];
					else if(1.7 <= buffer[i][j][Gnum] && buffer[i][j][Gnum] < 1.8)
						data[i][j][Gnum] = color_R[3];
					else if(1.6 <= buffer[i][j][Gnum] && buffer[i][j][Gnum] < 1.7)
						data[i][j][Gnum] = color_R[4];
					else if(1.5 <= buffer[i][j][Gnum] && buffer[i][j][Gnum] < 1.6)
						data[i][j][Gnum] = color_R[5];
					else if(1.4 <= buffer[i][j][Gnum] && buffer[i][j][Gnum] < 1.5)
						data[i][j][Gnum] = color_R[6];
					else if(1.3 <= buffer[i][j][Gnum] && buffer[i][j][Gnum] < 1.4)
						data[i][j][Gnum] = color_R[7];
					else if(1.2 <= buffer[i][j][Gnum] && buffer[i][j][Gnum] < 1.3)
						data[i][j][Gnum] = color_R[8];
					else if(1.1 <= buffer[i][j][Gnum] && buffer[i][j][Gnum] < 1.2)
						data[i][j][Gnum] = color_R[9];
					else if(0.9 <= buffer[i][j][Gnum] && buffer[i][j][Gnum] < 1.1)
						data[i][j][Gnum] = color_R[10];	
					else if(0.8 <= buffer[i][j][Gnum] && buffer[i][j][Gnum] < 0.9)
						data[i][j][Gnum] = color_B[8];
					else if(0.7 <= buffer[i][j][Gnum] && buffer[i][j][Gnum] < 0.8)
						data[i][j][Gnum] = color_B[7];
					else if(0.6 <= buffer[i][j][Gnum] && buffer[i][j][Gnum] < 0.7)
						data[i][j][Gnum] = color_B[6];
					else if(0.5 <= buffer[i][j][Gnum] && buffer[i][j][Gnum] < 0.6)
						data[i][j][Gnum] = color_B[5];
					else if(0.4 <= buffer[i][j][Gnum] && buffer[i][j][Gnum] < 0.5)
						data[i][j][Gnum] = color_B[4];
					else if(0.3 <= buffer[i][j][Gnum] && buffer[i][j][Gnum] < 0.4)
						data[i][j][Gnum] = color_B[3];
					else if(0.2 <= buffer[i][j][Gnum] && buffer[i][j][Gnum] < 0.3)
						data[i][j][Gnum] = color_B[2];
					else if(0.1 <= buffer[i][j][Gnum] && buffer[i][j][Gnum] < 0.2)
						data[i][j][Gnum] = color_B[1];
					else if(0   <= buffer[i][j][Gnum] && buffer[i][j][Gnum] < 0.1)
						data[i][j][Gnum] = color_B[0];
//					System.out.println(" X="+i+", Y="+j+", Bf="+buffer[i][j][Gnum]+", Dt="+data[i][j][Gnum]);
				}
			}
		}
	}

	public String[][][] getColor() {
		return data;
	}
	public String getColor(int x, int y, int f) {
		return data[x][y][f];
	}

	private int check(int AC){
		int HH = -1;
		if     (AC == 0) HH = 2;
		else if(AC == 1) HH = 3;
		else if(AC == 2) HH = 0;
		else if(AC == 3) HH = 1;
		return HH;
	}

	private int normalize_WW_2(){
		double[] NOMO = new double[4];
		double Init_num = window/FC;

		for(int x=0; x<map_x; x++){
			for(int y=0; y<map_y; y++){
				for(int j=0; j<4; j++){
					NOMO[j] = 0.0;
				}
				for(int C=0; C<4; C++){
					for(int D=0; D<4; D++){
						int JJ = 4*C+D;
						if     (C == 0) NOMO[0] += value[x][y][JJ];
						else if(C == 1) NOMO[1] += value[x][y][JJ];
						else if(C == 2) NOMO[2] += value[x][y][JJ];
						else if(C == 3) NOMO[3] += value[x][y][JJ];

						if     (D == 0) NOMO[0] += value[x][y][JJ];
						else if(D == 1) NOMO[1] += value[x][y][JJ];
						else if(D == 2) NOMO[2] += value[x][y][JJ];
						else if(D == 3) NOMO[3] += value[x][y][JJ];
					}
				}

				double ALL_NOMO = 0; 
				for(int j=0; j<4; j++){
					ALL_NOMO += NOMO[j];
				}
				for(int j=0; j<4; j++){
					NOMO[j] /= ALL_NOMO;
					NOMO[j] /= 0.25;
//					System.out.println(" NOMO = "+NOMO[j]);
				}

				for(int C=0; C<4; C++){
					for(int D=0; D<4; D++){
						int JIGEN = 4*C+D;
						double TEMP = NOMO[C]*NOMO[D]*Init_num;
						double SAMP = 0;
						if (value[x][y][JIGEN] != 0)
							 SAMP = value[x][y][JIGEN]/TEMP;
						else SAMP = 0;
						buffer[x][y][JIGEN] = SAMP;
					}
				}
			}
		}
		return 0;
	}

	private int normalize_WW_2De(){
		double[] NOMO = new double[4];
		double Init_num = window/FC;
		int[] Scheck = new int[16];
		int count;

		for(int x=0; x<map_x; x++){
			for(int y=0; y<map_y; y++){
				for(int j=0; j<4; j++){
					NOMO[j] = 0.0;
				}
				for(int j=0; j<16; j++){
					Scheck[j] = 0;
				}

				count = 0;
				for(int C=0;C<4;C++){
					for(int D=0;D<4;D++){
						int JIGEN = 4*C+D;
						if(Scheck[JIGEN] == 0){
							int H_M = check(C);
							int H_P = check(D);
							int JJ = count;

							if     (C == 0) NOMO[0] += value[x][y][JJ];
							else if(C == 1) NOMO[1] += value[x][y][JJ];
							else if(C == 2) NOMO[2] += value[x][y][JJ];
							else if(C == 3) NOMO[3] += value[x][y][JJ];

							if     (D == 0) NOMO[0] += value[x][y][JJ];
							else if(D == 1) NOMO[1] += value[x][y][JJ];
							else if(D == 2) NOMO[2] += value[x][y][JJ];
							else if(D == 3) NOMO[3] += value[x][y][JJ];

							Scheck[4*H_P+H_M] = -1;
							count++;
						}
					}
				}

				double ALL_NOMO = 0; 
				for(int j=0;j<4;j++){
					ALL_NOMO += NOMO[j];
				}
				for(int j=0;j<4;j++){
					NOMO[j] /= ALL_NOMO;
					NOMO[j] /= 0.25;	
				}
				for(int j = 0;j<16;j++){
					Scheck[j] = 0;
				}

				count = 0;
				for(int C=0; C<4; C++){
					for(int D=0; D<4; D++){
						int JIGEN = 4*C+D;
						if(Scheck[JIGEN] == 0){
							int H_M = check(C);
							int H_P = check(D);
							double TEMP = NOMO[C]*NOMO[D]*Init_num;
							double TEMP1 = NOMO[H_P]*NOMO[H_M]*Init_num;
							double SAMP = 0;
							if(value[x][y][count] != 0)
								 SAMP = value[x][y][count]/(TEMP+TEMP1);
							else SAMP = 0;
							buffer[x][y][count] = SAMP;
							Scheck[4*H_P+H_M] = -1;
							count++;
						}
					}
				}
			}
		}
		return 0;
	}

	private int normalize_WW_3(){
		double[] NOMO = new double[4];
		double Init_num = window/FC;

		for(int x=0; x<map_x; x++){
			for(int y=0; y<map_y; y++){
				for(int j=0; j<4; j++){
					NOMO[j] = 0.0;
				}
				for(int B=0; B<4; B++){
					for(int C=0; C<4; C++){
						for(int D=0; D<4; D++){
							int JJ = 16*B+4*C+D;
							if     (B == 0) NOMO[0] += value[x][y][JJ];
							else if(B == 1) NOMO[1] += value[x][y][JJ];
							else if(B == 2) NOMO[2] += value[x][y][JJ];
							else if(B == 3) NOMO[3] += value[x][y][JJ];

							if     (C == 0) NOMO[0] += value[x][y][JJ];
							else if(C == 1) NOMO[1] += value[x][y][JJ];
							else if(C == 2) NOMO[2] += value[x][y][JJ];
							else if(C == 3) NOMO[3] += value[x][y][JJ];

							if     (D == 0) NOMO[0] += value[x][y][JJ];
							else if(D == 1) NOMO[1] += value[x][y][JJ];
							else if(D == 2) NOMO[2] += value[x][y][JJ];
							else if(D == 3) NOMO[3] += value[x][y][JJ];
						}
					}
				}

				double ALL_NOMO = 0; 
				for(int j=0; j<4; j++){
					ALL_NOMO += NOMO[j];
				}
				for(int j=0; j<4; j++){
					NOMO[j] /= ALL_NOMO;
					NOMO[j] /= 0.25;
				}

				for(int B=0; B<4; B++){
					for(int C=0; C<4; C++){
						for(int D=0; D<4; D++){
							int JIGEN = 16*B+4*C+D;
							double TEMP = NOMO[B]*NOMO[C]*NOMO[D]*Init_num;
							double SAMP = 0;
							if (value[x][y][JIGEN] != 0)
								 SAMP = value[x][y][JIGEN]/TEMP;
							else SAMP = 0;
							buffer[x][y][JIGEN] = SAMP;
						}
					}
				}
			}
		}
		return 0;
	}

	private int normalize_WW_3De(){
		double[] NOMO = new double[4];
		double Init_num = window/FC;
		int[] Scheck = new int[64];
		int count;

		for(int x=0; x<map_x; x++){
			for(int y=0; y<map_y; y++){
				for(int j=0; j<4; j++){
					NOMO[j] = 0.0;
				}
				for(int j=0; j<64; j++){
					Scheck[j] = 0;
				}

				count = 0;
				for(int B=0;B<4;B++){
					for(int C=0;C<4;C++){
						for(int D=0;D<4;D++){
							int JIGEN = 16*B+4*C+D;
							if(Scheck[JIGEN] == 0){
								int H_K = check(B);
								int H_M = check(C);
								int H_P = check(D);
								int JJ = count;

								if     (B == 0) NOMO[0] += value[x][y][JJ];
								else if(B == 1) NOMO[1] += value[x][y][JJ];
								else if(B == 2) NOMO[2] += value[x][y][JJ];
								else if(B == 3) NOMO[3] += value[x][y][JJ];

								if     (C == 0) NOMO[0] += value[x][y][JJ];
								else if(C == 1) NOMO[1] += value[x][y][JJ];
								else if(C == 2) NOMO[2] += value[x][y][JJ];
								else if(C == 3) NOMO[3] += value[x][y][JJ];

								if     (D == 0) NOMO[0] += value[x][y][JJ];
								else if(D == 1) NOMO[1] += value[x][y][JJ];
								else if(D == 2) NOMO[2] += value[x][y][JJ];
								else if(D == 3) NOMO[3] += value[x][y][JJ];

								Scheck[16*H_P+4*H_M+H_K] = -1;
								count++;
							}
						}
					}
				}

				double ALL_NOMO = 0; 
				for(int j=0;j<4;j++){
					ALL_NOMO += NOMO[j];
				}
				for(int j=0;j<4;j++){
					NOMO[j] /= ALL_NOMO;
					NOMO[j] /= 0.25;	
				}
				for(int j = 0;j<64;j++){
					Scheck[j] = 0;
				}

				count = 0;
				for(int B=0; B<4; B++){
					for(int C=0; C<4; C++){
						for(int D=0; D<4; D++){
							int JIGEN = 16*B+4*C+D;
							if(Scheck[JIGEN] == 0){
								int H_K = check(B);
								int H_M = check(C);
								int H_P = check(D);
								double TEMP = NOMO[B]*NOMO[C]*NOMO[D]*Init_num;
								double TEMP1 = NOMO[H_P]*NOMO[H_M]*NOMO[H_K]*Init_num;
								double SAMP = 0;
								if(value[x][y][count] != 0)
									 SAMP = value[x][y][count]/(TEMP+TEMP1);
								else SAMP = 0;
								buffer[x][y][count] = SAMP;
								Scheck[16*H_P+4*H_M+H_K] = -1;
								count++;
							}
						}
					}
				}
			}
		}
		return 0;
	}

	private int normalize_WW_4(){
		double[] NOMO = new double[4];
		double Init_num = window/FC;

		for(int x=0; x<map_x; x++){
			for(int y=0; y<map_y; y++){
				for(int j=0; j<4; j++){
					NOMO[j] = 0.0;
				}
				for(int A=0; A<4; A++){
					for(int B=0; B<4; B++){
						for(int C=0; C<4; C++){
							for(int D=0; D<4; D++){
								int JJ = 64*A+16*B+4*C+D;
								if     (A == 0) NOMO[0] += value[x][y][JJ];
								else if(A == 1) NOMO[1] += value[x][y][JJ];
								else if(A == 2) NOMO[2] += value[x][y][JJ];
								else if(A == 3) NOMO[3] += value[x][y][JJ];

								if     (B == 0) NOMO[0] += value[x][y][JJ];
								else if(B == 1) NOMO[1] += value[x][y][JJ];
								else if(B == 2) NOMO[2] += value[x][y][JJ];
								else if(B == 3) NOMO[3] += value[x][y][JJ];

								if     (C == 0) NOMO[0] += value[x][y][JJ];
								else if(C == 1) NOMO[1] += value[x][y][JJ];
								else if(C == 2) NOMO[2] += value[x][y][JJ];
								else if(C == 3) NOMO[3] += value[x][y][JJ];

								if     (D == 0) NOMO[0] += value[x][y][JJ];
								else if(D == 1) NOMO[1] += value[x][y][JJ];
								else if(D == 2) NOMO[2] += value[x][y][JJ];
								else if(D == 3) NOMO[3] += value[x][y][JJ];
							}
						}
					}
				}

				double ALL_NOMO = 0; 
				for(int j=0; j<4; j++){
					ALL_NOMO += NOMO[j];
				}
				for(int j=0; j<4; j++){
					NOMO[j] /= ALL_NOMO;
					NOMO[j] /= 0.25;
				}

				for(int A=0; A<4; A++){
					for(int B=0; B<4; B++){
						for(int C=0; C<4; C++){
							for(int D=0; D<4; D++){
								int JIGEN = 64*A+16*B+4*C+D;
								double TEMP = NOMO[A]*NOMO[B]*NOMO[C]*NOMO[D]*Init_num;
								double SAMP = 0;
								if (value[x][y][JIGEN] != 0)
									 SAMP = value[x][y][JIGEN]/TEMP;
								else SAMP = 0;
								buffer[x][y][JIGEN] = SAMP;
							}
						}
					}
				}
			}
		}
		return 0;
	}

	private int normalize_WW_4De(){
		double[] NOMO = new double[4];
		double Init_num = window/FC;
		int[] Scheck = new int[256];
		int count;

		for(int x=0; x<map_x; x++){
			for(int y=0; y<map_y; y++){
				for(int j=0; j<4; j++){
					NOMO[j] = 0.0;
				}
				for(int j=0; j<256; j++){
					Scheck[j] = 0;
				}

				count = 0;
				for(int A=0;A<4;A++){
					for(int B=0;B<4;B++){
						for(int C=0;C<4;C++){
							for(int D=0;D<4;D++){
								int JIGEN = 64*A+16*B+4*C+D;
								if(Scheck[JIGEN] == 0){
									int H_J = check(A);
									int H_K = check(B);
									int H_M = check(C);
									int H_P = check(D);
									int JJ = count;

									if     (A == 0) NOMO[0] += value[x][y][JJ];
									else if(A == 1) NOMO[1] += value[x][y][JJ];
									else if(A == 2) NOMO[2] += value[x][y][JJ];
									else if(A == 3) NOMO[3] += value[x][y][JJ];

									if     (B == 0) NOMO[0] += value[x][y][JJ];
									else if(B == 1) NOMO[1] += value[x][y][JJ];
									else if(B == 2) NOMO[2] += value[x][y][JJ];
									else if(B == 3) NOMO[3] += value[x][y][JJ];

									if     (C == 0) NOMO[0] += value[x][y][JJ];
									else if(C == 1) NOMO[1] += value[x][y][JJ];
									else if(C == 2) NOMO[2] += value[x][y][JJ];
									else if(C == 3) NOMO[3] += value[x][y][JJ];

									if     (D == 0) NOMO[0] += value[x][y][JJ];
									else if(D == 1) NOMO[1] += value[x][y][JJ];
									else if(D == 2) NOMO[2] += value[x][y][JJ];
									else if(D == 3) NOMO[3] += value[x][y][JJ];

									Scheck[64*H_P+16*H_M+4*H_K+H_J] = -1;
									count++;
								}
							}
						}
					}
				}

				double ALL_NOMO = 0; 
				for(int j=0;j<4;j++){
					ALL_NOMO += NOMO[j];
				}
				for(int j=0;j<4;j++){
					NOMO[j] /= ALL_NOMO;
					NOMO[j] /= 0.25;	
				}
				for(int j = 0;j<256;j++){
					Scheck[j] = 0;
				}

				count = 0;
				for(int A=0; A<4; A++){
					for(int B=0; B<4; B++){
						for(int C=0; C<4; C++){
							for(int D=0; D<4; D++){
								int JIGEN = 64*A+16*B+4*C+D;
								if(Scheck[JIGEN] == 0){
									int H_J = check(A);
									int H_K = check(B);
									int H_M = check(C);
									int H_P = check(D);
									double TEMP = NOMO[A]*NOMO[B]*NOMO[C]*NOMO[D]*Init_num;
									double TEMP1 = NOMO[H_P]*NOMO[H_M]*NOMO[H_K]*NOMO[H_J]*Init_num;
									double SAMP = 0;
									if(value[x][y][count] != 0)
										 SAMP = value[x][y][count]/(TEMP+TEMP1);
									else SAMP = 0;
									buffer[x][y][count] = SAMP;
									Scheck[64*H_P+16*H_M+4*H_K+H_J] = -1;
									count++;
								}
							}
						}
					}
				}
			}
		}
		return 0;
	}

}
