# Supplementary material for: G-InforBIO: integrated system for microbial genomics
Source: BMC Bioinformatics. 2006 Aug 4;7:368. doi: 10.1186/1471-2105-7-368 (PMC1552091; doi:10.1186/1471-2105-7-368)
Supplement: Additional File 1 — G-InforBIO_Src_V177. Zipped file of the source code of G-InforBIO system [file 1471-2105-7-368-S1.zip › src/JP/AC/nig/wdcm/client/AnalysisPanel.java]

////////////////////////////////////////////////////////////////
//                                                            //
//   class name : AnalysisPanel                               //
//                                                            //
//   history    : 10-00 2003.12.01 K.Koorikawa (HSK)          //
//              : 10-02 2004.07.28 K.Koorikawa (HSK)          //
//              : 11-00 2005.01.05 K.Koorikawa (HSK)          //
//                                                            //
////////////////////////////////////////////////////////////////
package JP.AC.nig.wdcm.client ;

import java.awt.* ;
import java.awt.event.* ;
import java.util.* ;
import javax.swing.* ;
import JP.AC.nig.wdcm.analysis.* ;
import JP.AC.nig.wdcm.feature.* ;

public class AnalysisPanel extends JPanel {
	private JPanel	 slidePanel ;
	public	JPanel[] viewPanel = {
								  new FeatureViewer(),						//10-00
								  new AlignmentViewer(),					//10-00
								  new SOM(),								//11-00
								  new BlastVSG(),							//10-02
								  new Sim4(),								//11-00
								  new Blat(),								//11-00
								  new Blastclust(),							//10-02
								  new ClustalW(0, InforBIO.frame),			//09-00
								  new Primer(),								//09-00
								  new Blast(0, InforBIO.frame)};			//09-00
	private String[] buttonString = {
									 "Feature View", 						//10-00
									 "Alignment View", 						//10-00
									 "SOM",									//11-00
									 "Blast", 								//12-00
									 "Sim4",								//11-00
									 "Blat",								//11-00
									 "Blastclust", 							//10-02
									 "ClustalW", 
									 "Primer",								//09-00
									 "DDBJ Blast"};							//12-00
	private JToggleButton[] button = new JToggleButton[buttonString.length] ;//03-00
	private ButtonListener buttonListener = new ButtonListener() ;
	private Insets buttonInset = new Insets(0,12,0,12);//top, left, bottom, right margin
	private ButtonGroup buttonGroup = new ButtonGroup() ;

	private CardLayout cardLayout ;
	public static String activPanel = "ClustalW" ;							//02-01

	public AnalysisPanel() {
//		System.out.println(new Date() + " - Analysis Panel Set -") ;// DEBUG

		setLayout(new BorderLayout()) ;
		setBorder(appCom.Empty3333) ;

//		JPanel p = appCom.CreateGridLayoutPanel() ;
//		p.setBorder(appCom.Empty3333) ;										//08-00
		Box p = new Box(BoxLayout.X_AXIS);									//11-00
		add(p, BorderLayout.NORTH) ;
		for (int i=0; i<buttonString.length; i++) {
			button[i] = appCom.CreateControlToggleButton(buttonString[i]) ;
			button[i].setActionCommand(buttonString[i]) ;
//			button[i].setToolTipText(buttonString[i]) ;
			button[i].addActionListener(buttonListener) ;
			button[i].setBackground(appCom.lightViolet) ;					//03-00
			button[i].setMargin(buttonInset);	//Margin					//11-00
			buttonGroup.add(button[i]) ;
			p.add(button[i]) ;
		}
		button[0].setForeground(appCom.waterBlue) ;							//03-00
		button[0].setSelected(true) ;										//04-06

		slidePanel = new JPanel(cardLayout=new CardLayout(), true) ;
		slidePanel.setBorder(appCom.Empty3333) ;
		for (int i=0; i<buttonString.length; i++) {
			slidePanel.add(viewPanel[i], buttonString[i]) ;
		}
		add(slidePanel, BorderLayout.CENTER) ;
	}


	class ButtonListener implements ActionListener {
		public void actionPerformed(ActionEvent e) {
			StatusPanel.status.setText(" Ready ") ;							//01-00
			StatusPanel.status.setFont(appCom.defaultFont) ;				//07-01
			StatusPanel.status.setBackground(Color.white) ;					//01-00

			String s = e.getActionCommand() ;								//02-01
			for (int i=0; i<buttonString.length; i++) {						//02-01
				if (s.equals(buttonString[i])) {							//02-01
					activPanel = buttonString[i] ;							//02-01
					button[i].setForeground(appCom.waterBlue) ;				//03-00
				} else {													//03-00
					button[i].setForeground(Color.black) ;					//03-00
				}															//02-01
			}																//02-01

			cardLayout.show(slidePanel, e.getActionCommand()) ;
			RepaintManager repaintManager = RepaintManager.currentManager(AnalysisPanel.this) ;
			if (!repaintManager.isDoubleBufferingEnabled())
				repaintManager.setDoubleBufferingEnabled(true) ;
		}
	}
}
