# Supplementary material for: G-InforBIO: integrated system for microbial genomics
Source: BMC Bioinformatics. 2006 Aug 4;7:368. doi: 10.1186/1471-2105-7-368 (PMC1552091; doi:10.1186/1471-2105-7-368)
Supplement: Additional File 1 — G-InforBIO_Src_V177. Zipped file of the source code of G-InforBIO system [file 1471-2105-7-368-S1.zip › src/JP/AC/nig/wdcm/client/appCom.java]

////////////////////////////////////////////////////////////////
//                                                            //
//   class name : appCom                                      //
//                                                            //
//   history    : 00-00 1999.12.15 K.Kittaka (HSK)            //
//                01-00 2000.05.23 K.Takahashi (HSK)          //
//                02-01 2000.07.01 I.Muto      (HSK)          //
//                02-02 2000.10.26 T.Yagi      (HSK)          //
//                03-00 2001.02.14 K.Koorikawa (HSK)          //
//                04-00 2001.08.17 K.Koorikawa (HSK)          //
//                04-01 2001.08.16 R.Akiba     (HSK)          //
//                04-06 2002.02.18 K.Koorikawa (HSK)          //
//                06-00 2002.06.20 K.Koorikawa (HSK)          //
//                07-00 2002.09.06 K.Koorikawa (HSK)          //
//                07-01 2002.09.27 K.Koorikawa (HSK)          //
//                08-00 2003.03.26 K.Koorikawa (HSK)          //
//                11-00 2004.11.19 K.Koorikawa (HSK)          //
//                                                            //
////////////////////////////////////////////////////////////////
package JP.AC.nig.wdcm.client ;

import java.awt.* ;
import java.awt.event.* ;
import java.io.* ;
import java.util.* ;
import java.text.* ;
import javax.swing.* ;
import javax.swing.event.* ;
import javax.swing.table.* ;
import javax.swing.border.* ;

public class appCom extends JPanel {
	public final static Dimension hPad10  = new Dimension(10, 1) ;
	public final static Dimension hPad200 = new Dimension(200, 1) ;	//01-00
	public final static Dimension hPad300 = new Dimension(300, 1) ;	//02-00
	public final static Dimension hPad400 = new Dimension(400, 1) ;
	public final static Dimension hPad600 = new Dimension(600, 1) ;	//01-00

	public final static Border Empty0000 = new EmptyBorder(0, 0, 0, 0) ;	//top, left, bottom, right
	public final static Border Empty1111 = new EmptyBorder(1, 1, 1, 1) ;
	public final static Border Empty2222 = new EmptyBorder(2, 2, 2, 2) ;
	public final static Border Empty3333 = new EmptyBorder(1, 1, 1, 1) ;
	public final static Border Empty0500 = new EmptyBorder(0, 5, 0, 0) ;	//04-00 Analyze All
	public final static Border Empty0050 = new EmptyBorder(0, 0, 5, 0) ;	//ClientView
	public final static Border Empty5555 = new EmptyBorder(1, 1, 1, 1) ;
	public final static Border EmptyAAAA = new EmptyBorder(20, 20, 20, 20) ;
//	public final static Border EmptyForBar = new EmptyBorder(50, 50, 50, 50) ;

	public final static Border Empty0000_Lowered = new CompoundBorder(Empty0000, BorderFactory.createLoweredBevelBorder()) ;
	public final static Border Empty0050_Lowered = new CompoundBorder(Empty0050, BorderFactory.createLoweredBevelBorder()) ;
	public final static Border Empty5555_Lowered = new CompoundBorder(Empty5555, BorderFactory.createLoweredBevelBorder()) ;
	public final static Border Empty3333_Lowered = new CompoundBorder(Empty3333, BorderFactory.createLoweredBevelBorder()) ;

	public final static Border Empty0000_Raised = new CompoundBorder(Empty0000, BorderFactory.createRaisedBevelBorder()) ;//03-00
	public final static Border Empty1111_Raised = new CompoundBorder(Empty1111, BorderFactory.createRaisedBevelBorder()) ;//03-00
	public final static Border Empty3333_Raised = new CompoundBorder(Empty3333, BorderFactory.createRaisedBevelBorder()) ;//03-00
	public final static Border Empty5555_Raised = new CompoundBorder(Empty5555, BorderFactory.createRaisedBevelBorder()) ;//03-00

	public final static Border Etched_Empty1111	 = new CompoundBorder(BorderFactory.createEtchedBorder(), Empty1111) ;
	public final static Border Etched_Empty3333	 = new CompoundBorder(BorderFactory.createEtchedBorder(), Empty3333) ;
	public final static Border Etched_Empty5555	 = new CompoundBorder(BorderFactory.createEtchedBorder(), Empty5555) ;

	public final static DateFormat DateFormat_yyyy	   = new SimpleDateFormat("yyyy") ;
	public final static DateFormat DateFormat_yyyyM	   = new SimpleDateFormat("yyyy / M") ;
	public final static DateFormat DateFormat_yyyyMdEE = new SimpleDateFormat("yyyy / M / d  EE") ;
	public final static DateFormat DateFormat_MdEE	   = new SimpleDateFormat("M/d ( EE )") ;
	public final static DateFormat DateFormat_d		   = new SimpleDateFormat("d") ;

	public  final static int DOUBLECLICK_COUNT = 2 ;
	private final static int CONTROL_FIXED_WIDTH = 90 ;
	public static int ORIGIN_X = 0 ;								//07-03
	public static int ORIGIN_Y = 0 ;								//07-03

	// "Arial","Monospaced","Dialog","DialogInput","Courier",
	// "Serif","SansSerif","Helvetica","times","ZapfDingbats"
	public final static Font defaultFont = new Font("Arial", Font.PLAIN, 12) ;		//07-01
	public final static Font plainFontS  = new Font("Arial", Font.PLAIN, 10) ;		//07-01 for Small button
//	public final static Font plainFont   = new Font("Arial", Font.PLAIN, 12) ;		//07-01
//	public final static Font plainFontL  = new Font("Arial", Font.PLAIN, 14) ;		//07-01
	public final static Font boldFont    = new Font("Arial", Font.BOLD, 12) ;		//07-01 for Label/Buttons
	public final static Font boldFontL   = new Font("Arial", Font.BOLD, 14) ;		//07-01 for Eeeor message
	public final static Font boldFontLL  = new Font("Arial", Font.BOLD, 16) ;		//07-01 for Eeeor message
//	public final static Font italicFont  = new Font("Arial", Font.ITALIC, 12) ;		//07-01 for GenusSpeses Name
//	public final static Font italicFontL = new Font("Arial", Font.ITALIC, 14) ;		//07-01 for GenusSpeses Name
	public final static Font fixedFontS  = new Font("Monospaced", Font.PLAIN, 10) ;	//07-01 for Print
	public final static Font fixedFont   = new Font("Monospaced", Font.PLAIN, 12) ;	//07-01 for SEQ data
	public final static Font fixedBold   = new Font("Monospaced", Font.BOLD, 14) ;	//07-02 for EntryView Label

	public       static Color back        = Color.lightGray;		//07-03
	public final static Color blue        = new Color(0x0000ff);	//03-00
	public final static Color brown       = new Color(0xcc0000);	//08-00
	public final static Color cyan        = new Color(0x00ccff);	//08-00
	public final static Color green       = new Color(0x009900);	//08-00
	public final static Color lightGray   = new Color(0xcccccc);	//03-00
	public final static Color lightGreen  = new Color(0xccff99);	//03-00
	public final static Color lightPink   = new Color(0xffccff);	//03-00
	public final static Color lightViolet = new Color(0xccccff);	//03-00
	public final static Color lightYellow = new Color(0xffffcc);	//03-00
	public final static Color lime        = new Color(0x00ff00);	//08-00
	public final static Color magenta     = new Color(0xff00cc);	//08-00
	public final static Color maroon      = new Color(0x990000);	//08-00
	public final static Color navy        = new Color(0x000099);	//08-00
	public final static Color olive       = new Color(0x999900);	//08-00
	public final static Color orange      = new Color(0xff9900);	//08-00
	public final static Color pink        = new Color(0xff99cc);	//08-00
	public final static Color purple      = new Color(0xcc99ff);	//08-00
	public final static Color silver      = new Color(0xc0c0c0);	//08-00
	public final static Color violet      = new Color(0x9900cc);	//08-00
	public final static Color waterBlue   = new Color(0xccffff);	//03-00
	public final static Color yellow      = new Color(0xffcc00);	//08-00
	public final static Color yellowgreen = new Color(0x99cc33);	//08-00
//						Color.black
//						Color.blue
//						Color.cyan
//						Color.darkGray
//						Color.gray
//						Color.green
//						Color.lightGray
//						Color.magenta
//						Color.orange
//						Color.pink
//						Color.red
//						Color.white
//						Color.yellow

	private final static Insets ControlButtonInset	  = new Insets(0, 1, 0, 1) ;//top, left, bottom, right margin
	private final static Insets ControlTextFieldInset = new Insets(0, 1, 0, 1) ;
	private final static Insets ControlTextAreaInset  = new Insets(0, 1, 0, 1) ;

	public final static LayoutManager gridLayout10 = new GridLayout() ;//Y*X
	public final static LayoutManager gridLayout11 = new GridLayout(1, 1) ;
	public final static LayoutManager gridLayout12 = new GridLayout(1, 2) ;
	public final static LayoutManager gridLayout13 = new GridLayout(1, 3) ;
	public final static LayoutManager gridLayout14 = new GridLayout(1, 4) ;
	public final static LayoutManager gridLayout17 = new GridLayout(1, 7) ;
	public final static LayoutManager gridLayout21 = new GridLayout(2, 1) ;
	public final static LayoutManager gridLayout22 = new GridLayout(2, 2) ;
	public final static LayoutManager gridLayout26 = new GridLayout(2, 6) ;//02-00
	public final static LayoutManager gridLayout31 = new GridLayout(3, 1) ;
	public final static LayoutManager gridLayout35 = new GridLayout(3, 5) ;//07-03
	public final static LayoutManager gridLayout41 = new GridLayout(4, 1) ;
	public final static LayoutManager gridLayout62 = new GridLayout(6, 2) ;
	public final static LayoutManager gridLayout67 = new GridLayout(6, 7) ;
	public final static LayoutManager gridLayout71 = new GridLayout(7, 1) ;
	public final static LayoutManager gridLayout91 = new GridLayout(9, 1) ;

	private final static appCom sharedInstance = new appCom();
	private static ObjectStore OS = ObjectStore.getInstance();			//02-01
	private static ExecutePanel EP = null;								//11-00

	public static JTextField tf;										//02-01
	public static JDialog moveDialog;									//02-01
	public static int moveInto;											//02-01
	public static int mRowMax;											//02-01
	public static JDialog copyDialog;									//02-01
	public static int copyInto;											//02-01
	public static int cRowMax;											//02-01
	public static int rowMin;											//02-01
	public static int insertInto;										//02-02
	public static boolean okFlg = false;								//02-02

	private static String pval = "" ;									//08-00
	private static String sval = "" ;									//08-00
	private static DecimalFormat idFormat = new DecimalFormat("0000000");//10-00


	public appCom() {
		super(true) ;
	}
//  -------- Status Message ------ add 11-00
	public static void StatusMessage(String msg, int typ) {
		if (typ == 0){	//Message
			StatusPanel.status.setBackground(Color.white) ;
			StatusPanel.status.setFont(defaultFont) ;
			StatusPanel.status.setText(msg) ;
		}
		else if (typ == 1){	//Information
			StatusPanel.status.setBackground(waterBlue) ;
			StatusPanel.status.setFont(boldFontL) ;
			StatusPanel.status.setText(msg) ;
		}
		else if (typ == 2){	//Error
			StatusPanel.status.setBackground(Color.yellow) ;
			StatusPanel.status.setFont(boldFontL) ;
			StatusPanel.status.setText(msg) ;
		}
		else if (typ == 3){	//Super Error
			StatusPanel.status.setBackground(Color.yellow) ;
			StatusPanel.status.setFont(boldFontLL) ;
			StatusPanel.status.setText(msg) ;
		}
		InforBIO.frame.setCursor(Cursor.getPredefinedCursor(Cursor.DEFAULT_CURSOR)) ;
		return ;
	}
//  -------- MessageDialog ------ add 08-00
	public static void MessageDialog(String msg, int typ) {
		String[] opt = {"  O K  "} ;
		String titl = "Error !!" ;				//typ=0
		if (typ == 1) titl = "Information" ;	//typ=1
		JOptionPane.showOptionDialog(InforBIO.frame, msg, titl, 0, typ, null, opt, opt[0]);
		return ;
	}
//  -------- ConfirmDialog ------ add 08-00
	public static boolean ConfirmDialog(Component parent, String msg, String titl, int typ) {
		boolean rtncd = false ;
		String[] opt = {"O K","CANCEL"} ;				//typ=0
		if (typ == 1) {opt[0]=" YES "; opt[1]=" NO ";}	//typ=1
		int rtn = JOptionPane.showOptionDialog(parent, msg, titl,
											JOptionPane.DEFAULT_OPTION,
											JOptionPane.QUESTION_MESSAGE,
											null, opt, opt[0]);
		if (rtn == 0) rtncd = true ;
		return rtncd ;
	}
//  -------- InputDialog ------ add 08-00
	public static String InputDialog(Component parent, String titl, String msg, String init) {
		String rtnstr = "" ;
		String[] opt = {"O K","CANCEL"} ;
		JOptionPane pane = new JOptionPane(msg, 
										JOptionPane.QUESTION_MESSAGE,
										JOptionPane.OK_CANCEL_OPTION,
										null, opt, opt[0]);
		pane.setWantsInput(true) ;
		JDialog dialog = pane.createDialog(parent, titl);
//		if (init != null) pane.setInputValue(init) ;
		dialog.show();

		Object ival = pane.getInputValue();
		if (ival.equals("")) {
			if (init != null) rtnstr = init ;
		} else {
			rtnstr = (String)ival ;
		}
		return rtnstr ;
	}

//  -------- convert Color_Sign to Color_Code ------ add 08-00
	public static Color getColor(char fil) {
		Color rtnc = null ;
		if      (fil == 'A') rtnc = Color.black ;
		else if (fil == 'B') rtnc = blue ;
		else if (fil == 'C') rtnc = cyan ;
		else if (fil == 'D') rtnc = olive ;
		else if (fil == 'G') rtnc = green ;
		else if (fil == 'L') rtnc = lime ;
		else if (fil == 'M') rtnc = magenta ;
		else if (fil == 'N') rtnc = navy ;
		else if (fil == 'O') rtnc = orange ;
		else if (fil == 'P') rtnc = pink ;
		else if (fil == 'R') rtnc = Color.red ;
		else if (fil == 'U') rtnc = purple ;
		else if (fil == 'V') rtnc = violet ;
		else if (fil == 'W') rtnc = Color.white ;
		else if (fil == 'X') rtnc = brown ;
		else if (fil == 'Y') rtnc = yellow ;
		else                 rtnc = maroon ;
		return rtnc ;
	}
//  -------- convert Color_Sign to Color_Code 2 ------ add 08-00
	public static String getColor2(char fil) {
		String rtnc = "" ;
		if      (fil == 'A') rtnc = "#000000" ;		//Color.black
		else if (fil == 'B') rtnc = "#0000ff" ;		//blue
		else if (fil == 'C') rtnc = "#00ccff" ;		//cyan
		else if (fil == 'D') rtnc = "#999900" ;		//olive
		else if (fil == 'G') rtnc = "#009900" ;		//green
		else if (fil == 'L') rtnc = "#00ff00" ;		//lime
		else if (fil == 'M') rtnc = "#ff00cc" ;		//magenta
		else if (fil == 'N') rtnc = "#000099" ;		//navy
		else if (fil == 'O') rtnc = "#ff9900" ;		//orange
		else if (fil == 'P') rtnc = "#ff99cc" ;		//pink
		else if (fil == 'R') rtnc = "#ff0000" ;		//Color.red
		else if (fil == 'U') rtnc = "#cc99ff" ;		//purple
		else if (fil == 'V') rtnc = "#9900cc" ;		//violet
		else if (fil == 'W') rtnc = "#ffffff" ;		//Color.white
		else if (fil == 'X') rtnc = "#cc0000" ;		//brown
		else if (fil == 'Y') rtnc = "#ffcc00" ;		//yellow
		else                 rtnc = "#990000" ;		//maroon
		return rtnc ;
	}

	public static JPanel CreateBorderLayoutPanel() {
		return new JPanel(new BorderLayout(), true) ;
	}
	public static JPanel CreateGridLayoutPanel() {
		return new JPanel(gridLayout10, true) ;
	}

//  -------- Load File ------ Change All 10-02
	public static String LoadFile(String fileName) {
		StringBuffer sb = new StringBuffer();
		try {
			FileReader reader = new FileReader(fileName) ;
			BufferedReader br = new BufferedReader(reader) ;
			String line = br.readLine();
			while (line != null) {
				sb.append(line+"\n");
				line = br.readLine();
			}
			reader.close() ;
			reader = null ;
		} catch (IOException e) {
			MessageDialog("Cannot acces file !\n"+fileName, 0);//08-00
			InforBIO.frame.setCursor(Cursor.getPredefinedCursor(Cursor.DEFAULT_CURSOR)) ;//04-00
			System.err.println("Cannot acces file : "+fileName);
		}
		return sb.toString() ;
	}

	public static void SaveFile(String fileName, String data) {
		try {
			FileWriter writer = new FileWriter(fileName) ;
			writer.write(data) ;
			writer.close() ;
			writer = null ;
		} catch (IOException e) {
			MessageDialog("File Write Error !", 0);
			System.err.println("File Write Error : "+fileName);
			InforBIO.frame.setCursor(Cursor.getPredefinedCursor(Cursor.DEFAULT_CURSOR)) ;//04-00
			e.printStackTrace(System.out) ;
		}
	}

	public static int CopyFile(String ifile, String ofile) {//13-00
		int rtn = 0;										//13-00
		try{
			File inF = new File(ifile) ;
			File outF = new File(ofile) ;
			//-- Binary format Reader / Writer --
			FileInputStream reader = new FileInputStream(inF) ;
			FileOutputStream writer = new FileOutputStream(outF) ;
			int size = (int)inF.length() ;
			byte[] data = new byte[size] ;
			reader.read(data) ;
			writer.write(data) ;
			reader.close() ;
			writer.close() ;
			writer = null ;
		} catch (FileNotFoundException e){
			MessageDialog(ifile+" not found !", 0);
			System.err.println("File not found : "+ifile);
			rtn = 99;										//13-00
		} catch (IOException e){
			MessageDialog(ifile+" can't acces !", 0);
			System.err.println("Cannot acces file : "+ifile);
			rtn = 99;										//13-00
		}
		return rtn;											//13-00
	}

	public static String[][] NewRow(JTable table, String[][] baseTable, int icol, int irow) {//01-00
		table.removeEditor();											//02-02
		String[] newData = new String[table.getColumnCount()] ;
		for (int i=0; i<table.getColumnCount(); i++) {
			newData[i] = " " ;											//07-01
		}
		newData[0] = idFormat.format(irow+1);							//07-00

		((DefaultTableModel)table.getModel()).addRow(newData) ;
		Rectangle cellRect = table.getCellRect(table.getRowCount()-1, 1, true) ;
		if (cellRect != null) {
			table.scrollRectToVisible(cellRect) ;
			table.setRowSelectionInterval(table.getRowCount()-1, table.getRowCount()-1) ;
		}
		String[][] newBaseTable = new String[irow+1][icol] ;
		for (int row=0; row<irow; row++) {
			System.arraycopy(baseTable[row], 0, newBaseTable[row], 0, icol) ;
		}
		System.arraycopy(newData, 0, newBaseTable[irow], 0, icol) ;
		return newBaseTable ;
	}

	//----- Insert Row ----- 02-01 Add Method
	public static String[][] InsertRow(JTable table, String[][] baseTable, int icol, int irow) {
		table.removeEditor();											//02-02
		int colMax = icol;
		int rowMax = irow;
		int[] selected = table.getSelectedRows();
		String[] newData = new String[colMax];
		for (int i=0; i<colMax; i++) {
			newData[i] = "" ;
		}
		//------02-02
		String selectedRowNo = (String)table.getModel().getValueAt(selected[0], 0);
		int selectOrgRow = Integer.valueOf(selectedRowNo).intValue() - 1;//07-00
		insertInto = selectOrgRow + 1;
		newData[0] = idFormat.format(insertInto + 1);
//		System.out.println(" InsertRowNum = "+newData[0]);//DEBUG

		//--- insert to original table ---
		String[][] newBaseTable = new String[rowMax+1][colMax];
		for (int row=0; row<insertInto; row++) {						//02-02
			System.arraycopy(baseTable[row], 0, newBaseTable[row], 0, colMax);
		}
		System.arraycopy(newData, 0, newBaseTable[insertInto], 0, colMax);//02-02
		for (int row=insertInto; row<rowMax; row++) {					//02-02
			System.arraycopy(baseTable[row], 0, newBaseTable[row+1], 0, colMax);
		}
		for (int row=insertInto+1; row<rowMax+1; row++) {
			newBaseTable[row][0] = idFormat.format(row+1);
		}

		//--- Insert to View Table ---
		if (selected[0] == table.getRowCount()-1){
			((DefaultTableModel)table.getModel()).addRow(newData);		//02-02
		} else {
			//---- Renumber ViewTable -- add 02-02
			String insertRowNo = newData[0];
			Integer chngNum = new Integer(insertRowNo);
			for (int viewRow = 0; viewRow < table.getRowCount(); viewRow++){
				String checkRowNo = (String)table.getModel().getValueAt(viewRow, 0);
				int checkNum = Integer.valueOf(checkRowNo).intValue() ;		//07-00
				if (checkNum >= insertInto+1) {								//07-00
					table.getModel().setValueAt(idFormat.format(checkNum+1), viewRow, 0);//07-00
				}
			}
			((DefaultTableModel)table.getModel()).insertRow(selected[0]+1, newData);//02-02
		}

		//for (int row=0; row<=rowMax; row++) {						//DEBUG
		//	System.out.println("[0]:" + newBaseTable[row][0] + " [1]:" + newBaseTable[row][1] + " [2]:" + newBaseTable[row][2] + " [3]:" + newBaseTable[row][3]);	//DEBUG
		//}															//DEBUG
		return newBaseTable;
	}

	//----- Move Row -----	02-01 Add Method
	public static String[][] MoveRow(JTable table, String[][] baseTable, int icol, int irow, int mrow) {
		table.removeEditor();												//02-02
		int colMax = icol;
		int rowMax = irow;
		rowMin = mrow;
		mRowMax = rowMax;
		int[] selected = table.getSelectedRows();
		moveInto = selected[0];
		String[][] newBaseTable = new String[rowMax][colMax];

		moveDialog = new JDialog(InforBIO.frame, "Move Row", true);
		JPanel panel = new JPanel(new GridLayout(3,1));
		JRadioButton last = new JRadioButton("Move to last.");
		JRadioButton middle = new JRadioButton("Where to move ?(" + rowMin + "-" + rowMax + ")", true);
		ButtonGroup bg = new ButtonGroup();
		bg.add(last);
		bg.add(middle);
		tf = new JTextField(5);
		MoveListener moveListener = sharedInstance.new MoveListener();
		last.addActionListener(moveListener);
		middle.addActionListener(moveListener);
		tf.addActionListener(moveListener);
		JPanel tfPanel = new JPanel(new FlowLayout());
		tfPanel.add(tf);
		panel.add(middle);
		panel.add(tfPanel);
		panel.add(last);
		JPanel okPanel = new JPanel(new FlowLayout());
		JButton ok = new JButton("  O K  ");
		JButton ca = new JButton("CANCEL");							//04-00
		ok.addActionListener(moveListener);
		ca.addActionListener(moveListener);							//04-00
		ok.setSelected(true) ;										//08-00
		okPanel.add(ok);
		okPanel.add(ca);											//04-00
		moveDialog.getContentPane().setLayout(new BorderLayout());
		moveDialog.setSize(250, 180);
		Dimension screenSize = Toolkit.getDefaultToolkit().getScreenSize() ;
		moveDialog.setLocation(screenSize.width/2-200/2, screenSize.height/2-150/2) ;
		moveDialog.getContentPane().setLayout(new FlowLayout());	//08-00
		moveDialog.getContentPane().add(panel, "Center");
		moveDialog.getContentPane().add(okPanel, "South");
		okFlg = false;												//02-02
		moveDialog.setVisible(true);

		if (okFlg != true) return null ;							//08-00

		//----- add 02-02
		String selectedRowNo = (String)table.getModel().getValueAt(selected[0], 0);
		Integer selectedNo = new Integer(selectedRowNo);
		int selectOrgRow = selectedNo.intValue() -1;

		if (selectOrgRow == moveInto){								//02-02
			return baseTable;
		} else if (selectOrgRow < moveInto){//----- modified 02-02
			for (int row = 0; row < selectOrgRow; row++) {
				System.arraycopy(baseTable[row], 0, newBaseTable[row], 0, colMax);
			}
			for (int row = selectOrgRow + 1; row < moveInto + 1; row++) {
				System.arraycopy(baseTable[row], 0, newBaseTable[row - 1], 0, colMax);
			}
			System.arraycopy(baseTable[selectOrgRow], 0 ,newBaseTable[moveInto], 0, colMax);
			for (int row = moveInto + 1 ; row < rowMax; row++) {
				System.arraycopy(baseTable[row], 0 ,newBaseTable[row], 0, colMax);
			}
		} else if (selectOrgRow > moveInto){
			for (int row = 0; row < moveInto; row++) {
				System.arraycopy(baseTable[row], 0, newBaseTable[row], 0, colMax);
			}
			System.arraycopy(baseTable[selectOrgRow], 0 ,newBaseTable[moveInto], 0, colMax);
			for (int row = moveInto; row < selectOrgRow; row++) {
				System.arraycopy(baseTable[row], 0, newBaseTable[row + 1], 0, colMax);
			}
			for (int row = selectOrgRow + 1 ; row < rowMax; row++) {
				System.arraycopy(baseTable[row], 0 ,newBaseTable[row], 0, colMax);
			}
		}
		for (int row = 0; row < rowMax; row++) {
			newBaseTable[row][0] = idFormat.format(row + 1);
		}

		//---- Renumber ViewTable -- add 02-02
		Integer selectNum = selectedNo;
		String moveIntoNo = idFormat.format(moveInto + 1);
		Integer moveNum = new Integer(moveIntoNo);

		if (selectNum.intValue() < moveNum.intValue()){
			for (int viewRow = 0; viewRow < table.getRowCount(); viewRow++){
				String checkRowNo = (String)table.getModel().getValueAt(viewRow, 0);
				Integer checkNum = new Integer(checkRowNo);
				if (checkNum.intValue() <= moveNum.intValue()
						&& (checkNum.intValue() > selectNum.intValue())){
					table.getModel().setValueAt(idFormat.format(checkNum.intValue()-1), viewRow, 0);
				}
			}
		} else if (selectNum.intValue() > moveNum.intValue()){
			for (int viewRow = 0; viewRow < table.getRowCount(); viewRow++){
				String checkRowNo = (String)table.getModel().getValueAt(viewRow, 0);
				Integer checkNum = new Integer(checkRowNo);
				if (checkNum.intValue() >= moveNum.intValue()
						&& (checkNum.intValue() < selectNum.intValue())){
					table.getModel().setValueAt(idFormat.format(checkNum.intValue()+1), viewRow, 0);
				}
			}
		}
		table.getModel().setValueAt(moveIntoNo, selected[0], 0);
		return newBaseTable;
	}
	class MoveListener implements ActionListener {
		public String str;
		public void actionPerformed(ActionEvent e) {
			if (e.getActionCommand().startsWith("Move")) {
				tf.setVisible(false);
				tf.setText(String.valueOf(mRowMax));
			} else if (e.getActionCommand().startsWith("Where")) {
				tf.setText("");
				tf.setVisible(true);
			} else if (e.getActionCommand().equals("  O K  ")){			//02-02
				str = tf.getText();
				if (str.equals("")) {
					MessageDialog("Please input any number !", 1);//08-00
					return;
				} else {
					for (int j = 0; j < str.length(); j++) {
						char c = str.charAt(j);
						if (Character.isDigit(c) == false) {
							MessageDialog("Please input number !", 1);//08-00
							return;
						}
					}
				}
				int tempMoveInto = moveInto;
				moveInto = Integer.parseInt(str);
				if (moveInto < rowMin || moveInto > mRowMax) {
					MessageDialog("Out of range number !", 1);//08-00
					moveInto = tempMoveInto;
					return;
				}
				moveInto -= 1;
				okFlg = true;											//02-02
				moveDialog.dispose();
			} else if (e.getActionCommand().equals("CANCEL")){			//04-00
				okFlg = false;											//04-00
				moveDialog.dispose();									//04-00
			}
		}
	}


	//----- Copy Row -----	02-01 Add Method
	public static String[][] CopyRow(JTable table, String[][] baseTable, int icol, int icnt, int irow, int mrow) {//04-03
		table.removeEditor();											//02-02
		int colMax = icol;
		int rowMax = irow;
		rowMin = mrow;
		cRowMax = rowMax;
		int[] selected = table.getSelectedRows();
		copyInto = selected[0];
		String[][] newBaseTable = new String[icnt+1][icol];				//04-03

		copyDialog = new JDialog(InforBIO.frame, "Copy Row", true);
		JPanel panel = new JPanel(new GridLayout(3,1));
		JRadioButton last = new JRadioButton("Copy to last.");
		JRadioButton middle = new JRadioButton("Where copy to ?(" + rowMin + "-" + (rowMax + 1) + ")", true);
		ButtonGroup bg = new ButtonGroup();
		bg.add(last);
		bg.add(middle);
		tf = new JTextField(5);
		CopyListener copyListener = sharedInstance.new CopyListener();
		last.addActionListener(copyListener);
		middle.addActionListener(copyListener);
		tf.addActionListener(copyListener);
		JPanel tfPanel = new JPanel(new FlowLayout());
		tfPanel.add(tf);
		panel.add(middle);
		panel.add(tfPanel);
		panel.add(last);
		JPanel okPanel = new JPanel(new FlowLayout());
		JButton ok = new JButton("  O K  ");
		JButton ca = new JButton("CANCEL");								//04-00
		ok.addActionListener(copyListener);
		ca.addActionListener(copyListener);								//04-00
		ok.setSelected(true) ;											//08-00
		okPanel.add(ok);
		okPanel.add(ca);												//04-00
		copyDialog.getContentPane().setLayout(new BorderLayout());
		copyDialog.setSize(250, 180);
		Dimension screenSize = Toolkit.getDefaultToolkit().getScreenSize() ;
		copyDialog.setLocation(screenSize.width/2-200/2, screenSize.height/2-150/2) ;
		copyDialog.getContentPane().setLayout(new FlowLayout());		//08-00
		copyDialog.getContentPane().add(panel, "Center");
		copyDialog.getContentPane().add(okPanel, "South");
		okFlg = false;													//02-02
		copyDialog.setVisible(true);

		if (okFlg == false) return null ;								//08-00

		//---02-02	Get Selected Row's Number(selectOrgRow) from baseTable
		String selectedRowNo = (String)table.getModel().getValueAt(selected[0], 0);
		Integer selectedNo = new Integer(selectedRowNo);
		int selectOrgRow = selectedNo.intValue() - 1;

		String copyIntoNo = idFormat.format(copyInto + 1);				//02-02
//		if (selectedRowNo.equals(copyIntoNo)){							//02-02
//			for (int i = 0; i < OS.newItemNum.length; i++) {
//				OS.newItemNum[i] = -1;
//			}
//			return baseTable;
//		}
		if (selectOrgRow == copyInto) {									//08-00
			copyInto++ ;												//08-00
			copyIntoNo = idFormat.format(copyInto + 1);					//08-00
		}
//		System.out.println("selected="+selectOrgRow+" copyInto="+copyInto);//DEBUG 

		//------ copy baseTable to newBaseTable
		for (int row = 0; row < copyInto; row++) {
			System.arraycopy(baseTable[row], 0, newBaseTable[row], 0, colMax);
		}
		System.arraycopy(baseTable[selectOrgRow], 0, newBaseTable[copyInto], 0, colMax);//02-02
		for (int row = copyInto; row < icnt; row++) {					//04-03
			System.arraycopy(baseTable[row], 0, newBaseTable[row + 1], 0, colMax);
		}
		//---- Renumber BaseTable --
		for (int row = 0; row < icnt+1; row++) {
			newBaseTable[row][0] = idFormat.format(row + 1);
		}
		String[] newData = new String[table.getColumnCount()];
		for (int i = 0; i < table.getColumnCount(); i++) {
			newData[i] = newBaseTable[copyInto][i];						//02-02
		}

		//---- Renumber ViewTable -- add 02-02
		OS.newItemNum[1] = copyInto;									//02-02
		Integer chngNum = new Integer(copyIntoNo);
		for (int viewRow = 0; viewRow < table.getRowCount(); viewRow++){
			String checkRowNo = (String)table.getModel().getValueAt(viewRow, 0);
			Integer checkNum = new Integer(checkRowNo);
			if (checkNum.intValue() >= chngNum.intValue()) {
				table.getModel().setValueAt(idFormat.format(checkNum.intValue() + 1), viewRow, 0);
			}
		}
		((DefaultTableModel)table.getModel()).addRow(newData);			//02-02
		return newBaseTable;
	}
	class CopyListener implements ActionListener {
		public String str;
		public void actionPerformed(ActionEvent e) {
			if (e.getActionCommand().startsWith("Copy")) {
				tf.setVisible(false);
				tf.setText(String.valueOf(cRowMax + 1));
			} else if (e.getActionCommand().startsWith("Where")) {
				tf.setText("");
				tf.setVisible(true);
			} else if (e.getActionCommand().equals("  O K  ")) {		//02-02
				str = tf.getText();
				if (str.equals("")) {
					MessageDialog("Please input any number !", 1);//08-00
					return;
				} else {
					for (int j = 0; j < str.length(); j++) {
						char c = str.charAt(j);
						if (Character.isDigit(c) == false) {
							MessageDialog("Please input number !", 1);//08-00
							return;
						}
					}
				}
				int tempCopyInto = copyInto;
				copyInto = Integer.parseInt(str);
				if (copyInto < rowMin || copyInto > cRowMax + 1) {
					MessageDialog("Out of range !", 1);//08-00
					copyInto = tempCopyInto;
					return;
				}
				copyInto -= 1;
				okFlg = true;											//02-02
				copyDialog.dispose();
			} else if (e.getActionCommand().equals("CANCEL")){			//04-00
				okFlg = false;											//04-00
				copyDialog.dispose();									//04-00
			}
		}
	}

	//----- Delete Row -----
	public static String[][] DeleteRow(JTable table, String[][] baseTable, int icol, int irow) {	//01-00
		table.removeEditor();											//02-02
		int[] selected = table.getSelectedRows() ;
		int colMax = icol ;												//01-00
		int rowMax = irow ;												//01-00
		String[][] newBaseTable = new String[rowMax-selected.length][colMax] ;
//		System.out.println("  colMax = "+colMax+", rowMax = "+rowMax+", select = "+selected.length);	//DEBUG
		for (int row=0, count=0; row<rowMax; row++) {
			boolean bCopy = true ;
			for (int i=0; i<selected.length; i++) {
				if (baseTable[row][0].compareTo((String)table.getModel().getValueAt(selected[i], 0))==0) {
//					System.out.println("  selected[i] = "+selected[i]+" : baseTable[row][0] = "+baseTable[row][0]);	//DEBUG
					if ((SearchPanel.activPanel.equals("Item")) &&
						(row == Math.max(OS.newItemNum[0], Math.max(OS.newItemNum[1], OS.newItemNum[2])))) {	//02-01
						for (int j = 0; j < OS.newItemNum.length; j++) {//02-01
							OS.newItemNum[j] = -1;						//02-01
						}												//02-01
					}													//02-01
					bCopy= false ;
					break ;
				}
			}
			if (bCopy==true) {
				System.arraycopy(baseTable[row], 0, newBaseTable[count], 0, colMax) ;
				count++ ;
			}
		}
		for (int row = 0; row < (rowMax - selected.length); row++) {	//02-01
			newBaseTable[row][0] = idFormat.format(row + 1);			//02-01
		}																//02-01
		//--- Delete Selected Rows from ViewTable
		for (int i=selected.length-1; i>=0; i--) {						//01-00
			//---- Renumber ViewTable -- add 02-02
			String delRowNo = (String)table.getModel().getValueAt(selected[i], 0);
			Integer delNum = new Integer(delRowNo);
			for (int viewRow = 0; viewRow < table.getRowCount(); viewRow++){
				String checkRowNo = (String)table.getModel().getValueAt(viewRow, 0);
				Integer checkNum = new Integer(checkRowNo);
				if (checkNum.intValue() > delNum.intValue()) {
					table.getModel().setValueAt(idFormat.format(checkNum.intValue()-1), viewRow, 0);
				}
			}
			((DefaultTableModel)table.getModel()).removeRow(selected[i]) ;
		}
		table.clearSelection();
		return newBaseTable ;
	}

/*	public static JPanel CreateProgressBarPanel(JProgressBar progressBar, String labelString) {
		JPanel p = CreateGridLayoutPanel() ;
		p.setLayout(new GridLayout(3, 1)) ;
		p.setBorder(EmptyForBar) ;
		JLabel label = CreateControlLabel(labelString) ;
		label.setFont(fontForBar) ;
		progressBar.setStringPainted(true) ;
		p.add(label) ;
		p.add(progressBar) ;
		return p ;
	}
*/
	public static JTextArea CreateControlTextArea() {
		JTextArea textArea = new JTextArea() ;
		textArea.setMargin(ControlTextAreaInset) ;
		textArea.setFont(defaultFont) ;
		textArea.setText("") ;
		return textArea ;
	}
	public static JTextField CreateControlTextField() {
		JTextField textField = new JTextField() ;
		textField.setMargin(ControlTextFieldInset) ;
		textField.setFont(boldFont) ;
		textField.setText("") ;
		return textField ;
	}
	public static JTextField CreateControlTextField(String name) {
		JTextField textField = new JTextField(name) ;
		textField.setMargin(ControlTextFieldInset) ;	//Margin
		textField.setFont(boldFont) ;
		return textField ;
	}
	public static JLabel CreateControlLabel(String name) {
		JLabel label = new JLabel(name, JLabel.CENTER) ;
		label.setOpaque(true) ;
		label.setFont(boldFont) ;
//		label.setBorder(BorderFactory.createRaisedBevelBorder()) ;
		return label ;
	}
	public static JButton CreateControlButton(String name) {
		JButton button = new JButton(name) ;
		button.setDefaultCapable(false) ;
		button.setMargin(ControlButtonInset) ;		//Margin
		button.setOpaque(true) ;					//Back ground color
		button.setFont(boldFont) ;
		button.setFocusPainted(false) ;
		return button ;
	}
	public static JToggleButton CreateControlToggleButton(String name) {
//		JToggleButton button = new JToggleButton(name, true) ;
		JToggleButton button = new JToggleButton(name) ;				//04-06
		button.setMargin(ControlButtonInset) ;
		button.setOpaque(true) ;
		button.setFont(boldFont) ;
		button.setFocusPainted(false) ;
		return button ;
	}

	public static JToggleButton CreateControlFixedButton(String name) {
		JToggleButton button = new JToggleButton(name) {
			public Dimension getPreferredSize() {
				return new Dimension(CONTROL_FIXED_WIDTH, Integer.MAX_VALUE) ;
			}
			public Dimension getMinimumSize() {
				return getPreferredSize() ;
			}
			public Dimension getMaximumSize() {
				return getPreferredSize() ;
			}
		} ;
		button.setModel(new DefaultButtonModel()) ;
		button.setMargin(ControlButtonInset) ;
		button.setOpaque(true) ;
		button.setFont(boldFont) ;
		button.setFocusPainted(false) ;
		return button ;
	}
	public static JLabel CreateControlFixedLabel(String name) {
		JLabel label = new JLabel(name, JLabel.CENTER) {
			public Dimension getPreferredSize() {
				return new Dimension(CONTROL_FIXED_WIDTH, super.getPreferredSize().height) ;
			}
			public Dimension getMinimumSize() {
				return getPreferredSize() ;
			}
			public Dimension getMaximumSize() {
				return getPreferredSize() ;
			}
		} ;
		label.setOpaque(true) ;
		label.setFont(boldFont) ;
		label.setBorder(BorderFactory.createRaisedBevelBorder()) ;
		return label ;
	}
	public static JLabel CreateBoldFontLabel(String name) {
		JLabel label = new JLabel(name, JLabel.CENTER) ;
		label.setOpaque(true) ;
		label.setFont(boldFont) ;
		return label ;
	}
	public static JComboBox CreateComboBox(String[] itemString) {
		JComboBox comboBox = new JComboBox() ;
		for (int i=0; i<itemString.length; i++) {
			comboBox.addItem(itemString[i]) ;
		}
		comboBox.setFont(boldFont) ;
		return comboBox ;
	}


//  ----------- Buble Sort for int[][] by 2 key  ------------ add 10-03
	public static void BubleSort2(int[][] value, int lo, int hi, int col,int col2, boolean bAscending) {
		if (lo >= hi) return;
//		for (int i=lo; i<=hi; i++) {							//DEBUG
//			System.out.println("1 QS="+value[i][col]+", QE="+value[i][col2]);//DEBUG
//		}													//DEBUG
		int st = lo ;
		int en = lo ;
		BubleSort(value, lo, hi, col, bAscending) ;
		int str = value[lo][col];
		for (int i=lo+1; i<=hi; i++) {
			if (!(value[i][col] == str)) {
				en = i - 1 ;
				if (en > st) BubleSort(value, st, en, col2, bAscending) ;
				st = i ;
				str = value[i][col];
			}
		}
		if (hi > st) BubleSort(value, st, hi, col2, bAscending) ;
//		for (int i=lo; i<=hi; i++) {							//DEBUG
//			System.out.println("2 QS="+value[i][col]+", QE="+value[i][col2]);//DEBUG
//		}													//DEBUG
	}
//  ----------- Buble Sort for String[][] by int 2 key  ------------ add 10-03
	public static void BubleSortI2(String[][] value, int lo, int hi, int col,int col2, boolean bAscending) {
//		System.out.println("BubleSortI2 : col1="+col+", col2="+col2+", lo="+lo+", hi="+hi);
		if (lo == hi) return;
		int st = lo ;
		int en = lo ;
		BubleSortI(value, lo, hi, col, bAscending) ;
		String str = value[lo][col].trim() ;
		for (int i=lo+1; i<=hi; i++) {
			if (!((value[i][col].trim()).equals(str))) {
				en = i - 1 ;
//				System.out.println(" i="+i+", en="+en+", st="+st+", str="+str);
				if (en > st) BubleSortI(value, st, en, col2, bAscending) ;
				st = i ;
				str = value[i][col].trim() ;
			}
		}
		if (hi > st) BubleSortI(value, st, hi, col2, bAscending) ;
	}
//  ----------- Buble Sort for String[][] by int ------------
	public static void BubleSortI(String[][] value, int lo0, int hi0, int col, boolean bAscending) {
		if (hi0 > lo0) {
			if (bAscending) {
				for(int i=lo0; i<hi0; i++) {
					for(int j=hi0; j>i; j--) {
						int v1 = Integer.valueOf(value[j][col]).intValue();
						int v2 = Integer.valueOf(value[j-1][col]).intValue();
						if (v1 > v2) swap(value, j, j-1);
					}
				}
			} else {
				for(int i=hi0; i>lo0; i--) {
					for(int j=lo0; j<i; j++) {
						int v1 = Integer.valueOf(value[j][col]).intValue();
						int v2 = Integer.valueOf(value[j+1][col]).intValue();
						if (v1 < v2) swap(value, j, j+1);
					}
				}
			}
		}
	}
//  ----------- Buble Sort for String[][] by Double ------------
	public static void BubleSortD(String[][] value, int lo0, int hi0, int col, boolean bAscending) {
		if (hi0 > lo0) {
			if (bAscending) {
				for(int i=lo0; i<hi0; i++) {
					for(int j=hi0; j>i; j--) {
						double v1 = Double.valueOf(value[j][col]).doubleValue();
						double v2 = Double.valueOf(value[j-1][col]).doubleValue();
						if (v1 > v2) swap(value, j, j-1);
					}
				}
			} else {
				for(int i=hi0; i>lo0; i--) {
					for(int j=lo0; j<i; j++) {
						double v1 = Double.valueOf(value[j][col]).doubleValue();
						double v2 = Double.valueOf(value[j+1][col]).doubleValue();
						if (v1 < v2) swap(value, j, j+1);
					}
				}
			}
		}
	}
//  ----------- Buble Sort for String[][] ------------
	public static void BubleSort(String[][] value, int lo0, int hi0, int col, boolean bAscending) {
		if (hi0 > lo0) {
			if (bAscending) {
				for(int i=lo0; i<hi0; i++) {
					for(int j=hi0; j>i; j--) {
						if (value[j][col].compareTo(value[j-1][col]) > 0) swap(value, j, j-1);
					}
				}
			} else {
				for(int i=hi0; i>lo0; i--) {
					for(int j=lo0; j<i; j++) {
						if (value[j][col].compareTo(value[j+1][col]) < 0) swap(value, j, j+1);
					}
				}
			}
		}
	}
//  ----------- Buble Sort for int[][] ------------
	public static void BubleSort(int[][] value, int lo0, int hi0, int col, boolean bAscending) {
//		System.out.println("BubleSort : lo="+lo0+", hi="+hi0+", col="+col+", F="+bAscending);
		if (hi0 > lo0) {
			if (bAscending) {	//Tiisai jyun
				for(int i=hi0; i>lo0; i--) {
					for(int j=lo0; j<i; j++) {
						if (value[j][col] > value[j+1][col]) swap(value, j, j+1);
					}
				}
			} else {			//OOkii jyun
				for(int i=hi0; i>lo0; i--) {
					for(int j=lo0; j<i; j++) {
						if (value[j][col] < value[j+1][col]) swap(value, j, j+1);
					}
				}
			}
		}
	}


//  ----------- Quick Sort other 2 key  ------------ add method 04-01 --
	public static void QuickSort2(String[][] value, int lo, int hi, int col,int col2) {
//		System.out.println("Sort-2 LO = "+lo+", HI = "+hi+", COL = "+col);
		if (lo == hi) return;

		int st = lo ;
		int en = lo ;
		String str = value[lo][col].trim() ;
		QuickSort(value, lo, hi, col, true) ;
		for (int i=lo+1; i<=hi; i++) {
			if (value[i][col].trim().compareTo(str) != 0) {
				en = i - 1 ;
				if (en > st) QuickSort(value, st, en, col2, true) ;
				st = i ;
				str = value[i][col].trim() ;
			}
		}
		if (hi > st) QuickSort(value, st, hi, col2, true) ;
	}

	public static void QuickSort2(int[][] value, int lo, int hi, int col,int col2) {
		if (lo == hi) return;

		int st = lo ;
		int en = lo ;
		int vl = value[lo][col] ;
		QuickSort(value, lo, hi, col, true) ;
		for (int i=lo+1; i<=hi; i++) {
			if (value[i][col] != vl) {
				en = i - 1 ;
				if (en > st) QuickSort(value, st, en, col2, true) ;
				st = i ;
				vl = value[i][col] ;
			}
		}
		if (hi > st) QuickSort(value, st, hi, col2, true) ;
	}

//  ----------- Quick Sort 3 key ------------ add method 01-00 --
	public static void QuickSort3(String[][] value, int lo, int hi, int col, int col2, int col3) {
//		System.out.println("Sort3-1 LO = "+lo+", HI = "+hi+", COL = "+col);
		QuickSort(value, lo, hi, col, true) ;

//		System.out.println("Sort3-2");
//		int col2 = col + 1 ;
		int st = lo ;
		int en = lo ;
		String str = value[lo][col].trim() ;
		for (int i=lo+1; i<=hi; i++) {
			if (value[i][col].trim().compareTo(str) != 0) {
				en = i - 1 ;
				if (en > st) QuickSort(value, st, en, col2, true) ;
				st = i ;
				str = value[i][col].trim() ;
			}
		}
		if (hi > st) QuickSort(value, st, hi, col2, true) ;

//		System.out.println("Sort3-3");
//		int col3 = 1 ;
		st = lo ;
		en = lo ;
		str = value[lo][col2].trim() ;
		for (int i=lo+1; i<=hi; i++) {
			if (value[i][col2].trim().compareTo(str) != 0) {
				en = i - 1 ;
				if (en > st) QuickSort(value, st, en, col3, true) ;
				st = i ;
				str = value[i][col2].trim() ;
			}
		}
		if (hi > st) QuickSort(value, st, hi, col3, true) ;
	}
//  ----------- Quick Sort for String[][] by int 2 key  ------------ add 10-03
	public static void QuickSortI2(String[][] value, int lo, int hi, int col,int col2, boolean bAscending) {
		if (lo == hi) return;
		int st = lo ;
		int en = lo ;
		QuickSortI(value, lo, hi, col, bAscending) ;
		String str = value[lo][col].trim() ;
		for (int i=lo+1; i<=hi; i++) {
			if (value[i][col].trim().compareTo(str) != 0) {
				en = i - 1 ;
				if (en > st) QuickSortI(value, st, en, col2, bAscending) ;
				st = i ;
				str = value[i][col].trim() ;
			}
		}
		if (hi > st) QuickSortI(value, st, hi, col2, bAscending) ;
	}
//  ----------- Quick Sort for String[][] by int ------------
	public static void QuickSortI(String[][] value, int lo0, int hi0, int col, boolean bAscending) {
		int lo = lo0;
		int hi = hi0;
		int mid;
		if (hi0 > lo0) {
			mid = Integer.valueOf(value[(lo0+hi0)/2][col]).intValue();
			while (lo < hi) {
				if (bAscending) {
					while ((lo<=hi0) && (Integer.valueOf(value[lo][col]).intValue() <= mid)) lo++;
					while ((hi>=lo0) && (Integer.valueOf(value[hi][col]).intValue() >= mid)) hi--;
				} else {
					while ((lo<=hi0) && (Integer.valueOf(value[lo][col]).intValue() >= mid)) lo++;
					while ((hi>=lo0) && (Integer.valueOf(value[hi][col]).intValue() <= mid)) hi--;
				}
				if (lo < hi) {
					swap(value, lo, hi);
					lo++;
					hi--;
				}
			}
			if (hi > lo0) QuickSortI(value, lo0, hi, col, bAscending);
			if (lo < hi0) QuickSortI(value, lo, hi0, col, bAscending);
		}
	}
//  ----------- Quick Sort for String[][] by double ------------
	public static void QuickSortD(String[][] value, int lo0, int hi0, int col, boolean bAscending) {
		int lo = lo0 ;
		int hi = hi0 ;
		double mid ;
		if (hi0 > lo0) {
			mid = Double.valueOf(value[(lo0+hi0)/2][col]).doubleValue() ;
			while (lo <= hi) {
				if (bAscending) {
					while ((lo<hi0) && (Double.valueOf(value[lo][col]).doubleValue() < mid)) ++lo ;
					while ((hi>lo0) && (Double.valueOf(value[hi][col]).doubleValue() > mid)) --hi ;
				} else {
					while ((lo<hi0) && (Double.valueOf(value[lo][col]).doubleValue() > mid)) ++lo ;
					while ((hi>lo0) && (Double.valueOf(value[hi][col]).doubleValue() < mid)) --hi ;
				}
				if ( lo < hi ) {
					swap(value, lo, hi) ;
					++lo ;
					--hi ;
				}
			}
			if (lo0 < hi) QuickSortD(value, lo0, hi, col, bAscending) ;
			if (lo < hi0) QuickSortD(value, lo, hi0, col, bAscending) ;
		}
	}
//  ----------- Quick Sort for String[][] ------------
	public static void QuickSort(String[][] value, int lo0, int hi0, int col) {
		QuickSort(value, lo0, hi0, col, true) ;
	}
	public static void QuickSort(String[][] value, int lo0, int hi0, int col, boolean bAscending) {
		int lo = lo0 ;
		int hi = hi0 ;
		String mid ;
		if (hi0 > lo0) {
			mid = value[(lo0+hi0)/2][col] ;
			while (lo <= hi) {
				if (bAscending) {
					while ((lo<hi0) && (value[lo][col].compareTo(mid) < 0)) ++lo ;
					while ((hi>lo0) && (value[hi][col].compareTo(mid) > 0)) --hi ;
				} else {
					while ((lo<hi0) && (value[lo][col].compareTo(mid) > 0)) ++lo ;
					while ((hi>lo0) && (value[hi][col].compareTo(mid) < 0)) --hi ;
				}
				if ( lo <= hi ) {
					swap(value, lo, hi) ;
					++lo ;
					--hi ;
				}
			}
			if (lo0 < hi) QuickSort(value, lo0, hi, col, bAscending) ;
			if (lo < hi0) QuickSort(value, lo, hi0, col, bAscending) ;
		}
	}

//  ----------- Quick Sort for int[][] ------------
	public static void QuickSort(int[][] value, int lo0, int hi0, int col, boolean bAscending) {
		int lo = lo0 ;
		int hi = hi0 ;
		int mid ;
		if (hi0 > lo0) {
			mid = value[(lo0+hi0)/2][col] ;
			while (lo <= hi) {
				if (bAscending) {
					while ((lo<hi0) && (value[lo][col] < mid)) ++lo ;
					while ((hi>lo0) && (value[hi][col] > mid)) --hi ;
				} else {
					while ((lo<hi0) && (value[lo][col] > mid)) ++lo ;
					while ((hi>lo0) && (value[hi][col] < mid)) --hi ;
				}
				if ( lo <= hi ) {
					for (int w=0; w<value[0].length; w++) {
						int wk = value[lo][w] ;
						value[lo][w] = value[hi][w] ;
						value[hi][w] = wk ;
					}
					++lo ;
					--hi ;
				}
			}
			if (lo0 < hi) QuickSort(value, lo0, hi, col, bAscending) ;
			if (lo < hi0) QuickSort(value, lo, hi0, col, bAscending) ;
		}
	}

//  ----------- Quick Sort for double[][] ------------
	public static void QuickSort(double[][] value, int lo0, int hi0, int col, boolean bAscending) {
		int lo = lo0 ;
		int hi = hi0 ;
		double mid ;
		if (hi0 > lo0) {
			mid = value[(lo0+hi0)/2][col] ;
			while (lo <= hi) {
				if (bAscending) {
					while ((lo<hi0) && (value[lo][col] < mid)) ++lo ;
					while ((hi>lo0) && (value[hi][col] > mid)) --hi ;
				} else {
					while ((lo<hi0) && (value[lo][col] > mid)) ++lo ;
					while ((hi>lo0) && (value[hi][col] < mid)) --hi ;
				}
				if ( lo <= hi ) {
					for (int w=0; w<value[0].length; w++) {
						double wk = value[lo][w] ;
						value[lo][w] = value[hi][w] ;
						value[hi][w] = wk ;
					}
					++lo ;
					--hi ;
				}
			}
			if (lo0 < hi) QuickSort(value, lo0, hi, col, bAscending) ;
			if (lo < hi0) QuickSort(value, lo, hi0, col, bAscending) ;
		}
	}

//  ----------- Quick Sort for double[] ------------
	public static void QuickSort(double[] value, int lo0, int hi0, boolean bAscending) {
		int lo = lo0 ;
		int hi = hi0 ;
		double mid ;
		if (hi0 > lo0) {
			mid = value[(lo0+hi0)/2] ;
			while (lo <= hi) {
				if (bAscending) {
					while ((lo<hi0) && (value[lo] < mid)) ++lo ;
					while ((hi>lo0) && (value[hi] > mid)) --hi ;
				} else {
					while ((lo<hi0) && (value[lo] > mid)) ++lo ;
					while ((hi>lo0) && (value[hi] < mid)) --hi ;
				}
				if ( lo <= hi ) {
					double wk = value[lo] ;
					value[lo] = value[hi] ;
					value[hi] = wk ;
					++lo ;
					--hi ;
				}
			}
			if (lo0 < hi) QuickSort(value, lo0, hi, bAscending) ;
			if (lo < hi0) QuickSort(value, lo, hi0, bAscending) ;
		}
	}

//  ----------- Quick Sort for String[] ------------
	public static void QuickSort(String[] value, int lo0, int hi0) {	//add 07-03
		int lo = lo0 ;
		int hi = hi0 ;
		String mid ;
		if (hi0 > lo0) {
			mid = value[(lo0+hi0)/2] ;
			while (lo <= hi) {
				while ((lo<hi0) && (value[lo].compareTo(mid) < 0)) ++lo ;
				while ((hi>lo0) && (value[hi].compareTo(mid) > 0)) --hi ;
				if ( lo <= hi ) {
					String wk = value[lo] ;
					value[lo] = value[hi] ;
					value[hi] = wk ;
					++lo ;
					--hi ;
				}
			}
			if (lo0 < hi) QuickSort(value, lo0, hi) ;
			if (lo < hi0) QuickSort(value, lo, hi0) ;
		}
	}


//  ----------- Quick Sort for Vector ------------
	public static void QuickSort(Vector value, int lo0, int hi0, int col) {
		QuickSort(value, lo0, hi0, col, true) ;
	}
	public static void QuickSort(Vector value, int lo0, int hi0, int col, boolean bAscending) {
		int lo = lo0 ;
		int hi = hi0 ;
		String mid ;
		if (hi0 > lo0) {
			mid = ((String)((Vector)value.elementAt((lo0+hi0)/2)).elementAt(col)).toUpperCase() ;	//02-02 --add toUpperCase
			while (lo <= hi) {
				if (bAscending==true) {
					while ((lo<hi0) && (((String)((Vector)value.elementAt(lo)).elementAt(col)).toUpperCase().compareTo(mid) < 0))	//02-02
						++lo ;
					while ((hi>lo0) && (((String)((Vector)value.elementAt(hi)).elementAt(col)).toUpperCase().compareTo(mid) > 0))	//02-02
						--hi ;
				}
				else {
					while ((lo<hi0) && (((String)((Vector)value.elementAt(lo)).elementAt(col)).toUpperCase().compareTo(mid) > 0))	//02-02
						++lo ;
					while ((hi>lo0) && (((String)((Vector)value.elementAt(hi)).elementAt(col)).toUpperCase().compareTo(mid) < 0))	//02-02
						--hi ;
				}
				if ( lo <= hi ) {
					swap(value, lo, hi) ;
					++lo ;
					--hi ;
				}
			}
			if (lo0 < hi) QuickSort(value, lo0, hi, col, bAscending) ;
			if (lo < hi0) QuickSort(value, lo, hi0, col, bAscending) ;
		}
	}
	public static void QuickSortV(Vector value, int lo0, int hi0, int col, boolean bAscending) {//12-00 add
		int lo = lo0 ;
		int hi = hi0 ;
		String mid ;
		if (hi0 > lo0) {
			mid = ((String)((String[])value.elementAt((lo0+hi0)/2))[col]).toUpperCase();
			while (lo <= hi) {
				if (bAscending==true) {
					while ((lo<hi0) && (((String)((String[])value.elementAt(lo))[col]).toUpperCase().compareTo(mid) < 0))
						++lo ;
					while ((hi>lo0) && (((String)((String[])value.elementAt(hi))[col]).toUpperCase().compareTo(mid) > 0))
						--hi ;
				}
				else {
					while ((lo<hi0) && (((String)((String[])value.elementAt(lo))[col]).toUpperCase().compareTo(mid) > 0))
						++lo ;
					while ((hi>lo0) && (((String)((String[])value.elementAt(hi))[col]).toUpperCase().compareTo(mid) < 0))
						--hi ;
				}
				if ( lo <= hi ) {
					swapV(value, lo, hi) ;
					++lo ;
					--hi ;
				}
			}
			if (lo0 < hi) QuickSortV(value, lo0, hi, col, bAscending) ;
			if (lo < hi0) QuickSortV(value, lo, hi0, col, bAscending) ;
		}
	}

	static private void swap(String[][] value, int lo, int hi) {
		String[] T = new String[value[0].length] ;
		System.arraycopy(value[lo], 0, T, 0, value[lo].length) ;
		System.arraycopy(value[hi], 0, value[lo], 0, value[hi].length) ;
		System.arraycopy(T, 0, value[hi], 0, T.length) ;
	}
	static private void swap(int[][] value, int lo, int hi) {
		int[] T = new int[value[0].length] ;
		System.arraycopy(value[lo], 0, T, 0, value[lo].length) ;
		System.arraycopy(value[hi], 0, value[lo], 0, value[hi].length) ;
		System.arraycopy(T, 0, value[hi], 0, T.length) ;
	}
	static private void swap(Vector value, int lo, int hi) {
		Object T ;
		Vector loVect = (Vector)value.elementAt(lo) ;
		Vector hiVect = (Vector)value.elementAt(hi) ;
		for (int i=0; i<loVect.size(); i++) {
			T = loVect.elementAt(i) ;
			loVect.setElementAt(hiVect.elementAt(i), i) ;
			hiVect.setElementAt(T, i) ;
		}
	}
	static private void swapV(Vector value, int lo, int hi) {
		String T ;
		String[] loVect = (String[])value.elementAt(lo) ;
		String[] hiVect = (String[])value.elementAt(hi) ;
		value.setElementAt(loVect, hi) ;
		value.setElementAt(hiVect, lo) ;
	}

//  ----------------- for Entry View Header Spesial ---------------- add 06-00
	public static Vector convertToVectorSP(Object[] anArray, int max) {
		String tag1 = "<html><body width=600 bgcolor=#000099><FONT size=1 color=#000099>_</FONT><FONT face=Arial size=2 color=#ccffff>" ;
		String tag2 = "</FONT><p bgcolor=#ccffff><FONT size=1 color=#ccffff>_</FONT><FONT face=Arial size=2 color=#000099>" ;
		String tag3 = "</FONT></body></html>" ;
		if (anArray == null) return null;
		
		Vector v = new Vector(max);
//		v.addElement(tag1+"Category"+tag2+anArray[0]+tag3);
		for (int i=0; i < max; i++) {								//07-00
			v.addElement(tag1+strCnv(OS.tableEntryCategory[i])+tag2+strCnv((String)anArray[i])+tag3);//07-010
		}
		return v;
	}
//  ----------------- for KAIGYOU HYOUJI ---------------- add 10-00
	public static String convKaigyouHyouji(String ss, int lng) {
		String tag1 = "<html><body bgcolor=#ffffff><FONT face=Arial size=2>" ;
		String tag2 = "<br>" ;
		String tag3 = "</FONT></body></html>" ;
		if (ss.length() < lng) return ss;

		StringBuffer sb = new StringBuffer();
		sb.append(tag1);
		for (int st=0; st<ss.length(); st+=lng) {
			if ((st+lng) < ss.length()) {
				sb.append(ss.substring(st, st+lng)+tag2);
			} else {
				sb.append(ss.substring(st)+tag2);
			}
		}
		sb.append(tag3);
		return sb.toString();
	}

//  -------- replace &<>" to &nn; ----- add 07-01
    private static String strCnv(String str) {
		String newStr = "" ;
		String work;
		for (int k=0; k<str.length(); k++) {
			if (str.charAt(k) == '&') {
				newStr += "&amp;" ;
			} else if (str.charAt(k) == '<') {
				newStr += "&lt;" ;
			} else if (str.charAt(k) == '>') {
				newStr += "&gt;" ;
			} else if (str.charAt(k) == '"') {
				newStr += "&quot;" ;
			} else {
				newStr += str.substring(k,k+1) ;
			}
		}
		return newStr;
    }
	public static Vector convertToVector(Object[] anArray, int max) {//01-00
//		String tag1 = "<html><body width=300 bgcolor=#ccffff><FONT size=1 color=#ccffff>_</FONT><FONT size=2 color=#000099>" ;
//		String tag2 = "</FONT>" ;
		if (anArray == null) return null;
		Vector v = new Vector(max);									//01-00
		for (int i=0; i < max; i++) {								//01-00
			v.addElement(anArray[i]);
//			v.addElement(tag1+anArray[i]+tag2);						//06-00
		}
		return v;
	}
	public static Vector convertToVector(Object[][] anArray, int max, int col) {//01-00
		if (anArray == null) return null;
		Vector v = new Vector(max);									//01-00
		for (int i=0; i < max; i++) {								//01-00
			v.addElement(convertToVectorLN(anArray[i], col));		//06-00
		}
		return v;
	}
	public static Vector convertToVectorLN(Object[] anArray, int max) {//add 06-00
		Vector v = new Vector(max);
		for (int i=0; i < max; i++) {
			v.addElement(anArray[i]);
		}
		return v;
	}
	//----- JTable To string[][] -----
	public static String[][] JTableTostring(JTable table) {		//11-00 add all
		int col = table.getColumnCount();
		int row = table.getRowCount();
		String[][] newTable = new String[row][col];
//		System.out.println(" New Table col = "+col+", row = "+row);//DEBUG
		for (int i=0; i<row; i++) {
			for (int j=0; j<col; j++) {
				newTable[i][j] = (String)table.getModel().getValueAt(i,j);
			}
		}
		return newTable;
	}

	public static appCom sharedInstance() {
		return sharedInstance ;
	}

	public static void barGrafSet(int cnt, int max) {
		pval = sval ;
		int val = (cnt * 100) / max ;
		if      (val <   5) sval =" OOO" ;
		else if (val <  10) sval =" OOOOOO" ;
		else if (val <  15) sval =" OOOOOOOOO" ;
		else if (val <  20) sval =" OOOOOOOOOOOO" ;
		else if (val <  25) sval =" OOOOOOOOOOOOOOO" ;
		else if (val <  30) sval =" OOOOOOOOOOOOOOOOOO" ;
		else if (val <  35) sval =" OOOOOOOOOOOOOOOOOOOOO" ;
		else if (val <  40) sval =" OOOOOOOOOOOOOOOOOOOOOOOO" ;
		else if (val <  45) sval =" OOOOOOOOOOOOOOOOOOOOOOOOOOO" ;
		else if (val <  50) sval =" OOOOOOOOOOOOOOOOOOOOOOOOOOOOOO" ;//30
		else if (val <  55) sval =" OOOOOOOOOOOOOOOOOOOOOOOOOOOOOOOOO" ;
		else if (val <  60) sval =" OOOOOOOOOOOOOOOOOOOOOOOOOOOOOOOOOOOO" ;
		else if (val <  65) sval =" OOOOOOOOOOOOOOOOOOOOOOOOOOOOOOOOOOOOOOO" ;
		else if (val <  70) sval =" OOOOOOOOOOOOOOOOOOOOOOOOOOOOOOOOOOOOOOOOOO" ;
		else if (val <  75) sval =" OOOOOOOOOOOOOOOOOOOOOOOOOOOOOOOOOOOOOOOOOOOOO" ;
		else if (val <  80) sval =" OOOOOOOOOOOOOOOOOOOOOOOOOOOOOOOOOOOOOOOOOOOOOOOO" ;
		else if (val <  85) sval =" OOOOOOOOOOOOOOOOOOOOOOOOOOOOOOOOOOOOOOOOOOOOOOOOOOO" ;
		else if (val <  90) sval =" OOOOOOOOOOOOOOOOOOOOOOOOOOOOOOOOOOOOOOOOOOOOOOOOOOOOOO" ;
		else if (val <  95) sval =" OOOOOOOOOOOOOOOOOOOOOOOOOOOOOOOOOOOOOOOOOOOOOOOOOOOOOOOOO" ;
		else if (val < 100) sval =" OOOOOOOOOOOOOOOOOOOOOOOOOOOOOOOOOOOOOOOOOOOOOOOOOOOOOOOOOOOO" ;//60
		else if (val >= 100) sval =" OOOOOOOOOOOOOOOOOOOOOOOOOOOOOOOOOOOOOOOOOOOOOOOOOOOOOOOOOOOOOOO" ;//63

		if (sval.equals(pval) == false) {
			StatusPanel.status.setBackground(appCom.waterBlue) ;
			StatusPanel.status.setForeground(Color.blue) ;
			StatusPanel.status.setFont(appCom.boldFontLL) ;
			StatusPanel.status.setText(sval) ;
		}
	}
	public static void executeView() {							//11-00
//		MessageDialog("    Now Executing !!    ", 0);
//		String[] opt = {"OK"};
//		JOptionPane.showOptionDialog(InforBIO.frame, "    Now Executing !!    ", "", 0, 1, null, opt, opt[0]);
//		JOptionPane.showMessageDialog(InforBIO.frame,"    Now Executing !!    ");

//		Thread TRD = new Thread() {
//			public void run() {
				EP = new ExecutePanel();
				EP.View();
//			}
//		};
//		TRD.start();
//		try {TRD.join();
//		} catch (InterruptedException e) {}

//		try {Thread.sleep(1000);//Sleep 1 Sec
//		} catch (InterruptedException e) {}
	}
	public static void executeDispose() {						//11-00
		EP.Dispose();
	}


}
