# Supplementary material for: G-InforBIO: integrated system for microbial genomics
Source: BMC Bioinformatics. 2006 Aug 4;7:368. doi: 10.1186/1471-2105-7-368 (PMC1552091; doi:10.1186/1471-2105-7-368)
Supplement: Additional File 1 — G-InforBIO_Src_V177. Zipped file of the source code of G-InforBIO system [file 1471-2105-7-368-S1.zip › src/JP/AC/nig/wdcm/client/BarGrafDialog.java]

////////////////////////////////////////////////////////////////
//                                                            //
//   class name : BarGrafDialog                               //
//                                                            //
//   history    : 08-00 2003.03.26 K.Koorikawa (HSK)          //
//                                                            //
////////////////////////////////////////////////////////////////
package JP.AC.nig.wdcm.client ;

import java.awt.* ;
import java.awt.event.* ;
import java.io.* ;
import java.lang.Object ;
import java.text.* ;
import java.util.* ;
import javax.swing.* ;
import javax.swing.table.* ;

public class BarGrafDialog {
//	private JFrame parentFrame ;
	private static int wsize = 300, hsize = 60;
	private static JFrame frame ;
	private static JPanel groundPanel ;
	private static JLabel label ;
	private static JTextField barTF = null ;
	private static Thread BGD = null ;
	private static Thread DMY = null ;
	private static String titl = "Executing..." ;
	private static String sval = "" ;
	private static String oval = "" ;

	public BarGrafDialog(String msg) {
		if (msg != null) titl = msg ;
		if (BGD == null) {
			BGD = new Thread() {
				public void run() {
					shiwDialog() ;
				}
			} ;
			BGD.start() ;
		}
	}

	public void shiwDialog() {
//		parentFrame = InforBIO.frame ;
		String[] opt = {"  Cloze  "} ;

		frame = new JFrame(titl) ;
		frame.addWindowListener(new frameListener());
		frame.getContentPane().setLayout(new BorderLayout()) ;
		frame.setIconImage(Toolkit.getDefaultToolkit().getImage("InforBIO.jpg"));

		groundPanel = new JPanel(new FlowLayout(FlowLayout.CENTER)) ;
		frame.getContentPane().add(groundPanel, BorderLayout.CENTER) ;

		barTF = new JTextField("O") ;
		barTF.setEditable(false) ;
		barTF.setBackground(Color.white) ;
		barTF.setForeground(Color.blue) ;
//		barTF.setFont(appCom.fixedBold) ;
		barTF.setFont(appCom.boldFontL) ;
		barTF.setColumns(20) ;
		groundPanel.add(barTF) ;

//		Dimension screenSize = Toolkit.getDefaultToolkit().getScreenSize() ;
//		frame.setLocation(screenSize.width/2-wsize/2, screenSize.height/2-hsize/2) ;
		Point p = InforBIO.frame.getLocationOnScreen();		//13-00
		frame.setLocation(p.x+250, p.y+270);				//13-00
		frame.setSize(wsize, hsize);
		frame.show() ;
	}

	public void BarGrafSet(int val) {
		oval = sval ;
		if      (val <= 10) sval ="OO" ;
		else if (val <= 20) sval ="OOOO" ;
		else if (val <= 30) sval ="OOOOOO" ;
		else if (val <= 40) sval ="OOOOOOOO" ;
		else if (val <= 50) sval ="OOOOOOOOOO" ;
		else if (val <= 60) sval ="OOOOOOOOOOOO" ;
		else if (val <= 70) sval ="OOOOOOOOOOOOOO" ;
		else if (val <= 80) sval ="OOOOOOOOOOOOOOOO" ;
		else if (val <= 90) sval ="OOOOOOOOOOOOOOOOOO" ;
		else if (val < 100) sval ="OOOOOOOOOOOOOOOOOOOO" ;
		else if (val == 100) {
			frame.dispose() ;
			BGD = null ;
			return ;
		}
		if (sval.equals(oval) == false) {
//			barTF.setText(sval) ;
//			barTF.repaint() ;
//			System.err.println(" SetValue = "+sval);//DEBUG

//			try {
//				BGD.sleep(500) ;
//			} catch (InterruptedException e){}

			if (DMY == null) {
				DMY = new Thread() {
					public void run() {
						barTF.setText(sval) ;
						barTF.repaint() ;
/*						String s = "" ;
						for (int k=0; k<100000; k++) {
							s += "ssssssssss" ;
						}
*/
					}
				} ;
				DMY.start() ;
			}

		}
	}

	class frameListener extends WindowAdapter {
		public void windowClosing(WindowEvent e) {
			frame.dispose();
		}
	}
}
