# Supplementary material for: G-InforBIO: integrated system for microbial genomics
Source: BMC Bioinformatics. 2006 Aug 4;7:368. doi: 10.1186/1471-2105-7-368 (PMC1552091; doi:10.1186/1471-2105-7-368)
Supplement: Additional File 1 — G-InforBIO_Src_V177. Zipped file of the source code of G-InforBIO system [file 1471-2105-7-368-S1.zip › src/JP/AC/nig/wdcm/client/ClientView.java]

////////////////////////////////////////////////////////////////
//                                                            //
//   class name : ClientView                                  //
//                                                            //
//   history    : 00-00 1999.06.08 K.Kittaka (HSK)            //
//                                                            //
////////////////////////////////////////////////////////////////
package JP.AC.nig.wdcm.client ;

import java.awt.* ;
import java.awt.event.* ;
import java.util.* ;
import javax.swing.* ;

public class ClientView extends JPanel {
	private TabPanel tabPanel = null ;
	private StatusPanel	statusPanel	 = null ;

	public ClientView() {
		super(new BorderLayout(), true) ;
		setBorder(appCom.Empty5555) ;

//		System.out.println(new Date() + " - new TabPanel() of ClientView") ;	// DEBUG
		JPanel p = appCom.CreateBorderLayoutPanel() ;
		p.setBorder(appCom.Empty0050_Lowered) ;
		tabPanel = new TabPanel() ;
		p.add(tabPanel, BorderLayout.CENTER) ;
		add(p, BorderLayout.CENTER) ;

//		System.out.println(new Date() + " - new StatusPanel() of ClientView") ;	// DEBUG
		statusPanel = new StatusPanel() ;
		add(statusPanel, BorderLayout.SOUTH) ;
	}
}
