# Supplementary material for: G-InforBIO: integrated system for microbial genomics
Source: BMC Bioinformatics. 2006 Aug 4;7:368. doi: 10.1186/1471-2105-7-368 (PMC1552091; doi:10.1186/1471-2105-7-368)
Supplement: Additional File 1 — G-InforBIO_Src_V177. Zipped file of the source code of G-InforBIO system [file 1471-2105-7-368-S1.zip › src/JP/AC/nig/wdcm/client/Corba.java]

////////////////////////////////////////////////////////////////
//                                                            //
//   class name : Corba                                       //
//                                                            //
//   history    : 10-00 2003.12.01 K.Koorikawa (HSK)          //
//                12-00 2005.09.06 K.Koorikawa (HSK)          //
//                                                            //
////////////////////////////////////////////////////////////////
package JP.AC.nig.wdcm.client ;

import java.awt.* ;
import java.awt.event.* ;
import java.io.* ;
import java.text.* ;
import java.util.* ;
import java.lang.Object ;
import javax.swing.* ;
//import org.omg.CORBA.* ;
import JP.AC.nig.wdcm.analysis.* ;
//import JP.AC.nig.wdcm.engine.corba.* ;

public class Corba extends Object {
	private static Corba instance = new Corba() ;
	private Option OP = Option.getInstance() ;
	private ObjectStore OS = ObjectStore.getInstance() ;

	private Properties props = null ;
	private String[] args = new String[0] ;

	public Corba() {
		instance = this ;
//		props = System.getProperties() ;
//		props.setProperty("org.omg.CORBA.ORBClass", "com.ooc.CORBA.ORB") ;
//		props.setProperty("org.omg.CORBA.ORBSingletonClass", "com.ooc.CORBA.ORBSingleton") ;
//		System.setProperties(props) ;
	}

	public static Corba getInstance() {
		return instance ;
	}

//  ------ Check Server Name Analysis ----- add method 02-00
/*	public String[] chkServerNameAN(int mode) {
		String[] siteAN = new String[20] ;
		int siteANcnt = 0 ;
		String inifile = "corba.ini" ;
		BufferedReader reader = null ;
		try {
			reader = new BufferedReader(new FileReader(inifile)) ;
			String line = reader.readLine() ;
			while (line != null) {
				if (line.startsWith("[ANALYSIS-SERVICE]")) break ;
				line = reader.readLine() ;
			}
			line = reader.readLine() ;
			while (line != null) {
				if (line.startsWith("[")) break ;
				siteAN[siteANcnt] = line.trim() ;
				siteANcnt++ ;
				line = reader.readLine() ;
			}
			reader.close() ;
			reader = null ;
		} catch (Exception e) {
			System.out.println("Error : corba.ini file not found.") ;
			JOptionPane.showMessageDialog(null, "Corba Error ! process stopped !!", "ERROR", 0);//-4-00
			InforBIO.frame.setCursor(Cursor.getPredefinedCursor(Cursor.DEFAULT_CURSOR)) ;//04-00
		}

		String chkName = "/ANALYSIS-SERVICE" ;
//		if 		(mode == 0) chkName = "/DENDRO-SERVICE" ;
//		else if (mode == 1) chkName = "/QUANT3-SERVICE" ;
//		else if (mode == 2) chkName = "/CLUSTALW-SERVICE" ;
//		else if (mode == 3) chkName = "/DNAML-SERVICE" ;
//		else if (mode == 4) chkName = "/DNAPARS-SERVICE" ;
//		else if (mode == 5) chkName = "/IDENTIFICATION-SERVICE" ;
//		System.out.println("CHKNAME = "+chkName) ;
		AnalysisServer[] serverAN_ = new AnalysisServer[siteANcnt] ;
		org.omg.CORBA.Object[] objAN = new org.omg.CORBA.Object[siteANcnt] ;
		ORB orb = ORB.init(args, props) ;
		BOA boa = ((com.ooc.CORBA.ORB)orb).BOA_init(args, props) ;
		for (int i=0; i<siteANcnt; i++) {
//			System.out.println(" siteAN[i] = "+siteAN[i]) ;
			// example = "siteAN[i] = TAKA:5901"
//			if (siteAN[i].equals(null)) continue ;
			try {
				objAN[i] = orb.string_to_object("iiop://"+siteAN[i]+chkName) ;
			} catch (SystemException ex) {
				objAN[i] = null ;
			}
//			System.out.println(" objAN[i] = "+objAN[i]) ;
			// example = "objAN[i] = com.ooc.CORBA.StubForObject@486aca"
			if (objAN[i] != null) {		//-- host not found ? --
				try {
					serverAN_[i] = AnalysisServerHelper.narrow(objAN[i]) ;
				} catch (SystemException ex) {
					serverAN_[i] = null ;
				}
//				System.out.println(" serverAN_[i] = "+serverAN_[i]) ;
				// example = "serverAN_[i] = JP.AC.nig.wdcm.engine.corba.StubForAnalysisServer@486c03"
			}
		}
		String[] serverName = new String[siteANcnt+1] ;			//06-00
		serverName[0] = "DDBJ" ;								//06-00
		for (int i=0,j=1; i<siteANcnt; i++) {					//06-00
			if (serverAN_[i] != null) {
//				try {
//					serverName[j] = serverAN_[i].getServerName() ;
//					System.out.println(" serverName[j] = "+serverName[j]) ;
					// example = "serverName[i] = ANALYSIS (Host:taka)"
					serverName[j] = siteAN[i] ;
					j++ ;
//				} catch (AnalysisException aex) {
//				}
			}
		}
		boa.deactivate_impl(null) ;
		return serverName ;
	}
*/

//  ------ Check Server Name DB ----- add method 02-00
/*	public String[] chkServerNameDB() {
		String[] siteDB = new String[20] ;
		int siteDBcnt = 0 ;
		String inifile = "corba.ini" ;
		BufferedReader reader = null ;
		try {
			reader = new BufferedReader(new FileReader(inifile)) ;
			String line = reader.readLine() ;
			while (line != null) {
				if (line.startsWith("[DB-SERVICE]")) break ;
				line = reader.readLine() ;
			}
			line = reader.readLine() ;
			while (line != null) {
				if (line.startsWith("[")) break ;
				siteDB[siteDBcnt] = line.trim() ;
				siteDBcnt++ ;
				line = reader.readLine() ;
			}
			reader.close() ;
			reader = null ;
		} catch (Exception e) {
			System.out.println("Error : corba.ini file not found.") ;
			JOptionPane.showMessageDialog(null, "Corba Error ! process stopped !!", "ERROR", 0);//04-00
			InforBIO.frame.setCursor(Cursor.getPredefinedCursor(Cursor.DEFAULT_CURSOR)) ;//04-00
		}

		dbServer[] serverDB_ = new dbServer[siteDBcnt] ;
		org.omg.CORBA.Object[] objDB = new org.omg.CORBA.Object[siteDBcnt] ;
		ORB orb = ORB.init(args, props) ;
		BOA boa = ((com.ooc.CORBA.ORB)orb).BOA_init(args, props) ;
		for (int i=0; i<siteDBcnt; i++) {
			try {
				objDB[i] = orb.string_to_object("iiop://"+siteDB[i]+"/DB-SERVICE") ;
			} catch (SystemException ex) {
				objDB[i] = null ;
			}
			if (objDB[i] != null) {		//-- host not found ? --
				try {
					serverDB_[i] = dbServerHelper.narrow(objDB[i]) ;
				} catch (SystemException ex) {
					serverDB_[i] = null ;
				}
//				System.out.println(" serverDB_[i] = "+serverDB_[i]) ;
			}
		}
		String[] serverName = new String[siteDBcnt+2] ;			//06-00
		serverName[0] = "DDBJ-NUC" ;							//06-00
		serverName[1] = "DDBJ-DAD" ;							//06-00
		for (int i=0,j=2; i<siteDBcnt; i++) {					//06-00
			if (serverDB_[i] != null) {
				serverName[j] = siteDB[i] ;
				j++ ;
//				System.out.println(" serverName[i] = "+serverName[i]) ;
			}
		}
		boa.deactivate_impl(null) ;
		return serverName ;
	}
*/
//  ------------------------------------
	public String[] getServerNameDB() {
		String[] siteDB = OP.getPropertyDB() ;
		int idx = 0 ;											//03-00
		for (int i=0; i<siteDB.length; i++) {					//06-00
			if (siteDB[i].equals("") == false) {				//06-00
				idx++ ;											//06-00
				if (siteDB[i].toLowerCase().equals("ddbj-nuc")){//06-00
					siteDB[i] = "DDBJ-NUC" ;					//06-00
				} else if (siteDB[i].toLowerCase().equals("ddbj-dad")){//06-00
					siteDB[i] = "DDBJ-DAD" ;					//06-00
				} else if (siteDB[i].toLowerCase().equals("ddbj-dad2")){//06-00
					siteDB[i] = "DDBJ-DAD2" ;					//06-00
				}												//06-00
				for (int j=0; j<i; j++) {						//06-00
					if (siteDB[j].equals("")) {					//06-00
						siteDB[j] = siteDB[i] ;					//06-00
						siteDB[i] = "" ;						//06-00
						break ;									//06-00
					}											//06-00
				}												//06-00
			}													//06-00
		}														//06-00
		String[] serverName = new String[idx] ;					//06-00
//		dbServer[] serverDB_ = new dbServer[idx] ;				//06-00
//		org.omg.CORBA.Object[] objDB = new org.omg.CORBA.Object[siteDB.length] ;
//		ORB orb = ORB.init(args, props) ;
//		BOA boa = ((com.ooc.CORBA.ORB)orb).BOA_init(args, props) ;
/*		for (int i=0; i<idx; i++) {							//06-00
			if ((siteDB[i].equals("DDBJ-NUC")) ||			//06-00
				(siteDB[i].equals("DDBJ-DAD")) ||			//06-00
				(siteDB[i].equals("DDBJ-DAD2"))) {			//06-00
				serverDB_[i] = null ;						//06-00
			}												//06-00
			else {											//06-00
				try {
					objDB[i] = orb.string_to_object("iiop://"+siteDB[i]+"/DB-SERVICE") ;
//					System.out.println(siteDB[i]+" ObjDB = "+objDB[i]) ;
				} catch (SystemException ex) {
					objDB[i] = null ;
				}
				if (objDB[i] != null) {		//-- host not found ? --
					try {										//03-00
						serverDB_[i] = dbServerHelper.narrow(objDB[i]) ;
					} catch (SystemException ex) {				//03-00
						serverDB_[i] = null ;					//03-00
					}											//03-00
				}
			}												//02-00
//			System.out.println(siteDB[i]+" ServerDB_ = "+serverDB_[i]) ;//DEBUG
		}
*/		if (idx > 0) {										//03-00
			for (int i=0; i<idx; i++) {						//06-00
				if (siteDB[i].equals("DDBJ-NUC")) {			//06-00
					serverName[i] = "DDBJ-NUC" ;			//06-00
				}											//06-00
				else if (siteDB[i].equals("DDBJ-DAD")) {	//06-00
					serverName[i] = "DDBJ-DAD" ;			//06-00
				}											//06-00
				else if (siteDB[i].equals("DDBJ-DAD2")) {	//06-00
					serverName[i] = "DDBJ-DAD2" ;			//06-00
				}											//06-00
/*				else  {										//06-00
					try {
						serverName[i] = serverDB_[i].getServerName() ;
					} catch (SystemException ex) {
						JOptionPane.showMessageDialog(null, "Corba exec error ! \n"+siteDB[i]+" GetServerName faled !!", "ERROR", 0);
						InforBIO.frame.setCursor(Cursor.getPredefinedCursor(Cursor.DEFAULT_CURSOR)) ;
					} catch (dbException aex) {
						JOptionPane.showMessageDialog(null, "Corba return error ! \n"+siteDB[i]+" process stopped !!", "ERROR", 0);
						InforBIO.frame.setCursor(Cursor.getPredefinedCursor(Cursor.DEFAULT_CURSOR)) ;
					}
				}
				System.out.println(siteDB[i]+" ServerName = "+serverName[i]) ;//DEBUG
*/			}
//			boa.deactivate_impl(null) ;
		}													//03-00
		return serverName ;
	}

	public String[] getSchemaDB(int index) {
		String[] schemaName = new String[0] ;
		String[] siteDB = OP.getPropertyDB() ;
//		dbServer serverDB_ = null ;
		if (siteDB[index].equals("DDBJ-NUC")) {							//06-00
			DdbjSrsDatabase DSD = new DdbjSrsDatabase() ;				//06-00
			schemaName = DSD.getSchemaName() ;							//06-00
		} 
		else if (siteDB[index].equals("DDBJ-DAD")) {					//06-00
			DdbjDadDatabase DAD = new DdbjDadDatabase() ;				//06-00
			schemaName = DAD.getSchemaName() ;							//06-00
		} 
		else if (siteDB[index].equals("DDBJ-DAD2")) {					//06-00
			DdbjDadDatabase2 DAD2 = new DdbjDadDatabase2() ;			//06-00
			schemaName = DAD2.getSchemaName() ;							//06-00
		} 
/*		else {															//06-00
			try {
	//			System.out.println(" siteDB[index] = "+siteDB[index]) ;// host:port
				ORB orb = ORB.init(args, props) ;
				BOA boa = ((com.ooc.CORBA.ORB)orb).BOA_init(args, props) ;
				org.omg.CORBA.Object objDB = orb.string_to_object("iiop://"+siteDB[index]+"/DB-SERVICE") ;
				if (objDB != null) {
					serverDB_ = dbServerHelper.narrow(objDB) ;
					if (serverDB_ != null) {
						schemaName = serverDB_.getSchemaName() ;
					}
				}
				boa.deactivate_impl(null) ;
			} catch (SystemException ex) {
				JOptionPane.showMessageDialog(null, "Corba exec error ! \n"+siteDB[index]+" Process stopped !!", "ERROR", 0);//04-00
				InforBIO.frame.setCursor(Cursor.getPredefinedCursor(Cursor.DEFAULT_CURSOR)) ;//04-00
			} catch (dbException aex) {
				JOptionPane.showMessageDialog(null, "Corba return error ! \n"+siteDB[index]+" Process stopped !!", "ERROR", 0);//04-00
				InforBIO.frame.setCursor(Cursor.getPredefinedCursor(Cursor.DEFAULT_CURSOR)) ;//04-00
			}
		}																//06-00
*/		return schemaName ;
	}

	public String QueryDB(int index, int queryIdx, String queryString) {//03-00
		String rtnMsg = "" ;											//06-00
		String[] siteDB = OP.getPropertyDB() ;
/*		dbServer serverDB_ = null ;
		try {
			ORB orb = ORB.init(args, props) ;
			BOA boa = ((com.ooc.CORBA.ORB)orb).BOA_init(args, props) ;
			org.omg.CORBA.Object objDB = orb.string_to_object("iiop://"+siteDB[index]+"/DB-SERVICE") ;//03-00
			if (objDB != null) {
				serverDB_ = dbServerHelper.narrow(objDB) ;
				if (serverDB_ != null) {
					serverDB_.execQuery(queryIdx, queryString) ;	//03-00
				}
			}
			boa.deactivate_impl(null) ;
		} catch (SystemException ex) {
			JOptionPane.showMessageDialog(null, "Corba exec error ! \n"+siteDB[index]+" process stopped !!", "ERROR", 0);//04-00
			InforBIO.frame.setCursor(Cursor.getPredefinedCursor(Cursor.DEFAULT_CURSOR)) ;//04-00
			rtnMsg = "ERROR : CORBA SERVER EXEC ERROR !" ;			//06-00
		} catch (dbException aex) {
			JOptionPane.showMessageDialog(null, "Corba return error ! \n"+siteDB[index]+" process stopped !!", "ERROR", 0);//04-00
			InforBIO.frame.setCursor(Cursor.getPredefinedCursor(Cursor.DEFAULT_CURSOR)) ;//04-00
			rtnMsg = "ERROR : CORBA SERVER RETURN ERROR !" ;		//06-00
		}
*/
		return rtnMsg ;													//06-00
	}

	public String QueryDB(int index, int[] queryIdx, String[][] queryString) {//add 05-00
		String rtnMsg = "" ;											//06-00
		String[] siteDB = OP.getPropertyDB() ;
//		System.out.println(" QUERY DB-2 Start ! ") ;//DEBUG
//		dbServer serverDB_ = null ;
		if (siteDB[index].equals("DDBJ-NUC")) {							//06-00
			System.out.println(" DDBJ-NUC DB Server_2") ;				//06-00
			DdbjSrsDatabase DSD = new DdbjSrsDatabase() ;				//06-00
			rtnMsg = DSD.execQuery2(queryIdx, queryString) ;			//06-00
		} 
		else if (siteDB[index].equals("DDBJ-DAD")) {					//06-00
			System.out.println(" DDBJ-DAD DB Server_2") ;				//06-00
			DdbjDadDatabase DAD = new DdbjDadDatabase() ;				//06-00
			rtnMsg = DAD.execQuery2(queryIdx, queryString) ;			//06-00
		} 
		else if (siteDB[index].equals("DDBJ-DAD2")) {					//06-00
			System.out.println(" DDBJ-DAD2 DB Server_2") ;				//06-00
			DdbjDadDatabase2 DAD2 = new DdbjDadDatabase2() ;			//06-00
			rtnMsg = DAD2.execQuery2(queryIdx, queryString) ;			//06-00
		} 
/*		else {															//06-00
			try {
				ORB orb = ORB.init(args, props) ;
				BOA boa = ((com.ooc.CORBA.ORB)orb).BOA_init(args, props) ;
				org.omg.CORBA.Object objDB = orb.string_to_object("iiop://"+siteDB[index]+"/DB-SERVICE") ;
				if (objDB != null) {
					serverDB_ = dbServerHelper.narrow(objDB) ;
					if (serverDB_ != null) {
						rtnMsg = serverDB_.execQuery2(queryIdx, queryString) ;
					}
				}
				boa.deactivate_impl(null) ;
			} catch (SystemException ex) {
				JOptionPane.showMessageDialog(null, "Corba exec error ! \n"+siteDB[index]+" process stopped !!", "ERROR", 0);
				InforBIO.frame.setCursor(Cursor.getPredefinedCursor(Cursor.DEFAULT_CURSOR)) ;
				rtnMsg = "ERROR : CORBA SERVER EXEC ERROR !" ;			//06-00
			} catch (dbException aex) {
				JOptionPane.showMessageDialog(null, "Corba return error ! \n"+siteDB[index]+" process stopped !!", "ERROR", 0);
				InforBIO.frame.setCursor(Cursor.getPredefinedCursor(Cursor.DEFAULT_CURSOR)) ;
				rtnMsg = "ERROR : CORBA SERVER RETURN ERROR !" ;		//06-00
			}
		}																//06-00
*/		return rtnMsg ;													//06-00
	}

	public String[][] getQueryDB(int index) {
		String[][] queryData = new String[0][0] ;
		String[] siteDB = OP.getPropertyDB() ;
//		dbServer serverDB_ = null ;
		if (siteDB[index].equals("DDBJ-NUC")) {							//06-00
//			System.out.println(" DDBJ-NUC DB Server") ;					//06-00
			DdbjSrsDatabase DSD = new DdbjSrsDatabase() ;				//06-00
			queryData = DSD.getQueryData() ;							//06-00
		} 
		else if (siteDB[index].equals("DDBJ-DAD")) {					//06-00
//			System.out.println(" DDBJ-DAD DB Server") ;					//06-00
			DdbjDadDatabase DAD = new DdbjDadDatabase() ;				//06-00
			queryData = DAD.getQueryData() ;							//06-00
		} 
		else if (siteDB[index].equals("DDBJ-DAD2")) {					//06-00
//			System.out.println(" DDBJ-DAD2 DB Server") ;				//06-00
			DdbjDadDatabase2 DAD2 = new DdbjDadDatabase2() ;			//06-00
			queryData = DAD2.getQueryData() ;							//06-00
		} 
/*		else {															//06-00
			try {
				ORB orb = ORB.init(args, props) ;
				BOA boa = ((com.ooc.CORBA.ORB)orb).BOA_init(args, props) ;
				org.omg.CORBA.Object objDB = orb.string_to_object("iiop://"+siteDB[index]+"/DB-SERVICE") ;
				if (objDB != null) {
					serverDB_ = dbServerHelper.narrow(objDB) ;
					if (serverDB_ != null) {
						queryData = serverDB_.getQueryData() ;
					}
				}
				boa.deactivate_impl(null) ;
			} catch (SystemException ex) {
				JOptionPane.showMessageDialog(null, "Corba exec error ! \n"+siteDB[index]+" process stopped !!", "ERROR", 0);//04-00
				InforBIO.frame.setCursor(Cursor.getPredefinedCursor(Cursor.DEFAULT_CURSOR)) ;//04-00
			} catch (dbException aex) {
				JOptionPane.showMessageDialog(null, "Corba return error ! \n"+siteDB[index]+" process stopped !!", "ERROR", 0);//04-00
				InforBIO.frame.setCursor(Cursor.getPredefinedCursor(Cursor.DEFAULT_CURSOR)) ;//04-00
			}
		}																//06-00
*/		return queryData ;
	}

	public String[][] getItemDB(int index) {			//add method  03-00
		String[][] itemData = new String[0][0] ;
		String[] siteDB = OP.getPropertyDB() ;
//		dbServer serverDB_ = null ;
		if (siteDB[index].equals("DDBJ-NUC")) {							//06-00
//			System.out.println(" DDBJ-NUC DB Server") ;					//06-00
			DdbjSrsDatabase DSD = new DdbjSrsDatabase() ;				//06-00
			itemData = DSD.getItemData() ;								//06-00
		} 
		else if (siteDB[index].equals("DDBJ-DAD")) {					//06-00
//			System.out.println(" DDBJ-DAD DB Server") ;					//06-00
			DdbjDadDatabase DAD = new DdbjDadDatabase() ;				//06-00
			itemData = DAD.getItemData() ;								//06-00
		} 
		else if (siteDB[index].equals("DDBJ-DAD2")) {					//06-00
//			System.out.println(" DDBJ-DAD2 DB Server") ;				//06-00
			DdbjDadDatabase2 DAD2 = new DdbjDadDatabase2() ;			//06-00
			itemData = DAD2.getItemData() ;								//06-00
		} 
/*		else {															//06-00
			try {
				ORB orb = ORB.init(args, props) ;
				BOA boa = ((com.ooc.CORBA.ORB)orb).BOA_init(args, props) ;
				org.omg.CORBA.Object objDB = orb.string_to_object("iiop://"+siteDB[index]+"/DB-SERVICE") ;
				if (objDB != null) {
					serverDB_ = dbServerHelper.narrow(objDB) ;
					if (serverDB_ != null) {
						itemData = serverDB_.getItemData() ;
					}
				}
				boa.deactivate_impl(null) ;
			} catch (SystemException ex) {
				JOptionPane.showMessageDialog(null, "Corba exec error ! \n"+siteDB[index]+" process stopped !!", "ERROR", 0);//04-00
				InforBIO.frame.setCursor(Cursor.getPredefinedCursor(Cursor.DEFAULT_CURSOR)) ;//04-00
			} catch (dbException aex) {
				JOptionPane.showMessageDialog(null, "Corba return error ! \n"+siteDB[index]+" process stopped !!", "ERROR", 0);//04-00
				InforBIO.frame.setCursor(Cursor.getPredefinedCursor(Cursor.DEFAULT_CURSOR)) ;//04-00
			}
		}																//06-00
*/		return itemData ;
	}

	public String[][] getCategoryDB(int index) {			//add method  03-00
		String[][] categoryData = new String[0][0] ;
		String[] siteDB = OP.getPropertyDB() ;
//		dbServer serverDB_ = null ;
		if (siteDB[index].equals("DDBJ-NUC")) {							//06-00
//			System.out.println(" DDBJ-NUC DB Server") ;					//06-00
			DdbjSrsDatabase DSD = new DdbjSrsDatabase() ;				//06-00
			categoryData = DSD.getCategoryData() ;						//06-00
		} 
		else if (siteDB[index].equals("DDBJ-DAD")) {					//06-00
//			System.out.println(" DDBJ-DAD DB Server") ;					//06-00
			DdbjDadDatabase DAD = new DdbjDadDatabase() ;				//06-00
			categoryData = DAD.getCategoryData() ;						//06-00
		} 
		else if (siteDB[index].equals("DDBJ-DAD2")) {					//06-00
//			System.out.println(" DDBJ-DAD2 DB Server") ;				//06-00
			DdbjDadDatabase2 DAD2 = new DdbjDadDatabase2() ;			//06-00
			categoryData = DAD2.getCategoryData() ;						//06-00
		} 
/*		else {															//06-00
			try {
				ORB orb = ORB.init(args, props) ;
				BOA boa = ((com.ooc.CORBA.ORB)orb).BOA_init(args, props) ;
				org.omg.CORBA.Object objDB = orb.string_to_object("iiop://"+siteDB[index]+"/DB-SERVICE") ;
				if (objDB != null) {
					serverDB_ = dbServerHelper.narrow(objDB) ;
					if (serverDB_ != null) {
						categoryData = serverDB_.getCategoryData() ;
					}
				}
				boa.deactivate_impl(null) ;
			} catch (SystemException ex) {
				JOptionPane.showMessageDialog(null, "Corba exec error ! \n"+siteDB[index]+" process stopped !!", "ERROR", 0);//04-00
				InforBIO.frame.setCursor(Cursor.getPredefinedCursor(Cursor.DEFAULT_CURSOR)) ;//04-00
			} catch (dbException aex) {
				JOptionPane.showMessageDialog(null, "Corba return error ! \n"+siteDB[index]+" process stopped !!", "ERROR", 0);//04-00
				InforBIO.frame.setCursor(Cursor.getPredefinedCursor(Cursor.DEFAULT_CURSOR)) ;//04-00
			}
		}																//06-00
*/		return categoryData ;
	}


//  -------------------------------------------------------------
	public String ClustalW_ALIGN(String[][] table, String option) {		//04-00
		String ret = "" ;
		String host = OP.getProperty(OP.CORBA_CLUSTALW_SERVICE, OP.DEFAULT_SERVICE) ;
		if (host.toLowerCase().equals("internal")) {									//02-00
			System.out.println(" INTERNAL : ClustalW_ALIGN()") ;		//02-00
			ClustalwServerInternal CSI = new ClustalwServerInternal() ;	//02-00
			ret = CSI.ClustalW_ALIGN(table, option) ;					//04-00
		} else if (host.toLowerCase().equals("ddbj")) {					//04-03
			System.out.println(" DDBJ : ClustalW_ALIGN()") ;			//04-03
			ClustalwServerDdbj CSD = new ClustalwServerDdbj() ;			//04-03
			ret = CSD.ClustalW_ALIGN(table, option) ;					//04-03
/*		} else {														//02-00
			System.out.println(" CORBA Server("+host+") : ClustalW_ALIGN()") ;
			try {
				ORB orb = ORB.init(args, props) ;
				BOA boa = ((com.ooc.CORBA.ORB)orb).BOA_init(args, props) ;
				org.omg.CORBA.Object obj = orb.string_to_object("iiop://"+host+"/CLUSTALW-SERVICE") ;
				if (obj != null) {
					ClustalwServer server_ = ClustalwServerHelper.narrow(obj) ;
					((com.ooc.CORBA.BOA)boa).init_servers() ;
					ret = server_.ClustalW_ALIGN2(table, option) ;		//04-00
				}
				boa.deactivate_impl(null) ;
			} catch (SystemException ex) {
				JOptionPane.showMessageDialog(null, "Corba exec error ! process stopped !!", "ERROR", 0);//04-00
				InforBIO.frame.setCursor(Cursor.getPredefinedCursor(Cursor.DEFAULT_CURSOR)) ;//04-00
//				System.err.println(ex.getMessage()) ;
//				ex.printStackTrace() ;
			} catch (AnalysisException aex) {
				JOptionPane.showMessageDialog(null, "Corba return error ! process stopped !!", "ERROR", 0);//04-00
				InforBIO.frame.setCursor(Cursor.getPredefinedCursor(Cursor.DEFAULT_CURSOR)) ;//04-00
//				System.err.println(aex.getMessage()) ;
//				aex.printStackTrace() ;
			}
*/		}
		return ret ;
	}

	public String ClustalW_ALIGN(String fasta, String option) {			//04-00
		String ret = "" ;
		String host = OP.getProperty(OP.CORBA_CLUSTALW_SERVICE, OP.DEFAULT_SERVICE) ;
//		System.out.println(" Fasta Data Size = "+fasta.length()) ;//DEBUG
		if (host.toLowerCase().equals("internal")) {					//04-06
//			System.out.println(" INTERNAL : ClustalW_ALIGN()") ;//DEBUG
			ClustalwServerInternal CSI = new ClustalwServerInternal() ;	//02-00
			ret = CSI.ClustalW_ALIGNfromFASTA(fasta, option) ;			//04-00
		} else if (host.toLowerCase().equals("ddbj")) {					//04-06
//			System.out.println(" DDBJ : ClustalW_ALIGN()") ;//DEBUG
			ClustalwServerDdbj CSD = new ClustalwServerDdbj() ;			//04-03
			ret = CSD.ClustalW_ALIGNfromFASTA(fasta, option) ;			//04-03
/*		} else {														//02-00
//			System.out.println(" CORBA Server("+host+") : ClustalW_ALIGN()") ;//DEBUG
			try {
				ORB orb = ORB.init(args, props) ;
				BOA boa = ((com.ooc.CORBA.ORB)orb).BOA_init(args, props) ;
				org.omg.CORBA.Object obj = orb.string_to_object("iiop://"+host+"/CLUSTALW-SERVICE") ;
				if (obj != null) {
					ClustalwServer server_ = ClustalwServerHelper.narrow(obj) ;
					((com.ooc.CORBA.BOA)boa).init_servers() ;
					int maxLng = 200000 ;	// Max 200 Kbyte of Mac OS	//04-06
					if (OS.OSName.equals("Mac") && fasta.length() > maxLng) {//07-00
						System.out.println(" Data divide transmit by "+maxLng) ;//DEBUG
						String strData = "START:" + fasta.substring(0, maxLng);//04-06
						ret = server_.ClustalW_ALIGNfromFASTA2(strData, option) ;//04-06
						int st = 0 ;									//04-06
						int en = fasta.length() - maxLng ;				//04-06
						for (st=maxLng; st<en; st+=maxLng) {			//04-06
							strData = "CONTI:" + fasta.substring(st, st+maxLng);//04-06
							ret = server_.ClustalW_ALIGNfromFASTA2(strData, option) ;//04-06
						}												//04-06
						strData = "END:" + fasta.substring(st);			//04-06
						ret = server_.ClustalW_ALIGNfromFASTA2(strData, option) ;//04-06
					} else {											//04-06
						ret = server_.ClustalW_ALIGNfromFASTA2(fasta, option) ;//04-00
					}													//04-06
				}
				boa.deactivate_impl(null) ;
			} catch (SystemException ex) {
				System.out.println(" Corba exec error ! process stopped !! ") ;//DEBUG
				JOptionPane.showMessageDialog(null, "Corba exec error ! process stopped !!", "ERROR", 0);//04-00
				InforBIO.frame.setCursor(Cursor.getPredefinedCursor(Cursor.DEFAULT_CURSOR)) ;//04-00
//				System.err.println(ex.getMessage()) ;
//				ex.printStackTrace() ;
			} catch (AnalysisException aex) {
				System.out.println(" Corba return error ! process stopped !! ") ;//DEBUG
				JOptionPane.showMessageDialog(null, "Corba return error ! process stopped !!", "ERROR", 0);
				InforBIO.frame.setCursor(Cursor.getPredefinedCursor(Cursor.DEFAULT_CURSOR)) ;//04-00
//				System.err.println(aex.getMessage()) ;
//				aex.printStackTrace() ;
			}
*/		}
		return ret ;
	}

	public String ClustalW_TREE(String align, String option) {			//04-00
		String ret = "" ;
//		System.out.println(" Align Data Size = "+align.length()) ;//DEBUG
		String host = OP.getProperty(OP.CORBA_CLUSTALW_SERVICE, OP.DEFAULT_SERVICE) ;
		if (host.toLowerCase().equals("internal")) {					//04-06
//			System.out.println(" INTERNAL : ClustalW_TREE()") ;//DEBUG
			ClustalwServerInternal CSI = new ClustalwServerInternal() ;	//02-00
			ret = CSI.ClustalW_TREE(align, option) ;					//04-00
		} else if (host.toLowerCase().equals("ddbj")) {					//04-06
//			System.out.println(" DDBJ : ClustalW_TREE()") ;//DEBUG
			ClustalwServerDdbj CSD = new ClustalwServerDdbj() ;			//04-03
			ret = CSD.ClustalW_TREE(align, option) ;					//04-03
/*		} else {														//02-00
//			System.out.println(" CORBA Server("+host+") : ClustalW_TREE()") ;//DEBUG
			try {
				ORB orb = ORB.init(args, props) ;
				BOA boa = ((com.ooc.CORBA.ORB)orb).BOA_init(args, props) ;
				org.omg.CORBA.Object obj = orb.string_to_object("iiop://"+host+"/CLUSTALW-SERVICE") ;
				if (obj != null) {
					ClustalwServer server_ = ClustalwServerHelper.narrow(obj) ;
					((com.ooc.CORBA.BOA)boa).init_servers() ;
					int maxLng = 200000 ;	// Max 200 Kbyte of Mac OS	//04-06
					if (OS.OSName.equals("Mac") && align.length() > maxLng) {//07-00
						System.out.println(" Data divide transmit by "+maxLng) ;//DEBUG
						String strData = "START:" + align.substring(0, maxLng);//04-06
						ret = server_.ClustalW_TREE2(strData, option) ;//04-06
						int st = 0 ;									//04-06
						int en = align.length() - maxLng ;				//04-06
						for (st=maxLng; st<en; st+=maxLng) {			//04-06
							strData = "CONTI:" + align.substring(st, st+maxLng);//04-06
							ret = server_.ClustalW_TREE2(strData, option) ;//04-06
						}												//04-06
						strData = "END:" + align.substring(st);			//04-06
						ret = server_.ClustalW_TREE2(strData, option) ;	//04-06
					} else {											//04-06
						ret = server_.ClustalW_TREE2(align, option) ;	//04-00
					}													//04-06
				}
				boa.deactivate_impl(null) ;
			} catch (SystemException ex) {
				System.out.println(" Corba exec error ! process stopped !! ") ;//DEBUG
				JOptionPane.showMessageDialog(null, "Corba exec error ! process stopped !!", "ERROR", 0);//04-00
				InforBIO.frame.setCursor(Cursor.getPredefinedCursor(Cursor.DEFAULT_CURSOR)) ;//04-00
//				System.err.println(ex.getMessage()) ;
//				ex.printStackTrace() ;
			} catch (AnalysisException aex) {
				System.out.println(" Corba return error ! process stopped !! ") ;//DEBUG
				JOptionPane.showMessageDialog(null, "Corba return error ! process stopped !!", "ERROR", 0);//04-00
				InforBIO.frame.setCursor(Cursor.getPredefinedCursor(Cursor.DEFAULT_CURSOR)) ;//04-00
//				System.err.println(aex.getMessage()) ;
//				aex.printStackTrace() ;
			}
*/		}
		return ret ;
	}

//  ---------------------------------- add 02-00
	public String Dnaml_TREE(String align) {
		String ret = "" ;
//		String host = OP.getProperty(OP.CORBA_DNAML_SERVICE, OP.DEFAULT_SERVICE) ;
//		if (host.equals("internal")) {									//02-00
			System.out.println(" INTERNAL : Dnaml_TREE()") ;			//02-00
			DnamlServerInternal DSI = new DnamlServerInternal() ;		//02-00
			ret = DSI.Dnaml_TREE(align) ;								//02-00
/*		} else {														//02-00
			System.out.println(" CORBA Server("+host+") : Dnaml_TREE()") ;
			try {
				ORB orb = ORB.init(args, props) ;
				BOA boa = ((com.ooc.CORBA.ORB)orb).BOA_init(args, props) ;
				org.omg.CORBA.Object obj = orb.string_to_object("iiop://"+host+"/DNAML-SERVICE") ;
				if (obj != null) {
					DnamlServer server_ = DnamlServerHelper.narrow(obj) ;
					((com.ooc.CORBA.BOA)boa).init_servers() ;
					ret = server_.Dnaml_TREE(align) ;
				}
				boa.deactivate_impl(null) ;
			} catch (SystemException ex) {
				JOptionPane.showMessageDialog(null, "Corba exec error ! process stopped !!", "ERROR", 0);//04-00
				InforBIO.frame.setCursor(Cursor.getPredefinedCursor(Cursor.DEFAULT_CURSOR)) ;//04-00
//				System.err.println(ex.getMessage()) ;
//				ex.printStackTrace() ;
			} catch (AnalysisException aex) {
				JOptionPane.showMessageDialog(null, "Corba return error ! process stopped !!", "ERROR", 0);//04-00
				InforBIO.frame.setCursor(Cursor.getPredefinedCursor(Cursor.DEFAULT_CURSOR)) ;//04-00
//				System.err.println(aex.getMessage()) ;
//				aex.printStackTrace() ;
			}
		}*/
		return ret ;
	}

//  ---------------------------------- add 02-00
	public String Dnapars_TREE(String align) {
		String ret = "" ;
//		String host = OP.getProperty(OP.CORBA_DNAPARS_SERVICE, OP.DEFAULT_SERVICE) ;
//		if (host.equals("internal")) {									//02-00
			System.out.println(" INTERNAL : Dnapars_TREE()") ;			//02-00
			DnaparsServerInternal DSI = new DnaparsServerInternal() ;	//02-00
			ret = DSI.Dnapars_TREE(align) ;								//02-00
/*		} else {														//02-00
			System.out.println(" CORBA Server("+host+") : Dnapars_TREE()") ;
			try {
				ORB orb = ORB.init(args, props) ;
				BOA boa = ((com.ooc.CORBA.ORB)orb).BOA_init(args, props) ;
				org.omg.CORBA.Object obj = orb.string_to_object("iiop://"+host+"/DNAPARS-SERVICE") ;
				if (obj != null) {
					DnaparsServer server_ = DnaparsServerHelper.narrow(obj) ;
					((com.ooc.CORBA.BOA)boa).init_servers() ;
					ret = server_.Dnapars_TREE(align) ;
				}
				boa.deactivate_impl(null) ;
			} catch (SystemException ex) {
				JOptionPane.showMessageDialog(null, "Corba exec error ! process stopped !!", "ERROR", 0);//04-00
				InforBIO.frame.setCursor(Cursor.getPredefinedCursor(Cursor.DEFAULT_CURSOR)) ;//04-00
//				System.err.println(ex.getMessage()) ;
//				ex.printStackTrace() ;
			} catch (AnalysisException aex) {
				JOptionPane.showMessageDialog(null, "Corba return error ! process stopped !!", "ERROR", 0);//04-00
				InforBIO.frame.setCursor(Cursor.getPredefinedCursor(Cursor.DEFAULT_CURSOR)) ;//04-00
//				System.err.println(aex.getMessage()) ;
//				aex.printStackTrace() ;
			}
		}*/
		return ret ;
	}
//  ---------------------------------- add 12-00
	public String Proml_TREE(String align) {
		System.out.println(" INTERNAL : Proml_TREE()") ;
		PromlServerInternal PSI = new PromlServerInternal() ;
		return PSI.Proml_TREE(align) ;
	}

}
