# Supplementary material for: G-InforBIO: integrated system for microbial genomics
Source: BMC Bioinformatics. 2006 Aug 4;7:368. doi: 10.1186/1471-2105-7-368 (PMC1552091; doi:10.1186/1471-2105-7-368)
Supplement: Additional File 1 — G-InforBIO_Src_V177. Zipped file of the source code of G-InforBIO system [file 1471-2105-7-368-S1.zip › src/JP/AC/nig/wdcm/client/CsvSchemaCorrespond.java]

////////////////////////////////////////////////////////////////
//                                                            //
//   class name : CsvSchemaCorrespond                         //
//                                                            //
//   history    : 04-00 2001.03.15 K.Koorikawa (HSK)          //
//                07-01 2002.10.07 K.Koorikawa (HSK)          //
//                10-00 2004.01.07 K.Koorikawa (HSK)          //
//                                                            //
////////////////////////////////////////////////////////////////
package JP.AC.nig.wdcm.client ;

import java.io.* ;
import java.awt.* ;
import java.awt.event.* ;
import java.util.* ;
import javax.swing.* ;
import javax.swing.table.* ;

class  CsvSchemaCorrespond extends JDialog {
	public JFrame parentFrame;
	private int wsize = 580, hsize = 600;							//10-00

//	private static JPanel borderPanel ;
	private static JPanel groundPanel ;
	private static JPanel idPanel ;
	private static Box    mainPanel ;
	private static JScrollPane scrollPanel;
	private static JPanel buttonPanel ; 
	private JLabel inLabel, outLabel;

	private static String[] buttonString = {"O K", "CANCEL"} ;
	private static JButton[] button = new JButton[buttonString.length] ;
	private ButtonListener  buttonListener = new ButtonListener() ;

	private ObjectStore OS = ObjectStore.getInstance() ;
	private String[] schema = SearchEntryPanel.nameCsv ;	// Csv-File Schema Name
	private int schemaCnt = schema.length ;

	private JCheckBox[] addCb = new JCheckBox[schemaCnt] ;
	private CheckBoxListener checkListner = new CheckBoxListener() ;
	private JTextField[] schemaTf = new JTextField[schemaCnt] ;
//	private JTextArea[] schemaTf = new JTextArea[schemaCnt] ;
	private JComboBox[] comboBox = new JComboBox[schemaCnt] ;
	private int[] combIdx = new int[schemaCnt] ;

	private Color bk0 = appCom.back ;
	private Color bk1 = Color.white ;
	private Color bk2 = appCom.lightYellow ;
	private Color bk3 = appCom.waterBlue ;

	public CsvSchemaCorrespond(){
		super(InforBIO.frame, "CSV File Schema Correspond", true);
		parentFrame = InforBIO.frame ;
//		parentFrame.setEnabled(false);
		if (schemaCnt == 0) {
			System.out.println(" Schema data not found.") ;
			SearchEntryPanel.cancelF = true ;
			dispose();
		} 
		hsize = schemaCnt*22 + 130 ;						//10-00
		if (hsize > 600) hsize = 600 ;						//10-00

		initComponents();

		pack();				//---JDialog
		addWindowListener(new frameListener());
		Dimension screenSize = Toolkit.getDefaultToolkit().getScreenSize() ;
		setLocation(screenSize.width/2-wsize/2, screenSize.height/2-hsize/2) ;
		setSize(wsize, hsize);
	}

	public void initComponents(){
//		borderPanel = new JPanel(new BorderLayout());
//		borderPanel.setBorder(appCom.Empty5555_Lowered);

		groundPanel = new JPanel(new BorderLayout());
		groundPanel.setBorder(appCom.Empty5555);

		idPanel = new JPanel(new GridLayout(1, 2));
		idPanel.setBorder(appCom.Empty0000);
		inLabel = new JLabel(" ck     Import Schema") ;
		inLabel.setFont(appCom.boldFontL) ;
		outLabel = new JLabel("  Item Table") ;
		outLabel.setFont(appCom.boldFontL) ;
		idPanel.add(inLabel) ;
		idPanel.add(outLabel) ;
		groundPanel.add(idPanel, "North");

		mainPanel = new Box(BoxLayout.Y_AXIS);
		scrollPanel = new JScrollPane(mainPanel);
		groundPanel.add(scrollPanel, "Center");

		buttonPanel = new JPanel(new GridLayout(1, buttonString.length));
		buttonPanel.setBorder(appCom.Empty3333) ;
		for (int i=0; i<buttonString.length; i++) {
			button[i] = appCom.CreateControlButton(buttonString[i]) ;
			button[i].setActionCommand(buttonString[i]) ;
//			button[i].setToolTipText(buttonString[i]) ;
			button[i].addActionListener(buttonListener) ;
			button[i].setBackground(appCom.lightYellow) ;
			buttonPanel.add(button[i]) ;
		}
		groundPanel.add(buttonPanel, "South");
		getContentPane().add(groundPanel);

		//------- make Table --------
//		System.out.println(" Table MAke Start") ;//DEBUG
		for (int i=0; i<schemaCnt; i++) {
			JPanel p = new JPanel(new BorderLayout());
			p.setBorder(appCom.Empty0500);
			mainPanel.add(p) ;

			addCb[i] = new JCheckBox() ;
			if (i < OS.entryCol-1) addCb[i].setSelected(true) ;
			addCb[i].addActionListener(checkListner);
			p.add(addCb[i], BorderLayout.WEST) ;

			JPanel p1 = appCom.CreateGridLayoutPanel() ;
			p1.setLayout(new GridLayout(1, 2, 0, 0)) ;

			schemaTf[i] = new JTextField(" "+schema[i]) ;
			schemaTf[i].setEditable(false) ;
			schemaTf[i].setBackground(bk3) ;
			schemaTf[i].setFont(appCom.defaultFont) ;						//07-01
			p1.add(schemaTf[i]) ;

			comboBox[i] = new ItemComboBox() ;
			comboBox[i].setBackground(bk1) ;
			if (i < OS.itemCnt) { 
				comboBox[i].setSelectedIndex(i);	// View point
				combIdx[i] = i ;					// Key No.
			} else {
				comboBox[i].setSelectedIndex(OS.itemCnt-1);
				combIdx[i] = OS.itemCnt-1 ;
			}
			p1.add(comboBox[i]) ;
			p.add(p1, BorderLayout.CENTER) ;
		}
	}

//  ------ Item ComboBox -----
	private class ItemComboBox extends JComboBox {
		private Vector itemIndex = new Vector();
		public ItemComboBox() {
			super();
//			setAll();
			for(int i=0; i<OS.itemCnt; i++) {
				addItem(OS.tableItem[i][2]) ;
				itemIndex.addElement(new Integer(i));
			}
//			setSelectedIndex(0);	// View point = First key
		}
		private void setAll() {
			removeAllItems();
			itemIndex.removeAllElements();
			//-- set all items --
			for(int i=0; i<OS.itemCnt; i++) {
				addItem(OS.tableItem[i][2]) ;
				itemIndex.addElement(new Integer(i));
			}
		}
		//-- return index of table for the selected cobmo item --
		public int getSelectedItemIndex() {
			return ((Integer)itemIndex.elementAt(getSelectedIndex())).intValue();
		}
	}

	class ButtonListener implements ActionListener {
		public void actionPerformed(ActionEvent e) {
			InforBIO.frame.setCursor(Cursor.getPredefinedCursor(Cursor.WAIT_CURSOR)) ;
			String s = e.getActionCommand() ;
			if (s.equals("O K")) {			// "OK"
				SearchEntryPanel.schCorr = new int[schemaCnt][2] ;
//				System.out.println(" schema = "+schema.length) ;//DEBUG
//				System.out.println(" schCorr = "+SearchEntryPanel.schCorr.length) ;//DEBUG
				for (int i=0; i<schemaCnt; i++){
					if (addCb[i].isSelected()) {
						SearchEntryPanel.schCorr[i][0] = 1 ;
					} else {
						SearchEntryPanel.schCorr[i][0] = 0 ;
					}
					SearchEntryPanel.schCorr[i][1] = ((ItemComboBox)comboBox[i]).getSelectedIndex() +1;
//					System.out.println(" SCHCORR("+i+") = "+SearchEntryPanel.schCorr[i][0]+" : "+SearchEntryPanel.schCorr[i][1]) ;//DEBUG
				}
				SearchEntryPanel.cancelF = false ;
//				parentFrame.setEnabled(true);
				dispose();
			} 
			else if (s.equals("CANCEL")) {		// "CANCEL"
				SearchEntryPanel.cancelF = true ;
//				parentFrame.setEnabled(true);
				dispose();
			} 
			InforBIO.frame.setCursor(Cursor.getPredefinedCursor(Cursor.DEFAULT_CURSOR)) ;
		}
	}

	class CheckBoxListener implements ActionListener {
		public void actionPerformed(ActionEvent e) {
		}
	}

	class frameListener extends WindowAdapter {
		public void windowClosing(WindowEvent e) {
//			parentFrame.setEnabled(true);
			dispose();
		}
	}
}
