# Supplementary material for: G-InforBIO: integrated system for microbial genomics
Source: BMC Bioinformatics. 2006 Aug 4;7:368. doi: 10.1186/1471-2105-7-368 (PMC1552091; doi:10.1186/1471-2105-7-368)
Supplement: Additional File 1 — G-InforBIO_Src_V177. Zipped file of the source code of G-InforBIO system [file 1471-2105-7-368-S1.zip › src/JP/AC/nig/wdcm/client/DdbjDadDatabase2.java]

////////////////////////////////////////////////////////////////
//                                                            //
//   class name : DdbjDadDatabase2                            //
//                                                            //
//   history    : 02-00 2000.09.19 K.Takahashi (HSK)          //
//                03-00 2001.02.15 K.Koorikawa (HSK)          //
//                04-06 2002.01.30 K.Koorikawa (HSK)          //
//                05-00 2002.04.16 K.Koorikawa (HSK)          //
//                05-01 2002.05.21 K.Koorikawa (HSK)          //
//                06-00 2002.08.06 K.Koorikawa (HSK)          //
//                07-00 2002.09.09 K.Koorikawa (HSK)          //
//                07-01 2002.15.01 K.Koorikawa (HSK)          //
//                08-00 2003.03.24 K.Koorikawa (HSK)          //
//                10-00 2004.01.07 K.Koorikawa (HSK)          //
//                                                            //
////////////////////////////////////////////////////////////////
package JP.AC.nig.wdcm.client ;										//06-00

import java.awt.* ;
import java.net.* ;
import java.io.* ;
import java.text.* ;
import java.util.* ;

public class DdbjDadDatabase2 extends Object {						//06-00
	private Socket socket = null ;
//	private DataInputStream	 inputStream  = null ;
	private BufferedReader	 inputStream  = null ;					//05-00
	private DataOutputStream outputStream = null ;

	private static String[][] tableCategory ;						//03-00
	private static String[][] tableItem ;							//03-00
	private String[] itemName   = {"No.", "Protein ID", "Date", "Genus", //08-00
									"Species", "Strain", "DAD Accession", "Sequence",//06-00
									"Coding Sequence", "SeqLength", "Gene/Protein"} ; //08-00
	private String[] schemaName = {"No.", "prd", "dat", "org", 		//08-00
									"spe", "all", "acc", "seq", 	//07-01
									"seq", "sl", "des"} ;			//08-00

	private static Vector master_db = new Vector() ;
	private String keyword = null ;
	private final static DecimalFormat idFormat = new DecimalFormat("0000000") ;//10-00
	private static ObjectStore OS = ObjectStore.getInstance();		//07-00

	public DdbjDadDatabase2() {
	}

//  ---------------- Exec Query 2(multi keywords support) by GET --------------------
	public String execQuery2(int[] queryIdx, String[][] queryString) {//add 05-00
		String rtnMsg = "" ;										//06-00
		String cgiURL = "http://srs.ddbj.nig.ac.jp" ;				//07-00
		String cgiSTR = "/cgi-bin/wgetz?-e+" ;						//07-00
		String proxyHost = OS.ProxyHost ;							//07-00
		int    proxyPort = OS.ProxyPort ;							//07-00
		DDBJ_DB db = null ;
		master_db.removeAllElements() ;								//08-00

		int[] keyCnt = {0, 0, 0} ;
		for (int i=0; i<queryIdx.length; i++) {
			for (int j=0; j<queryString[i].length; j++) {
				if (queryString[i][j].equals("")) continue ;
				keyCnt[i]++ ;
//				System.out.println(" KEY = "+queryString[i][j]) ;//DEBUG
			}
		}
		boolean andF = false ;
		boolean orF = false ;
		String ss = cgiSTR ;
		for (int i=0; i<queryIdx.length; i++) {
			if (keyCnt[i] == 0) continue ;
			if (andF) ss += "&" ;
			ss += "(" ;
			for (int j=0; j<queryString[i].length; j++) {
				if (queryString[i][j].equals("")) continue ;
				if (orF) ss += "|" ;
				int pe = queryString[i][j].indexOf(" ") ;				//06-00
				if (pe >= 0) {											//06-00
					String str = "([{dad%20dadnew}-"+schemaName[queryIdx[i]]+":'"+queryString[i][j].substring(0,pe)+"*']" ;//07-01
					int ps = pe + 1 ;									//06-00
					pe = queryString[i][j].indexOf(" ",ps) ;			//06-00
					while (pe > 0) {									//06-00
						str += "&[{dad%20dadnew}-"+schemaName[queryIdx[i]]+":'*"+queryString[i][j].substring(ps,pe)+"*']" ;//06-00
						ps = pe + 1 ;									//06-00
						pe = queryString[i][j].indexOf(" ",ps) ;		//06-00
					}													//06-00
					str += "&[{dad%20dadnew}-"+schemaName[queryIdx[i]]+":'*"+queryString[i][j].substring(ps)+"*'])" ;//06-00
					ss += str ;											//06-00
				} else {												//06-00
					if (schemaName[queryIdx[i]].equals("spe")) {		//07-01
						ss += "[{dad%20dadnew}-org:'*"+queryString[i][j]+"*']" ;//07-01
					} else if (schemaName[queryIdx[i]].equals("dat")) {	//07-01
						ss += "[{dad%20dadnew}-"+schemaName[queryIdx[i]]+"%23"+queryString[i][j]+"]" ;//07-01
					} else if (schemaName[queryIdx[i]].equals("sl")) {	//07-01
						ss += "[{dad%20dadnew}-"+schemaName[queryIdx[i]]+"%23"+queryString[i][j]+"]" ;//07-01
					} else if (schemaName[queryIdx[i]].equals("seq")) {	//07-01
						ss += "[{dad%20dadnew}-"+schemaName[queryIdx[i]]+":'*"+queryString[i][j]+"*']" ;//07-01
					} else if (schemaName[queryIdx[i]].equals("des")) {	//07-01
						ss += "[{dad%20dadnew}-"+schemaName[queryIdx[i]]+":'*"+queryString[i][j]+"*']" ;//07-01
					} else {											//07-01
						ss += "[{dad%20dadnew}-"+schemaName[queryIdx[i]]+":'"+queryString[i][j]+"*']" ;//07-01
					}													//07-01
				}														//06-00
				orF = true ;
			}
			ss += ")" ;
			andF = true ;
			orF = false ;
		}
		ss += "\n" ;
		System.out.println(" CGI-2 = "+ss) ;//DEBUG

		URL urlObj = null ;												//07-00
		HttpURLConnection urlCon = null ;								//07-00
		cgiURL += ss ;													//07-00
		try {
			if (proxyHost.equals("")) {									//07-00
				urlObj = new URL(cgiURL);								//07-00
			} else {													//07-00
				urlObj = new URL("http", proxyHost, proxyPort, cgiURL);	//07-00
			}															//07-00
			urlCon = (HttpURLConnection)urlObj.openConnection();		//07-00
			urlCon.setRequestMethod("GET");								//07-00
			inputStream = new BufferedReader(new InputStreamReader(urlCon.getInputStream()));//07-00

//			master_db = new Vector() ;
			String line = null ;
			String ope = "" ;											//06-00
//			System.out.println(" OutPut Stream Compreted") ;//DEBUG
			while ((line=inputStream.readLine()) != null) {
//				System.out.println(" LINE = "+line) ;//DEBUG
				if (line.indexOf("LOCUS ") >= 0) {
					if (master_db.size() >= 500) {					//06-00
						rtnMsg = "Warning : the number of search limit over. Search canceld." ;//06-00
						break ;										//06-00
					}												//06-00

					ope = "LOCUS" ;									//06-00
					db = new DDBJ_DB() ;
					int p = line.indexOf("LOCUS ") ;
					db.locus = line.substring(p+12,p+22).trim() ;	//08-00
					p = line.indexOf(" aa ") ;						//07-01
					db.seqlng = line.substring(p-7,p).trim() ;		//07-01
					p = line.lastIndexOf(" ") ;						//07-01
					db.date = line.substring(p+1).trim() ;			//07-01
					master_db.addElement(db) ;
//					System.out.println(" New DDBJ_DB Size = "+master_db.size()) ;//DEBUG
				}
				else if (line.startsWith("ACCESSION ")) {
					ope = "ACCESSION" ;								//06-00
					db.accession = line.substring(12).trim() ;
				}
				else if (line.startsWith("PROTEIN_ID ")) {			//06-00
					ope = "PROTEIN_ID" ;							//06-00
					db.proteinid = line.substring(12).trim() ;		//06-00
				}
				else if (line.startsWith("DEFINITION ")) {
					ope = "DEFINITION" ;							//06-00
					db.definition = line.substring(12).trim() ;		//06-00
				}
				else if (line.startsWith("  ORGANISM")) {
					ope = "ORGANISM" ;								//06-00
					int s = line.indexOf(">") + 1 ;					//06-00
					int e = line.indexOf("<",s) ;					//06-00
					String name = "" ;								//06-00
					if (s > 0 && e > 0) {							//06-00
						name = line.substring(s, e) ;				//06-00
					} else {										//06-00
						name = line.substring(12) ;					//06-00
					}												//06-00
					int p = name.indexOf(" ") ;
					if (p > 0) {									//06-00
						db.genus = name.substring(0,p) ;
						db.species = name.substring(p+1) ;
					} else {										//06-00
						db.genus = name ;							//06-00
						db.species = "" ;							//06-00
					}												//06-00
				}
				else if (line.startsWith("FEATURES ")) {
					ope = "FEATURES" ;								//06-00
				}
				else if (line.startsWith("ORIGIN")) {
					ope = "ORIGIN" ;								//06-00
					line = inputStream.readLine() ;
					String wseq = "" ;								//06-00
					while (line.startsWith("//") == false) {		//06-00
						wseq += line.substring(10).trim() ;			//06-00
						line = inputStream.readLine() ;
					}
					int s=0, n=0 ;
					db.sequence = "" ;								//06-00
					while ((n=wseq.indexOf(" ", s)) >= 0) {			//06-00
						db.sequence += wseq.substring(s, n) ;		//06-00
						s = n + 1 ;
					}
					if (s <= wseq.length()) db.sequence += wseq.substring(s) ;//06-00
				}
				else if (line.startsWith("    ") || line.startsWith("<A H")) {//06-00
					if (ope.equals("DEFINITION")) {					//06-00
						db.definition += line.substring(12).trim() ;//06-00
					}												//06-00
					else if (ope.equals("FEATURES")) {				//06-00
						int p = line.indexOf("/strain") ;			//06-00
						if (p > 0 ) {								//06-00
							db.strain = line.substring(p+9, line.length()-1) ;//06-00
						}											//06-00
					}												//06-00
				}													//06-00
				else {												//06-00
					ope = line ;									//06-00
				}													//06-00
			}
		} catch (IOException e) {
			System.out.println(" CGI Call or Return Error ! ") ;//DEBUG
			System.err.println(e) ;
			rtnMsg = "ERROR : DDBJ-DAD SERVER NOT CONNECT." ;		//06-00
		}
		try {
			inputStream.close() ;
			urlCon.disconnect();									//07-00
		} catch (Exception e) {
			System.out.println(e) ;
		}
		System.out.println(" SEARCH DB Size = "+master_db.size()) ;//DEBUG
		return rtnMsg ;												//06-00
	}

	//  -------- UNUSABLE MOJI CHANGE --------
	private String ngMojiChg(String str) {							//add 06-00
		String ss = "" ;
//		char[] NgMoji = {',',';','!','&','<','>','"','\\','^','|'} ;
		char[] OkMoji = {' ','-','_','.','/','+','#','@','*','%','?','$','=',':','\'','(',')','[',']','{','}'} ;
		boolean ckF = false ;
		for (int j=0; j<str.length(); j++) {
			char c = str.charAt(j) ;
			ckF = false ;
			if ((c>='a' && c<='z') || (c>='A' && c<='Z') || (c>='0' && c<='9')) ckF = true ;//Numeric check
			else {
				for (int k=0; k<OkMoji.length; k++) {
					if (c == OkMoji[k]) {
						ckF = true ;
						break ;
					}
				}
			}
			if (ckF) 
				 ss += String.valueOf(c) ;
			else ss += " " ;
		}
		return ss ;
	}

	public String getServerName() {
		return "DDBJ-DAD" ;											//06-00
	}
	private int getSize() {
		if (master_db!=null)
			 return master_db.size() ;
		else return 0 ;
	}
	private String getRid(int n) {									//06-00
		if (getSize()!=0 && getSize()>n && master_db!=null)
			if	(((DDBJ_DB)master_db.elementAt(n)).locus != null)	//08-00
				return ((DDBJ_DB)master_db.elementAt(n)).locus ;	//08-00
		return "" ;
	}
	private String getDate(int n) {									//05-00
		if (getSize()!=0 && getSize()>n && master_db!=null)
			if (((DDBJ_DB)master_db.elementAt(n)).date != null)
				return ((DDBJ_DB)master_db.elementAt(n)).date ;
		return "" ;
	}
	private String getDefinition(int n) {							//05-00
		if (getSize()!=0 && getSize()>n && master_db!=null)
			if (((DDBJ_DB)master_db.elementAt(n)).definition != null)
				return ngMojiChg(((DDBJ_DB)master_db.elementAt(n)).definition) ;//06-00
		return "" ;
	}
	private String getGenus(int n) {								//05-00
		if (getSize()!=0 && getSize()>n && master_db!=null)
			if (((DDBJ_DB)master_db.elementAt(n)).genus != null)
				return ((DDBJ_DB)master_db.elementAt(n)).genus ;
		return "" ;
	}
	private String getSpecies(int n) {								//05-00
		if (getSize()!=0 && getSize()>n && master_db!=null)
			if (((DDBJ_DB)master_db.elementAt(n)).species != null)
				return ((DDBJ_DB)master_db.elementAt(n)).species ;
		return "" ;
	}
	private String getStrain(int n) {								//05-00
		if (getSize()!=0 && getSize()>n && master_db!=null)
			if (((DDBJ_DB)master_db.elementAt(n)).strain != null)
				return ngMojiChg(((DDBJ_DB)master_db.elementAt(n)).strain) ;//06-00
		return "" ;
	}
	private String getSeqlng(int n) {								//05-00
		if (getSize()!=0 && getSize()>n && master_db!=null)
			if (((DDBJ_DB)master_db.elementAt(n)).seqlng != null)
				return ((DDBJ_DB)master_db.elementAt(n)).seqlng ;
		return "" ;
	}
	private String getSequence(int n) {
		if (getSize()!=0 && getSize()>n && master_db!=null)
			if (((DDBJ_DB)master_db.elementAt(n)).sequence != null)
				return ((DDBJ_DB)master_db.elementAt(n)).sequence ;
		return "" ;
	}
	private String getAccession(int n) {
		if (getSize()!=0 && getSize()>n && master_db!=null)
			if	(((DDBJ_DB)master_db.elementAt(n)).accession != null)
				return ((DDBJ_DB)master_db.elementAt(n)).accession ;
		return "" ;
	}
	private String getProteinid(int n) {								//06-00
		if (getSize()!=0 && getSize()>n && master_db!=null)
			if	(((DDBJ_DB)master_db.elementAt(n)).proteinid != null)
				return ((DDBJ_DB)master_db.elementAt(n)).proteinid ;
		return "" ;
	}
	private String getCodseq(int n) {									//06-00
		String cseq = "" ;
		String cgiURL = "http://getentry.ddbj.nig.ac.jp" ;				//07-00
		String cgiSTR = "/cgi-bin/get_entry2.pl?database=fasta_cds_pid&query=" ;//07-00
		String proxyHost = OS.ProxyHost ;								//07-00
		int    proxyPort = OS.ProxyPort ;								//07-00
		if (getSize()!=0 && getSize()>n && master_db!=null) {
			if	(((DDBJ_DB)master_db.elementAt(n)).proteinid != null) {
				String pid = ((DDBJ_DB)master_db.elementAt(n)).proteinid ;
				String ss = cgiSTR + pid + "\n" ;
				URL urlObj = null ;										//07-00
				HttpURLConnection urlCon = null ;						//07-00
				cgiURL += ss ;											//07-00
				try {
					if (proxyHost.equals("")) {							//07-00
						urlObj = new URL(cgiURL);						//07-00
					} else {											//07-00
						urlObj = new URL("http", proxyHost, proxyPort, cgiURL);//07-00
					}													//07-00
					urlCon = (HttpURLConnection)urlObj.openConnection();//07-00
					urlCon.setRequestMethod("GET");						//07-00
					inputStream = new BufferedReader(new InputStreamReader(urlCon.getInputStream()));//07-00
					
					boolean addF = false ;
					String line = inputStream.readLine() ;
					while ((line=inputStream.readLine()) != null) {
		//				System.out.println(" LINE = "+line) ;//DEBUG
						if (line.startsWith("&gt;")) {
							line = inputStream.readLine() ;
							addF = true ;
						}
						else if (line.startsWith("//")) break ;
						if (addF) cseq += line.trim() ;
					}
				} catch (IOException e) {
					System.out.println(" CGI Call or Return Error ! ") ;//DEBUG
					System.err.println(e) ;
//					rtnMsg = "ERROR : DDBJ-CDS SERVER NOT CONNECT." ;
				}
				try {
					inputStream.close() ;
					urlCon.disconnect();								//07-00
				} catch (Exception e) {
					System.out.println(e) ;
				}
			}
		}
		return cseq ;
	}
	public String[] getSchemaName() {
		return itemName ;											//05-00
	}
	public String[][] getQueryData() {
//		System.out.println(" DB Size1 = "+getSize()) ;//DEBUG
		String[][] query = new String[getSize()][getSchemaName().length] ;
		for (int i=0; i<getSize(); i++) {
			query[i][0] = idFormat.format(i+1) ;									//03-00
//			query[i][1] = getRid(i) ;			//"Fixed"   : Item[0] : "String"	//06-00
			query[i][1] = getProteinid(i) ;		//"Fixed"   : Item[7] : "String"	//08-00
			query[i][2] = getDate(i) ;			//"Fixed"   : Item[1] : "String"	//05-00
			query[i][3] = getGenus(i) ;			//"Fixed"   : Item[2] : "String"	//05-00
			query[i][4] = getSpecies(i) ;		//"Fixed"   : Item[3] : "String"	//05-00
			query[i][5] = getStrain(i) ;		//"Fixed"   : Item[4] : "String"	//05-00
			query[i][6] = getAccession(i) ;		//"Sequence": Item[5] : "String"	//06-00
			query[i][7] = getSequence(i) ;		//"Sequence": Item[6] : "Molecule"	//05-00
			query[i][8] = getCodseq(i) ;		//"Sequence": Item[8] : "Molecule"	//08-00
			query[i][9] = getSeqlng(i) ;		//"Misc"    : Item[9] : "String"	//08-00
			query[i][10] = getDefinition(i) ;	//"Misc"    : Item[10]: "String"	//08-00
		}
		return query ;
	}
	public String[][] getItemData() {			//add method 03-00
		tableItem = new String[itemName.length-1][4] ;				//05-01
		
		for(int i=1; i<itemName.length; i++) {						//05-00
			tableItem[i-1][0] = idFormat.format(i) ;
			tableItem[i-1][1] = "Fixed" ;
			tableItem[i-1][2] = itemName[i] ;						//05-00
			tableItem[i-1][3] = "String" ;
		}
		tableItem[5][1] = "Sequence" ;								//06-00
		tableItem[6][1] = "Sequence" ;								//06-00
		tableItem[6][3] = "Molecule" ;								//06-00
		tableItem[7][1] = "Sequence" ;								//06-00
		tableItem[7][3] = "Molecule" ;								//08-00
		tableItem[8][1] = "Misc" ;									//08-00
		tableItem[9][1] = "Misc" ;									//08-00
		
		return tableItem ;
	}
	public String[][] getCategoryData() {		//add method 03-00
		tableCategory = new String[3][3] ;							//06-00
		
		tableCategory[0][0] = idFormat.format(1) ;
		tableCategory[0][1] = "Fixed" ;
		tableCategory[0][2] = idFormat.format(5) ;	//Fixd Cnt = 5    06-00
		
		tableCategory[1][0] = idFormat.format(2) ;
		tableCategory[1][1] = "Sequence" ;
		tableCategory[1][2] = idFormat.format(4) ;	//Seq Cnt = 4     06-00
		
		tableCategory[2][0] = idFormat.format(3) ;					//06-00
		tableCategory[2][1] = "Misc" ;								//06-00
		tableCategory[2][2] = idFormat.format(2) ;	//Misc Cnt = 2    06-00
		
		return tableCategory ;
	}

	class DDBJ_DB {
		public String locus = null ;								//08-00
		public String proteinid = null ;							//06-00
		public String date = null ;									//05-00
		public String genus = null ;								//05-00
		public String species = null ;								//05-00
		public String strain = null ;								//05-00
		public String accession = null ;
		public String sequence = "" ;
		public String codseq = "" ;									//06-00
		public String seqlng = null ;								//05-00
		public String definition = null ;							//05-00
	}

}
