# Supplementary material for: G-InforBIO: integrated system for microbial genomics
Source: BMC Bioinformatics. 2006 Aug 4;7:368. doi: 10.1186/1471-2105-7-368 (PMC1552091; doi:10.1186/1471-2105-7-368)
Supplement: Additional File 1 — G-InforBIO_Src_V177. Zipped file of the source code of G-InforBIO system [file 1471-2105-7-368-S1.zip › src/JP/AC/nig/wdcm/client/DelimStringTokenizer.java]

////////////////////////////////////////////////////////////////
//                                                            //
//   class name : DelimStringTokenizer                        //
//                                                            //
//   history    : 12-00 2005.10.28 K.Koorikawa (HSK)          //
//                                                            //
////////////////////////////////////////////////////////////////
package JP.AC.nig.wdcm.client ;

import java.awt.* ;
import java.io.* ;
import java.util.* ;
import java.text.* ;
import javax.swing.* ;
import javax.swing.event.* ;

//  ------------------------------------------
//  ------- Delim String Tokenizer -----------
//  -------  null data(A,B,,C) support -------
//  ------------------------------------------
public class DelimStringTokenizer extends StringTokenizer {
	private String previousStr = "" ;
	private String delimStr = "" ;
	private String line = "" ;

	public DelimStringTokenizer(String str, String delim) {
		super(str, delim, true) ;
		delimStr = delim;
		line = str;
	}

	public int countTokens() {
		int cnt = 0 ;
		int p = line.indexOf(delimStr) ;
		while (p >= 0) {
			cnt++;
			p = line.indexOf(delimStr, p+1) ;
		}
		cnt++;
//		System.out.println(" CountTokens2 : cnt="+cnt);
		return cnt ;
	}

	public String nextToken() {
		String rtnStr = "";
		if (hasMoreTokens()) {
			String tokenStr = super.nextToken();
			if (tokenStr.equals(delimStr)) {		//Now is Delimita
				if (previousStr.equals("")) {		//Befor is SP.(First only)
					previousStr = delimStr;
					rtnStr = "" ;
				} else if (previousStr.equals(delimStr)) {	//Befor is Delimita
					rtnStr = "" ;
				} else {							//Befor is Data
					if (hasMoreTokens()) {
						rtnStr = super.nextToken();		//Next Data Get
						previousStr = rtnStr ;
						if (rtnStr.equals(delimStr)) rtnStr = "" ;
					} else {
						rtnStr = "" ;					//Last is Null
					}
				}
			} else {							//Now is Data
				rtnStr = tokenStr;
				if (hasMoreTokens()) {
					previousStr = super.nextToken();
				} else {
					previousStr = rtnStr ;
				}
			}
		}
		return rtnStr;
	}
}
