# Supplementary material for: G-InforBIO: integrated system for microbial genomics
Source: BMC Bioinformatics. 2006 Aug 4;7:368. doi: 10.1186/1471-2105-7-368 (PMC1552091; doi:10.1186/1471-2105-7-368)
Supplement: Additional File 1 — G-InforBIO_Src_V177. Zipped file of the source code of G-InforBIO system [file 1471-2105-7-368-S1.zip › src/JP/AC/nig/wdcm/client/DictionaryEdit.java]

////////////////////////////////////////////////////////////////
//                                                            //
//   class name : DictionaryEdit                              //
//                                                            //
//   history    : 08-00 2003.03.31 K.Koorikawa (HSK)          //
//                                                            //
////////////////////////////////////////////////////////////////
package JP.AC.nig.wdcm.client ;

import java.awt.* ;
import java.awt.event.* ;
import java.io.* ;
import java.lang.Object ;
import java.text.* ;
import java.util.* ;
import javax.swing.* ;
import javax.swing.table.* ;
import javax.swing.text.* ;
import JP.AC.nig.wdcm.client.* ;
import JP.AC.nig.wdcm.analysis.* ;

class  DictionaryEdit {
	private JFrame parentFrame ;
	private static int wsize = 400, hsize = 600;
	public static  JFrame frame ;
	private static JPanel borderPanel ;
	private static JPanel groundPanel ;
	private static JPanel idPanel ;
	private static JScrollPane scrollPanel;
	private static JPanel buttonPanel ; 

	private static String[] buttonString = {"SAVE", "EXIT"} ;
	private static JButton[] button = new JButton[buttonString.length] ;
	private ButtonListener  buttonListener = new ButtonListener() ;
	private JTextArea noteArea = null ;
	private int ino = 0 ;
	private String fname = "" ;
	private String note = "" ;

	private Color bk0 = appCom.back ;
	private Color bk1 = Color.white ;
	private Color bk2 = appCom.lightYellow ;
	private Color bk3 = appCom.waterBlue ;
	private ObjectStore OS = ObjectStore.getInstance() ;

	public DictionaryEdit(int no){
		parentFrame = InforBIO.frame;
		frame = new JFrame("Edit Dictionary File") ;
//		System.out.println("- DictionaryEdit() -") ;//DEBUG
		ino = no ;
		fname = OptionDictionary.file[ino].getText().trim() ;
		File theFile = new File(fname);
		if (theFile.canRead() == false) {
			note = "" ;
			noteArea = new JTextArea(note) ;
		} else {
			note = appCom.LoadFile(fname) ;
			noteArea = new JTextArea(note) ;
		}

//		borderPanel = new JPanel(new BorderLayout());
//		borderPanel.setBorder(appCom.Empty5555_Lowered);
		groundPanel = new JPanel(new BorderLayout());
		groundPanel.setBorder(appCom.Empty5555);

		//------- set noteArea --------
//		noteArea.setEditable(false) ;
		noteArea.setFont(appCom.fixedFont) ;
		scrollPanel = new JScrollPane(noteArea) ;
		groundPanel.add(scrollPanel, "Center") ;

		buttonPanel = new JPanel(new GridLayout(1, buttonString.length));
		buttonPanel.setBorder(appCom.Empty3333) ;
		for (int i=0; i<buttonString.length; i++) {
			button[i] = appCom.CreateControlButton(buttonString[i]) ;
			button[i].setActionCommand(buttonString[i]) ;
//			button[i].setToolTipText(buttonString[i]) ;
			button[i].addActionListener(buttonListener) ;
			buttonPanel.add(button[i]) ;
		}
//		button[0].setBackground(appCom.lightYellow) ;
		groundPanel.add(buttonPanel, "South");
//		borderPanel.add(groundPanel, "Center");

		frame.getContentPane().setLayout(new BorderLayout()) ;
//		frame.getContentPane().add(borderPanel, BorderLayout.CENTER) ;
		frame.getContentPane().add(groundPanel, BorderLayout.CENTER) ;
		frame.setIconImage(Toolkit.getDefaultToolkit().getImage("InforBIO.jpg"));
		frame.addWindowListener(new frameListener());

//		Dimension screenSize = Toolkit.getDefaultToolkit().getScreenSize() ;
//		frame.setLocation(screenSize.width/2-wsize/2+200, screenSize.height/2-hsize/2) ;
		Point p = InforBIO.frame.getLocationOnScreen();		//13-00
		frame.setLocation(p.x+400, p.y);					//13-00
		frame.setSize(wsize, hsize);
		JScrollBar jb = scrollPanel.getVerticalScrollBar() ;
		jb.setValue(0) ;
		frame.show() ;
	}

	class ButtonListener implements ActionListener {
		public void actionPerformed(ActionEvent ae) {
			String cmd = ae.getActionCommand() ;
			if (cmd.equals("SAVE")) {
				InforBIO.frame.setCursor(Cursor.getPredefinedCursor(Cursor.WAIT_CURSOR)) ;
				//------- Sort Dictionary --------
				note = noteArea.getText() ;
				int row = noteArea.getLineCount() ;
//				System.out.println(" Row = "+noteArea.getRows()+", Line = "+noteArea.getLineCount()) ;//DEBUG
				String[] stbl = new String[row] ;
				int n = 0 ;
				int s = 0 ;
				int p = note.indexOf("\n") ;
				while (p > 0) {
					String line = note.substring(s, p).trim() ;
					if (line.length() > 0) {
						stbl[n] = line ;
	//					System.out.println(" line ="+line+"--") ;//DEBUG
						n++ ;
					}
					s = p+1 ;
					p = note.indexOf("\n", s) ;
				}
				if (s < note.length()) {
					String line = note.substring(s).trim() ;
					if (line.length() > 0) {
						stbl[n] = line ;
						n++ ;
					}
				}
				row = n ;
//				System.out.println(" row = "+row) ;//DEBUG
				appCom.QuickSort(stbl, 0, row-1) ;
				note = "" ;
				for (int m=0; m<row; m++) {
					note = note + stbl[m] + OS.linSepa ;
				}
				//------- Export file name check --------
				if (fname.length() == 0) {
					String inam = (OptionDictionary.item[ino].getText()).trim() ;
//					if (inam.length() == 0) {
						String titl = "Dictionary name input" ;
						String msg = "Please enter dictionary file name." ;
						fname = appCom.InputDialog(frame, titl, msg, null);
//					} else {
//						fname = inam + ".ini" ;
//					}
				}
				if (fname.length() > 0) {
					if (OS.OSName.startsWith("Mac") || OS.OSName.equals("UNIX")) {
						if(fileNameCK(fname) == false) return ;
					}
					if (fname.endsWith(".ini") == false) {
						int q = fname.lastIndexOf(".") ;
						if (q > 0) {
							fname = fname.substring(0,q) + ".ini" ;
						} else {
							fname = fname + ".ini" ;
						}
					}
					OptionDictionary.file[ino].setText(fname) ;

					File theFile = new File(fname);
					if (theFile.canRead()) {				// Overwrite
						if (theFile.canWrite() == false) {	// Check write protect
							StatusPanel.status.setBackground(Color.yellow) ;
							StatusPanel.status.setFont(appCom.boldFontLL) ;
							StatusPanel.status.setText(" Export failed !! ") ;
							InforBIO.frame.setCursor(Cursor.getPredefinedCursor(Cursor.DEFAULT_CURSOR)) ;
							return ;
						}
					}
					//------- Export File --------
					appCom.SaveFile(fname, note) ;
					StatusPanel.status.setText(" Save complete !") ;
					parentFrame.setEnabled(true);
					frame.dispose();
				}
				InforBIO.frame.setCursor(Cursor.getPredefinedCursor(Cursor.DEFAULT_CURSOR)) ;
			}
			else if (cmd.equals("EXIT")) {
//				StatusPanel.status.setText(" Analyze Cluster Note Canceld !") ;
				parentFrame.setEnabled(true);
				frame.dispose();
			} 
		}
	}

	private boolean fileNameCK(String fnam) {
		boolean rtn = true ;
		int col = 1 ;
		if (fnam.length() == 0) {
			rtn = false ;
		} else {
			if (Character.isLetter(fnam.charAt(0))) {
				for (int k=1; k<fnam.length(); k++) {
					if (fnam.charAt(k) == '.') break ;
					if (Character.isLetterOrDigit(fnam.charAt(k)) == false) {
						if (fnam.charAt(k) == '-' || fnam.charAt(k) == '_') continue ;
						rtn = false ;
						col = k+1 ;
						break ;
					}
				}
			} else {
				rtn = false ;
			}
		}
		if (rtn == false) {
			appCom.MessageDialog(" File name error !  (Col. "+col+")", 0);
		}
		InforBIO.frame.setCursor(Cursor.getPredefinedCursor(Cursor.DEFAULT_CURSOR)) ;
		return rtn ;
	}

	class frameListener extends WindowAdapter {
		public void windowClosing(WindowEvent e) {
			parentFrame.setEnabled(true);
			frame.dispose();
		}
	}
}
