# Supplementary material for: G-InforBIO: integrated system for microbial genomics
Source: BMC Bioinformatics. 2006 Aug 4;7:368. doi: 10.1186/1471-2105-7-368 (PMC1552091; doi:10.1186/1471-2105-7-368)
Supplement: Additional File 1 — G-InforBIO_Src_V177. Zipped file of the source code of G-InforBIO system [file 1471-2105-7-368-S1.zip › src/JP/AC/nig/wdcm/client/ExecutePanel.java]

////////////////////////////////////////////////////////////////
//                                                            //
//   class name : ExecutePanel                                //
//                                                            //
//   history    : 11-00 2004.11.19 K.Takahashi (HSK)          //
//                                                            //
////////////////////////////////////////////////////////////////
package JP.AC.nig.wdcm.client ;

import java.awt.* ;
import java.awt.event.* ;
import java.io.* ;
import java.lang.Object ;
import java.text.* ;
import java.util.* ;
import javax.swing.* ;
import javax.swing.table.* ;
import JP.AC.nig.wdcm.client.* ;

public class ExecutePanel {
	public static  JFrame frame;
	private static JPanel groundPanel;
	private static JLabel label;
	private static String title = "Executing" ;
	private static String name  = "./execute.gif";
	private static int x = 0;
	private static int y = 0;

	public ExecutePanel() {
//		groundPanel = new JPanel(new BorderLayout());
//		groundPanel.setBorder(appCom.Empty5555_Lowered);
		ImageIcon icon = new ImageIcon(name, "Image");
		label = new JLabel(icon);

/*		label = new JLabel("    Now Executing !!    ", JLabel.CENTER) ;
		label.setOpaque(true) ;
		label.setFont(appCom.boldFontLL) ;
		label.setBackground(Color.white) ;
		label.setForeground(Color.blue) ;
*/
//		groundPanel.add(label,BorderLayout.CENTER);
		frame = new JFrame(title);
		frame.addWindowListener(new frameListener());
		frame.getContentPane().setLayout(new BorderLayout());
		frame.setIconImage(Toolkit.getDefaultToolkit().getImage("InforBIO.jpg"));
//		frame.getContentPane().add(groundPanel, BorderLayout.CENTER);
		frame.getContentPane().add(label, BorderLayout.CENTER);

//		Dimension screenSize = Toolkit.getDefaultToolkit().getScreenSize() ;
//		frame.setLocation(screenSize.width/2-wsize/2+200, screenSize.height/2-hsize/2) ;
		Point p = InforBIO.frame.getLocationOnScreen();		//13-00
		frame.setLocation(p.x+250, p.y+288);					//13-00
		frame.pack();
	}
	public void View() {
		frame.setVisible(true);
//		frame.show();
		InforBIO.frame.setEnabled(false);
		frame.setCursor(Cursor.getPredefinedCursor(Cursor.WAIT_CURSOR));

/*		Thread TRD = new Thread() {
			public void run() {
				try {Thread.sleep(1000);//Sleep 1 Sec
				} catch (InterruptedException e) {}
			}
		};
		TRD.start();*/
	}
	public void Dispose() {
		InforBIO.frame.setEnabled(true);
//		frame.dispose();
		frame.setVisible(false);
	}
	class frameListener extends WindowAdapter {
		public void windowClosing(WindowEvent e) {
			InforBIO.frame.setEnabled(true);
//			frame.dispose();
			frame.setVisible(false);
		}
	}
}
