# Supplementary material for: G-InforBIO: integrated system for microbial genomics
Source: BMC Bioinformatics. 2006 Aug 4;7:368. doi: 10.1186/1471-2105-7-368 (PMC1552091; doi:10.1186/1471-2105-7-368)
Supplement: Additional File 1 — G-InforBIO_Src_V177. Zipped file of the source code of G-InforBIO system [file 1471-2105-7-368-S1.zip › src/JP/AC/nig/wdcm/client/ExportFastaFile.java]

////////////////////////////////////////////////////////////////
//                                                            //
//   class name : ExportFastaFile                             //
//                                                            //
//   history    : 12-00 2005.05.23 K.Koorikawa (HSK)          //
//                                                            //
////////////////////////////////////////////////////////////////
package JP.AC.nig.wdcm.client ;

import java.io.* ;
import java.awt.* ;
import java.awt.event.* ;
import java.lang.* ;
import java.util.* ;
import java.text.* ;
import javax.swing.* ;
import javax.swing.table.* ;

public class ExportFastaFile {
	private boolean proteinF = false ;
	private boolean rtnF = false ;
	private StringBuffer FstStr ;
	private static FileDialog fd_Fst ;
	private JDialog selDialog;
	private ObjectStore OS = ObjectStore.getInstance() ;

	public ExportFastaFile() {
		//------- Export Fasta File --------
		System.out.println(new Date() + " - Export fasta file start") ;//DEBUG
		if (OS.tableViewEntry == null) {
			appCom.StatusMessage(" Entry data not found !", 2);
			return ;
		}
		if (OS.SEQUCOL == 0) {
			appCom.StatusMessage(" Sequence item not found !", 2);
			return ;
		}

		FstStr = new StringBuffer();
		if (SelectSeq()) {		// DNA or Protein select Dialog 
			String outFil = fastaFileOut();
			if (outFil.equals("")) return;

			InforBIO.frame.setCursor(Cursor.getPredefinedCursor(Cursor.WAIT_CURSOR)) ;
			if (proteinF) {
				rtnF = getSearchProtein();
			} else {
				rtnF = getSearchData();
			}
			if (rtnF) {
				appCom.SaveFile(outFil, FstStr.toString());
				appCom.StatusMessage(" Export fasta file complete !", 0);
			} else {
				appCom.StatusMessage(" Sequence data not found !", 2);
			}
		}
		InforBIO.frame.setCursor(Cursor.getPredefinedCursor(Cursor.DEFAULT_CURSOR)) ;
	}

//  ------------------------------------------
//  --------- Select Sequence Dialog ---------	12-00 add all
//  ------------------------------------------
	private boolean SelectSeq() {
		proteinF = false ;
		JRadioButton[] selButton = new JRadioButton[2] ;
		ButtonGroup bg = new ButtonGroup() ;
		SelListener selListener = new SelListener() ;
		selButton[0] = new JRadioButton(" DNA ", true) ;
		selButton[0].addActionListener(selListener);
		bg.add(selButton[0]);
		selButton[1] = new JRadioButton(" Protein ") ;
		selButton[1].addActionListener(selListener);
		bg.add(selButton[1]);

		Object[] options = { "OK", "CANCEL" };
		int rtn  = JOptionPane.showOptionDialog(InforBIO.frame, (Object[])selButton
												,"Select Seqence"
												,JOptionPane.DEFAULT_OPTION
												,JOptionPane.QUESTION_MESSAGE
												,null, options, options[0]);
		if (rtn != JOptionPane.OK_OPTION) return false ;
		return true ;
	}
	//----- SelListener class -----
	class SelListener implements ActionListener {
		public void actionPerformed(ActionEvent e) {
			if (e.getActionCommand().equals("OK")) {
				selDialog.dispose();
			} else if (e.getActionCommand().equals(" DNA ")) {
				proteinF = false ;
			} else if (e.getActionCommand().equals(" Protein ")) {
				proteinF = true ;
			}
		}
	}

//  ---- DNA-SEQ GET FROM SEARCH DATA -----
	private boolean getSearchData() {
		boolean find = false ;
		String seq = "" ;
		String name = "" ;
		int[] selected = OS.tableViewEntry.getSelectedRows() ;
		if (OS.selectF.equals("Column")) selected = new int[0];

		String ffname = "" ;
		String wseq = "" ;
		StringBuffer buff = null;
		int rowMax = OS.tableViewEntry.getRowCount() ;
		for (int row=0; row<rowMax; row++) {//View table index
			if (((String)OS.tableViewEntry.getValueAt(row,OS.FEATCOL)).equals("source")) continue;
			if (selected.length > 0) {
				boolean addF = false ;
				for (int j=0; j<selected.length; j++) {
					if (selected[j] == row) {
						addF = true ;
						break ;
					}
				}
				if (addF == false) continue ;
			}

			String wffname = ((String)OS.tableViewEntry.getValueAt(row,OS.SEQUCOL)).trim();
			if ((wffname == null) || (wffname.equals(""))) continue;

			if (selected.length == 0) {
				if ((row > 0) &&
					(((String)OS.tableViewEntry.getValueAt(row,OS.ACCECOL)).equals((String)OS.tableViewEntry.getValueAt(row-1,OS.ACCECOL))) &&
					(((String)OS.tableViewEntry.getValueAt(row,OS.FEATCOL)).equals((String)OS.tableViewEntry.getValueAt(row-1,OS.FEATCOL))) &&
					(((String)OS.tableViewEntry.getValueAt(row,OS.LOCACOL)).equals((String)OS.tableViewEntry.getValueAt(row-1,OS.LOCACOL)))) continue;
			} else {
				if ((row > selected[0]) &&
					(((String)OS.tableViewEntry.getValueAt(row,OS.ACCECOL)).equals((String)OS.tableViewEntry.getValueAt(row-1,OS.ACCECOL))) &&
					(((String)OS.tableViewEntry.getValueAt(row,OS.FEATCOL)).equals((String)OS.tableViewEntry.getValueAt(row-1,OS.FEATCOL))) &&
					(((String)OS.tableViewEntry.getValueAt(row,OS.LOCACOL)).equals((String)OS.tableViewEntry.getValueAt(row-1,OS.LOCACOL)))) continue;
			}
			if (((String)OS.tableViewEntry.getValueAt(row,OS.FEATCOL)).equals("gene")) {
				boolean skipF = false ;
				if (selected.length == 0) {
					for (int j=0; j<rowMax; j++) {
						if ((((String)OS.tableViewEntry.getValueAt(j,OS.FEATCOL)).equals("CDS")) &&
							(((String)OS.tableViewEntry.getValueAt(row,OS.LOCACOL)).equals((String)OS.tableViewEntry.getValueAt(j,OS.LOCACOL))) &&
							(((String)OS.tableViewEntry.getValueAt(row,OS.ACCECOL)).equals((String)OS.tableViewEntry.getValueAt(j,OS.ACCECOL)))) {
							skipF = true ;
							break;
						}
					}
				} else {
					for (int j=0; j<selected.length; j++) {
						if ((((String)OS.tableViewEntry.getValueAt(selected[j],OS.FEATCOL)).equals("CDS")) &&
							(((String)OS.tableViewEntry.getValueAt(row,OS.LOCACOL)).equals((String)OS.tableViewEntry.getValueAt(selected[j],OS.LOCACOL))) &&
							(((String)OS.tableViewEntry.getValueAt(row,OS.ACCECOL)).equals((String)OS.tableViewEntry.getValueAt(selected[j],OS.ACCECOL)))) {
							skipF = true ;
							break;
						}
					}
				}
				if (skipF) continue ;
			}

			int rno = Integer.valueOf((String)OS.tableViewEntry.getValueAt(row,0)).intValue() - 1 ;//07-02
			String loc = OS.tableEntry[rno][OS.LOCACOL] ;			//10-00
			if (loc.indexOf("..") < 0)  continue ;					//10-00

			//----- FlatFile get ----- add all 10-00
			if (wffname.equals(ffname) == false) {
				ffname = wffname ;
				String iffname = "";
				String accs = ((String)OS.tableViewEntry.getValueAt(row,OS.ACCECOL)).trim();//13-00
				for (int i=0; i<OS.genomeNam.size(); i++) {			//13-00 add
		//			Vector genomeNam = String[4] = Accession, Organism, FFname, FF-Path
					String[] wgenom = (String[])OS.genomeNam.elementAt(i);
		//			System.out.println(" GenomeNam : "+wgenom[0]+", "+wgenom[1]+", "+wgenom[2]+", "+wgenom[3]);//DEBUG
					if (wgenom[0].equals(accs)) {
						iffname = wgenom[3] + wffname;
						break;
					}
				}
//				System.out.println(" RNO = "+rno+" ,FFname = "+wffname);// DEBUG
				buff = new StringBuffer();
				FileReader freader = null ;
				String line = null;
				try {
					freader = new FileReader(iffname);
					BufferedReader lineRead = new BufferedReader(freader) ;
					line = lineRead.readLine() ;
					line = lineRead.readLine() ;
					while (line != null){
						buff.append(line);
						line = lineRead.readLine() ;
					}
					freader.close() ;
					freader = null ;
				} catch (Exception e) {
					String errMsg = "Importing Fasta file failed !" ;
					appCom.MessageDialog(errMsg, 0);
				}
				wseq = buff.toString();
			}
			if (wseq.length() == 0)  return false ;

			//-----------------------------------------
			int p = loc.indexOf("..");
			int ps = 0, pe = loc.length();
			seq = "" ;
			while(p > 0) {
				for (int i=p-1; i>=0; i--) {
					if (loc.charAt(i) < '0' || loc.charAt(i) > '9') break ;
					ps = i;
				}
				int p2 = p+2;
				if (loc.charAt(p2) == '<' || loc.charAt(p2) == '>') p2++;
				for (int i=p2; i<loc.length(); i++) {
					if (loc.charAt(i) < '0' || loc.charAt(i) > '9') break ;
					pe = i+1;
				}
				int st = Integer.valueOf(loc.substring(ps,p)).intValue() - 1;
				int en = Integer.valueOf(loc.substring(p2,pe)).intValue();
//				System.out.println(" SEQ = "+wseq.length()+" ,ST = "+st+" ,EN = "+(en-1));//DEBUG
				seq += wseq.substring(st,en);
				p = loc.indexOf(".." ,pe);
			}
			seq = seq.toUpperCase() ;
			if (loc.indexOf("complement") >= 0) {	//change to GYAKU-SOUHOSA
				StringBuffer sb = new StringBuffer();
				for (int i=seq.length()-1; i>=0; i--) {
					if      (seq.charAt(i) == 'A') sb.append('T');
					else if (seq.charAt(i) == 'C') sb.append('G');
					else if (seq.charAt(i) == 'G') sb.append('C');
					else if (seq.charAt(i) == 'T') sb.append('A');
					else						   sb.append('N');
				}
				seq = sb.toString();
			}

			name = "["+OS.tableEntry[rno][0]+"]"+
					OS.tableEntry[rno][OS.ACCECOL]+" "+
					OS.tableEntry[rno][OS.FEATCOL]+" "+loc ;
			FstStr.append(">" + name + "\n");
			FstStr.append(seq+"\n");
//			System.out.println(" NAME = "+name);//DEBUG
			find = true ;
		}
		return find ;
	}

//  ---- Protein-SEQ GET FROM SEARCH DATA ----- add 10-00
	private boolean getSearchProtein() {
		boolean find = false ;
		String seq = "" ;
		String name = "" ;
		int rno = 0;
		int[] selected = OS.tableViewEntry.getSelectedRows() ;
		int rowMax = OS.tableViewEntry.getRowCount() ;
		int[] addNo = new int[rowMax];
		int addcnt = 0;
		if (OS.selectF.equals("Column")) selected = new int[0];

//		StringBuffer buff = null;
		for (int row=0; row<rowMax; row++) {//View table index
			if (((String)OS.tableViewEntry.getValueAt(row,OS.FEATCOL)).equals("source")) continue;//10-00
			if (selected.length > 0) {
				boolean addF = false ;
				for (int j=0; j<selected.length; j++) {
					if (selected[j] == row) {
						addF = true ;
						break ;
					}
				}
				if (addF == false) continue ;
			}
			seq = "" ;
//			if (selected.length == 0) continue;
			rno = Integer.valueOf((String)OS.tableViewEntry.getValueAt(row,0)).intValue() - 1 ;
			for (int k=rno; k<OS.entryCnt; k++) {
				if (!(OS.tableEntry[k][OS.LOCACOL].equals(OS.tableEntry[rno][OS.LOCACOL])) ||
					!(OS.tableEntry[k][OS.ACCECOL].equals(OS.tableEntry[rno][OS.ACCECOL]))) break;
				if ((OS.tableEntry[k][OS.FEATCOL].equals("CDS")) &&
					(OS.tableEntry[k][OS.QUALCOL].equals("translation"))) {
					boolean addF = true;
					for (int m=0; m<addcnt; m++) {
						if (addNo[m] == k) {
							addF = false;
							break;
						}
					}
					if (addF) {
						seq = OS.tableEntry[k][OS.QUALCOL+1] ;
						addNo[addcnt] = k;
						addcnt++;
						break;
					}
				}
			}
			if (seq.equals("")) {
				for (int k=rno-1; k>0; k--) {
					if (!(OS.tableEntry[k][OS.LOCACOL].equals(OS.tableEntry[rno][OS.LOCACOL])) ||
						!(OS.tableEntry[k][OS.ACCECOL].equals(OS.tableEntry[rno][OS.ACCECOL]))) break;
					if ((OS.tableEntry[k][OS.FEATCOL].equals("CDS")) &&
						(OS.tableEntry[k][OS.QUALCOL].equals("translation"))) {
						boolean addF = true;
						for (int m=0; m<addcnt; m++) {
							if (addNo[m] == k) {
								addF = false;
								break;
							}
						}
						if (addF) {
							seq = OS.tableEntry[k][OS.QUALCOL+1] ;
							addNo[addcnt] = k;
							addcnt++;
							break;
						}
					}
				}
			}
			if (seq.equals("")) continue;

			name = "["+OS.tableEntry[rno][0]+"]"+
					OS.tableEntry[rno][OS.ACCECOL]+" "+
					OS.tableEntry[rno][OS.FEATCOL]+" "+
					OS.tableEntry[rno][OS.LOCACOL] ;
			FstStr.append(">" + name + "\n") ;
			FstStr.append(seq+"\n");
			find = true ;
		}
		return find ;
	}

	private String fastaFileOut() {
//		boolean rtn = false ;
		String newFil = "";
		fd_Fst = new FileDialog(InforBIO.frame, "Export Fasta file", FileDialog.SAVE) ;
		fd_Fst.setDirectory(OS.DbPath) ;
		fd_Fst.setFile(OS.DBName+".fst") ;
		fd_Fst.show();		// Open File Dialog

		if (fd_Fst.getFile() != null) {
//			OS.DbPath = fd_Fst.getDirectory() ;
			newFil = fd_Fst.getDirectory() + fd_Fst.getFile() ;
			if (OS.OSName.startsWith("Mac") || OS.OSName.equals("UNIX")) {
				if(fileNameCK(fd_Fst.getFile()) == false) return "";
			}
/*			if (newFil.endsWith(".fst") == false) {
				int p = newFil.lastIndexOf(".") ;
				if (p > 0) {
					newFil = newFil.substring(0,p)+".fst" ;
				} else {
					newFil = newFil+".fst" ;
				}
			}*/
			File theFile = new File(newFil);
			if (theFile.canRead()) {							// Overwrite
				if (theFile.canWrite() == false) {				// Check write protect
					appCom.StatusMessage(" Export fasta file faled !!", 2);
					InforBIO.frame.setCursor(Cursor.getPredefinedCursor(Cursor.DEFAULT_CURSOR)) ;
					return "";
				}
			}
		}
		return newFil;
	}

	private boolean fileNameCK(String fnam) {	//add method 04-03
		boolean rtn = true ;
		int col = 1 ;
//		System.out.println(" Fname = "+fnam) ;	//DEBUG
		if (Character.isLetter(fnam.charAt(0))) {
			for (int k=1; k<fnam.length(); k++) {
				if (fnam.charAt(k) == '.') break ;
				if (Character.isLetterOrDigit(fnam.charAt(k)) == false) {
					if (fnam.charAt(k) == '-' || fnam.charAt(k) == '_') continue ;
//					System.out.println(" Col "+k+" ("+ch+") is not Letter or Digit") ;	//DEBUG
					rtn = false ;
					col = k+1 ;
					break ;
				}
			}
		} else {
//			System.out.println(" Col 0 is not Letter") ;	//DEBUG
			rtn = false ;
		}
		if (rtn == false) {
			String msg = " File name error !  (Col. "+col+")" ;
			appCom.MessageDialog(msg, 0);//08-00
		}
		InforBIO.frame.setCursor(Cursor.getPredefinedCursor(Cursor.DEFAULT_CURSOR)) ;
		return rtn ;
	}

}
