# Supplementary material for: G-InforBIO: integrated system for microbial genomics
Source: BMC Bioinformatics. 2006 Aug 4;7:368. doi: 10.1186/1471-2105-7-368 (PMC1552091; doi:10.1186/1471-2105-7-368)
Supplement: Additional File 1 — G-InforBIO_Src_V177. Zipped file of the source code of G-InforBIO system [file 1471-2105-7-368-S1.zip › src/JP/AC/nig/wdcm/client/FeatureSequenceSE.java]

////////////////////////////////////////////////////////////////
//                                                            //
//   class name : FeatureSequenceSE("Location View")          //
//                                                            //
//   history    : 13-00 2006.01.27 K.Koorikawa (HSK)          //
//              : 13-01 2006.04.10 K.Koorikawa (HSK)          //
//                                                            //
////////////////////////////////////////////////////////////////
package JP.AC.nig.wdcm.client ;

import java.awt.*;
import java.awt.event.*;
import java.awt.datatransfer.*;
import java.util.*;
import javax.swing.*;
import javax.swing.border.* ;
import javax.swing.event.*;
import javax.swing.text.*;
import JP.AC.nig.wdcm.feature.* ;

public class FeatureSequenceSE extends JPanel implements ActionListener, ConFocal, IResourceTypeInfo, ITextResourceKeyInfo {
	private FeatureSequenceSE instance = null ;
	//--------- extends FeaturePrimitive ----------
	private JScrollPane upane = null;
	private JScrollPane dpane = null;
	private MacroFeature macrofeat = null;
	private MicroFeature microfeat = null;
	private JTextField locprompt = null;
	private int currScale = 1;
	private JTextField telop;
	private String[] sequences = new String[1];
//	private Hashtable helpdb = new Hashtable();

	//------------------------------------------
	private VariableSequencer sequencer = null;
	private CodonManipulator manip = null;	//get file="classes\resource\codon\codon_nr.table"

	private int wsize = 710, hsize = 520;
	public JFrame frame ;
	private JPanel statusP = null ;
	private final static Border Empty5555 = new EmptyBorder(1, 1, 1, 1) ;
	private final static Border Empty5555_Lowered = new CompoundBorder(Empty5555, BorderFactory.createLoweredBevelBorder()) ;

	private JTextField entinfo = null;
	private JTextField featinfo = null;
	private JTextField locinfo = null;
	private JTextField featprompt = null;
	private JCheckBox compcheck = null;
	private JCheckBox trancheck = null;
	private JCheckBox partcheck = null;
	private JButton detail = null;
	private JLabel startlabel = null;
	private JComboBox starting = null;
	private JLabel tablelabel = null;
	private JComboBox tabling = null;

	private String[] header = {"Qualfiers", "Values"};		//12-00
	private String[][] content = null;						//12-00
	private String[][] wkcontt = null;						//12-00
	private JTable qtable = null;							//12-00
	private JButton edit = null;							//12-00
	private JButton save = null;							//12-00
	private JButton cancel = null;							//12-00

	private JButton codonl = null;							//10-02
	private JButton gtagexec = null;
	private JButton prev = null;
	private JButton next = null;
	private JButton exit = null;
	private CheckBoxListener checkListner = new CheckBoxListener() ;

	private int currStart = 1;
	private int currTable = 1;
	private boolean currPrime = true;
	private boolean currTrans = true;
	private boolean currStrand = true;
	private String entryname = null;
	private String feature = null;
	private String location = null;

	private LocDescription locdesc = null;
	private String sequence = null;
	private String[] qualifiers = null;
	private String[] values = null;
	private String[] featdescs = null;
	private Color[] featcolrs = null;
	private NucleotideFragment[] joinfrag = null;
	private NucleotideFragment[][] featfrags = null;
	private int[] featlanes = null;
	private int lanenum = 0;
	private int featId = 0;
	private int featMax = 0;
	private int olgX = 0;
	private int olgY = 0;
	private int stId = 0, endId = 0;						//13-01

	private CodonList CL = null;							//10-02
	public static boolean codonLF = false;					//10-02
	private ObjectStore OS = ObjectStore.getInstance();		//12-00
	private SearchEntryPanel SEP = SearchEntryPanel.getInstance();//13-00

	private boolean inside = false;
	private Object operable = null;
	private Point origPoint = null;
	private Point currPoint = null;

	public FeatureSequenceSE() {
		super(new BorderLayout(), true);
		instance = this;
	}

	public FeatureSequenceSE(String entryname, String feature, String location, String sequence,
						String[] qualifiers, String[] values, VariableSequencer sequencer) {
		super(new BorderLayout(), true);
		instance = this ;

		this.entryname = entryname;
		this.feature = feature;
		this.location = location;
		this.sequence = sequence;
		this.sequencer = sequencer;
		this.qualifiers = qualifiers;
		this.values = values;
		featId = SEP.featId;
		featMax = SEP.featMax;
		olgX = SEP.featOlgX;
		olgY = SEP.featOlgY;
		sequences = new String[1];									//10-00
		sequences[0] = sequence;									//10-00
//		System.out.println(" FeatSeq : Feat="+feature+", Loc="+location+", Seq="+sequences[0].length()+" "+sequences[0]);// DEBUG

		frame = new JFrame("Location View");
		frame.getContentPane().setLayout(new BorderLayout()) ;
		frame.setIconImage(Toolkit.getDefaultToolkit().getImage("InforBIO.jpg"));
		frame.addWindowListener(new frameListener());
		this.setLayout(new BorderLayout());
		this.setBorder(Empty5555_Lowered);
		frame.getContentPane().add(this, BorderLayout.CENTER);
		statusP = new JPanel(new BorderLayout());
		statusP.setBorder(appCom.Empty3333);
		frame.getContentPane().add(statusP, BorderLayout.SOUTH);

		//------------------------ 13-01 add
		int strow = 0;
		int endrow = OS.tableViewEntry.getRowCount()-1;
		for (int row=0; row<=endrow; row++) {//View table index
			if (((String)OS.tableViewEntry.getValueAt(row,2)).equals("source")) continue;
			else {
				strow = row;
				break;
			}
		}
		int rno = Integer.valueOf((String)OS.tableViewEntry.getValueAt(strow,0)).intValue() - 1;
		String feat = OS.tableEntry[rno][OS.FEATCOL];
		String loca = OS.tableEntry[rno][OS.LOCACOL];
		stId = SEP.getfeat.getId(feat, loca);

		rno = Integer.valueOf((String)OS.tableViewEntry.getValueAt(endrow,0)).intValue() - 1;
		feat = OS.tableEntry[rno][OS.FEATCOL];
		loca = OS.tableEntry[rno][OS.LOCACOL];
		endId = SEP.getfeat.getId(feat, loca);
		//------------------------ 13-01 add end

		initComponents();

		if (olgX==0 && olgY==0) {
//			Dimension screenSize = Toolkit.getDefaultToolkit().getScreenSize();
//			frame.setLocation(screenSize.width/2-(wsize-400), screenSize.height/2-(hsize-300));
			Point p = InforBIO.frame.getLocationOnScreen();		//13-00
			frame.setLocation(p.x+45, p.y+40);						//13-00
		} else {
			frame.setLocation(olgX, olgY);
		}
		frame.setSize(wsize, hsize);
		frame.show() ;
	}

	public void initComponents(){
		currTrans = feature.equals("CDS");
		try {
			manip = new CodonManipulator();
			for (int qualindex = 0; qualindex < qualifiers.length; qualindex++) {
//				System.out.println(" Qualifiers = "+qualifiers[qualindex]);//DEBUG
				if (qualifiers[qualindex].equals("transl_table")) {	//10-02
					int choice = Integer.valueOf(values[qualindex]).intValue();
					if (manip.getValid(choice)) {
						currTable = choice;
					}
				}
				else if (qualifiers[qualindex].equals("codon_start")) {//10-02
					int choice = Integer.valueOf(values[qualindex]).intValue();
					if ((choice >= 1) && (choice <= 3)) {
						currStart = choice;
					}
				}
				else if (qualifiers[qualindex].equals("pseudo")) {	//10-02
					currTrans = false;
				}
				else if (qualifiers[qualindex].equals("exception")) {//10-02
					currTrans = false;
					currStart = 4;
				}
			}
			for (int qualindex = 0; qualindex < qualifiers.length; qualindex++) {
                if (qualifiers[qualindex].equals("codon")) {		//10-02
					manip.changeCodonTable(currTable, values[qualindex]);
				}
			}
			String[] mesarray = featParsers();
			if (sequences.length == 2) checkTrans(mesarray);
		}
		catch (Exception exc) {
			exc.printStackTrace();
		}
		boolean multipart = (featdescs.length > 1);


		JPanel pUP = appCom.CreateBorderLayoutPanel() ;
		Box box = new Box(BoxLayout.Y_AXIS) ;
		pUP.add(box, BorderLayout.NORTH) ;
		JPanel pDN = appCom.CreateBorderLayoutPanel() ;
		Box boxDN = new Box(BoxLayout.Y_AXIS) ;
		pDN.add(boxDN, BorderLayout.SOUTH) ;

		//------------- Upper Text field --------------
		JPanel p1 = new JPanel(new BorderLayout());
		p1.setLayout(new GridLayout(1, 2, 2, 2)) ;
		box.add(p1) ;
		JPanel p11 = new JPanel(new BorderLayout());
		p11.setLayout(new GridLayout(1, 2, 1, 2)) ;
		p1.add(p11);

		entinfo = new JTextField(entryname);	//Accession
		entinfo.setFont(new Font("Dialog", Font.BOLD, 12));
		entinfo.setEditable(false);
		entinfo.setBackground(appCom.waterBlue);
		entinfo.setColumns(16) ;
		p11.add(entinfo);
//		addHelp(entinfo, "Entry name of this feature.");

		featinfo = new JTextField(feature);		//Feature
		featinfo.setFont(new Font("Dialog", Font.BOLD, 12));
		featinfo.setEditable(false);
		featinfo.setBackground(appCom.waterBlue);
		featinfo.setColumns(16) ;
		p11.add(featinfo);
//		addHelp(featinfo, feature + " feature");

		locinfo = new JTextField(location);		//Location
		locinfo.select(0, 0);
		locinfo.setFont(new Font("Dialog", Font.BOLD, 12));
		locinfo.setEditable(false);
		locinfo.setBackground(appCom.waterBlue);
		locinfo.setColumns(50) ;
		p1.add(locinfo);

		//------------- Under Button ---------------
		Box p2 = new Box(BoxLayout.X_AXIS) ;							//10-02
		boxDN.add(p2) ;

		trancheck = new JCheckBox("Translate", currTrans);
		trancheck.setFont(new Font("Dialog", Font.BOLD, 12));
		trancheck.addActionListener(checkListner);
		p2.add(trancheck);

		compcheck = new JCheckBox("Complement");
		compcheck.setFont(new Font("Dialog", Font.BOLD, 12));
		compcheck.addActionListener(checkListner);
		p2.add(compcheck);

		partcheck = new JCheckBox("Visualize part", multipart);

		tablelabel = new JLabel("   Codon_table:", SwingConstants.RIGHT);
		tablelabel.setForeground(Color.black);
		tablelabel.setFont(new Font("Dialog", Font.BOLD, 12));
		p2.add(tablelabel, BorderLayout.WEST);

		tabling = new JComboBox();
		int tabindex = 0;
		for (int number = 1; number <= manip.maxValid(); number++) {
			if (manip.getValid(number)) {
				tabling.addItem(new Integer(number));
				if (currTable == number) {
					tabling.setSelectedIndex(tabindex);
				}
				tabindex++;
			}
		}
		tabling.setFont(new Font("Dialog", Font.BOLD, 12));
		tabling.addActionListener(this);
		p2.add(tabling, BorderLayout.CENTER);
//		addHelp(tabling, "Select translation table number.");

		codonl = new JButton("Codon List");								//10-02
		codonl.setFont(new Font("Dialog", Font.BOLD, 12));				//10-02
		codonl.addActionListener(this);									//10-02
		p2.add(codonl);													//10-02

		startlabel = new JLabel("  Codon_start:", SwingConstants.RIGHT);
		startlabel.setForeground(Color.black);
		startlabel.setFont(new Font("Dialog", Font.BOLD, 12));
		p2.add(startlabel, BorderLayout.WEST);

		String[] startval = {"1", "2", "3", "all"};
		starting = new JComboBox(startval);
		starting.setSelectedIndex(currStart - 1);
		starting.setFont(new Font("Dialog", Font.BOLD, 12));
		starting.addActionListener(this);
		p2.add(starting, BorderLayout.CENTER);
//		addHelp(starting, "Select codon start (1/2/3/all).");

		if (currTrans) {
			tablelabel.setEnabled(true);
			tabling.setEnabled(true);
			startlabel.setEnabled(true);
			starting.setEnabled(true);
		} else {
			tablelabel.setEnabled(false);
			tabling.setEnabled(false);
			startlabel.setEnabled(false);
			starting.setEnabled(false);
		}

		gtagexec = new JButton("GT-AG");
		gtagexec.setFont(new Font("Dialog", Font.BOLD, 12));
		gtagexec.addActionListener(this);
		p2.add(gtagexec);
//		addHelp(gtagexec, "Inspects GT-AG rule.");

		//----------- Qualifiers table ------------
		content = new String[qualifiers.length][2];
		wkcontt = new String[qualifiers.length][2];			//12-00
		int rowMax = 1;
		for (int qualindex = 0; qualindex < content.length; qualindex++) {
			content[qualindex][0] = qualifiers[qualindex];
			wkcontt[qualindex][0] = content[qualindex][0];	//12-00
			if (qualifiers[qualindex].equals("translation")) {
				content[qualindex][1] = values[qualindex];
				wkcontt[qualindex][1] = content[qualindex][1];	//12-00
			} else {
				content[qualindex][1] = appCom.convKaigyouHyouji(values[qualindex],90);
				wkcontt[qualindex][1] = content[qualindex][1];	//12-00
				int row = rowCnt(content[qualindex][1]);
				if (row > rowMax) rowMax = row;
			}
		}
		qtable = new JTable(content, header);
		if (rowMax > 1) qtable.setRowHeight(rowMax*18);
		qtable.setIntercellSpacing(new Dimension(0,2));
		qtable.setEnabled(false) ;
		JScrollPane spane = new JScrollPane(qtable);
		qtable.setAutoResizeMode(JTable.AUTO_RESIZE_OFF);
		qtable.getColumnModel().getColumn(0).setPreferredWidth(172);
		qtable.getColumnModel().getColumn(1).setPreferredWidth(518);
		pUP.add(spane, BorderLayout.CENTER);

		//----------- Edit Button -------------				//12-00 add
		JPanel p3 = new JPanel(new BorderLayout());
		p3.setLayout(new GridLayout(1, 3, 2, 2)) ;
		pUP.add(p3, BorderLayout.SOUTH);

		edit = new JButton("Edit Mode : OFF");
		edit.setFont(new Font("Dialog", Font.BOLD, 12));
		edit.addActionListener(this);
		p3.add(edit);

		save = new JButton("Save");
		save.setFont(new Font("Dialog", Font.BOLD, 12));
		save.addActionListener(this);
		save.setEnabled(false);
		p3.add(save);

		cancel = new JButton("Cancel");
		cancel.setFont(new Font("Dialog", Font.BOLD, 12));
		cancel.addActionListener(this);
		cancel.setEnabled(false);
		p3.add(cancel);

		//----------- MacroFeature ------------
		PanelMouseListener panelMouseListener = new PanelMouseListener() ;
		if (multipart) {	//join
			macrofeat = new MacroFeature(560, this, entryname, sequences,	//10-00
					featdescs, featcolrs, featfrags, lanenum, featlanes, 1);
		}
		else {
			macrofeat = new MacroFeature(580, this, entryname, sequences,	//10-00
					new String[0], new Color[0], new NucleotideFragment[0][], 0, new int[0], 1);
		}
		upane = new JScrollPane(macrofeat);
		macrofeat.addMouseListener(panelMouseListener) ;
		macrofeat.addMouseMotionListener(panelMouseListener) ;
		upane.revalidate() ;
		upane.setPreferredSize(new Dimension(700, 60)) ;
		pDN.add(upane, BorderLayout.NORTH);

		//----------- MicroFeature ------------
		if (multipart) {	//join
			microfeat = new MicroFeature(this, locprompt, entryname, sequences,
							featdescs, featcolrs, featfrags, lanenum, featlanes);
		} else {
			microfeat = new MicroFeature(this, locprompt, entryname, sequences,
							new String[0], new Color[0], new NucleotideFragment[0][], 0, new int[0]);
		}
		dpane = new JScrollPane(microfeat);
		microfeat.addMouseListener(panelMouseListener) ;
		microfeat.addMouseMotionListener(panelMouseListener) ;
		dpane.revalidate() ;
		pDN.add(dpane, BorderLayout.CENTER);

		//------------ Telop -------------
		telop = new JTextField();
		telop.setEditable(false);
		telop.setBackground(Color.white);
		statusP.add(telop, BorderLayout.CENTER);

		JPanel p42 = appCom.CreateGridLayoutPanel();			//13-00
		p42.setLayout(new GridLayout(1, 3));
		statusP.add(p42, BorderLayout.EAST);

		prev = new JButton(" << ");
		prev.setFont(new Font("Dialog", Font.BOLD, 12));
		prev.addActionListener(this);
//		if (featId <= 1) prev.setEnabled(false);
		if (featId == stId) prev.setEnabled(false);				//13-01
		p42.add(prev);

		next = new JButton(" >> ");
		next.setFont(new Font("Dialog", Font.BOLD, 12));
		next.addActionListener(this);
//		if (featId >= featMax-1) next.setEnabled(false);
		if (featId == endId) next.setEnabled(false);			//13-01
		p42.add(next);

		exit = new JButton("Exit");
		exit.setFont(new Font("Dialog", Font.BOLD, 12));
		exit.addActionListener(this);
		p42.add(exit);

		//------ Split Line ------
		JSplitPane splitPaneV = new JSplitPane(JSplitPane.VERTICAL_SPLIT, pUP, pDN) ;
		splitPaneV.setDividerLocation(220) ;
		splitPaneV.setOneTouchExpandable(true) ;
		this.add(splitPaneV) ;
	}
//	private void addHelp(JComponent jcomp, String help) {
//		helpdb.put(jcomp, help);
//	}
	private int rowCnt(String ss) {
		int row = 0;
		int p = ss.indexOf("<br>");
		while (p > 0) {
			row++;
			p = ss.indexOf("<br>",p+4);
		}
		return row;
	}

	private void checkTrans(String[] mesarray) {
		Vector summary = new Vector();
        int mesindex = 0;
        while (mesarray != null && mesindex < mesarray.length) {
            String[] linedesc = {mesarray[mesindex]};
            summary.addElement(linedesc);
            mesindex++;
        }
		String trimseq = sequences[1].trim();
		if ((sequences[1].length() >= 4) && !locdesc.partial5() &&
										(sequences[1].charAt(0) == ' ')) {
			String[] linedesc = {"Superfluous base(s) found at non-partial 5'-end."};
			summary.addElement(linedesc);
		}
		if ((trimseq.length() >= 1) && !locdesc.partial5() &&
										(trimseq.charAt(0) == '-')) {
			String[] linedesc = {"Start codon not found for non-partial 5'-end."};
			summary.addElement(linedesc);
		}
		if ((sequences[1].length() >= 4) && !locdesc.partial3() &&
						(sequences[1].substring(sequences[1].length() - 3).trim().equals(""))) {
			String[] linedesc = {"Superfluous base(s) found at non-partial 3'-end."};
			summary.addElement(linedesc);
		}
		if ((trimseq.length() > 1) && !locdesc.partial3() &&
							(trimseq.charAt(trimseq.length() - 1) != '*')) {
			String[] linedesc = {"Stop codon not found for non-partial 3'-end."};
			summary.addElement(linedesc);
		}
        if (trimseq.length() > 1) {
			String headseq = sequences[1].substring(0,
						sequences[1].indexOf(trimseq) + trimseq.length());
            for (int charindex = 0; charindex < headseq.length(); charindex++) {
				if (headseq.charAt(charindex) == '*' && charindex != headseq.length() - 1) {
					String[] linedesc = {"Illegal stop codon found at " + (charindex + 1)};
					summary.addElement(linedesc);
				}
                else if (headseq.charAt(charindex) == '?') {
                    String[] linedesc = {"Untranslatable letter '?' is found at " + (charindex + 1)};
                    summary.addElement(linedesc);
                }
			}
		}
		if (summary.size() > 0) {
			String[] header = {"Detail of violation."};
			String[][] content = new String[summary.size()][];
			summary.copyInto(content);
			JScrollPane spane = new JScrollPane(new JTable(content, header),
										JScrollPane.VERTICAL_SCROLLBAR_AS_NEEDED,
													JScrollPane.HORIZONTAL_SCROLLBAR_AS_NEEDED);
			spane.setPreferredSize(new Dimension(300, 250));
			JOptionPane.showMessageDialog(this, spane, "Translation error", JOptionPane.WARNING_MESSAGE);
			copy(header, content);
		}
	}

    private String[] featParsers() throws Exception {
        Vector mesvec = new Vector();
		int fragindex;
		try {
			locdesc = LocDescription.parseDescriptionAll(location);
			if (!currStrand) {
				locdesc = new LocComplement(locdesc);
			}
			currPrime = !locdesc.partial5();
			joinfrag = locdesc.splice(entryname, true);
		}
		catch (Exception exc) {
			joinfrag = new NucleotideFragment[0];
		}
		// fragment & sequence assignment
		featfrags = new NucleotideFragment[joinfrag.length][];
		int position = 1;
		StringBuffer buff = new StringBuffer();
		for (fragindex=0; fragindex<joinfrag.length; fragindex++) {
			String subsequence = joinfrag[fragindex].getSequence(sequencer);
			featfrags[fragindex] = new NucleotideFragment[1];
//			featfrags[fragindex][0] = new NucleotideFragment(entryname, joinfrag[fragindex].getNormal(),
			featfrags[fragindex][0] = new NucleotideFragment(entryname, true,
											position, position+subsequence.length()-1);
			position += subsequence.length();
			buff.append(subsequence);
		}
		if (currTrans) {
			sequences = new String[2];
			sequences[0] = buff.toString();
            sequences[1] = manip.translate(sequences[0], currTable, currStart, currPrime, mesvec);
		}
		else {
			sequences = new String[1];
			sequences[0] = buff.toString();
		}
		// feature description
		featdescs = new String[joinfrag.length];
		if (joinfrag.length > 1) {
			for (fragindex = 0; fragindex < joinfrag.length; fragindex++) {
				featdescs[fragindex] = "exon " +
								joinfrag[fragindex].toString(entryname) + " as " +
											featfrags[fragindex][0].toString(entryname);
			}
		}
		else if (joinfrag.length == 1) {
			featdescs[0] = feature + " " + location;
		}
		// color allocation
		featcolrs = new Color[joinfrag.length];
		if (joinfrag.length > 1) {
			for (fragindex = 0; fragindex < joinfrag.length; fragindex++) {
				featcolrs[fragindex] = (Color)FeatColor.map.get("exon");
			}
		}
		else if (featdescs.length == 1) {
			featcolrs[0] = (Color)FeatColor.map.get(feature);
		}
		// line allocation
		featlanes = new int[joinfrag.length];
		for (fragindex = 0; fragindex < featlanes.length; fragindex++) {
			featlanes[fragindex] = 0;
		}
		lanenum = 1;
        String[] retmes = new String[mesvec.size()];
        mesvec.copyInto(retmes);

//		System.out.println("featParsers : Seq="+sequences[0].length()+" "+sequences[0]);// DEBUG
        return retmes;
	}
	protected void copy(String[] header, String[][] content) {
		Clipboard clipboard = Toolkit.getDefaultToolkit().getSystemClipboard();
		String nl = System.getProperty("line.separator");
		StringBuffer form = new StringBuffer();
		form.append(header[0]);
		for (int j = 1; j < header.length; j++) {
			form.append('\t');
			form.append(header[j]);
		}
		form.append(nl);
		for (int i = 0; i < content.length; i++) {
			form.append(content[i][0]);
			for (int j = 1; j < content[i].length; j++) {
				form.append('\t');
				form.append(content[i][j]);
			}
			form.append(nl);
		}
		StringSelection selection = new StringSelection(form.toString());
		clipboard.setContents(selection, null);
	}

	public static String getSequence(String entryname) {
		try {
			GetEntry netentry = new GetEntry(entryname);
			return netentry.getSequence();
		}
		catch (Exception exc) {
			exc.printStackTrace();
			return "nnnnnnnnnnnnnnnnnnnn";
		}
	}

    private void resequence(String[] addmes) {
        Vector mesvec = new Vector();
        if (addmes != null) {
            int index = 0;
            while (index < addmes.length) {
                mesvec.addElement(addmes[index]);
                index++;
            }
        }

		if (!currTrans) {
			String[] resequences = new String[1];
			resequences[0] = sequences[0];
			sequences = resequences;
		}
		else {
			try {
				if ((currStart >= 1) && (currStart <= 3)) {
					if (sequences.length != 2) {
						String[] resequences = new String[2];
						resequences[0] = sequences[0];
						sequences = resequences;
					}
					sequences[1] = manip.translate(sequences[0], currTable, currStart, currPrime, mesvec);
                    String[] mesarray = new String[mesvec.size()];
                    mesvec.copyInto(mesarray);
					checkTrans(mesarray);
				}
				else /* if (currStart == 4) */ {
					if (sequences.length != 4) {
						String[] resequences = new String[4];
						resequences[0] = sequences[0];
						sequences = resequences;
					}
					sequences[1] = manip.translate(sequences[0], currTable, 1, currPrime);
					sequences[2] = manip.translate(sequences[0], currTable, 2, currPrime);
					sequences[3] = manip.translate(sequences[0], currTable, 3, currPrime);
				}
			}
			catch (Exception exc) {
				exc.printStackTrace();
			}
		}
//		System.out.println("Resequence : Seq="+sequences[0].length()+" "+sequences[0]);// DEBUG
	}

	public void actionPerformed(ActionEvent ae) {
//		System.out.println(" ActionPerformed -this");// DEBUG
		Object source = ae.getSource();
		if (source == detail) {	//"Qualifiers"
			detail_actionPerformed(ae);
		}
//		else if (source == locate) {	//"Locate"
//			locate_actionPerformed(ae);
//		}
/*		else if (source == function) {
			function_actionPerformed(ae);
		}*/
		else if (source == starting) {
			starting_actionPerformed(ae);
		}
		else if (source == tabling) {
			tabling_actionPerformed(ae);
		}
//		else if (source == scale) {
//			scale_actionPerformed(ae);
//		}
		else if (source == gtagexec) {
			gtagexec_actionPerformed(ae);
		}
		else if (source == codonl) {	//add 10-02
			codonl_actionPerformed(ae);
		}
		else if (source == edit) {		//add 12-00
			edit_actionPerformed(ae);
		}
		else if (source == save) {		//add 12-00
			save_actionPerformed(ae);
		}
		else if (source == cancel) {	//add 12-00
			for (int k=0; k<wkcontt.length; k++) {
				qtable.setValueAt(wkcontt[k][0], k, 0);
				qtable.setValueAt(wkcontt[k][1], k, 1);
			}
		}
		else if (source == prev) {		//"<<" add 13-00
			SEP.featPrev();
		}
		else if (source == next) {		//">>" add 13-00
			SEP.featNext();
		}
		else if (source == exit) {		//add 10-00
			frame.dispose();
		}
	}

	private void edit_actionPerformed(ActionEvent ae) {	//12-00
		String ss = ae.getActionCommand();
		if (ss.equals("Edit Mode : OFF")) {
			edit.setText("Edit Mode : ON");
			edit.setActionCommand("Edit Mode : ON");
			edit.setBackground(appCom.lightPink);
			save.setEnabled(true);
			cancel.setEnabled(true);
			qtable.setEnabled(true);
		} else {
			edit.setText("Edit Mode : OFF");
			edit.setActionCommand("Edit Mode : OFF");
			edit.setBackground(appCom.back);
			save.setEnabled(false);
			cancel.setEnabled(false);
			qtable.setEnabled(false);
		}
	}
	private void save_actionPerformed(ActionEvent ae) {	//12-00
		int row = 0;
		for (row=0; row<OS.entryCnt; row++) {
			if ((OS.tableEntry[row][OS.ACCECOL].equals(entryname)) &&
				(OS.tableEntry[row][OS.FEATCOL].equals(feature)) &&
				(OS.tableEntry[row][OS.LOCACOL].equals(location))) break;
		}
		if (row >= OS.entryCnt) {
			System.out.println(" Save data not found !!");//DEBUG
			return;
		}
		for (int k=0; k<qtable.getRowCount(); k++) {
			OS.tableEntry[row+k][OS.QUALCOL] = (String)qtable.getValueAt(k,0);
			OS.tableEntry[row+k][OS.QUALCOL+1] = (String)qtable.getValueAt(k,1);
//			System.out.println(content[k][0]+" : "+content[k][1]);//DEBUG
		}
		SearchEntryPanel.button[2].doClick();
	}

	private void detail_actionPerformed(ActionEvent ae) {	//Qualifier Dialog
		String[] header = {"qualfiers", "values"};
		String[][] content = new String[qualifiers.length][];
		for (int qualindex = 0; qualindex < content.length; qualindex++) {
			content[qualindex] = new String[2];
			content[qualindex][0] = qualifiers[qualindex];
			content[qualindex][1] = values[qualindex];
		}
		JTable table = new JTable(content, header);
		JScrollPane spane = new JScrollPane(table);
		table.setAutoResizeMode(JTable.AUTO_RESIZE_OFF);
		table.getColumnModel().getColumn(0).setPreferredWidth(120);
		table.getColumnModel().getColumn(1).setPreferredWidth(500);

		spane.setPreferredSize(new Dimension(450, 300));
		JOptionPane.showMessageDialog(this, spane, feature+" feature", JOptionPane.INFORMATION_MESSAGE);
		copy(header, content);
	}

	private void starting_actionPerformed(ActionEvent ae) {
		int choice = starting.getSelectedIndex() + 1;
		if (choice != currStart) {
			currStart = choice;
            resequence(null); // REQ-017 MOD
			dpane.setViewportView(microfeat.remake(sequences));
		}
	}
	private void tabling_actionPerformed(ActionEvent ae) {
		int choice = ((Integer)tabling.getSelectedItem()).intValue();
		if (choice != currTable) {
			currTable = choice;
            resequence(null); // REQ-017 MOD
			dpane.setViewportView(microfeat.remake(sequences));
		}
	}
	private void gtagexec_actionPerformed(ActionEvent ae) {
		Vector summary = new Vector();
		for (int index = 0; index + 1 < joinfrag.length; index++) {
			if (!joinfrag[index].ruleGT(sequencer)) {
				String[] linedesc = {joinfrag[index].toString(entryname) + " not followed by <gt>."};
				summary.addElement(linedesc);
			}
			if (!joinfrag[index + 1].ruleAG(sequencer)) {
				String[] linedesc = {joinfrag[index + 1].toString(entryname) + " not follows <ag>."};
				summary.addElement(linedesc);
			}
		}
		if (summary.size() > 0) {
			String[] header = {"Detail of violation."};
			String[][] content = new String[summary.size()][];
			summary.copyInto(content);
			JScrollPane spane = new JScrollPane(new JTable(content, header),
										JScrollPane.VERTICAL_SCROLLBAR_AS_NEEDED,
													JScrollPane.HORIZONTAL_SCROLLBAR_AS_NEEDED);
			spane.setPreferredSize(new Dimension(300, 250));
			JOptionPane.showMessageDialog(this, spane,
							"GT-AG rule violation", JOptionPane.WARNING_MESSAGE);
			copy(header, content);
		}
		else {
			JOptionPane.showMessageDialog(this, "No violation found against GT-AG rule.",
							"GT-AG rule complete", JOptionPane.INFORMATION_MESSAGE);
		}
	}
	private void codonl_actionPerformed(ActionEvent ae) {	//add 10-02
		if (codonLF) {
			CL.frame.toFront() ;
		} else {
			CL = new CodonList() ;
			codonLF = true ;
		}
	}

	private void omnicheck_itemStateChanged(ActionEvent ae) {	//00-00
		if (partcheck.isSelected()) {
			upane.setViewportView(macrofeat.remake(580, entryname, sequences,
										featdescs, featcolrs, featfrags, lanenum, featlanes, currScale));
			dpane.setViewportView(microfeat.remake(entryname, sequences,
										featdescs, featcolrs, featfrags, lanenum, featlanes));
		}
		else {
			upane.setViewportView(macrofeat.remake(580, entryname, sequences, new String[0], new Color[0],
												new NucleotideFragment[0][], 0, new int[0], currScale));
			dpane.setViewportView(microfeat.remake(entryname, sequences, new String[0], new Color[0],
												new NucleotideFragment[0][], 0, new int[0]));
		}
	}
	private void compcheck_itemStateChanged(ActionEvent ae) {	//"Complement"
		currStrand = !currStrand;
        String[] mesarray = null;
		try {
            mesarray = featParsers();
		}
		catch (Exception exc) { }
		resequence(mesarray);
		omnicheck_itemStateChanged(ae);
	}
	private void trancheck_itemStateChanged(ActionEvent ae) {	//"Translate"
		currTrans = !currTrans;
		if (currTrans) {
			tablelabel.setEnabled(true);
			tabling.setEnabled(true);
			startlabel.setEnabled(true);
			starting.setEnabled(true);
		}
		else {
			tablelabel.setEnabled(false);
			tabling.setEnabled(false);
			startlabel.setEnabled(false);
			starting.setEnabled(false);
		}
        resequence(null);
		dpane.setViewportView(microfeat.remake(sequences));
	}
	private void partcheck_itemStateChanged(ActionEvent ae) {	//00-00
		omnicheck_itemStateChanged(ae);
	}


	class CheckBoxListener implements ActionListener {			//add 00-00
		public void actionPerformed(ActionEvent ae) {
//			String ss = ae.getActionCommand();
//			System.out.println(" CheckBox actionPerformed : "+ss);// DEBUG
			Object source = ae.getSource();
			if (source == compcheck) {
				compcheck_itemStateChanged(ae);
			}
			else if (source == trancheck) {
				trancheck_itemStateChanged(ae);
			}
			else if (source == partcheck) {
				partcheck_itemStateChanged(ae);
			}
		}
	}

	class PanelMouseListener implements MouseListener, MouseMotionListener {
		public void mouseClicked(MouseEvent me) {}
		public void mousePressed(MouseEvent me) {
			Object source = me.getSource();
			if (source instanceof MouseExecutable) {
				MouseExecutable executor = (MouseExecutable)source;
				operable = executor.mouseLocate(me.getPoint());
				if (operable != null) {
					if (operable instanceof Draggable) {
						origPoint = currPoint = me.getPoint();
						executor.dragObj((Draggable)operable, origPoint);
//						showStatus(executor.dragMsg((Draggable)operable, origPoint, currPoint));
					}
					else if (operable instanceof Clickable) {
						inside = true;
						executor.traceObj((Clickable)operable);
					}
				}
				else {
					executor.clearObj();
					showStatus("");
				}
			}
		}
		public void mouseReleased(MouseEvent me) {
			Object source = me.getSource();
			if (source instanceof MouseExecutable) {
				MouseExecutable executor = (MouseExecutable)source;
				if (operable != null) {
					if (operable instanceof Draggable) {
						executor.dragObj((Draggable)operable, origPoint, currPoint);
					}
					else if (operable instanceof Clickable) {
						if (inside) {
							executor.traceObj((Clickable)operable);
							executor.clickObj((Clickable)operable);		//10-00
							inside = false;
						}
					}
					operable = null;
				}
			}
		}
		public void mouseEntered(MouseEvent me) {}
		public void mouseExited(MouseEvent me) {}
		public void mouseDragged(MouseEvent me) {
			Object source = me.getSource();
			if (source instanceof MouseExecutable) {
				MouseExecutable executor = (MouseExecutable)source;
				if (operable != null) {
					if (operable instanceof Draggable) {
						executor.dragObj((Draggable)operable, origPoint, currPoint, me.getPoint());
//						currPoint = me.getPoint();
//						showStatus(executor.dragMsg((Draggable)operable, origPoint, currPoint));
					}
					else if (operable instanceof Clickable) {
						if (inside ^ executor.mouseInside((Clickable)operable, me.getPoint())) {
							executor.traceObj((Clickable)operable);
							inside = !inside;
						}
					}
				}
			}
		}
		public void mouseMoved(MouseEvent me) {
			Object source = me.getSource();
			if (source instanceof MouseInformable) {
				MouseInformable informer = (MouseInformable)source;
				Object operable = informer.mouseLocate(me.getPoint());
				if (operable != null) {
					showStatus(informer.mouseInfo(operable, me.getPoint()));
				}
				else {
					showStatus("");
				}
			}
		}
		private void drawSelectRect(int wx, int wy, boolean mode){ }
	}
	public void showStatus(String message) {
		if (telop != null) {
			telop.setText(message);
		}
	}

	//----------- interface ConFocal ---------------------
	public void invoke(Object source, int id) {	//Click YAJIRUSI of MicroFeature
		// do nothing;
		return;
	}

	public void focus(Object source, int origBp, int destBp, int id) {
		if ((source == microfeat) && (macrofeat != null)) {
			macrofeat.scroll(origBp - 1, destBp,
						upane.getViewport().getViewRect(), MacroFeature.LESS);
			macrofeat.traceObjLater(id);
		}
		else if ((source == macrofeat) && (microfeat != null)) {
			microfeat.scroll(origBp - 1, destBp);
			microfeat.traceObjLater(id);
		}
	}
	public void select(Object source, int selOrig, int selDest) {
		if ((source == microfeat) && (macrofeat != null)) {
			macrofeat.select(selOrig, selDest);
		}
		else if ((source == macrofeat) && (microfeat != null)) {
			microfeat.select(selOrig, selDest);
		}
	}
	public void reverse(Object source, int selOrig, int selDest) {
		if ((source == microfeat) && (macrofeat != null)) {
			macrofeat.reverse(selOrig, selDest);
		}
		else if ((source == macrofeat) && (microfeat != null)) {
			microfeat.reverse(selOrig, selDest);
		}
	}
	public void reverse(Object source, int selOrig, int selPred, int selSucc) {
		if ((source == microfeat) && (macrofeat != null)) {
			macrofeat.reverse(selOrig, selPred, selSucc);
		}
		else if ((source == macrofeat) && (microfeat != null)) {
			microfeat.reverse(selOrig, selPred, selSucc);
		}
	}
	public void scroll(Object source, int selOrig, int selDest) {
		if ((source == microfeat) && (macrofeat != null)) {
			macrofeat.scroll(selOrig, selDest, upane.getViewport().getViewRect());
		}
		else if ((source == macrofeat) && (microfeat != null)) {
			microfeat.scroll(selOrig, selDest);
		}
	}

	class frameListener extends WindowAdapter {
		public void windowClosing(WindowEvent e) {
			frame.dispose();
		}
	}
}
