# Supplementary material for: G-InforBIO: integrated system for microbial genomics
Source: BMC Bioinformatics. 2006 Aug 4;7:368. doi: 10.1186/1471-2105-7-368 (PMC1552091; doi:10.1186/1471-2105-7-368)
Supplement: Additional File 1 — G-InforBIO_Src_V177. Zipped file of the source code of G-InforBIO system [file 1471-2105-7-368-S1.zip › src/JP/AC/nig/wdcm/client/GenomeNameList.java]

////////////////////////////////////////////////////////////////
//                                                            //
//   class name : GenomeNameList                              //
//                                                            //
//   history    : 12-00 2005.05.24 K.Koorikawa (HSK)          //
//                                                            //
////////////////////////////////////////////////////////////////
package JP.AC.nig.wdcm.client ;

import java.awt.* ;
import java.awt.event.* ;
import java.io.* ;
import java.util.* ;
import java.text.* ;
import javax.swing.* ;
import javax.swing.table.* ;
import JP.AC.nig.wdcm.client.* ;
import JP.AC.nig.wdcm.analysis.* ;

class  GenomeNameList {
	private GenomeNameList instance = null ;
//	private JFrame parentFrame ;
	private int wsize = 600, hsize = 500;
	public JFrame frame ;
	private JPanel borderPanel ;
	private JPanel groundPanel ;
	private JPanel idPanel ;
	private Box    mainPanel ;
	private JScrollPane scrollPanel;
	private JPanel buttonPanel ; 

	private String[] buttonString = {"Set Options", "Exit"} ;
	private JButton[] button = new JButton[buttonString.length] ;
	private ButtonListener buttonListener = new ButtonListener() ;

	private OptionGenomeName OGN = null;
	public static boolean optPF = false;

	private Color bk0 = appCom.back ;
	private Color bk1 = Color.white ;
	private Color bk2 = appCom.lightYellow ;
	private Color bk3 = appCom.waterBlue ;
	private ObjectStore OS = ObjectStore.getInstance();
	private SearchEntryPanel SEP = SearchEntryPanel.getInstance();

	private String[][] resultTb = null ;
	private int resultCnt = 0 ;

	private JTextField hdLabel0, hdLabel1, hdLabel2 ;
	private JTextField[] resultTbT0 = null ;
	private JTextField[] resultTbT1 = null ;

	public GenomeNameList(){
//		System.out.println("- AnlyzeAllBinaryTree() -") ;//DEBUG
		instance = this;
		resultCnt = OS.genomeNam.size();
		resultTb = new String[resultCnt][4];
		for (int i=0; i<OS.genomeNam.size(); i++) {
//			Vector genomeNam = String[4] = Accession, Organism, FFname, FF-Path
			String[] wgenom = (String[])OS.genomeNam.elementAt(i);
//			System.out.println(" GenomeNam : "+wgenom[0]+", "+wgenom[1]+", "+wgenom[2]+", "+wgenom[3]);//DEBUG
			resultTb[i] = wgenom;
		}
		resultTbT0 = new JTextField[resultCnt] ;
		resultTbT1 = new JTextField[resultCnt] ;

		frame = new JFrame("Genome Name List ") ;
		frame.getContentPane().setLayout(new BorderLayout()) ;
		frame.setIconImage(Toolkit.getDefaultToolkit().getImage("InforBIO.jpg"));
		frame.addWindowListener(new frameListener());

		if (resultCnt == 0) {
			System.out.println(" Genome name list not found.") ;
			SearchEntryPanel.GNL = null;				//12-00
			frame.dispose();
		} 
		hsize = resultCnt*22 + 90 ;						//07-01
		if (hsize > 600) hsize = 600 ;

		initComponents();

//		Dimension screenSize = Toolkit.getDefaultToolkit().getScreenSize() ;
//		frame.setLocation(screenSize.width/2-200, screenSize.height/2+300-hsize) ;
		Point p = InforBIO.frame.getLocationOnScreen();		//13-00
		frame.setLocation(p.x+100, p.y+600-hsize);			//13-00
		frame.setSize(wsize, hsize);
		frame.show() ;
	}

	private void initComponents(){
		groundPanel = new JPanel(new BorderLayout());
		groundPanel.setBorder(appCom.Empty5555_Lowered);
		frame.getContentPane().add(groundPanel, BorderLayout.CENTER) ;

		//------- set Panel --------
		idPanel = new JPanel(new BorderLayout());
		idPanel.setBorder(appCom.Empty0500);
		groundPanel.add(idPanel, "North");
//		JPanel p0 = new JPanel(new BorderLayout());
//		p0.setBorder(appCom.Empty0500);

		//------- set Header --------
		hdLabel0 = new JTextField("  Accession ") ;
		hdLabel0.setEditable(false) ;
		hdLabel0.setBackground(bk0) ;
		hdLabel0.setFont(appCom.boldFont) ;
		hdLabel0.setColumns(16) ;
		hdLabel0.setBorder(appCom.Empty0000);
		idPanel.add(hdLabel0, "West") ;

		hdLabel1 = new JTextField("  Genome Name ") ;
		hdLabel1.setEditable(false) ;
		hdLabel1.setBackground(bk0) ;
		hdLabel1.setFont(appCom.boldFont) ;
		hdLabel1.setColumns(20) ;
		hdLabel1.setBorder(appCom.Empty0000);
		idPanel.add(hdLabel1, "Center") ;

		mainPanel = new Box(BoxLayout.Y_AXIS);
		scrollPanel = new JScrollPane(mainPanel);
		scrollPanel.setBorder(appCom.Empty0000);
		groundPanel.add(scrollPanel, "Center");

		buttonPanel = new JPanel(new GridLayout(1, buttonString.length));
		buttonPanel.setBorder(appCom.Empty3333) ;
		for (int i=0; i<buttonString.length; i++) {
			button[i] = appCom.CreateControlButton(buttonString[i]) ;
			button[i].setActionCommand(buttonString[i]) ;
			button[i].addActionListener(buttonListener) ;
			buttonPanel.add(button[i]) ;
		}
//		button[0].setBackground(appCom.lightYellow) ;
		frame.getContentPane().add(buttonPanel, BorderLayout.SOUTH) ;

		//------- set Table --------
//		System.out.println(" Table MAke Start") ;//DEBUG
		for (int i=0; i<resultCnt; i++) {
			JPanel p = new JPanel(new BorderLayout());
			p.setBorder(appCom.Empty0000);
//			JPanel p1 = new JPanel(new BorderLayout());
//			p1.setBorder(appCom.Empty0000);
//			JPanel p1 = appCom.CreateGridLayoutPanel() ;
//			p1.setLayout(new GridLayout(1, 3, 0, 0)) ;

			resultTbT0[i] = new JTextField(" "+resultTb[i][0]) ;
			resultTbT0[i].setEditable(false) ;
			resultTbT0[i].setBackground(bk1) ;
			resultTbT0[i].setFont(appCom.defaultFont) ;
			resultTbT0[i].setColumns(16) ;
			p.add(resultTbT0[i], "West") ;

			resultTbT1[i] = new JTextField(" "+resultTb[i][1]) ;
			resultTbT1[i].setEditable(false) ;
			resultTbT1[i].setBackground(bk3) ;
			resultTbT1[i].setFont(appCom.defaultFont) ;
			resultTbT1[i].setColumns(20) ;
			p.add(resultTbT1[i], "Center") ;
			mainPanel.add(p) ;
		}
	}

	public void reView() {
		InforBIO.frame.setCursor(Cursor.getPredefinedCursor(Cursor.WAIT_CURSOR)) ;
		OS.setGenomeName(-1);											//13-00
		for (int i=0; i<OS.genomeNam.size(); i++) {
			String[] wgenom = (String[])OS.genomeNam.elementAt(i);
			resultTb[i] = wgenom;
			// Fasta file remake
			if (resultTbT1[i].equals(" "+resultTb[i][1]) == false) {
				resultTbT1[i].setText(" "+resultTb[i][1]);
				String fastanam = resultTb[i][3]+resultTb[i][2];
//				System.out.println(" FastaName = "+fastanam);//DEBUG

				int rtn = appCom.CopyFile(fastanam, "workFasta.fst");	//13-00
				if (rtn == 0) {											//13-00
					try {
						FileReader reader = new FileReader("workFasta.fst");
						BufferedReader br = new BufferedReader(reader);
						String line = br.readLine();
						line = ">"+resultTb[i][1];
						FileWriter writer = new FileWriter(fastanam);
						while (line != null) {
							writer.write(line+"\n");
							line = br.readLine();
						}
						reader.close();
						reader = null;
						writer.close();
						writer = null;
					} catch (IOException e) {
						System.err.println("Cannot acces file : "+fastanam);
					}
				}
			}
		}

		SEP.ResetCategoriesComboBox();					//13-00
		InforBIO.frame.setCursor(Cursor.getPredefinedCursor(Cursor.DEFAULT_CURSOR)) ;
	}

	class ButtonListener implements ActionListener {
		public void actionPerformed(ActionEvent e) {
			String s = e.getActionCommand() ;
			if (s.equals("Exit")) {
				if (optPF) {
					optPF = false;
					OGN.frame.dispose();
				}
				SearchEntryPanel.GNL = null;				//12-00
				frame.dispose() ;
			} 
			else if (s.equals("Set Options")) {
				if (optPF == false) {
					OGN = new OptionGenomeName(instance);
					optPF = true ;
				}
				OGN.frame.toFront() ;
			}
/*			else if (s.equals("Export text")) {
				FileDialog exportNote = new FileDialog(frame, "Export text", FileDialog.SAVE) ;
				exportNote.setDirectory(OS.SysPath) ;
				exportNote.setFile(OS.DBName+"_BT.txt") ;
				exportNote.show();
				if (exportNote.getFile() != null) {
					OS.SysPath = exportNote.getDirectory() ;
					String fname = exportNote.getDirectory() ;
					fname += exportNote.getFile() ;
					if (OS.OSName.startsWith("Mac") || OS.OSName.equals("UNIX")) {
						if(fileNameCK(exportNote.getFile()) == false) return ;
					}
					if (fname.endsWith(".txt") == false) {
						int p = fname.lastIndexOf(".") ;
						if (p > 0) {
							fname = fname.substring(0,p)+".txt" ;
						} else {
							fname += ".txt" ;
						}
					}
					File theFile = new File(fname);
					if (theFile.canRead()) {				// Overwrite
						if (theFile.canWrite() == false) {	// Check write protect
							StatusPanel.status.setBackground(Color.yellow) ;
							StatusPanel.status.setFont(appCom.boldFontLL) ;
							StatusPanel.status.setText(" Export failed !! ") ;
							binarytree.setCursor(Cursor.getPredefinedCursor(Cursor.DEFAULT_CURSOR)) ;//08-00
							return ;
						}
					}
					//------- Export File --------
					InforBIO.frame.setCursor(Cursor.getPredefinedCursor(Cursor.WAIT_CURSOR)) ;
					String wstr = "Binary tree analyze all result list"+OS.linSepa ;
					wstr += "RID \tGenus Species"+OS.linSepa ;
					for (int i=0; i<resultCnt; i++) {
						wstr += resultTb[i][0]+"\t"+resultTb[i][1]+OS.linSepa ;
					}
					appCom.SaveFile(fname, wstr) ;
					StatusPanel.status.setText(" Export complete !") ;
				}
				StatusPanel.status.setText(" Export text complete !") ;
			}*/
		}
	}

/*	private boolean fileNameCK(String fnam) {
		boolean rtn = true ;
		int col = 1 ;
		if (Character.isLetter(fnam.charAt(0))) {
			for (int k=1; k<fnam.length(); k++) {
				if (fnam.charAt(k) == '.') break ;
				if (Character.isLetterOrDigit(fnam.charAt(k)) == false) {
					if (fnam.charAt(k) == '-' || fnam.charAt(k) == '_') continue ;
					rtn = false ;
					col = k+1 ;
					break ;
				}
			}
		} else {
			rtn = false ;
		}
		if (rtn == false) {
			appCom.MessageDialog(" File name error !  (Col. "+col+")", 0);
		}
		binarytree.setCursor(Cursor.getPredefinedCursor(Cursor.DEFAULT_CURSOR)) ;//08-00
		return rtn ;
	}
*/

	class frameListener extends WindowAdapter {
		public void windowClosing(WindowEvent e) {
			if (optPF) {
				optPF = false;
				OGN.frame.dispose();
			}
			SearchEntryPanel.GNL = null;				//12-00
			frame.dispose();
		}
	}
}
