# Supplementary material for: G-InforBIO: integrated system for microbial genomics
Source: BMC Bioinformatics. 2006 Aug 4;7:368. doi: 10.1186/1471-2105-7-368 (PMC1552091; doi:10.1186/1471-2105-7-368)
Supplement: Additional File 1 — G-InforBIO_Src_V177. Zipped file of the source code of G-InforBIO system [file 1471-2105-7-368-S1.zip › src/JP/AC/nig/wdcm/client/HtmlPanel.java]

////////////////////////////////////////////////////////////////
//                                                            //
//   class name : HtmlPanel  (for Java4)                      //
//                                                            //
//   history    : 01-00 2000.04.05 K.Takahashi (HSK)          //
//                                                            //
////////////////////////////////////////////////////////////////
package JP.AC.nig.wdcm.client ;

import java.io.* ;
import java.awt.* ;
import java.awt.event.* ;
import java.net.* ;
import java.util.* ;										// 01-00
import javax.swing.* ;
import javax.swing.event.* ;
import javax.swing.text.* ;

public class HtmlPanel extends JPanel implements HyperlinkListener {
	private JEditorPane html ;
	private static URL url = null ;
	private static String DefaultURL = null ;
	private static String vurl  = "file:///" ;
	private static String title = "sample01" ;
	private static String name  = "att00001.htm" ;
	private static String wkhtml = "" ;
	private static String cPath = "" ;
	private static String osName = "" ;
	private static int col = 0 ;
	private ObjectStore OS = ObjectStore.getInstance() ;

//	private JTextField urlField = null ;

	public HtmlPanel() {
		setLayout(new BorderLayout()) ;
		setBorder(appCom.Empty3333) ;
		try {
			try {
				url = new URL(DefaultURL) ;
			} catch (java.net.MalformedURLException exc) {
				url = null ;
//				System.out.println(" URL REEOR : URL = "+DefaultURL) ;	// DEBUG
			}
			if (url != null) {
				html = new JEditorPane(url) ;
				html.setEditable(false) ;
				html.addHyperlinkListener(this) ;
				JScrollPane scroller = new JScrollPane() ;
				scroller.setBorder(appCom.Empty3333_Lowered) ;
				JViewport vp = scroller.getViewport() ;
				vp.add(html) ;
//				vp.setBackingStoreEnabled(true) ;
				vp.setScrollMode(JViewport.BLIT_SCROLL_MODE) ;//08-00
				add(scroller, BorderLayout.CENTER) ;
			}
		} catch (MalformedURLException e) {
			System.out.println("Malformed URL: " + e) ;
		} catch (IOException e) {
			System.out.println("IOException: " + e) ;
		}
	}

    public void HtmlPanel(String vtitle, String vname, int xcnt, int ycnt) {
//		System.out.println(new Date() + " - HtmlPanel") ;	// DEBUG
		String meta1 = "<meta http-equiv=\"Content-Type\" content=\"text/html; charset=shift_jis\">\n" ;
		String meta2 = "<meta http-equiv=\"Content-Language\" content=\"ja\">\n" ;
		String head1 = "<head>\n" ;
		String head2 = "</head>\n" ;

		int x = xcnt*10 + 5 ;
		int y = ycnt*20 + 5 ;
		title = vtitle ;
		name = vname ;

		if (name.startsWith("http://")) {								//04-06
			DefaultURL = name ;											//04-06
		} else {														//04-06
			cPath = System.getProperty("user.dir") ;
			cPath = cPath.replace('\\', '/') ;
			col = cPath.lastIndexOf("/") ;
			cPath = cPath.substring(0, col) ;
			
			if (OS.SysPath.startsWith("..")) {
				String wPath = OS.SysPath.replace('\\', '/') ;
				col = wPath.indexOf("/") ;
				wkhtml = cPath + wPath.substring(col) ;
			} else {
				wkhtml = OS.SysPath ;
			}
			wkhtml = wkhtml + "wk.html" ;
//			System.out.println(" new Wk-html = "+wkhtml) ;
			File otHtml = new File(wkhtml) ;

			if (wkhtml.startsWith("/")) wkhtml = wkhtml.substring(1) ;
			vurl = "file:///" + wkhtml ;

			String inhtm = OS.SheetDataPath + name ;
			File inHtml = new File(inhtm) ;

			try {
				BufferedReader reader = new BufferedReader(new FileReader(inHtml)) ;
				FileWriter writer = new FileWriter(otHtml) ;
				String line = reader.readLine() ;
				writer.write(head1) ;
				writer.write(meta1) ;
				writer.write(meta2) ;
				writer.write(head2) ;
				writer.write(line+"\n") ;
				line = reader.readLine() ;
				while (line != null) {
					writer.write(line+"\n") ;
					line = reader.readLine() ;
				}
				reader.close() ;
				reader = null ;
				writer.close() ;
				writer = null ;
			} catch (Exception e) {
				System.out.println("Error : Input html file not found("+inhtm+")") ;
			}

			DefaultURL = vurl ;
		}

        JFrame frame = new JFrame(title) ;
        frame.addWindowListener(new WindowAdapter() {
            public void windowClosing(WindowEvent e) {
//				parentFrame.setEnabled(true);
//				frame.dispose();
            }
        });

		frame.setSize(500, 600) ;
		frame.setLocation(x, y) ;
        frame.setContentPane(new HtmlPanel()) ;
//        frame.pack() ;
        frame.setVisible(true) ;
    }

//  ----------------------------------
	public void hyperlinkUpdate(HyperlinkEvent e) {
		if (e.getEventType() == HyperlinkEvent.EventType.ACTIVATED) {
			linkActivated(e.getURL()) ;
		}
	}

	protected void linkActivated(URL u) {
		vurl = u.toString() ;
		int col = vurl.lastIndexOf("/") + 1 ;
		vurl = vurl.substring(col) ;
		if (OS.SheetDataPath.startsWith("..")) {
			wkhtml = cPath  ;
			if (wkhtml.startsWith("/")) wkhtml = wkhtml.substring(1) ;
			OS.SheetDataPath = OS.SheetDataPath.replace('\\', '/') ;
			col = OS.SheetDataPath.indexOf("/") ;
			wkhtml += OS.SheetDataPath.substring(col) ;
		} else {
			wkhtml = OS.SysPath ;
		}
		DefaultURL = "file:///" + wkhtml + vurl ;

		try {
			url = new URL(DefaultURL) ;
		} catch (java.net.MalformedURLException exc) {
			url = null ;
			System.out.println(" LINK REEOR : URL = "+DefaultURL) ;	// DEBUG
		}
		Cursor c = html.getCursor() ;
		Cursor waitCursor = Cursor.getPredefinedCursor(Cursor.WAIT_CURSOR) ;
		html.setCursor(waitCursor) ;
		SwingUtilities.invokeLater(new PageLoader(url, c)) ;
	}

	class PageLoader implements Runnable {
		URL url ;
		Cursor cursor ;

		public PageLoader(URL u, Cursor c) {
			url = u ;
			cursor = c ;
		}
		public void run() {
			if (url == null) {
				html.setCursor(cursor) ;
				Container parent = html.getParent() ;
				parent.repaint() ;
			}
			else {
				Document doc = html.getDocument();
				try {
					html.setPage(url) ;
				} catch (IOException ioe) {
					html.setDocument(doc) ;
					getToolkit().beep() ;
				} finally {
					url = null ;
					SwingUtilities.invokeLater(this) ;
				}
			}
		}
	}

}
