# Supplementary material for: G-InforBIO: integrated system for microbial genomics
Source: BMC Bioinformatics. 2006 Aug 4;7:368. doi: 10.1186/1471-2105-7-368 (PMC1552091; doi:10.1186/1471-2105-7-368)
Supplement: Additional File 1 — G-InforBIO_Src_V177. Zipped file of the source code of G-InforBIO system [file 1471-2105-7-368-S1.zip › src/JP/AC/nig/wdcm/client/HtmlPanel4.java]

////////////////////////////////////////////////////////////////
//                                                            //
//   class name : HtmlPanel4  (DAD Accession -> DAD FF file)  //
//                  by get_entry2 (GET)          (for Java4)  //
//                                                            //
//   history    : 05-00 2002.04.08 K.Takahashi (HSK)          //
//                06-00 2002.08.05 K.Koorikawa (HSK)          //
//                                                            //
////////////////////////////////////////////////////////////////
package JP.AC.nig.wdcm.client ;

import java.awt.* ;
import java.awt.event.* ;
import java.io.* ;
import java.net.* ;
import java.text.* ;
import java.util.* ;
import javax.swing.* ;
import javax.swing.event.* ;
import javax.swing.text.* ;

public class HtmlPanel4 extends JPanel implements HyperlinkListener {
	private JEditorPane html ;
//	private String baseURL = "http://ftp.ddbj.nig.ac.jp:8000/cgi-bin/" ;//06-00
	private String baseURL = "http://getentry.ddbj.nig.ac.jp/cgi-bin/" ;//06-00
	private String cgiURL  = "get_entry2.pl?database=dad&query=" ;		//06-00
	private static URL url = null ;
	private static String DefaultURL = null ;
	private static String title = "" ;
	private static String name  = "" ;
	private static int x = 0, y = 0 ;
	private ObjectStore OS = ObjectStore.getInstance() ;

	public HtmlPanel4() {
		setLayout(new BorderLayout()) ;
		setBorder(appCom.Empty3333) ;
		try {
			try {
				url = new URL(DefaultURL) ;
			} catch (java.net.MalformedURLException exc) {
				url = null ;
//				System.out.println(" URL REEOR : URL = "+DefaultURL) ;	//DEBUG
			}
			if (url != null) {
				html = new JEditorPane(url) ;
				html.setEditable(false) ;
				html.addHyperlinkListener(this) ;
				JScrollPane scroller = new JScrollPane() ;
				scroller.setBorder(appCom.Empty3333_Lowered) ;
				JViewport vp = scroller.getViewport() ;
				vp.add(html) ;
//				vp.setBackingStoreEnabled(true) ;
				vp.setScrollMode(JViewport.BLIT_SCROLL_MODE) ;//for Java4
				add(scroller, BorderLayout.CENTER) ;
			}
		} catch (MalformedURLException e) {
			System.out.println("Malformed URL: " + e) ;
		} catch (IOException e) {
			System.out.println("IOException: " + e) ;
		}
	}

    public void HtmlPanel4(String vtitle, String vname, int xcnt, int ycnt) {
//		System.out.println(new Date() + " - HtmlPanel") ;	//DEBUG
		x = xcnt*10 + 5 ;
		y = ycnt*20 + 5 ;
		title = vtitle ;
		name = vname ;
		DefaultURL = baseURL + cgiURL + name + "\n" ;
		System.out.println(" New HtmlPanel4 : "+DefaultURL) ;	//DEBUG
        JFrame frame = new JFrame(title) ;
        frame.addWindowListener(new WindowAdapter() {
            public void windowClosing(WindowEvent e) {
               // System.exit(0);
            }
        });
		frame.setSize(500, 600) ;
		frame.setLocation(x, y) ;
        frame.setContentPane(new HtmlPanel4()) ;
        frame.setVisible(true) ;
    }

	public void hyperlinkUpdate(HyperlinkEvent e) {
		if (e.getEventType() == HyperlinkEvent.EventType.ACTIVATED) {
			URL u = e.getURL() ;
//			System.out.println(" WURL = "+u) ;	//DEBUG
//			System.out.println(" DESC = "+e.getDescription()) ;	//DEBUG
			if ( u == null) {
				String wurl = e.getDescription() ;
				DefaultURL = baseURL + wurl ;
			} else {
				String wurl = u.toString() ;
				DefaultURL = wurl ;
			}
			System.out.println(" URL = "+DefaultURL) ;	//DEBUG
			JFrame frame = new JFrame(title) ;
			frame.addWindowListener(new WindowAdapter() {
				public void windowClosing(WindowEvent e) {	}
			});
			x += 10 ;
			frame.setSize(500, 600) ;
			frame.setLocation(x, y) ;
			frame.setContentPane(new HtmlPanel4()) ;
			frame.setVisible(true) ;
		}
	}

}
