# Supplementary material for: G-InforBIO: integrated system for microbial genomics
Source: BMC Bioinformatics. 2006 Aug 4;7:368. doi: 10.1186/1471-2105-7-368 (PMC1552091; doi:10.1186/1471-2105-7-368)
Supplement: Additional File 1 — G-InforBIO_Src_V177. Zipped file of the source code of G-InforBIO system [file 1471-2105-7-368-S1.zip › src/JP/AC/nig/wdcm/client/ImagePanel.java]

////////////////////////////////////////////////////////////////
//                                                            //
//   class name : ImagePanel                                 //
//                                                            //
//   history    : 01-00 2000.04.04 K.Takahashi (HSK)          //
//                02-00 2000.06.22 K.Takahashi (HSK)          //
//                08-00 2003.03.14 K.Koorikawa (HSK)          //
//                                                            //
////////////////////////////////////////////////////////////////
package JP.AC.nig.wdcm.client ;

import java.awt.* ;
import java.awt.event.* ;
import java.io.* ;
import java.lang.Object ;
import java.text.* ;
import java.util.* ;
import javax.swing.* ;
import javax.swing.table.* ;
import JP.AC.nig.wdcm.client.* ;

public class ImagePanel {
	private JFrame parentFrame ;									//08-00
	public static  JFrame frame ;
	private static JPanel groundPanel ;								//08-00
	private JLabel label ;
	private static String title = "sample01" ;
	private static String path  = "CellData/pictures/" ;
	private static String name  = "clp00010.jpg" ;
	private ObjectStore OS = ObjectStore.getInstance() ;			//02-00

	public ImagePanel(JFrame parent, String vtitle, String vname, int xcnt, int ycnt) {
		parentFrame = parent ;										//08-00
		title = vtitle ;
		name = vname ;
		int x = xcnt*10 + 5 ;
		int y = ycnt*20 + 5 ;
		frame = new JFrame(title) ;
		frame.addWindowListener(new frameListener());
		frame.getContentPane().setLayout(new BorderLayout()) ;		//08-00
		frame.setIconImage(Toolkit.getDefaultToolkit().getImage("InforBIO.jpg"));//08-00
		frame.setLocation(x, y) ;

		groundPanel = new JPanel(new BorderLayout());				//08-00
		groundPanel.setBorder(appCom.Empty5555_Lowered);			//08-00
		frame.getContentPane().add(groundPanel, BorderLayout.CENTER) ;//08-00

		path  = OS.PictDataPath ;									//02-00
		ImageIcon icon = new ImageIcon(path+name, "Image") ;
		label = new JLabel(icon) ;
		groundPanel.add(label,"Center") ;							//08-00

		frame.pack() ;
		frame.setVisible(true) ;
	}

	class frameListener extends WindowAdapter {
		public void windowClosing(WindowEvent e) {
			parentFrame.setEnabled(true);
			frame.dispose();
		}
	}
}
