# Supplementary material for: G-InforBIO: integrated system for microbial genomics
Source: BMC Bioinformatics. 2006 Aug 4;7:368. doi: 10.1186/1471-2105-7-368 (PMC1552091; doi:10.1186/1471-2105-7-368)
Supplement: Additional File 1 — G-InforBIO_Src_V177. Zipped file of the source code of G-InforBIO system [file 1471-2105-7-368-S1.zip › src/JP/AC/nig/wdcm/client/ImportCorbaDB.java]

////////////////////////////////////////////////////////////////
//                                                            //
//   class name : ImportCorbaDB (for GIB SOAP Server)         //
//                                                            //
//   history    : 11-00 2004.11.17 K.Koorikawa (HSK)          //
//                                                            //
////////////////////////////////////////////////////////////////
package JP.AC.nig.wdcm.client ;

import java.awt.* ;
import java.awt.event.* ;
import java.io.* ;
import java.lang.* ;
import java.net.URL;
import java.util.* ;
import java.text.* ;
import javax.swing.* ;
import javax.swing.table.* ;
import javax.xml.rpc.ParameterMode;
import javax.xml.namespace.QName;
import org.apache.axis.client.Call;
import org.apache.axis.client.Service;
import org.apache.axis.encoding.XMLType;
import org.apache.axis.utils.Options;
import JP.AC.nig.wdcm.client.* ;

class ImportCorbaDB {
	public static JFrame frame;
	private final int wsize = 800;
	private final int hsize = 600;
	private Dimension screenSize = Toolkit.getDefaultToolkit().getScreenSize() ;
	private final int locX = screenSize.width/2-wsize/2 + 20;
	private final int locY = screenSize.height/2-hsize/2 + 20;
	private JFrame parentFrame;

	private static JPanel borderPanel = null;
	private static JPanel groundPanel = null;
	private static JPanel tablePanel = null;
	private static JPanel buttonPanel = null;
	private static JScrollPane scrollPanel = null;
	private static Box mainPanel = null;

	private JTextField[] chrLabel;
	private JTextField[] orgLabel;
	private JButton[] downBtn;

	private String[] schema = {"Chromosome ID", "Organism Name"};
	private JComboBox[] comboBox = new JComboBox[2];	//for Keyword Search
	private int[] combIdx = new int[2];
	private JTextField[][] textField = new JTextField[2][3];
	private String[][] tableKey = new String[2][3];

	private String[] buttonString   = {"Get List",
									   "Keyword Search",
									   "Search All",
									   "Exit"};
	private JButton[] button = new JButton[buttonString.length];
	private ButtonListener buttonListener = new ButtonListener();
	private JTextField status = new JTextField(" Ready ",80);

	private static Vector chrList = new Vector();
	private static Vector vewList = new Vector();

	private ObjectStore OS = ObjectStore.getInstance();
	private PanelMouseListener panelMouseListener = new PanelMouseListener();
	private DecimalFormat idFormat = new DecimalFormat("0000");
	private boolean tableF = false;
	private static FileDialog fd_Dld;

	private String rtnMsg = "";
	private String listName = "./Ch-ID_List.txt";

	private Color bk0 = Color.white ;
	private Color bk1 = appCom.back ;
	private Color bk2 = appCom.lightYellow ;
	private Color bk3 = appCom.waterBlue ;

	//----- getChIDList -----
	private String wsdlURL = "http://xml.nig.ac.jp/wsdl/Gib.wsdl";
	private String nmspace = "http://www.themindelectric.com/wsdl/Gib/";
	private String srvname = "Gib";
	private String fncname = "getChIDList";
	private String query   = "";
	private String result  = "";

	public ImportCorbaDB(){
		parentFrame = InforBIO.frame;
		frame = new JFrame("Download GIB-DB") ;
		borderPanel = new JPanel(new BorderLayout());
		borderPanel.setBorder(appCom.Empty5555_Lowered);
		frame.getContentPane().add(borderPanel, BorderLayout.CENTER) ;
		groundPanel = new JPanel(new BorderLayout());
		groundPanel.setBorder(appCom.Empty5555);
		borderPanel.add(groundPanel, BorderLayout.CENTER);

		initComponents();
		importList();
		makeTable();

		frame.getContentPane().setLayout(new BorderLayout()) ;
		frame.getContentPane().add(borderPanel, BorderLayout.CENTER) ;
		frame.setIconImage(Toolkit.getDefaultToolkit().getImage("InforBIO.jpg"));
		frame.addWindowListener(new frameListener());
		frame.setLocation(locX, locY);
		frame.setSize(wsize, hsize);
		frame.show();
	}

	private void initComponents(){
		System.out.println(new Date() + " - Download GIB-DB ") ;//DEBUG

		//------ Search Result Panel set -----
		tablePanel = appCom.CreateBorderLayoutPanel() ;
		tablePanel.setBorder(BorderFactory.createTitledBorder("DDBJ GIB-DB List"));
		groundPanel.add(tablePanel, BorderLayout.CENTER) ;
		mainPanel = new Box(BoxLayout.Y_AXIS);
		scrollPanel = new JScrollPane(mainPanel);
		tablePanel.add(scrollPanel, BorderLayout.CENTER) ;

		buttonPanel = appCom.CreateBorderLayoutPanel();
		groundPanel.add(buttonPanel, BorderLayout.SOUTH);
		//----- Keywords Text Area set ----
		JPanel p1 = appCom.CreateGridLayoutPanel() ;
		p1.setBorder(BorderFactory.createTitledBorder("Search Keywords")) ;
		p1.setLayout(new GridLayout(textField.length, textField[0].length, 5, 5)) ;
		for (int i=0; i<textField.length; i++) {
			combIdx[i] = 0 ;			//First Key
			p1.add(comboBox[i] = new SchemaComboBox());
			for (int j=0; j<textField[i].length; j++) {
				p1.add(textField[i][j]=appCom.CreateControlTextField()) ;
				textField[i][j].setHorizontalAlignment(JTextField.CENTER) ;
			}
		}
		buttonPanel.add(p1, BorderLayout.CENTER) ;

		//------ Search Button set -----
		JPanel p2 = appCom.CreateGridLayoutPanel() ;
		p2.setLayout(new GridLayout(1, buttonString.length)) ;
		p2.setBorder(appCom.Empty3333) ;
		for (int i=0; i<buttonString.length; i++) {
			button[i] = appCom.CreateControlButton(buttonString[i]) ;
			button[i].setActionCommand(buttonString[i]) ;
//			button[i].setToolTipText(buttonString[i]) ;
			button[i].addActionListener(buttonListener) ;
			p2.add(button[i]) ;
		}
		buttonPanel.add(p2, BorderLayout.SOUTH) ;

		//------ STATUS Field set -----
		status.setEditable(false);
		status.setFont(appCom.defaultFont);
		status.setBackground(Color.white);
		borderPanel.add(status, BorderLayout.SOUTH);
	}

	private void importList(){
		String list = appCom.LoadFile(listName);
		String line = "";
		StringTokenizer str = new StringTokenizer(list, "\n", false);
//		chrList.removeAllElements();
		chrList = new Vector();
		while (str.hasMoreTokens()){
			line = str.nextToken();
			int p = line.indexOf("\t");
			if (p > 0) {
				String[] chid = new String[2];
				chid[0] = line.substring(0,p);
				chid[1] = line.substring(p+1);
				chrList.addElement(chid);
//				System.out.println( " Chr = "+chid[0]+", Org = "+chid[1]);//DEBUG
			}
		}
		vewList = chrList;
//		System.out.println( " ChrCnt = "+chrList.size());//DEBUG
	}

	private void makeTable(){
		if (tableF) {
			groundPanel.remove(tablePanel);
			tablePanel = appCom.CreateBorderLayoutPanel();
			tablePanel.setBorder(BorderFactory.createTitledBorder("DDBJ GIB-DB List"));
			groundPanel.add(tablePanel, BorderLayout.CENTER);
			mainPanel = new Box(BoxLayout.Y_AXIS);
			scrollPanel = new JScrollPane(mainPanel);
			tablePanel.add(scrollPanel, BorderLayout.CENTER);
		}

		JPanel p0 = new JPanel(new FlowLayout(FlowLayout.LEFT,2,1));
//		p0.setBackground(bk1) ;
		p0.setBorder(appCom.Empty1111) ;
		JTextField label1 = new JTextField(" Chromosome ID ", 18);
		label1.setEditable(false);
		label1.setBackground(bk3);
		label1.setFont(appCom.boldFont);
		p0.add(label1);
		JTextField label2 = new JTextField(" Organism Name ", 38);
		label2.setEditable(false);
		label2.setBackground(bk3);
		label2.setFont(appCom.boldFont);
		p0.add(label2);
//		mainPanel.add(p0);
		tablePanel.add(p0, BorderLayout.NORTH);

		int chrCnt = vewList.size();
		chrLabel = new JTextField[chrCnt];
		orgLabel = new JTextField[chrCnt];
		downBtn = new JButton[chrCnt];
//		System.out.println( " chrCnt = "+chrCnt) ;//DEBUG
		//------- make Table -------
		for (int i=0; i<chrCnt; i++) {
			p0 = new JPanel(new FlowLayout(FlowLayout.LEFT,2,1));
//			p0.setBackground(bk1) ;
			p0.setBorder(appCom.Empty1111) ;

			String[] chid = (String[])vewList.elementAt(i);
//			System.out.println( " ChrID["+i+"] = "+chid[0]);//DEBUG
			chrLabel[i] = new JTextField(" "+chid[0], 18);
			chrLabel[i].setEditable(false);
			chrLabel[i].setBackground(bk0);
			chrLabel[i].setFont(appCom.defaultFont);
			p0.add(chrLabel[i]);

			orgLabel[i] = new JTextField(" "+chid[1], 38);
			orgLabel[i].setEditable(false);
			orgLabel[i].setBackground(bk0);
			orgLabel[i].setFont(appCom.defaultFont);
			p0.add(orgLabel[i]);

			downBtn[i] = new JButton("Download");
			downBtn[i].addActionListener(buttonListener);
			downBtn[i].setActionCommand("Download "+chid[0]);
			downBtn[i].setFont(appCom.plainFontS);
			p0.add(downBtn[i]);

			mainPanel.add(p0);
		}
		tableF = true;
		mainPanel.revalidate();
		groundPanel.validate();
	}

//  ------ Schema ComboBox -----
	private class SchemaComboBox extends JComboBox {
		private Vector schemaIndex = new Vector();
		public SchemaComboBox() {
			super();
			setAll();
			setSelectedIndex(0);	// View point = First key
		}
		private void setAll() {
			removeAllItems();
			schemaIndex.removeAllElements();
			//-- set all items --
			for(int i=0; i<schema.length; i++) {
				addItem(schema[i]) ;
				schemaIndex.addElement(new Integer(i));
			}
			setFont(appCom.boldFont) ;
		}
		//-- return index of table for the selected cobmo item --
		public int getSelectedItemIndex() {
			return ((Integer)schemaIndex.elementAt(getSelectedIndex())).intValue();
		}
	}


//  ----- BUTTON ACTION -----
	class ButtonListener implements ActionListener {
		public void actionPerformed(ActionEvent e) {
			status.setFont(appCom.defaultFont) ;
			status.setBackground(Color.white) ;
			status.setText(" ") ;

			String s = e.getActionCommand() ;
//			System.out.println(" Button = "+s);//DEBUG
			if (s.startsWith("Download ")) {	//"Download"
				String dlname = s.substring(9);
				String spid = dlname.substring(0, dlname.indexOf(":"));
				String chid = dlname.replace(':', '_')+".seq.gz";
				String urlStr = "http://gib.genes.nig.ac.jp/pub/"+spid+"/"+chid;
				System.out.println(" Download Name = "+spid+"/"+chid);//DEBUG

				fd_Dld = new FileDialog(frame, "Save Flat_File", FileDialog.SAVE) ;
				fd_Dld.setDirectory(OS.DbPath) ;
				fd_Dld.setFile(chid);
				fd_Dld.show();	// Open File Dialog

				if (fd_Dld.getFile() != null) {
					OS.DbPath = fd_Dld.getDirectory();
					String file = fd_Dld.getDirectory() + fd_Dld.getFile();
					frame.setCursor(Cursor.getPredefinedCursor(Cursor.WAIT_CURSOR)) ;
					try {
						URL url = new URL(urlStr);
						InputStream in = url.openStream();
						OutputStream out = new FileOutputStream(file);
						byte buf[] = new byte[1024];
						while(true) {
							int i = in.read(buf, 0, 1024);
							if(i == -1) {
								break;
							}
							out.write(buf, 0, i);
						}
						out.flush();
						in.close();
						out.close();
//						System.out.println(chid+" download finished.");//DEBUG
						new unzip(file);
//						System.out.println(chid+" unzip finished.");//DEBUG
						status.setBackground(appCom.waterBlue);
//						status.setFont(appCom.boldFontL);
						status.setText(chid+" Download and unzip complete !");
					} catch (Exception ex) {
						System.out.println("GIB-DB CONECT ERROR !");//DEBUG
						System.err.println(ex);
					}
//					appCom.executeDispose();
					frame.setCursor(Cursor.getPredefinedCursor(Cursor.DEFAULT_CURSOR)) ;
				}
			}

/*			if (s.startsWith("Download ")) {	//"Download"
				String dlname = s.substring(9);
				String svnam = dlname.replace(':', '_')+".seq";
				System.out.println(" Download Name = "+svnam);//DEBUG
				fd_Dld = new FileDialog(frame, "Save Flat_File", FileDialog.SAVE) ;
				fd_Dld.setDirectory(OS.DbPath) ;
				fd_Dld.setFile(svnam);
				fd_Dld.show();	// Open File Dialog

				if (fd_Dld.getFile() != null) {
					OS.DbPath = fd_Dld.getDirectory();
					svnam = fd_Dld.getDirectory() + fd_Dld.getFile();

					frame.setCursor(Cursor.getPredefinedCursor(Cursor.WAIT_CURSOR)) ;
//					appCom.executeView();
					try {
						URL addr = null;
						if (OS.ProxyHost.equals("")) {
							addr = new URL(wsdlURL);//"http://xml.nig.ac.jp/wsdl/Gib.wsdl"
						} else {
							addr = new URL("http", OS.ProxyHost, OS.ProxyPort, wsdlURL);
						}
						QName serviceQN = new QName(nmspace, srvname);
						QName portQN    = new QName(nmspace, srvname);
						Service service = new Service(addr, serviceQN);
						fncname = "getFlatFile";
						Call call = (Call)service.createCall(portQN, fncname);
						result = (String)call.invoke(new Object[]{dlname});
						appCom.SaveFile(svnam, result);
						status.setText(" Download completed.");
						System.out.println("Get Flat_File End.");
					} catch (Exception ex) {
						System.out.println("GIB-DB CONECT ERROR !");//DEBUG
						System.err.println(ex);
					}
//					appCom.executeDispose();
					frame.setCursor(Cursor.getPredefinedCursor(Cursor.DEFAULT_CURSOR)) ;
				}
			}
*/
			else if (s.equals("Get List")) {	//"Get List"
				frame.setCursor(Cursor.getPredefinedCursor(Cursor.WAIT_CURSOR)) ;
//				appCom.executeView();
				try {
					URL addr = null;
					if (OS.ProxyHost.equals("")) {
						addr = new URL(wsdlURL);
					} else {
						addr = new URL("http", OS.ProxyHost, OS.ProxyPort, wsdlURL);
					}
					QName serviceQN = new QName(nmspace, srvname);
					QName portQN    = new QName(nmspace, srvname);
					Service service = new Service(addr, serviceQN);
					fncname = "getChIDList";
					Call call = (Call)service.createCall(portQN, fncname);
					result = (String)call.invoke(new Object[]{});
	//				System.out.println("getChIDList : "+result);
					appCom.SaveFile(listName, result);
					importList();
					makeTable();
					status.setText(" "+chrList.size()+" Lists get.") ;
					System.out.println("Get GIB_List End.");
				} catch (Exception ex) {
					System.out.println("GIB-DB CONECT ERROR !");//DEBUG
					System.err.println(ex);
				}
//				appCom.executeDispose();
				frame.setCursor(Cursor.getPredefinedCursor(Cursor.DEFAULT_CURSOR)) ;
			}

			else if (s.equals("Keyword Search")) {	//"Keyword Search"
				frame.setCursor(Cursor.getPredefinedCursor(Cursor.WAIT_CURSOR)) ;
				vewList = execSearch();
				makeTable();
				status.setText(" "+vewList.size()+" Lists get.") ;
				frame.setCursor(Cursor.getPredefinedCursor(Cursor.DEFAULT_CURSOR)) ;
			}


			else if (s.equals("Search All")) {	//"Search All"
				frame.setCursor(Cursor.getPredefinedCursor(Cursor.WAIT_CURSOR)) ;
				vewList = chrList;
				makeTable();
				status.setText(" "+vewList.size()+" Lists get.") ;
				frame.setCursor(Cursor.getPredefinedCursor(Cursor.DEFAULT_CURSOR)) ;
			}

			else if (s.equals("Exit")) {	//"EXIT"
				StatusPanel.status.setText(" Import remote DB complete !") ;
				TabPanel.remoteDbF = false ;						//07-00
				parentFrame.setEnabled(true);
				frame.dispose();
			}
		}
	}

	private Vector execSearch() {
		int rowMax = chrList.size();
		Vector retVector = new Vector();
		if (isAllEmpty(0) && isAllEmpty(1)) {	//Search Keys All Space
			retVector = chrList;
		} else {
			for (int i=0; i<rowMax; i++) {
				int machAll = 1;
				for (int j=0; j<comboBox.length; j++) {//Serch Key Check
					if (isAllEmpty(j)) continue;//Search Keys All Space
					int machLine = 0;
					for (int k=0; k<textField[j].length; k++) {
						String sKey = (textField[j][k].getText()).toLowerCase();
						if (sKey.equals("")) continue;
						int col = comboBox[j].getSelectedIndex();
						String[] chid = (String[])chrList.elementAt(i);
						if ((chid[col].toLowerCase()).indexOf(sKey) >= 0) {
//							System.out.println( " Chid["+col+"] = "+(chid[col].toLowerCase())+", Key="+sKey);//DEBUG
							machLine = 1;
							break;
						}
					}
					machAll &= machLine;
//					System.out.println( " machAll = "+machAll);//DEBUG
				}
				if (machAll == 1) {
					String[] chid = (String[])chrList.elementAt(i);
					retVector.addElement(chid);
				}
			}
		}
		return retVector;
	}
	private boolean isAllEmpty(int row) {
		boolean bRet = true ;
		for (int k=0; k<textField[row].length; k++) {
			if (textField[row][k].getText().trim().equals("")==false) {
				bRet = false ;
				break ;
			}
		}
		return bRet ;
	}


	class DefModel extends DefaultTableModel {
		public DefModel(Vector table, Vector name) {
			super(table, name) ;
		}
	}

	class frameListener extends WindowAdapter {
		public void windowClosing(WindowEvent e) {
			TabPanel.remoteDbF = false ;						//07-00
			parentFrame.setEnabled(true);
			frame.dispose();
		}
	}

	class PanelMouseListener implements MouseListener {
		public void mouseClicked(MouseEvent me) {
/*			if (me.getSource() instanceof JTableHeader && tableALL != null) {
				JTableHeader th = (JTableHeader)me.getSource() ;
				int clumnNo = th.columnAtPoint(me.getPoint()) ;
				appCom.QuickSort(tableALL, 0, tableALL.length-1, clumnNo) ;
				tablePanel.removeAll() ;
				tablePanel.add(new JScrollPane(tableView), BorderLayout.CENTER) ;
				tableView.getTableHeader().addMouseListener(panelMouseListener) ;
				tablePanel.validate() ;
			}*/
		}
		public void mousePressed(MouseEvent me) {}
		public void mouseReleased(MouseEvent me) {}
		public void mouseEntered(MouseEvent me) {}
		public void mouseExited(MouseEvent me) {}
	}

	class DataTableModel extends AbstractTableModel {
		private String[][] searchData = null ;
		private String[] schemaNames = null ;

		public DataTableModel() {
		}
		public DataTableModel(String[] schema, String[][] data) {
			schemaNames = schema ;
			if (data.length==0)
				searchData = new String[1][schemaNames.length] ;
			else
				searchData = data ;
		}
		public int getColumnCount() {
			return	searchData[0].length ;
		}
		public int getRowCount() {
			return	searchData.length ;
		}
		public Object getValueAt(int row, int col) {
			return searchData[row][col] ;
		}
		public String getColumnName(int col) {
			return schemaNames[col] ;
		}
		public Class getColumnClass(int col) {
			return String.class ;
		}
		public boolean isCellEditable(int row, int col) {
			return false ;
		}
		public void setValueAt(Object aValue, int row, int col) {
		}
	}
}
