# Supplementary material for: G-InforBIO: integrated system for microbial genomics
Source: BMC Bioinformatics. 2006 Aug 4;7:368. doi: 10.1186/1471-2105-7-368 (PMC1552091; doi:10.1186/1471-2105-7-368)
Supplement: Additional File 1 — G-InforBIO_Src_V177. Zipped file of the source code of G-InforBIO system [file 1471-2105-7-368-S1.zip › src/JP/AC/nig/wdcm/client/ImportFlatFile.java]

////////////////////////////////////////////////////////////////
//                                                            //
//   class name : ImportFlatFile                              //
//                                                            //
//   history    : 10-00 2004.01.05 K.Koorikawa (HSK)          //
//              : 10-02 2004.07.12 K.Koorikawa (HSK)          //
//              : 12-00 2005.08.19 K.Koorikawa (HSK)          //
//              : 13-00 2006.01.13 K.Koorikawa (HSK)          //
//                                                            //
////////////////////////////////////////////////////////////////
package JP.AC.nig.wdcm.client ;

import java.io.* ;
import java.awt.* ;
import java.awt.event.* ;
import java.lang.* ;
import java.util.* ;
import java.text.* ;
import javax.swing.* ;
import javax.swing.table.* ;
import JP.AC.nig.wdcm.analysis.* ;

public class ImportFlatFile extends SearchEntryPanel {
	private static ImportFlatFile instance = null ;
	private static ObjectStore OS = ObjectStore.getInstance() ;
	private static Option OP = Option.getInstance() ;

	private int ffColMax = 0 ;								//04-00
	private int ffRowMax = 0 ;								//04-00
	private String newFil = "" ;							//08-00
	private boolean createNT = true ;						//08-00
	private boolean corresF = false ;						//04-00

	private static String[] ffskem = {"Accession", "Feature", "Location", 
					"Qualifier-key", "Qualifier-value", "Whole Sequence"};//10-00
	private static String[] SMbutton = {"Create new table.", "Append to present table."} ;//08-00

	private static DecimalFormat idFormat = new DecimalFormat("0000000") ;
	private int sysErr = 0;									//10-02

	public ImportFlatFile() {
		super();
		instance = this ;
//		System.out.println(new Date() + " - SearchEntry Panel Set ") ;//DEBUG
	}

	public static ImportFlatFile getFFInstance() {
		return instance ;
	}

	public void importFF(File[] fnames) {						//13-00
		if (SelectModeDialog() != 0) {	//="CANCEL"
			OS.SysRtncd = 1;									//10-01
			return ;											//08-00
		}

		sysErr = 0;												//10-02
//		StringTokenizer strTok = new StringTokenizer(fnames, "\n");	//11-00
//		while (strTok.hasMoreTokens()) {							//11-00
//			newFil = strTok.nextToken();							//11-00
		for(int i=0; i<fnames.length; i++){							//13-00
			newFil = fnames[i].toString();							//13-00
			if (createNT) {	// Create OS tables by Text_data
				Thread TRD = new Thread() {							//08-00
					public void run() {								//08-00
						creatTB(newFil) ;							//08-00
					}												//08-00
				} ;													//08-00
				TRD.start() ;										//08-00
				try {												//11-00
					TRD.join() ;									//11-00
				} catch (Exception ex) {}							//11-00
				createNT = false;									//11-00
			} else {	// Append CSV_data to OS table  04-07
				Thread TRD = new Thread() {							//08-00
					public void run() {								//08-00
						addTB(newFil) ;								//08-00
					}												//08-00
				} ;													//08-00
				TRD.start() ;										//08-00
				try {												//11-00
					TRD.join() ;									//11-00
				} catch (Exception ex) {}							//11-00
			}
		}

		SearchEntryPanel.button[2].doClick();						//12-00
		InforBIO.frame.setTitle(InforBIO.SystemTitle+" - ["+OS.stringNameDB+"]");
//		StatusPanel.status.setForeground(Color.black);
		StatusPanel.status.setBackground(appCom.waterBlue);
//		StatusPanel.status.setFont(appCom.defaultFont);
//		StatusPanel.status.setText(" "+OS.entryCnt+" Entries are found !");
//		appCom.StatusMessage(" "+OS.entryCnt+" Entries are found !", 1);//12-00

		System.out.println(" Import flat file end. \n");//DEBUG
		if (OS.SysRtncd == 0) {									//10-00
			appCom.MessageDialog("Flat file import complete !", 1);//10-00
		}
		InforBIO.frame.setCursor(Cursor.getPredefinedCursor(Cursor.DEFAULT_CURSOR)) ;
	}

	private void creatTB(String ffname) {	//add 08-00
		boolean rtncode = true ;
		InforBIO.frame.setCursor(Cursor.getPredefinedCursor(Cursor.WAIT_CURSOR)) ;
		System.out.println(" Create tables by flat file ");//DEBUG
		
		//------ Make Categort Table --------		//****************************
		setCategoryTable();							//** Create Category table  ** 10-00
													//****************************
		//------ Make Item Table -------			//****************************
		setItemTable();								//** Create Item table      ** 10-00
		countItemCategory();						//****************************
		//------ Make Entry Table -------			//****************************
		OS.entryCnt = 0 ;							//** Create Entry table     ** 10-00
		makeEntryTable(ffname);						//****************************
		OS.resetCnt() ;												//07-01
		if (sysErr != 0) return;									//10-02

		//------ Make tableNameEntry -------
		OS.tableNameEntry = new String[OS.entryCol] ;				//07-00
		OS.tableNameEntry[0] = "No.";
		for (int i=0; i<OS.itemCnt; i++){							//07-00
			OS.tableNameEntry[i+1] = OS.tableItem[i][2] ;			//07-00
		}

		//------ Make tableEntryCategory -------
		OS.tableEntryCategory = new String[OS.entryCol] ;			//07-00
		OS.tableEntryCategory[0] = "Category" ;						//07-00
		OS.tableEntryType = new String[OS.entryCol] ;				//07-00
		OS.tableEntryType[0] = "Type" ;								//07-00
		for(int i=0; i<OS.itemCnt; i++) {							//07-00
			OS.tableEntryCategory[i+1] = OS.tableItem[i][1] ;		//07-00
			OS.tableEntryType[i+1] = OS.tableItem[i][3] ;			//07-00
		}															//07-00

		OS.linkEntry = new String[0] ;
		OS.linkEntryMax = 0;

		//-------- Category Vect Table set ---
		OS.tableNameCategoryVect = appCom.convertToVector(OS.tableNameCategory, 3) ;//07-03
		OS.tableCategoryVect = appCom.convertToVector(OS.tableCategory, OS.categoryCnt, 3) ;//07-03
		OS.tableViewCategory = new JTable(new DefModel(OS.tableCategoryVect, OS.tableNameCategoryVect)) ;//07-03
		OS.tableViewCategory.setFont(appCom.defaultFont) ;			//07-01
		SearchCategoryPanel.newF = true ;

		//-------- Item Vect Table set -------
		OS.tableNameItemVect = appCom.convertToVector(OS.tableNameItem, 4) ;//07-03
		OS.tableItemVect = appCom.convertToVector(OS.tableItem, OS.itemCnt, 4) ;//07-03
		OS.tableViewItem = new JTable(new DefModel(OS.tableItemVect, OS.tableNameItemVect)) ;//07-03
		OS.tableViewItem.setFont(appCom.defaultFont) ;				//07-01
		SearchItemPanel.newF = true ;

		//-------- Entry Vect Table set ------
//		System.out.println(" Table review ");//DEBUG
		tableViewNameEntry = appCom.convertToVector(OS.tableNameEntry, OS.entryCol) ;//06-00
		OS.tableNameEntryVect = appCom.convertToVectorSP(OS.tableNameEntry, OS.entryCol) ;//07-03

		OS.tableEntryVect = appCom.convertToVector(OS.tableEntry, OS.entryCnt, OS.entryCol) ;//07-03
		OS.tableViewEntry = new JTable(new DefModel(OS.tableEntryVect, OS.tableNameEntryVect)) ;//07-03
		OS.tableViewEntry.setFont(appCom.defaultFont) ;				//07-01
		OS.tableViewEntry.addMouseListener(panelMouseListener) ;	//01-00
		OS.tableViewEntry.getTableHeader().addMouseListener(panelMouseListener) ;
		OS.setViewColName() ;										//07-02
		setColEditor() ;											//07-00
		basePanel.removeAll() ;
		basePanel.add(new JScrollPane(OS.tableViewEntry), BorderLayout.CENTER) ;
		basePanel.validate() ;

		scp.removeAll() ;											//08-00
		OS.setGenomeName(0);										//10-02
		for (int i=0; i<comboBox1.length; i++) {					//08-00
			scp.add(comboBox1[i] = new CategoriesComboBox());		//08-00
		}															//08-00
		scp.validate() ;											//08-00

		skp.removeAll() ;											//08-00
		for (int i=0; i<textField.length; i++) {					//08-00
			combIdx[i] = 1 ;							//Second Key  08-00
			skp.add(comboBox2[i] = new ItemsComboBox());			//08-00
			for (int j=0; j<textField[i].length; j++) {				//08-00
				skp.add(textField[i][j]=appCom.CreateControlTextField()) ;//08-00
				textField[i][j].setHorizontalAlignment(JTextField.CENTER) ;//08-00
//				textField[i][j].setFont(appCom.defaultFont) ;		//08-00
			}														//08-00
		}															//08-00
		skp.validate() ;											//08-00

		sortFlg = new boolean[OS.entryCol];			// Sorting Flag Reset
		for (int i = 0; i < sortFlg.length; i++){
			sortFlg[i] = true;
		}
		newF = false ;

		OS.resetCnt() ;												//04-06
		OS.countItemCategory() ;									//07-00
		datackF = true ;											//04-03
		OS.stringNameDB = ffname ;
		int p = ffname.lastIndexOf(".") ;							//10-00
		OS.DBName = ffname.substring(0,p) ;							//10-00

		SearchItemPanel.buttonEdit[4].setEnabled(true) ;			//08-00
		SearchItemPanel.buttonEdit[4].doClick() ;					//08-00
		SearchItemPanel.buttonEdit[4].setEnabled(false) ;			//08-00

/*		InforBIO.frame.setTitle(InforBIO.SystemTitle+" - ["+OS.stringNameDB+"]") ;
		StatusPanel.status.setForeground(Color.black) ;
		StatusPanel.status.setFont(appCom.defaultFont) ;
		StatusPanel.status.setText(" "+OS.entryCnt+" Entries are found !") ;
		System.out.println(" Import flat file end. \n");//DEBUG
		if (OS.SysRtncd == 0) {									//10-00
			appCom.MessageDialog("Flat file import complete !", 1);//10-00
		}
		InforBIO.frame.setCursor(Cursor.getPredefinedCursor(Cursor.DEFAULT_CURSOR)) ;
*/
	}

	private void addTB(String ffname) {	//add 08-00
		System.out.println(" Append tables by flat file ");//DEBUG
		InforBIO.frame.setCursor(Cursor.getPredefinedCursor(Cursor.WAIT_CURSOR)) ;

		int stp = OS.entryCnt;									//10-02
		nameCsv = ffskem;										//10-00
		corresF = false ;										//04-00
//			System.out.println(" OS.itemCnt="+OS.itemCnt+", nameCsv="+nameCsv.length);//DEBUG
		if (OS.itemCnt >= nameCsv.length) {						//07-01
			for (int i=0; i<nameCsv.length; i++) {				//04-00
				if (nameCsv[i].equals(OS.tableNameEntry[i+1]) == false) {//04-00
					corresF = true ;							//04-00
					break ;										//04-00
				}												//04-00
			}													//04-00
		} else {												//04-00
			corresF = true ;									//04-00
		}														//04-00
		if (corresF) {											//04-00
			System.out.println(" Flat file schema correspond ");//DEBUG
			CsvSchemaCorrespond schemaCor = new CsvSchemaCorrespond() ;//04-00
			schemaCor.setVisible(true);							//04-00
			if (cancelF == false) {	// not CANCEL	//******************************* 04-00
				addCSV(ffname);						//** Select-schema Data append ** 04-05
			}										//******************************* 04-00
		} else {									//*******************************
			makeEntryTable(ffname);					//** All Data append  *********** 10-00
		}											//*******************************
		if (sysErr != 0) return;								//10-02

//		System.out.println(" Tables review ");//DEBUG
		OS.tableEntryVect = appCom.convertToVector(OS.tableEntry, OS.entryCnt, OS.entryCol) ;//07-03
		OS.tableViewEntry = new JTable(new DefModel(OS.tableEntryVect, OS.tableNameEntryVect)) ;//07-03
		OS.tableViewEntry.setFont(appCom.defaultFont) ;				//07-01
		OS.tableViewEntry.getTableHeader().addMouseListener(panelMouseListener) ;
		OS.tableViewEntry.addMouseListener(panelMouseListener) ;	//01-00
		setColEditor() ;											//07-00
		basePanel.removeAll() ;
		basePanel.add(new JScrollPane(OS.tableViewEntry), BorderLayout.CENTER) ;
		basePanel.validate() ;
		newF = false ;

		scp.removeAll() ;											//08-00
		OS.setGenomeName(stp);										//10-02
		for (int i=0; i<comboBox1.length; i++) {					//08-00
			scp.add(comboBox1[i] = new CategoriesComboBox());		//08-00
		}															//08-00
		scp.validate() ;											//08-00

		OS.resetCnt() ;												//04-06
		OS.countItemCategory() ;									//07-00
		datackF = true ;											//04-03

/*		StatusPanel.status.setForeground(Color.black) ;
		StatusPanel.status.setFont(appCom.defaultFont) ;
		StatusPanel.status.setText(" "+OS.entryCnt+" Entries are found !") ;
		System.out.println(" Import flat file end. \n");//DEBUG
		if (OS.SysRtncd == 0) {									//10-00
			appCom.MessageDialog("Flat file import complete !", 1);//10-00
		}
		InforBIO.frame.setCursor(Cursor.getPredefinedCursor(Cursor.DEFAULT_CURSOR)) ;
*/
	}


	//--------------------------------- change all 10-00
	//----- Make Entry Table ----------
	//---------------------------------
	private void makeEntryTable(String ffname) {
		StringTokenizer tokenStr;
		String line = null;
		String locus = "";	//LOCUS
		String acces = "";	//ACCESSION code
//		String defin = "";	//DEFINITION

		String featu = "";	//FEATURES
		String locat = "";	//Location
		String quali = "";	//Qualifier Key
		String qvalu = "";	//Qualifier Value

		String organ = "";	//organism
		String subco = "";	//Accession subcode
		String strai = "";	//strain
		String plasm = "";	//plasmid
		String chrom = "";	//chromosome
		String serot = "";	//serotype
		String serov = "";	//serovar
		String sspec = "";	//sub_species
		String sstra = "";	//sub_strain
		String clone = "";	//clone
		boolean opt1F = true;	//add strain			//13-00
		boolean opt2F = true;	//add plasmid			//13-00
		boolean opt3F = true;	//add chromosome		//13-00
		boolean opt4F = true;	//add serotype			//13-00
		boolean opt5F = true;	//add serovar			//13-00
		boolean opt6F = true;	//add sub_species		//13-00
		boolean opt7F = true;	//add sub_strain		//13-00
		boolean opt8F = true;	//add clone				//13-00
		if (OP.getProperty(OP.GENOME_STRAI, OP.DEFAULT_GSTRAI).equals("0")) opt1F = false;//13-00
		if (OP.getProperty(OP.GENOME_PLASM, OP.DEFAULT_GPLASM).equals("0")) opt2F = false;//13-00
		if (OP.getProperty(OP.GENOME_CHROM, OP.DEFAULT_GCHROM).equals("0")) opt3F = false;//13-00
		if (OP.getProperty(OP.GENOME_SEROT, OP.DEFAULT_GSEROT).equals("0")) opt4F = false;//13-00
		if (OP.getProperty(OP.GENOME_SEROV, OP.DEFAULT_GSEROV).equals("0")) opt5F = false;//13-00
		if (OP.getProperty(OP.GENOME_SUBSP, OP.DEFAULT_GSUBSP).equals("0")) opt6F = false;//13-00
		if (OP.getProperty(OP.GENOME_SUBST, OP.DEFAULT_GSUBST).equals("0")) opt7F = false;//13-00
		if (OP.getProperty(OP.GENOME_CLONE, OP.DEFAULT_GCLONE).equals("0")) opt8F = false;//13-00
		int fcnt = OS.entryCnt;
		boolean featF = true ;

//		System.out.println(" MakeEntryTable start : "+ffname);//DEBUG
		ffRowMax = 0;
		int ffcnt = 0;										//12-00
		FileReader ffReader = null ;
		try {
			ffReader = new FileReader(ffname);
			BufferedReader lineRead = new BufferedReader(ffReader) ;
			line = lineRead.readLine() ;
			if (line.startsWith("LOCUS")) {
				locus = (line.substring(12,28)).trim();
				int p = locus.indexOf(" ");
				if (p > 0) locus = locus.substring(0,p);
			} else {
				String errMsg = "This file is not Flat File !" ;
				appCom.MessageDialog(errMsg, 0);
				return ;
			}
			while (line != null){
				if (line.startsWith("FEATURES")) break;
//				else if (line.startsWith("DEFINITION")) defin = line.substring(12);
				else if (line.startsWith("ACCESSION")) {
					acces = line.substring(12).trim();		//13-00
					//----- Accession subcode ----- 11-00 add
					if (acces.length() > 9) {
						subco = acces.substring(8);// sub = "CH01" or "PL01" or etc
						if (subco.indexOf(" ") > 0) subco = subco.substring(0, subco.indexOf(" "));
					}
				}
				line = lineRead.readLine() ;
			}
			if (line == null) {	//EOF
				System.out.println(" FEATURES not found in "+ffname);//DEBUG
				sysErr = 99;
				return;
			}
//			int p = defin.indexOf(",");
//			if (p > 0) {
//				defin = defin.substring(0,p);
//			}
//			System.out.println(" Locus = "+locus+" ,ACCESSION = "+acces);//DEBUG

//			appCom.barGrafSet(3, 10);					//12-00 @@@@@@@@@@@@
			line = lineRead.readLine() ;
			while (line != null){
				if (line.startsWith("BASE COUNT")) break;
				else if (line.startsWith("ORIGIN")) break;			//10-02

				if (line.charAt(5) != (' ')) {
					featF = true ;
					ffRowMax += 1;
				} else {
					if (line.charAt(21)==('/')) {
						if (featF) {
							featF = false ;
						} else {
							ffRowMax += 1;
						}
					}
				}
				line = lineRead.readLine() ;
			}
			ffReader.close() ;
			ffReader = null ;
		} catch (Exception e) {
			try {
				ffReader.close() ;
				ffReader = null ;
			} catch (Exception ex) {}
			String errMsg = "Importing flat file failed.(data) !" ;
			appCom.MessageDialog(errMsg, 0);
			e.printStackTrace(System.out) ;
			sysErr = 9;
			return ;
		}
//		System.out.println(" RowMax = "+ffRowMax);//DEBUG

		if (fcnt == 0) {
			OS.tableEntry = new String[ffRowMax][OS.entryCol];
		} else {
			String[][] wkEntry = OS.tableEntry ;
			OS.tableEntry = new String[OS.entryCnt+ffRowMax][OS.entryCol] ;
			for (int i=0; i<OS.entryCnt; i++) {
				System.arraycopy(wkEntry[i], 0, OS.tableEntry[i], 0, OS.entryCol);
			}
		}

		try {
			ffReader = new FileReader(ffname);
			BufferedReader lineRead = new BufferedReader(ffReader) ;
			line = lineRead.readLine() ;
			while (line != null){
				if (line.startsWith("FEATURES")) break;
				line = lineRead.readLine();
			}
			if (line == null) return;//EOF
			line = lineRead.readLine() ;
			while (line != null){
//				System.out.println(fcnt+" = "+line);//DEBUG	@@@@@@@@@@@@@@@@@@@@@@
				if (line.charAt(0) != (' ')) break;	//BASE COUNT or ORIGIN
				if (line.charAt(5) != (' ')) {		//Feature Line
					featF = true ;
					featu = (line.substring(5,20)).trim();
					locat = line.substring(21);
					OS.tableEntry[fcnt][0] = idFormat.format(fcnt+1) ; ;
					OS.tableEntry[fcnt][1] = acces ;	//ACCESSION
					OS.tableEntry[fcnt][2] = featu ;	//FEATURE
					OS.tableEntry[fcnt][3] = locat ;	//LOCATION
					OS.tableEntry[fcnt][4] = "" ;		//Qualifire-Key
					OS.tableEntry[fcnt][5] = "" ;		//Qualifire-Value
					OS.tableEntry[fcnt][6] = locus+".wgs";//SEQ Fasta name
					fcnt++;
					ffcnt++;								//12-00
					appCom.barGrafSet(ffcnt, ffRowMax);		//12-00
//					System.out.println(" - Import FF ("+fcnt+") "+featu+" : "+locat);//DEBUG
				} else {							//Qualifire Line
					if (line.charAt(21) == ('/')) {
						if (featF) {
							fcnt-- ;
							featF = false ;
						}
						OS.tableEntry[fcnt][0] = idFormat.format(fcnt+1) ; ;
						OS.tableEntry[fcnt][1] = acces ;
						OS.tableEntry[fcnt][2] = featu ;
						OS.tableEntry[fcnt][3] = locat ;
						int p = line.indexOf("=",21);
						if ((p > 21) && (line.length() > p+1)) {	//12-00
							quali = line.substring(22, p).toLowerCase();
							if (line.charAt(p+1) == ('"')) {
								if (line.charAt(line.length()-1) == ('"')) 
									if (line.length()-1 > p+2)
										 qvalu = line.substring(p+2,line.length()-1);
									else qvalu = "";
								else {
									if(quali.equals("organism")) {
										line += (lineRead.readLine()).trim();
										qvalu = line.substring(p+2,line.length()-1);
									} else {
										qvalu = line.substring(p+2);
									}
								}
							} else {
								qvalu = line.substring(p+1);
							}
							OS.tableEntry[fcnt][4] = quali;
							OS.tableEntry[fcnt][5] = qvalu;
							OS.tableEntry[fcnt][6] = locus+".wgs";

							if(featu.equals("source")){
								if     (quali.equals("organism"))   organ = qvalu;
								else if(quali.equals("strain"))     strai = qvalu;
								else if(quali.equals("plasmid"))    plasm = qvalu;
								else if(quali.equals("chromosome")) chrom = qvalu;//12-00
								else if(quali.equals("serotype"))   serot = qvalu;//12-00
								else if(quali.equals("serovar"))    serov = qvalu;//12-00
								else if(quali.equals("sub_species"))sspec = qvalu;//12-00
								else if(quali.equals("sub_strain")) sstra = qvalu;//12-00
								else if(quali.equals("clone"))      clone = qvalu;//12-00
							}
						} else {
							if(p>21) quali = line.substring(22,p).toLowerCase();//12-00
							else quali = line.substring(22).toLowerCase();//12-00
							qvalu = "";								//12-00
							OS.tableEntry[fcnt][4] = quali;
							OS.tableEntry[fcnt][5] = "";
							OS.tableEntry[fcnt][6] = locus+".wgs";	//12-00
						}
						fcnt++;
						ffcnt++;								//12-00
						appCom.barGrafSet(ffcnt, ffRowMax);		//12-00
//						System.out.println(" - Import FF ("+fcnt+")");//DEBUG
					} 
					else {	//continue line
						line = line.trim();							//12-00
						if (line.length() > 0) {					//12-00
	//						System.out.println(fcnt+" = "+line);//DEBUG
							if (featF) {							//12-00
								locat += line;						//12-00
								OS.tableEntry[fcnt-1][3] = locat;	//12-00
							} else {
								if (line.charAt(0) == '"') {		//12-00
									if (line.length() > 1) {		//12-00
										if (line.charAt(line.length()-1) == '"')//12-00
											 qvalu += line.substring(1,line.length()-1);//12-00
										else qvalu += line.substring(1);//12-00
									}								//12-00
								} else {							//12-00
									if (line.charAt(line.length()-1) == '"')//12-00
										 qvalu += line.substring(0,line.length()-1);//12-00
									else qvalu += line;				//12-00
								}
								OS.tableEntry[fcnt-1][5] = qvalu;
							}
						}
					}
				}
				line = lineRead.readLine() ;
			}

			if (subco.length() > 0) organ += " "+subco;
			if (opt1F && strai.length() > 0) organ += " "+strai;	//13-00
			if (opt2F && plasm.length() > 0) organ += " "+plasm;	//13-00
			if (opt3F && chrom.length() > 0) organ += " "+chrom;	//13-00
			if (opt4F && serot.length() > 0) organ += " "+serot;	//13-00
			if (opt5F && serov.length() > 0) organ += " "+serov;	//13-00
			if (opt6F && sspec.length() > 0) organ += " "+sspec;	//13-00
			if (opt7F && sstra.length() > 0) organ += " "+sstra;	//13-00
			if (opt8F && clone.length() > 0) organ += " "+clone;	//13-00
//			System.out.println(" Genome Name = "+organ);//DEBUG

//			appCom.barGrafSet(7, 10);					//12-00 @@@@@@@@@@@@
			//-------------- Fasta file out put ----------------
			while (line != null){									//10-02
				if (line.startsWith("ORIGIN")) break;				//10-02
				line = lineRead.readLine() ;						//10-02
			}
			String fasta = OS.DbPath + locus+".wgs" ;
//			System.out.println(" Fasta file make start : "+fasta);//DEBUG
			File theFile = new File(fasta);
			FileWriter writer = new FileWriter(fasta) ;
			String seq = ">"+organ+"\n";							//12-00
			writer.write(seq) ;

			line = lineRead.readLine() ;
			while (line != null){
				if (line.startsWith("//")) break;
				if (line.length() > 65) {
					seq  = line.substring(10,20);
					seq += line.substring(21,31);
					seq += line.substring(32,42);
					seq += line.substring(43,53);
					seq += line.substring(54,64);
					seq += (line.substring(65)).trim() +"\n";
					writer.write(seq) ;
				} else {
					StringBuffer sb = new StringBuffer();
					for (int i=10; i<line.length(); i++) {
						if (line.charAt(i) != ' ') sb.append(line.charAt(i));
					}
					sb.append("\n");
					writer.write(sb.toString()) ;
				}
				line = lineRead.readLine() ;
			}
//			appCom.barGrafSet(9, 10);					//12-00 @@@@@@@@@@@@
			writer.close() ;
			writer = null ;
			ffReader.close() ;
			ffReader = null ;
		} catch (Exception e) {
			try {
				ffReader.close() ;
				ffReader = null ;
			} catch (Exception ex) {}
			String errMsg = "Importing text file failed.(data) !" ;
			appCom.MessageDialog(errMsg, 0);
			e.printStackTrace(System.out) ;
			return ;
		}
		appCom.barGrafSet(100, 100) ;

		OS.entryMax = OS.tableEntry.length;
		OS.entryCnt = OS.tableEntry.length;
		OS.entryCol = OS.tableEntry[0].length;
//		System.out.println(" fcnt = "+fcnt+", entryCnt = "+OS.entryCnt);
		return ;
	}

	//--------------------------------- add 04-07
	//----- Set Category Table --------
	//---------------------------------
	private void setCategoryTable(){					//10-00
		OS.categoryMax = 3 ;
		OS.categoryCnt = 3 ;
		OS.tableCategory = new String[3][3] ;
		OS.categoryItems = new int[3] ;

		OS.tableCategory[0][0] = idFormat.format(1) ;
		OS.tableCategory[0][1] = "Fixed" ;
		OS.tableCategory[0][2] = idFormat.format(0) ;
		
		OS.tableCategory[1][0] = idFormat.format(3) ;
		OS.tableCategory[1][1] = "Misc" ;
		OS.tableCategory[1][2] = idFormat.format(0) ;
		
		OS.tableCategory[2][0] = idFormat.format(2) ;
		OS.tableCategory[2][1] = "Sequence" ;
		OS.tableCategory[2][2] = idFormat.format(0) ;
	}

	//--------------------------------- add 04-07
	//----- Set Item Table ------------
	//---------------------------------
	private void setItemTable(){						//10-00
		OS.itemMax = OS.entryName.length - 1 ;
		OS.itemCnt = OS.itemMax ;
		OS.tableItem = new String[OS.itemMax][4] ;
		for(int i=1; i<OS.entryName.length; i++) {
			OS.tableItem[i-1][0] = idFormat.format(i) ;
			OS.tableItem[i-1][1] = "Misc" ;							//10-00
			OS.tableItem[i-1][2] = OS.entryName[i] ;
			OS.tableItem[i-1][3] = "String" ;
		}
		OS.tableItem[0][1] = "Fixed" ;									//10-00
		OS.tableItem[5][1] = "Sequence" ;								//10-00
		OS.tableItem[1][3] = "Dictionary" ;							//10-00
		OS.tableItem[3][3] = "Dictionary" ;							//10-00
		OS.tableItem[5][3] = "File" ;									//10-00

	}

	//--------------------------------- add 04-07
	//-----   Count Items   -----------
	//---------------------------------
	private void countItemCategory(){
		for(int i=0; i<OS.categoryCnt; i++) {
			OS.categoryItems[i] = 0 ;
			for(int j=0; j<OS.itemCnt; j++) {
				if (OS.tableItem[j][1].equals(OS.tableCategory[i][1])) {
					OS.categoryItems[i]++ ;
				}
			}
			OS.tableCategory[i][2] = idFormat.format(OS.categoryItems[i]) ;
		}
	}


//  -----------------------------------------------------
//  ----------- Append FF or Create New Table ---------
//  -----------------------------------------------------
	private int SelectModeDialog() {
		createNT = true ;
		if (OS.entryCnt == 0) return 0;
		JRadioButton[] selButton = new JRadioButton[SMbutton.length] ;
		ButtonGroup bg = new ButtonGroup() ;
		SMButtonListener btnListener = new SMButtonListener() ;
		for (int i=0; i<SMbutton.length; i++) {
			if(i==0) selButton[i] = new JRadioButton(SMbutton[i], true) ;
			else	 selButton[i] = new JRadioButton(SMbutton[i]) ;
			bg.add(selButton[i]) ;
			selButton[i].addActionListener(btnListener) ;
		}
		Object[] options = {"  O K  ","CANCEL"} ;
		int rtn  = JOptionPane.showOptionDialog(InforBIO.frame, (Object[])selButton
												,"Select create or append"
												,JOptionPane.DEFAULT_OPTION
												,JOptionPane.QUESTION_MESSAGE
												,null, options, options[0]) ;
		return rtn ;	//rtn=0 is "OK" button. Other is "CANCEL"or"X" button.
	}
	class SMButtonListener implements ActionListener {
		public void actionPerformed(ActionEvent e) {
			for (int i=0; i<SMbutton.length; i++) {
				if (e.getActionCommand().equals(SMbutton[i])) {
					if (i == 0)				//JRadioButton is
						 createNT = true ;	//"Create new table."
					else createNT = false ;	//"Append to present table."
				}
			}
		}
	}


//  ----------------------------------------------------------------	add 02-02
//  ---------- ADD Flat File VAL  ----------------------------------	change all 10-00
//  ----------------------------------------------------------------
	private void addCSV(String ffname) {
		StringTokenizer tokenStr;
		String line = null;
		String locus = "";
		String acces = "";
		String featu = "";
		String locat = "";
		String quali = "";
		String qvalu = "";
		int fcnt = OS.entryCnt;
		boolean featF = true ;

		ffRowMax = 0 ;
		FileReader ffReader = null ;
		try {
			ffReader = new FileReader(ffname);
			BufferedReader lineRead = new BufferedReader(ffReader) ;
			line = lineRead.readLine() ;
			if (line.startsWith("LOCUS")) locus = (line.substring(12,22)).trim();
			else {
				String errMsg = "This file is not Flat File !" ;
				appCom.MessageDialog(errMsg, 0);
				return ;
			}
			while (line != null){
				if (line.startsWith("FEATURES")) break;
				else if (line.startsWith("ACCESSION")) acces = line.substring(12);
				line = lineRead.readLine() ;
			}
//			System.out.println(" Locus = "+locus+" ,ACCESSION = "+acces);
			line = lineRead.readLine() ;
			while (line != null){
				if (line.startsWith("BASE")) break;
				if (line.charAt(5) != (' ')) {
					featF = true ;
					ffRowMax += 1;
				} else {
					if (line.charAt(21)==('/')) {
						if (featF) {
							featF = false ;
						} else {
							ffRowMax += 1;
						}
					}
				}
				line = lineRead.readLine() ;
			}
			ffReader.close() ;
			ffReader = null ;
		} catch (Exception e) {
			try {
				ffReader.close() ;
				ffReader = null ;
			} catch (Exception ex) {}
			String errMsg = "Importing text file failed.(data) !" ;
			appCom.MessageDialog(errMsg, 0);
			e.printStackTrace(System.out) ;
			return ;
		}
//		System.out.println(" RowMax = "+ffRowMax);

		if (fcnt == 0) {
			OS.tableEntry = new String[ffRowMax][OS.entryCol];
		} else {
			String[][] wkEntry = OS.tableEntry ;
			OS.tableEntry = new String[OS.entryCnt+ffRowMax][OS.entryCol] ;
			for (int i=0; i<OS.entryCnt; i++) {
				System.arraycopy(wkEntry[i], 0, OS.tableEntry[i], 0, OS.entryCol);
			}
			for (int i=OS.entryCnt; i<OS.entryCnt+ffRowMax; i++) {
				for (int j=0; j<OS.entryCol; j++) {
					OS.tableEntry[i][j] = "" ;
				}
			}
		}

		try {
			ffReader = new FileReader(ffname);
			BufferedReader lineRead = new BufferedReader(ffReader) ;
			line = lineRead.readLine() ;
			while (line != null){
				if (line.startsWith("FEATURES")) break;
				line = (lineRead.readLine()).trim() ;
			}
			line = lineRead.readLine() ;
			while (line != null){
				if (line.charAt(0) != (' ')) break;
				if (line.charAt(5) != (' ')) {
					featF = true ;
					featu = (line.substring(5,20)).trim();
					locat = line.substring(21);
					OS.tableEntry[fcnt][0] = idFormat.format(fcnt+1) ; ;
					if (schCorr[0][0] == 1) OS.tableEntry[fcnt][schCorr[0][1]] = acces ;
					if (schCorr[1][0] == 1) OS.tableEntry[fcnt][schCorr[1][1]] = featu ;
					if (schCorr[2][0] == 1) OS.tableEntry[fcnt][schCorr[2][1]] = locat ;
					if (schCorr[5][0] == 1) OS.tableEntry[fcnt][schCorr[5][1]] = locus+".wgs" ;
					fcnt++;
					appCom.barGrafSet(fcnt, ffRowMax) ;
//					System.out.println(" - Import FF ("+fcnt+")");
				} else {
					if (line.charAt(21) == ('/')) {
						if (featF) {
							fcnt-- ;
							featF = false ;
						}
						OS.tableEntry[fcnt][0] = idFormat.format(fcnt+1) ; ;
						if (schCorr[0][0] == 1) OS.tableEntry[fcnt][schCorr[0][1]] = acces ;
						if (schCorr[1][0] == 1) OS.tableEntry[fcnt][schCorr[1][1]] = featu ;
						if (schCorr[2][0] == 1) OS.tableEntry[fcnt][schCorr[2][1]] = locat ;
						int p = line.indexOf("=",21);
						if (p > 21) {
							quali = line.substring(22, p);
							if (line.charAt(p+1) == ('"')) {
								if (line.charAt(line.length()-1) == ('"')) 
									 qvalu = line.substring(p+2,line.length()-1);
								else qvalu = line.substring(p+2);
							} else {
								qvalu = line.substring(p+1);
							}
							if (schCorr[3][0] == 1) OS.tableEntry[fcnt][schCorr[3][1]] = quali ;
							if (schCorr[4][0] == 1) OS.tableEntry[fcnt][schCorr[4][1]] = qvalu ;
							if (schCorr[5][0] == 1) OS.tableEntry[fcnt][schCorr[5][1]] = locus+".wgs" ;
						}
						fcnt++;
						appCom.barGrafSet(fcnt, ffRowMax) ;
	//					System.out.println(" - Import FF ("+fcnt+")");
					} else {
						if (line.charAt(line.length()-1) == ('"')) 
							 qvalu += line.substring(21,line.length()-1);
						else qvalu += line.substring(21);
						OS.tableEntry[fcnt-1][5] = qvalu ;
					}
				}
				line = lineRead.readLine() ;
			}
			//-------------- Fasta file out put ----------------
			line = lineRead.readLine() ;
			if (line.startsWith("ORIGIN")) {
				System.out.println(" Fasta file make start") ;//DEBUG
				String fasta = OS.SysPath + locus+".wgs" ;
				File theFile = new File(fasta);
				FileWriter writer = new FileWriter(fasta) ;
				String seq = ">"+locus+"\n";
				writer.write(seq) ;
				line = lineRead.readLine() ;
				while (line != null){
					if (line.startsWith("//")) break;
					if (line.length() > 65) {
						seq  = line.substring(10,20);
						seq += line.substring(21,31);
						seq += line.substring(32,42);
						seq += line.substring(43,53);
						seq += line.substring(54,64);
						seq += (line.substring(65)).trim() +"\n";
						writer.write(seq) ;
					} else {
						StringBuffer sb = new StringBuffer();
						for (int i=10; i<line.length(); i++) {
							if (line.charAt(i) != ' ') sb.append(line.charAt(i));
						}
						sb.append("\n");
						writer.write(sb.toString()) ;
					}
					line = lineRead.readLine() ;
				}
				writer.close() ;
				writer = null ;
			}
			ffReader.close() ;
			ffReader = null ;
		} catch (Exception e) {
			try {
				ffReader.close() ;
				ffReader = null ;
			} catch (Exception ex) {}
			String errMsg = "Importing text file failed.(data) !" ;
			appCom.MessageDialog(errMsg, 0);
			e.printStackTrace(System.out) ;
			return ;
		}
		appCom.barGrafSet(100, 100) ;

		OS.entryMax = OS.tableEntry.length;
		OS.entryCnt = OS.tableEntry.length;
		OS.entryCol = OS.tableEntry[0].length;
		return ;
	}

}
