# Supplementary material for: G-InforBIO: integrated system for microbial genomics
Source: BMC Bioinformatics. 2006 Aug 4;7:368. doi: 10.1186/1471-2105-7-368 (PMC1552091; doi:10.1186/1471-2105-7-368)
Supplement: Additional File 1 — G-InforBIO_Src_V177. Zipped file of the source code of G-InforBIO system [file 1471-2105-7-368-S1.zip › src/JP/AC/nig/wdcm/client/ImportTextFile.java]

////////////////////////////////////////////////////////////////
//                                                            //
//   class name : ImportTextFile                              //
//                                                            //
//   history    : 10-00 2004.01.05 K.Koorikawa (HSK)          //
//              : 10-02 2004.07.12 K.Koorikawa (HSK)          //
//              : 13-00 2005.01.26 K.Koorikawa (HSK)          //
//                                                            //
////////////////////////////////////////////////////////////////
package JP.AC.nig.wdcm.client ;

import java.io.* ;
import java.awt.* ;
import java.awt.event.* ;
import java.lang.* ;
import java.util.* ;
import java.text.* ;
import javax.swing.* ;
import javax.swing.table.* ;
import JP.AC.nig.wdcm.analysis.* ;

public class ImportTextFile extends SearchEntryPanel {
	private static ImportTextFile instance = null ;				//13-00
	private static ObjectStore OS = ObjectStore.getInstance() ;
	private static int csvColMax = 0 ;							//04-00
	private static int csvRowMax = 0 ;							//04-00
	private static DecimalFormat idFormat = new DecimalFormat("0000000") ;
	private static String[] SMbutton = {"Create new table.", "Append to present table."} ;//08-00
	private static boolean createNT = true ;					//08-00
	private static String delimStr = "" ;						//07-01
	private static String newFil = "" ;							//08-00
	private static boolean schemaF = false ;						//04-00
	private static boolean corresF = false ;						//04-00

	public ImportTextFile() {
		super();
		instance = this ;										//13-00
//		System.out.println(new Date() + " - SearchEntry Panel Set ") ;//DEBUG
	}

	public static ImportTextFile getFFInstance() {				//13-00
		return instance ;
	}

	public void importTF(File[] fnames) {						//13-00
		if (SelectModeDialog() != 0) {	//="CANCEL"
			OS.SysRtncd = 1;									//10-01
			return ;											//08-00
		}

		for(int i=0; i<fnames.length; i++){							//13-00
			newFil = fnames[i].toString();							//13-00
			if (createNT) {	// Create OS tables by Text_data
				Thread TRD = new Thread() {							//08-00
					public void run() {								//08-00
						creatTB(newFil) ;							//08-00
					}												//08-00
				} ;													//08-00
				TRD.start() ;										//08-00
				try {												//11-00
					TRD.join() ;									//11-00
				} catch (Exception ex) {}							//11-00
				createNT = false;									//11-00
			} else {	// Append CSV_data to OS table  04-07
				Thread TRD = new Thread() {							//08-00
					public void run() {								//08-00
						addTB(newFil) ;								//08-00
					}												//08-00
				} ;													//08-00
				TRD.start() ;										//08-00
				try {												//11-00
					TRD.join() ;									//11-00
				} catch (Exception ex) {}							//11-00
			}
		}

		SearchEntryPanel.button[2].doClick();						//12-00
		InforBIO.frame.setTitle(InforBIO.SystemTitle+" - ["+OS.stringNameDB+"]");
		StatusPanel.status.setBackground(appCom.waterBlue);
		System.out.println(" Import flat file end. \n");//DEBUG
		if (OS.SysRtncd == 0) {									//10-00
			appCom.MessageDialog("Flat file import complete !", 1);//10-00
		}
		InforBIO.frame.setCursor(Cursor.getPredefinedCursor(Cursor.DEFAULT_CURSOR)) ;
	}

	private void creatTB(String csvfile) {	//add 08-00
		boolean rtncode = true ;
		InforBIO.frame.setCursor(Cursor.getPredefinedCursor(Cursor.WAIT_CURSOR)) ;

		String delim;													//04-05
		if (csvfile.toLowerCase().endsWith(".csv")){				//add 04-05
			delim = ",";
		} else if (csvfile.toLowerCase().endsWith(".txt")) {			//07-00
			delim = "\t";
		} else {
			csvfile += ".csv";
			delim = ",";
		}

		String[][] columnStr = getColumnStr(csvfile, delim);	//Import Schema 07-00
		int mode = 3 ;												//07-00
		if (columnStr[1][0] == null) mode = 1 ;						//07-00
		System.out.println(" Create table by text data : mode-"+mode);//DEBUG
		
		//------ Make Categort Table --------
//		System.out.println(" Make Categort Table");	//****************************
		setCategoryTable(mode, columnStr);			//** Create Category table  ** 07-00
													//****************************
		//------ Make Item Table -------
//		System.out.println(" Make Item Table ");	//****************************
		setItemTable(mode, columnStr);				//** Create Item table      ** 07-00
		countItemCategory();						//****************************

		//------ Make Entry Table -------
//		System.out.println(" Make Entry Table ");	//****************************
		makeEntryTable(mode, csvfile, delim);		//** Create Entry table     ** 07-00
													//****************************
		OS.resetCnt() ;												//07-01
		if (OS.SPECCOL > 0) {										//07-01
			appCom.QuickSort3(OS.tableEntry, 0, OS.entryCnt-1, OS.GENUCOL, OS.SPECCOL, 1) ;//07-03
		} else if (OS.GENUCOL > 0){									//07-01
			appCom.QuickSort2(OS.tableEntry, 0, OS.entryCnt-1, OS.GENUCOL, 1) ;//07-03
		}															//07-01
		for (int i=0; i<OS.entryCnt; i++) {							//07-01
			OS.tableEntry[i][0] = idFormat.format(i+1) ;			//07-01
		}															//07-01

		//------ Make tableNameEntry -------
		OS.tableNameEntry = new String[OS.entryCol] ;				//07-00
		OS.tableNameEntry[0] = "No.";
		for (int i=0; i<OS.itemCnt; i++){							//07-00
			OS.tableNameEntry[i+1] = OS.tableItem[i][2] ;			//07-00
		}

		//------ Make tableEntryCategory -------
		OS.tableEntryCategory = new String[OS.entryCol] ;			//07-00
		OS.tableEntryCategory[0] = "Category" ;						//07-00
		OS.tableEntryType = new String[OS.entryCol] ;				//07-00
		OS.tableEntryType[0] = "Type" ;								//07-00
		for(int i=0; i<OS.itemCnt; i++) {							//07-00
			OS.tableEntryCategory[i+1] = OS.tableItem[i][1] ;		//07-00
			OS.tableEntryType[i+1] = OS.tableItem[i][3] ;			//07-00
		}															//07-00

		OS.linkEntry = new String[0] ;
		OS.linkEntryMax = 0;

		//-------- Category Vect Table set ---
		OS.tableNameCategoryVect = appCom.convertToVector(OS.tableNameCategory, 3) ;//07-03
		OS.tableCategoryVect = appCom.convertToVector(OS.tableCategory, OS.categoryCnt, 3) ;//07-03
		OS.tableViewCategory = new JTable(new DefModel(OS.tableCategoryVect, OS.tableNameCategoryVect)) ;//07-03
		OS.tableViewCategory.setFont(appCom.defaultFont) ;			//07-01
		SearchCategoryPanel.basePanel.removeAll() ;
		SearchCategoryPanel.newF = true ;

		//-------- Item Vect Table set -------
		OS.tableNameItemVect = appCom.convertToVector(OS.tableNameItem, 4) ;//07-03
		OS.tableItemVect = appCom.convertToVector(OS.tableItem, OS.itemCnt, 4) ;//07-03
		OS.tableViewItem = new JTable(new DefModel(OS.tableItemVect, OS.tableNameItemVect)) ;//07-03
		OS.tableViewItem.setFont(appCom.defaultFont) ;				//07-01
		SearchItemPanel.basePanel.removeAll() ;
		SearchItemPanel.newF = true ;

		//-------- Entry Vect Table set ------
//		System.out.println(" Tables review ");//DEBUG
		tableViewNameEntry = appCom.convertToVector(OS.tableNameEntry, OS.entryCol) ;//06-00
		OS.tableNameEntryVect = appCom.convertToVectorSP(OS.tableNameEntry, OS.entryCol) ;//07-03
		OS.tableEntryVect = appCom.convertToVector(OS.tableEntry, OS.entryCnt, OS.entryCol) ;//07-03
		OS.tableViewEntry = new JTable(new DefModel(OS.tableEntryVect, OS.tableNameEntryVect)) ;//07-03
		OS.tableViewEntry.setFont(appCom.defaultFont) ;				//07-01
		OS.tableViewEntry.getTableHeader().addMouseListener(panelMouseListener) ;
		OS.tableViewEntry.addMouseListener(panelMouseListener) ;	//01-00
		OS.setViewColName() ;										//07-02
		setColEditor() ;											//07-00
		basePanel.removeAll() ;
		basePanel.add(new JScrollPane(OS.tableViewEntry), BorderLayout.CENTER) ;
		basePanel.validate() ;

		scp.removeAll() ;											//08-00
		OS.setGenomeName(0);										//10-02
		for (int i=0; i<comboBox1.length; i++) {					//08-00
			scp.add(comboBox1[i] = new CategoriesComboBox());		//08-00
		}															//08-00
		scp.validate() ;											//08-00

		skp.removeAll() ;											//08-00
		for (int i=0; i<textField.length; i++) {					//08-00
			combIdx[i] = 1 ;							//Second Key  08-00
			skp.add(comboBox2[i] = new ItemsComboBox());			//08-00
			for (int j=0; j<textField[i].length; j++) {				//08-00
				skp.add(textField[i][j]=appCom.CreateControlTextField()) ;//08-00
				textField[i][j].setHorizontalAlignment(JTextField.CENTER) ;//08-00
			}														//08-00
		}															//08-00
		skp.validate() ;											//08-00

		sortFlg = new boolean[OS.entryCol];			// Sorting Flag Reset
		for (int i = 0; i < sortFlg.length; i++){
			sortFlg[i] = true;
		}
		newF = false ;

		OS.resetCnt() ;												//04-06
		OS.countItemCategory() ;									//07-00
		datackF = true ;											//04-03
		OS.stringNameDB = csvfile ;
		int p = csvfile.lastIndexOf(".") ;							//10-00
		OS.DBName = csvfile.substring(0,p) ;						//10-00

		SearchItemPanel.buttonEdit[4].setEnabled(true) ;			//08-00
		SearchItemPanel.buttonEdit[4].doClick() ;					//08-00
		SearchItemPanel.buttonEdit[4].setEnabled(false) ;			//08-00
/*
		InforBIO.frame.setTitle(InforBIO.SystemTitle+" - ["+OS.stringNameDB+"]") ;
		StatusPanel.status.setForeground(Color.black) ;
		StatusPanel.status.setFont(appCom.defaultFont) ;
		StatusPanel.status.setText(" "+OS.entryCnt+" Entries are found !") ;
		System.out.println(" Import text file ended. \n");//DEBUG
		if (OS.SysRtncd == 0) {									//10-00
			appCom.MessageDialog("Text file import complete !", 1);//10-00
		}
		InforBIO.frame.setCursor(Cursor.getPredefinedCursor(Cursor.DEFAULT_CURSOR)) ;
*/
	}

	private void addTB(String csvfile) {	//add 08-00
		boolean rtncode = true ;
		int stp = OS.entryCnt;										//10-02
		String delim;												//04-05
		if (csvfile.toLowerCase().endsWith(".csv")){			//add 04-05
			delim = ",";
		} else if (csvfile.toLowerCase().endsWith(".txt")) {		//07-00
			delim = "\t";
		} else {
			csvfile += ".csv";
			delim = ",";
		}

		System.out.println(" Append text data ");//DEBUG
		CsvSelectDialog csvDialog = new CsvSelectDialog(InforBIO.frame, "Check Text File");
		csvDialog.setVisible(true);
		if (csvDialog.okFlg == false) return ;

		InforBIO.frame.setCursor(Cursor.getPredefinedCursor(Cursor.WAIT_CURSOR)) ;
		rtncode = true ;
		getSchema(csvfile, delim) ;	// Get CSV Row,Col count and Schema 04-05
		if (schemaF) {				// First line of CSV is Schema    04-00
			corresF = false ;										//04-00
//			System.out.println(" OS.itemCnt="+OS.itemCnt+", nameCsv="+nameCsv.length);//DEBUG
			if (OS.itemCnt >= nameCsv.length) {						//07-01
				for (int i=0; i<nameCsv.length; i++) {				//04-00
					if (nameCsv[i].equals(OS.tableNameEntry[i+1]) == false) {//04-00
						corresF = true ;							//04-00
						break ;										//04-00
					}												//04-00
				}													//04-00
			} else {												//04-00
				corresF = true ;									//04-00
			}														//04-00
			if (corresF) {											//04-00
				System.out.println(" Text schema correspond ");//DEBUG
				CsvSchemaCorrespond schemaCor = new CsvSchemaCorrespond() ;//04-00
				schemaCor.setVisible(true);							//04-00
			}
			if (cancelF == false) {	// not CANCEL	//******************************* 04-00
				rtncode = addCSV(csvfile, delim);	//** Select-schema Data append ** 04-05
			}										//******************************* 04-00
		} else {													//04-00
			if (csvDialog.setButton.isSelected()){	//*******************************
				rtncode = setCSV(csvfile			//** Select-column Data append **
								, csvDialog.startNum//*******************************
								, csvDialog.endNum
								, delim );							//04-05
			} else {								//*******************************
				rtncode = addCSV(csvfile, delim);	//** All-column Data append    ** 04-05
			}										//*******************************
		}

//		System.out.println(" Table ReView ");//DEBUG
		if (OS.SPECCOL > 0) {										//07-01
			appCom.QuickSort3(OS.tableEntry, 0, OS.entryCnt-1, OS.GENUCOL, OS.SPECCOL, 1) ;//07-03
		} else if (OS.GENUCOL > 0){									//07-01
			appCom.QuickSort2(OS.tableEntry, 0, OS.entryCnt-1, OS.GENUCOL, 1) ;//07-03
		}															//07-01
		for (int i=0; i<OS.entryCnt; i++) {							//07-01
			OS.tableEntry[i][0] = idFormat.format(i+1) ;			//07-01
		}															//07-01

		OS.tableEntryVect = appCom.convertToVector(OS.tableEntry, OS.entryCnt, OS.entryCol) ;//07-03
		OS.tableViewEntry = new JTable(new DefModel(OS.tableEntryVect, OS.tableNameEntryVect)) ;//07-03
		OS.tableViewEntry.setFont(appCom.defaultFont) ;				//07-01
		OS.tableViewEntry.getTableHeader().addMouseListener(panelMouseListener) ;
		OS.tableViewEntry.addMouseListener(panelMouseListener) ;	//01-00
		setColEditor() ;											//07-00
		basePanel.removeAll() ;
		basePanel.add(new JScrollPane(OS.tableViewEntry), BorderLayout.CENTER) ;
		basePanel.validate() ;
		newF = false ;

		scp.removeAll() ;											//08-00
		OS.setGenomeName(stp);										//10-02
		for (int i=0; i<comboBox1.length; i++) {					//08-00
			scp.add(comboBox1[i] = new CategoriesComboBox());		//08-00
		}															//08-00
		scp.validate() ;											//08-00

		OS.resetCnt() ;												//04-06
		OS.countItemCategory() ;									//07-00
		datackF = true ;											//04-03
/*
		StatusPanel.status.setForeground(Color.black) ;
		StatusPanel.status.setFont(appCom.defaultFont) ;
		StatusPanel.status.setText(" "+OS.entryCnt+" Entries are found !") ;
		System.out.println(" Import text file end \n");//DEBUG
		if (OS.SysRtncd == 0) {									//10-00
			appCom.MessageDialog("Text file import complete !", 1);//10-00
		}
		InforBIO.frame.setCursor(Cursor.getPredefinedCursor(Cursor.DEFAULT_CURSOR)) ;
*/
	}

	//--------------------------------------- add 04-07
	//----- Get Heder Column String ---------
	//---------------------------------------
	private String[][] getColumnStr(String csvfile, String delim){				//07-00
		String[][] columnStr ;													//07-00
		StringTokenizer tokenStr ;
		String line ;
		csvColMax = 0 ;
		csvRowMax = 0 ;
		int mode = 1 ;															//07-00

		FileReader csvReader = null ;
		try {
			csvReader = new FileReader(csvfile) ;
			BufferedReader lineRead = new BufferedReader(csvReader) ;
			line = lineRead.readLine() ;
//			tokenStr = new StringTokenizer(line, delim) ;
			tokenStr = new DelimStringTokenizer(line, delim);					//07-01
//			csvColMax = tokenStr.countTokens() ;
			csvColMax = countToken2(line) ;										//07-01
			columnStr = new String[3][csvColMax] ;								//07-00
			if ((line.toLowerCase()).startsWith("fixed")) mode = 3 ;			//08-00
			while (line != null) {												//07-00
//				System.out.println(" Line = "+line);//DEBUG
				if (csvRowMax < mode) {											//07-00
//					tokenStr = new StringTokenizer(line, delim) ;				//07-00
					tokenStr = new DelimStringTokenizer(line, delim);			//07-01
//					int colMax = tokenStr.countTokens() ;						//07-01
					int colMax = countToken2(line) ;							//07-01
					if (colMax > csvColMax) colMax = csvColMax ;				//07-01
					for (int col=0; col<colMax; col++){							//07-01
						columnStr[csvRowMax][col] = ngMojiChg(tokenStr.nextToken().trim()) ;//07-01
					}

					for (int col=0; col<csvColMax; col++){						//07-01
						if (columnStr[csvRowMax][col] == null || columnStr[csvRowMax][col].equals(" ")) {//07-01
							if (csvRowMax == 0) {								//07-01
								columnStr[csvRowMax][col] = "Unknown" ;			//07-01
							} else if (csvRowMax == 1) {						//07-01
								columnStr[csvRowMax][col] = "Item_"+String.valueOf(col+1) ;//07-01
							} else if (csvRowMax == 2) {						//07-01
								columnStr[csvRowMax][col] = "String" ;			//07-01
							}
						}
					}
				}
				csvRowMax++ ;													//07-00
				line = lineRead.readLine() ;									//07-00
			}																	//07-00
			csvRowMax -= mode ;													//07-00
//			System.out.println(" csvRowMax = "+csvRowMax+", csvColMax = "+csvColMax);//DEBUG
			csvReader.close() ;
			csvReader = null ;
		} catch (Exception e) {
			try {
				csvReader.close() ;
				csvReader = null ;
			} catch (Exception ex) {}
			String errMsg = "Importing text file failed.(column) !" ;
			appCom.MessageDialog(errMsg, 0);							//08-00
			return null;
		}
		return columnStr;
	}

	//--------------------------------- add 04-07
	//----- Make Entry Table ----------
	//---------------------------------
	private void makeEntryTable(int mode, String csvfile, String delim) {		//07-00
		OS.tableEntry = new String[csvRowMax][csvColMax+1];						//07-00
		DelimStringTokenizer tokenStr;
//		StringTokenizer tokenStr;
		String line ;

		FileReader csvReader = null ;
		try {
			csvReader = new FileReader(csvfile);
			BufferedReader lineRead = new BufferedReader(csvReader) ;
			line = lineRead.readLine() ;
			for (int i=0; i<mode; i++){											//07-00
				line = lineRead.readLine() ;
			}																	//07-00
			int i = 1 ;
			for (int row=0; row<csvRowMax; row++){								//07-00
				tokenStr = new DelimStringTokenizer(line, delim);
				int colMax = countToken2(line) ;								//07-01
//				System.out.println(" colMax="+colMax+", csvColMax="+csvColMax);//DEBUG
				if (colMax > csvColMax) colMax = csvColMax ;					//07-01
				OS.tableEntry[row][0] = "" ;									//07-01
				for (int col=0; col<colMax; col++){								//07-01
					String str = tokenStr.nextToken().trim() ;					//08-03
					if (str.length() > 2 && str.charAt(0) == '"' && str.charAt(str.length()-1) != '"') {//08-03
						while (tokenStr.hasMoreTokens()) {						//08-03
							str = str+" "+tokenStr.nextToken().trim() ;			//08-03
							if (str.charAt(str.length()-1) == '"') break ;		//08-03
						}														//08-03
					}															//08-03
					OS.tableEntry[row][col+1] = ngMojiChg(str) ;				//08-03
				}
				if (colMax < csvColMax) {										//07-01
					for (int col=colMax; col<csvColMax; col++){					//07-01
						OS.tableEntry[row][col+1] = " " ;						//07-01
					}
				}
//				System.out.println(" - Import text ("+i+")"); i++;
				appCom.barGrafSet(row, csvRowMax) ;//08-00 @@@@@@@@@@@@
				line = lineRead.readLine() ;
			}
			csvReader.close() ;
			csvReader = null ;
		} catch (Exception e) {
			try {
				csvReader.close() ;
				csvReader = null ;
			} catch (Exception ex) {}
			String errMsg = "Importing text file failed.(data) !" ;
			appCom.MessageDialog(errMsg, 0);							//08-00
			e.printStackTrace(System.out) ;
			return ;
		}
		appCom.barGrafSet(100, 100) ;//08-00 @@@@@@@@@@@@

		OS.entryMax = OS.tableEntry.length;
		OS.entryCnt = OS.tableEntry.length;
		OS.entryCol = OS.tableEntry[0].length;
		return ;
	}

	//--------------------------------- add 04-07
	//----- Set Category Table --------
	//---------------------------------
	private void setCategoryTable(int mode, String colStr[][]){					//07-00
		if (mode == 1) {														//07-00
			OS.categoryMax = 3 ;
			OS.categoryCnt = 3 ;
			OS.tableCategory = new String[3][3] ;
			OS.categoryItems = new int[3] ;

			OS.tableCategory[0][0] = idFormat.format(1) ;
			OS.tableCategory[0][1] = "Fixed" ;
			OS.tableCategory[0][2] = idFormat.format(0) ;
			
			OS.tableCategory[1][0] = idFormat.format(2) ;
			OS.tableCategory[1][1] = "Sequence" ;
			OS.tableCategory[1][2] = idFormat.format(0) ;
			
			OS.tableCategory[2][0] = idFormat.format(3) ;
			OS.tableCategory[2][1] = "Misc" ;
			OS.tableCategory[2][2] = idFormat.format(0) ;
		} 
		else {														//add all 07-00
			Vector wkVect = new Vector() ;
			int wkcnt = 0 ;
			for (int i=0; i<colStr[0].length; i++) {
				boolean addF = true ;
				for (int j=0; j<wkcnt; j++) {
					if(colStr[0][i].equals((String)wkVect.elementAt(j))) {
						addF = false ;
						break ;
					}
				}
				if (addF) {
					wkVect.addElement(colStr[0][i]) ;
					wkcnt++ ;
				}
			}
			OS.categoryMax = wkcnt ;
			OS.categoryCnt = wkcnt ;
			OS.tableCategory = new String[wkcnt][3] ;
			OS.categoryItems = new int[wkcnt] ;
			for (int j=0; j<wkcnt; j++){
				OS.tableCategory[j][0] = idFormat.format(j+1) ;
				OS.tableCategory[j][1] = (String)wkVect.elementAt(j);
				OS.tableCategory[j][2] = idFormat.format(0) ;
			}
		}
	}

	//--------------------------------- add 04-07
	//----- Set Item Table ------------
	//---------------------------------
	private void setItemTable(int mode, String colStr[][]){						//07-00
		OS.itemMax = colStr[0].length ;											//07-00
		OS.itemCnt = OS.itemMax ;
		OS.tableItem = new String[OS.itemCnt][4] ;
		if (mode == 1) {														//07-00
			for (int i=0; i<OS.itemCnt; i++){									//07-00
				OS.tableItem[i][0] = idFormat.format(i+1) ;						//07-01
				OS.tableItem[i][1] = "Misc" ;
				OS.tableItem[i][2] = colStr[0][i] ;								//07-00
				OS.tableItem[i][3] = "String" ;
			}
			OS.tableItem[0][0] = idFormat.format(1) ;
			OS.tableItem[0][1] = "Fixed" ;
		} else {																//07-00
			for (int i=0; i<OS.itemCnt; i++){									//07-00
				OS.tableItem[i][0] = idFormat.format(i+1) ;						//07-01
				OS.tableItem[i][1] = colStr[0][i] ;								//07-00
				OS.tableItem[i][2] = colStr[1][i] ;								//07-00
				OS.tableItem[i][3] = colStr[2][i] ;								//07-00
			}																	//07-00
		}																		//07-00
	}

	//--------------------------------- add 04-07
	//-----   Count Items   -----------
	//---------------------------------
	private void countItemCategory(){
		for(int i=0; i<OS.categoryCnt; i++) {
			OS.categoryItems[i] = 0 ;
			for(int j=0; j<OS.itemCnt; j++) {
				if (OS.tableItem[j][1].equals(OS.tableCategory[i][1])) {
					OS.categoryItems[i]++ ;
				}
			}
			OS.tableCategory[i][2] = idFormat.format(OS.categoryItems[i]) ;
		}
	}


	//------------------------------------------------------
	//----------------- CSV Select Dialog class ------------ add 02-02
	//------------------------------------------------------
	class  CsvSelectDialog extends JDialog {
		public boolean okFlg = false;
		public int startNum, endNum;
		public JPanel groundPanel, mainPanel, okPanel;
		public JRadioButton scheButton, dataButton;					//04-00
		public JRadioButton setButton, addButton;
		public ButtonGroup dataGrp = new ButtonGroup();
		public ButtonGroup schemaGrp = new ButtonGroup();			//04-00
		public JLabel titlLabel;									//04-00
		public JLabel startLabel, endLabel;
		public JTextField startCol, endCol;
		public JButton OK_Button, CN_Button;
		public ButtonListener buttonListener = new ButtonListener();
		public Dimension screenSize;
		
		public CsvSelectDialog(Frame parent, String title){
			super(parent, title, true);
			setSize(340,280);
			screenSize = Toolkit.getDefaultToolkit().getScreenSize();
			setLocation(screenSize.width/2-300/2, screenSize.height/2-300/2);
			initComponents();
//			pack();
//			setResizable(false);
//			setLocationRelativeTo(parent);
		}

		public void initComponents(){
			groundPanel = new JPanel(new BorderLayout());
			groundPanel.setBorder(appCom.EmptyAAAA);
			mainPanel = new JPanel();
			okPanel = new JPanel(new FlowLayout());
			groundPanel.add(mainPanel, "Center");
			groundPanel.add(okPanel, "South");
			getContentPane().add(groundPanel);

			titlLabel = new JLabel("What is the first line of text file ?");//04-00
			titlLabel.setForeground(Color.black);					//04-00
			scheButton = new JRadioButton("Schema line", true);		//04-00
			dataButton = new JRadioButton("Data line", false);		//04-00
			schemaGrp.add(scheButton);								//04-00
			schemaGrp.add(dataButton);								//04-00

			setButton = new JRadioButton("Select import column", false);
			addButton = new JRadioButton("Import from 1-column", false);
			dataGrp.add(setButton);
			dataGrp.add(addButton);

			startLabel = new JLabel("Start Item No : ");
			startLabel.setForeground(Color.black);
			endLabel = new JLabel("End Item No : ");
			endLabel.setForeground(Color.black);
			startCol = new JTextField("",5);
			endCol = new JTextField("",5);

			setButton.setForeground(Color.gray);
			addButton.setForeground(Color.gray);
			startLabel.setForeground(Color.gray);
			endLabel.setForeground(Color.gray);
			startCol.setEnabled(false);
			endCol.setEnabled(false);

			GridBagLayout layout = new GridBagLayout();
			GridBagConstraints constr = new GridBagConstraints();
			mainPanel.setLayout(layout);
			constr.anchor = GridBagConstraints.NORTHWEST;
			constr.fill = GridBagConstraints.NONE;

			constr.gridy = 0;										//add 04-00
			constr.weightx = 0;
			layout.setConstraints(titlLabel, constr);
			mainPanel.add(titlLabel);

			constr.gridy = 1;										//add 04-00
			constr.weightx = 0;
			layout.setConstraints(scheButton, constr);
			mainPanel.add(scheButton);

			constr.gridy = 2;										//add 04-00
			constr.weightx = 0;
			layout.setConstraints(dataButton, constr);
			mainPanel.add(dataButton);

			constr.gridy = 3;										//04-00
			constr.weightx = 1;
			constr.anchor = GridBagConstraints.NORTHEAST ;
			layout.setConstraints(setButton, constr);
			mainPanel.add(setButton);

			constr.gridy = 4;										//04-00
			constr.weightx = 1;
			constr.anchor = GridBagConstraints.NORTHEAST;
			layout.setConstraints(startLabel, constr);
			mainPanel.add(startLabel);

			constr.weightx = 2;										//04-00
			constr.anchor = GridBagConstraints.NORTHWEST;
			constr.fill = GridBagConstraints.NONE;
			layout.setConstraints(startCol, constr);
			mainPanel.add(startCol);

			constr.gridy = 5;										//04-00
			constr.weightx = 1;
			constr.anchor = GridBagConstraints.NORTHEAST;
			layout.setConstraints(endLabel, constr);
			mainPanel.add(endLabel);

			constr.weightx = 2;										//04-00
			constr.anchor = GridBagConstraints.NORTHWEST;
			constr.fill = GridBagConstraints.NONE;
			layout.setConstraints(endCol, constr);
			mainPanel.add(endCol);

			constr.gridy = 6;										//04-00
			constr.weightx = 1;
			constr.anchor = GridBagConstraints.NORTHEAST ;
			layout.setConstraints(addButton, constr);
			mainPanel.add(addButton);

			OK_Button = new JButton("    O K    ");
			CN_Button = new JButton("CANCEL");
			okPanel.add(OK_Button, "West");
			okPanel.add(CN_Button, "East");
			scheButton.addActionListener(buttonListener);			//04-00
			dataButton.addActionListener(buttonListener);			//04-00
			setButton.addActionListener(buttonListener);
			addButton.addActionListener(buttonListener);
			addButton.doClick();
			OK_Button.addActionListener(buttonListener);
			CN_Button.addActionListener(buttonListener);
		}

		class ButtonListener implements ActionListener{
			public void actionPerformed(ActionEvent e) {
				String path, value, rtnMsg;
				if (e.getSource() == OK_Button) {			// "O K"
					if (scheButton.isSelected())					//04-00
						 schemaF = true;
					else schemaF = false;
					if (setButton.isSelected()) {
						if (checkNum()){
							okFlg = true;
							dispose();
						}
					} else {
						okFlg = true;
						dispose();
					}
				} 
				else if (e.getSource() == CN_Button) {		// "CANCEL"
					okFlg = false;
					dispose();
				} 
				else if (e.getSource() == setButton) {		// "Set Value"
					startLabel.setForeground(Color.black);
					endLabel.setForeground(Color.black);
					startCol.setEnabled(true);
					endCol.setEnabled(true);
				} 
				else if (e.getSource() == addButton) {		// "Add CSV Row"
					startLabel.setForeground(Color.gray);
					endLabel.setForeground(Color.gray);
					startCol.setEnabled(false);
					endCol.setEnabled(false);
				} 
				else if (e.getSource() == scheButton) {		// "Schema"  add 04-00
					setButton.setForeground(Color.gray);
					addButton.setForeground(Color.gray);
					startLabel.setForeground(Color.gray);
					endLabel.setForeground(Color.gray);
					startCol.setEnabled(false);
					endCol.setEnabled(false);
				} 
				else if (e.getSource() == dataButton) {		// "Data"  add 04-00
					setButton.setForeground(Color.black);
					addButton.setForeground(Color.black);
					startLabel.setForeground(Color.black);
					endLabel.setForeground(Color.black);
					startCol.setEnabled(true);
					endCol.setEnabled(true);
				}
			}
		}

		private boolean checkNum(){
			if (startCol.getText().trim().equals("")){
				startNum = 1;
			} else {
				try {
					startNum = Integer.parseInt(startCol.getText().trim());
				} catch (Exception e) {
					appCom.MessageDialog("Invalid Item No.", 0);			//08-00
					return false;
				}
			}

			if (endCol.getText().trim().equals("")){
				endNum = OS.entryCol - 1;
			} else {
				try {
					endNum = Integer.parseInt(endCol.getText().trim());
				} catch (Exception e) {
					appCom.MessageDialog("Invalid Item No.", 0);			//08-00
					return false;
				}
				if (endNum > OS.entryCol){
					endNum = OS.entryCol - 1;
				}
			}

			if ((startNum < 1) || (startNum > endNum)) {
				appCom.MessageDialog("Check Start Item No.", 0);			//08-00
				return false;
			}

			return true;
		}
	}


//  -----------------------------------------------------	add 04-07
//  ----------- Append Text or Create New Table ---------
//  -----------------------------------------------------
	private int SelectModeDialog() {
		createNT = true ;
		if (OS.entryCnt == 0) return 0;
		JRadioButton[] selButton = new JRadioButton[SMbutton.length] ;
		ButtonGroup bg = new ButtonGroup() ;
		SMButtonListener btnListener = new SMButtonListener() ;
		for (int i=0; i<SMbutton.length; i++) {
			if(i==0) selButton[i] = new JRadioButton(SMbutton[i], true) ;
			else	 selButton[i] = new JRadioButton(SMbutton[i]) ;
			bg.add(selButton[i]) ;
			selButton[i].addActionListener(btnListener) ;
		}
		Object[] options = {"  O K  ","CANCEL"} ;
		int rtn  = JOptionPane.showOptionDialog(InforBIO.frame, (Object[])selButton
												,"Select create or append"
												,JOptionPane.DEFAULT_OPTION
												,JOptionPane.QUESTION_MESSAGE
												,null, options, options[0]) ;
		return rtn ;	//rtn=0 is "OK" button. Other is "CANCEL"or"X" button.
	}
	class SMButtonListener implements ActionListener {
		public void actionPerformed(ActionEvent e) {
			for (int i=0; i<SMbutton.length; i++) {
				if (e.getActionCommand().equals(SMbutton[i])) {
					if (i == 0)				//JRadioButton is
						 createNT = true ;	//"Create new table."
					else createNT = false ;	//"Append to present table."
				}
			}
		}
	}


//  -------------------------------------------------
//  ----------- Get Schema data of CSV file --------- add 04-00
//  -------------------------------------------------
	private void getSchema(String csvfile, String delim) {			//04-05
		boolean rtncode = true;
		StringTokenizer tokenStr;
		String line ;
		csvColMax = 0 ;
		csvRowMax = 0 ;
		int mode = 0 ;															//07-00

		System.out.println(" Schema check start ");//DEBUG
		FileReader csvReader = null ;
		try {
			csvReader = new FileReader(csvfile);
			BufferedReader lineRead = new BufferedReader(csvReader) ;
			line = lineRead.readLine() ;
			if (line.startsWith("Fixed")) mode = 1 ;							//07-00
			while (line != null) {
				if (csvRowMax == mode) {										//07-00
					if (schemaF) {
//						tokenStr = new StringTokenizer(line, delim);			//04-05
						tokenStr = new DelimStringTokenizer(line, delim);		//07-01
						csvColMax = countToken2(line) ;							//07-01
						nameCsv = new String[csvColMax] ;
						for (int col=0; col<csvColMax; col++){
							nameCsv[col] = ngMojiChg(tokenStr.nextToken().trim()) ;//07-01
							if (nameCsv[col].equals(" ")) {						//07-01
								nameCsv[col] = "Item_"+String.valueOf(col+1) ;	//07-01
							}
//							if (tokenStr.hasMoreTokens() == false) break;
						}
					}
				}
				csvRowMax++;
				line = lineRead.readLine() ;
			}
			if (schemaF) {
				if (mode == 0) 													//07-00
					 csvRowMax -= 1 ;											//07-00
				else csvRowMax -= 3 ;											//07-00
			}
//			System.out.println(" CsvColMax = "+csvColMax) ;//DEBUG
			csvReader.close() ;
			csvReader = null ;
		} catch (Exception e) {
			try {
				csvReader.close() ;
				csvReader = null ;
			} catch (Exception ex) {}
			appCom.MessageDialog("Java error ! Process stoped !!", 0);//04-00
			e.printStackTrace(System.out) ;
			rtncode = false;
		}
		return ;
	}

//  ----------------------------------------------------------------	add 02-02
//  ---------- ADD CSV VAL ( First line is Schema file ) -----------	change all 04-00
//  ----------------------------------------------------------------
	private boolean addCSV(String csvfile, String delim) {		//04-05
		boolean rtncode = true;
//		StringTokenizer tokenStr;
		DelimStringTokenizer tokenStr;							//04-05
		String line ;
		
		String[][] wkEntry = OS.tableEntry ;
		OS.tableEntry = new String[OS.entryCnt+csvRowMax][OS.entryCol] ;
		for (int i=0; i<OS.entryCnt; i++) {
			System.arraycopy(wkEntry[i], 0, OS.tableEntry[i], 0, OS.entryCol);
		}
		for (int i= OS.entryCnt; i<OS.entryCnt+csvRowMax; i++){
//			OS.tableEntry[i][0] = idFormat.format(i+1) ;
			for (int j= 1; j<OS.entryCol; j++){
				OS.tableEntry[i][j] = " " ;
			}
		}

		FileReader csvReader = null ;
		try {
			csvReader = new FileReader(csvfile);
			BufferedReader lineRead = new BufferedReader(csvReader) ;
			line = lineRead.readLine() ;
			if (schemaF) {
				if (line.startsWith("Fixed")) {									//07-00
					line = lineRead.readLine() ;								//07-00
					line = lineRead.readLine() ;								//07-00
					line = lineRead.readLine() ;								//07-00
				} else {														//07-00
					line = lineRead.readLine() ;
				}																//07-00
			}

			int i = 1 ;
			if (corresF) {				// Select Schema Data Append
				for (int row=0; row<csvRowMax; row++){							//07-00
					tokenStr = new DelimStringTokenizer(line, delim);
					int colMax = countToken2(line) ;							//07-01
					if (colMax > csvColMax) colMax = csvColMax ;				//07-01
					for (int col=0; col<colMax; col++){							//07-01
						if (schCorr[col][0] == 1) {
							String str = tokenStr.nextToken().trim() ;			//08-03
							if (str.length() > 2 && str.charAt(0) == '"' && str.charAt(str.length()-1) != '"') {//08-03
								while (tokenStr.hasMoreTokens()) {				//08-03
									str = str+" "+tokenStr.nextToken().trim() ;	//08-03
									if (str.charAt(str.length()-1) == '"') break ;//08-03
								}												//08-03
							}													//08-03
							OS.tableEntry[OS.entryCnt][schCorr[col][1]]= ngMojiChg(str) ;//08-03
						}
					}
//					System.out.println(" - Import Text ("+i+")"); i++;
					OS.entryCnt++ ;												//07-00
					appCom.barGrafSet(row, csvRowMax) ;//08-00 @@@@@@@@@@@@
					line = lineRead.readLine() ;
				}
			} else {												//All Append  04-00
				for (int row=0; row<csvRowMax; row++){							//07-00
					tokenStr = new DelimStringTokenizer(line, delim);
					int colMax = countToken2(line) ;							//07-00
					if (colMax > OS.entryCol) colMax = OS.entryCol-1 ;			//07-00
					for (int col=0; col<colMax; col++){							//07-00
						String str = tokenStr.nextToken().trim() ;				//08-03
						if (str.length() > 2 && str.charAt(0) == '"' && str.charAt(str.length()-1) != '"') {//08-03
							while (tokenStr.hasMoreTokens()) {					//08-03
								str = str+" "+tokenStr.nextToken().trim() ;		//08-03
								if (str.charAt(str.length()-1) == '"') break ;	//08-03
							}													//08-03
						}														//08-03
						OS.tableEntry[OS.entryCnt][col+1]= ngMojiChg(str) ;		//08-03
					}
//					System.out.println(" - Import Text ("+i+")"); i++;
					OS.entryCnt++ ;												//07-00
					appCom.barGrafSet(row, csvRowMax) ;//08-00 @@@@@@@@@@@@
					line = lineRead.readLine() ;
				}
			}
			OS.entryMax = OS.entryCnt ;

			csvReader.close() ;
			csvReader = null ;
		} catch (Exception e) {
			try {
				csvReader.close() ;
				csvReader = null ;
			} catch (Exception ex) {}
			appCom.MessageDialog("Java error ! Process stoped !!", 0);//04-00
			e.printStackTrace(System.out) ;
			rtncode = false;
		}
		appCom.barGrafSet(100, 100) ;//08-00 @@@@@@@@@@@@
		return rtncode;
	}

//  ------------------------------------------------------------------	add 02-02
//  ----------- ADD CSV VAL ( First line is not Schema file ) --------
//  -----------         Select-column Data append             --------
//  ------------------------------------------------------------------
	private boolean setCSV(String csvfile, int startCol, int endCol, String delim) {//04-05 add "delim"
		boolean rtncode = true;
//		StringTokenizer tokenStr;
		DelimStringTokenizer tokenStr;								//04-05
		String line ;
		
//		System.out.println(" set Selected column Data of CSV file ");//DEBUG
		String[][] wkEntry = OS.tableEntry ;
		OS.tableEntry = new String[OS.entryCnt+csvRowMax][OS.entryCol] ;
		for (int i=0; i<OS.entryCnt; i++) {
			System.arraycopy(wkEntry[i], 0, OS.tableEntry[i], 0, OS.entryCol);
		}
		for (int i= OS.entryCnt; i<OS.entryCnt+csvRowMax; i++){
//			OS.tableEntry[i][0] = idFormat.format(i+1) ;
			for (int j= 1; j<OS.entryCol; j++){
				OS.tableEntry[i][j] = " " ;
			}
		}

		FileReader csvReader = null ;
		try {
			csvReader = new FileReader(csvfile);
			BufferedReader lineRead = new BufferedReader(csvReader) ;
			line = lineRead.readLine() ;
			
			int i = 1 ;
			int st = startCol-1 ;											//07-00
			if (st < 1) st = 1 ;											//07-00
			for (int row=0; row<csvRowMax; row++){							//07-00
				int en = endCol-1 ;											//07-00
				if (en > OS.entryCol) en = OS.entryCol ;					//07-00
				tokenStr = new DelimStringTokenizer(line, delim);
				int colMax = countToken2(line) ;							//07-01
				if (colMax < en) en = colMax ;								//07-01
				for (int col=st; col<en; col++){							//07-00
					String str = tokenStr.nextToken().trim() ;				//08-03
					if (str.length() > 2 && str.charAt(0) == '"' && str.charAt(str.length()-1) != '"') {//08-03
						while (tokenStr.hasMoreTokens()) {					//08-03
							str = str+" "+tokenStr.nextToken().trim() ;		//08-03
							if (str.charAt(str.length()-1) == '"') break ;	//08-03
						}													//08-03
					}														//08-03
					OS.tableEntry[OS.entryCnt][col]= ngMojiChg(str) ;		//08-03
				}
//				System.out.println(" - Import Text ("+i+")"); i++;
				OS.entryCnt++ ;												//07-00
				appCom.barGrafSet(OS.entryCnt, OS.entryMax) ;//08-00 @@@@@@@@@@@@
				line = lineRead.readLine() ;
			}
			OS.entryMax = OS.entryCnt ;

			csvReader.close() ;
			csvReader = null ;
		} catch (Exception e) {
			try {
				csvReader.close() ;
				csvReader = null ;
			} catch (Exception ex) {}
			appCom.MessageDialog("Java error ! Process stoped !!", 0);//04-00
			e.printStackTrace(System.out) ;
			rtncode = false;
		}
		appCom.barGrafSet(100,100) ;						//08-00 @@@@@@@@@@@@
		return rtncode;
	}


//  ------------------------------------------ add 04-05
//  ------- Delim String Tokenizer -----------
//  -------  null data(A,B,,C) support -------
//  ------------------------------------------
	class DelimStringTokenizer extends StringTokenizer {
		private String previousStr = "" ;
//		private String delimStr = "" ;

		public DelimStringTokenizer(String str, String delim) {
			super(str, delim, true) ;
			delimStr = delim ;
		}

		public int countTokens() {
			int cnt = super.countTokens() ;
			int mod = cnt % 2 ;											//07-01
			int rtn = (cnt+1) / 2 ;										//07-01
			if (mod == 0) rtn += 1 ;									//07-01
			System.out.println(" CountTokens1 : cnt="+cnt+", mod="+mod+", rtn="+rtn);
			return rtn ;
		}

		public String nextToken() {
			String rtnStr = "";
			if (hasMoreTokens()) {
				String tokenStr = super.nextToken();
				if (tokenStr.equals(delimStr)) {		//Now is Delimita
					if (previousStr.equals("")) {		//Befor is SP.(First only)
						previousStr = delimStr;
						rtnStr = "" ;
					} else if (previousStr.equals(delimStr)) {	//Befor is Delimita
						rtnStr = "" ;
					} else {							//Befor is Data
						if (hasMoreTokens()) {
							rtnStr = super.nextToken();		//Next Data Get
							previousStr = rtnStr ;
							if (rtnStr.equals(delimStr)) rtnStr = "" ;
						} else {
							rtnStr = "" ;					//Last is Null
						}
					}
				} else {							//Now is Data
					rtnStr = tokenStr;
					if (hasMoreTokens()) {
						previousStr = super.nextToken();
					} else {
						previousStr = rtnStr ;
					}
				}
			}
			return rtnStr;
		}
	}
	public int countToken2(String line) {						//add 07-01
		int cnt = 0 ;
		int p = line.indexOf(delimStr) ;
		while (p >= 0) {
			cnt++;
			p = line.indexOf(delimStr, p+1) ;
		}
		cnt++;
//		System.out.println(" CountTokens2 : cnt="+cnt);
		return cnt ;
	}

}
