# Supplementary material for: G-InforBIO: integrated system for microbial genomics
Source: BMC Bioinformatics. 2006 Aug 4;7:368. doi: 10.1186/1471-2105-7-368 (PMC1552091; doi:10.1186/1471-2105-7-368)
Supplement: Additional File 1 — G-InforBIO_Src_V177. Zipped file of the source code of G-InforBIO system [file 1471-2105-7-368-S1.zip › src/JP/AC/nig/wdcm/client/InforBIO.java]

//////////////////////////////////////////////////////////////////
//                                                              //
//   class name : InforBIO (for Java4)                          //
//                                                              //
//   history    : 10-00 2003.12.01 K.Koorikawa (HSK)            //
//                   new Genome-InforBIO                        //
//                10-02 2004.07.28 K.Koorikawa (HSK)            //
//                10-03 2004.10.01 K.Koorikawa (HSK)            //
//                11-00 2004.11.08 K.Koorikawa (HSK)            //
//                12-00 2005.05.20 K.Koorikawa (HSK)            //
//                12-00 2006.01.13 K.Koorikawa (HSK)            //
//                13-00 2006.02.14 K.Koorikawa (HSK)            //
//                                                              //
//////////////////////////////////////////////////////////////////
package JP.AC.nig.wdcm.client ;

import java.awt.* ;
import java.awt.event.* ;
import java.util.* ;
import javax.swing.* ;
//import JP.AC.nig.wdcm.engine.* ;
import JP.AC.nig.wdcm.util.* ;

public class InforBIO extends JPanel {								//02-00
	public  final static String SystemTitle = "G-InforBIO V1.77-J4";//13-01
	private final static int INITIAL_WIDTH	= 800;
	private final static int INITIAL_HEIGHT = 600;

	public  static JFrame frame = null ;
	private static InforBIO instance = null ;
	private javax.swing.JApplet applet = null ;
	public  static ObjectStore OS = ObjectStore.getInstance() ;

	public InforBIO() {												//02-00
//		this(null) ;
		super(new BorderLayout(), true) ;
		instance = this ;
//		System.out.println(" - new ClientView() -") ;//DEBUG
		add(new ClientView(), BorderLayout.CENTER) ;	//new TabPanel

		try {																//04-06
//			System.out.println(" Country1 = "+java.util.Locale.getCountry()) ;//DEBUG
//			System.out.println(" Language1 = "+java.util.Locale.getLanguage()) ;//DEBUG
//			System.out.println(" Language2 = "+java.util.Locale.getDisplayLanguage()) ;//DEBUG
			java.util.Locale.setDefault(new java.util.Locale("ja", "JP"));	//04-06
		}																	//04-06
		catch (Exception e) {												//04-06
			appCom.MessageDialog("Java Error ! Process Stoped !!", 0);//04-06
			e.printStackTrace() ;											//04-06
		}																	//04-06
	}

	protected void setLookAndFeel(Object UI) {
//		System.out.println(" - set L and F : UI = "+UI) ;//DEBUG
		try {
			Component root = getRootComponent() ;
			root.setCursor(Cursor.getPredefinedCursor(Cursor.WAIT_CURSOR)) ;
			if (UI.equals(StatusPanel.UI_WIN)) {
				UIManager.setLookAndFeel("com.sun.java.swing.plaf.windows.WindowsLookAndFeel") ;
				SwingUtilities.updateComponentTreeUI(getRootComponent()) ;
			}
			else if (UI.equals(StatusPanel.UI_METAL)) {
				UIManager.setLookAndFeel("javax.swing.plaf.metal.MetalLookAndFeel") ;
				SwingUtilities.updateComponentTreeUI(getRootComponent()) ;
			}
			else if (UI.equals(StatusPanel.UI_MAC)) {
				UIManager.setLookAndFeel("com.sun.java.swing.plaf.mac.MacLookAndFeel") ;
				SwingUtilities.updateComponentTreeUI(getRootComponent()) ;
			}
			else if (UI.equals(StatusPanel.UI_MOTIF)) {
				UIManager.setLookAndFeel("com.sun.java.swing.plaf.motif.MotifLookAndFeel") ;
				SwingUtilities.updateComponentTreeUI(getRootComponent()) ;
			}
			root.setCursor(Cursor.getPredefinedCursor(Cursor.DEFAULT_CURSOR)) ;
		}
		catch (Exception e) {
			appCom.MessageDialog("Set LookAndFeel Error ! Process Stoped !!", 0);//04-00
//			e.printStackTrace() ;
		}
	}

	public static InforBIO sharedInstance() {
		return instance ;
	}

	protected javax.swing.JApplet getApplet() {
		return applet ;
	}
	protected boolean isApplet() {
		return (applet != null) ;
	}

	protected Container getRootComponent() {
		if (isApplet())
			return applet ;
		else
			return frame ;
	}

	public static void main(String[] args) {
		frame = new JFrame(SystemTitle) ;				// MAIN WINDOW OPEN! 01-00
		frame.setCursor(Cursor.getPredefinedCursor(Cursor.WAIT_CURSOR)) ;

		//-------------- set LookAndFeel --------------- add 07-01
		try {
			if (OS.OSName.equals("Mac")) {
				UIManager.setLookAndFeel("com.sun.java.swing.plaf.mac.MacLookAndFeel") ;
				SwingUtilities.updateComponentTreeUI(frame) ;
			}
			else if (OS.OSName.equals("UNIX") || OS.OSName.equals("MacX")) {
				UIManager.setLookAndFeel("javax.swing.plaf.metal.MetalLookAndFeel") ;
//				UIManager.setLookAndFeel("com.sun.java.swing.plaf.motif.MotifLookAndFeel") ;
				SwingUtilities.updateComponentTreeUI(frame) ;
			}
			else if (OS.OSName.equals("Win")) {
				UIManager.setLookAndFeel("com.sun.java.swing.plaf.windows.WindowsLookAndFeel") ;
				SwingUtilities.updateComponentTreeUI(frame) ;
			}
		}
		catch (Exception e) {
			appCom.MessageDialog("Set LookAndFeel Error ! Process Stoped !!", 0);//04-00
		}

		JOptionPane.setRootFrame(frame) ;
		Dimension screenSize = Toolkit.getDefaultToolkit().getScreenSize() ;
		appCom.ORIGIN_X = screenSize.width/2-INITIAL_WIDTH/2 ;
		appCom.ORIGIN_Y = screenSize.height/2-INITIAL_HEIGHT/2 ;
//		frame.setLocation(appCom.ORIGIN_X, appCom.ORIGIN_Y) ;
//		frame.setSize(INITIAL_WIDTH, INITIAL_HEIGHT) ;
		frame.setIconImage(Toolkit.getDefaultToolkit().getImage("./InforBIO.jpg"));
		frame.getContentPane().setLayout(new BorderLayout()) ;

		// Starting dialog open
		JLabel wkLB = appCom.CreateControlLabel(" Starting Now .... ");//13-00
		wkLB.setBackground(Color.white);						//13-00
//		wkLB.setForeground(appCom.navy);						//13-00
		wkLB.setFont(appCom.boldFontL);							//13-00
		frame.getContentPane().add(wkLB, BorderLayout.CENTER);	//13-00
		frame.setSize(360, 80);									//13-00
		frame.setLocation(screenSize.width/2-180, screenSize.height/2-40);//13-00
		frame.show() ;	// Show window							//13-00

		//------------- Sleep --------------
		try {Thread.sleep(500);//Sleep 0.5 Sec					//13-00
		} catch (InterruptedException e) {}

		WindowListener wl = new WindowAdapter() {
			public void windowClosing(WindowEvent e) {	// Cloze Button ON
				Option OP = Option.getInstance();				//13-00
				Point p = frame.getLocationOnScreen();			//13-00
//				System.out.println(" OX = "+p.x+", OY = "+p.y);//DEBUG
				OP.setProperty(OP.SYS_ORIGN_X, String.valueOf(p.x));//13-00
				OP.setProperty(OP.SYS_ORIGN_Y, String.valueOf(p.y));//13-00
				Dimension d = frame.getSize();					//13-00
//				System.out.println(" WX = "+d.width+", WY = "+d.height);//DEBUG
				OP.setProperty(OP.SYS_WIDTH, String.valueOf(d.width));//13-00
				OP.setProperty(OP.SYS_HEIGHT, String.valueOf(d.height));//13-00

				int rtn = OS.saveCheck() ;						//07-01
//				if (rtn == 0) {									//07-01
//					rtn = exitCheck() ;							//10-01
//					if (rtn == 0) System.exit(0) ;				//07-01 Not CANCEL then delete this
//				}
				System.exit(0);									//13-00
			}
		} ;
		frame.addWindowListener(wl) ;

		frame.getContentPane().remove(wkLB);					//13-00
		InforBIO inforBIO = new InforBIO();
		frame.getContentPane().add(inforBIO, BorderLayout.CENTER);
//		frame.setIconImage(Toolkit.getDefaultToolkit().getImage("./InforBIO.jpg"));

		Option OP = Option.getInstance();						//13-00
		int X = Integer.parseInt(OP.getProperty(OP.SYS_ORIGN_X, OP.DEFAULT_ORIGN_X));//13-00
		int Y = Integer.parseInt(OP.getProperty(OP.SYS_ORIGN_Y, OP.DEFAULT_ORIGN_Y));//13-00
		if (X>0 && Y>0) {										//13-00
			frame.setLocation(X, Y);							//13-00
			appCom.ORIGIN_X = X;								//13-00
			appCom.ORIGIN_Y = Y;								//13-00
		} else {												//13-00
			frame.setLocation(appCom.ORIGIN_X, appCom.ORIGIN_Y);//13-00
		}

		int W = Integer.parseInt(OP.getProperty(OP.SYS_WIDTH, OP.DEFAULT_WIDTH));//13-00
		int H = Integer.parseInt(OP.getProperty(OP.SYS_HEIGHT, OP.DEFAULT_HEIGHT));//13-00
		if (W < INITIAL_WIDTH) W = INITIAL_WIDTH;				//13-00
		if (H < INITIAL_HEIGHT) H = INITIAL_HEIGHT;				//13-00
		frame.setSize(W, H);									//13-00

		frame.validate() ;	//Component reset
		frame.repaint() ;	//re paint
		OS.setEditorItem() ;	// for OSX Java bug				//07-02
		inforBIO.requestFocus();
		frame.setCursor(Cursor.getPredefinedCursor(Cursor.DEFAULT_CURSOR));
		System.out.println(new Date() + " - GInforBIO ready OK! ---\n");//DEBUG
	}

/*	private static int exitCheck() {							//13-00 add method
		String msg = "G-InforBIO system exit OK ?" ;
		Object[] options = {"OK","CANCEL"};//rtn = 0/1
		int rtn = JOptionPane.showOptionDialog(InforBIO.frame, (Object)msg,
											"System exit check",
											JOptionPane.DEFAULT_OPTION,
											JOptionPane.QUESTION_MESSAGE,
											null, options, options[1]);
//		System.out.println(" RTNCD = "+rtn) ;//DEBUG
		return rtn ;
	}
*/
}
