# Supplementary material for: G-InforBIO: integrated system for microbial genomics
Source: BMC Bioinformatics. 2006 Aug 4;7:368. doi: 10.1186/1471-2105-7-368 (PMC1552091; doi:10.1186/1471-2105-7-368)
Supplement: Additional File 1 — G-InforBIO_Src_V177. Zipped file of the source code of G-InforBIO system [file 1471-2105-7-368-S1.zip › src/JP/AC/nig/wdcm/client/ObjectStore.java]

////////////////////////////////////////////////////////////////
//                                                            //
//   class name : ObjectStore                                 //
//                                                            //
//   history    : 00-00 1999.12.15 K.Kittaka   (HSK)          //
//                01-00 2000.05.24 K.Takahashi (HSK)          //
//                02-00 2000.06.22 K.Takahashi (HSK)          //
//                02-01 2000.07.06 I.Muto      (HSK)          //
//                02-02 2000.09.07 T.Yagi      (HSK)          //
//                03-00 2001.01.30 K.Koorikawa (HSK)          //
//                04-00 2001.08.10 K.Koorikawa (HSK)          //
//                04-01 2001.08.20 R.Akiba     (HSK)          //
//                04-02 2001.09.06 R.Akiba     (HSK)          //
//                04-03 2001.10.12 K.Koorikawa (HSK)          //
//                05-00 2002.04.03 K.Koorikawa (HSK)          //
//                06-00 2002.06.27 K.Koorikawa (HSK)          //
//                07-00 2002.09.09 K.Koorikawa (HSK)          //
//                07-01 2002.10.11 K.Koorikawa (HSK)          //
//                07-02 2002.12.04 K.Koorikawa (HSK)          //
//                08-00 2003.03.26 K.Koorikawa (HSK)          //
//                10-00 2003.12.01 K.Koorikawa (HSK)          //
//                12-00 2005.08.19 K.Koorikawa (HSK)          //
//                                                            //
////////////////////////////////////////////////////////////////
package JP.AC.nig.wdcm.client ;

import java.awt.* ;
import java.awt.event.* ;
import java.io.* ;
import java.text.* ;
import java.util.* ;
import javax.swing.* ;
import javax.swing.table.* ;
import JP.AC.nig.wdcm.util.* ;

public class ObjectStore extends Object {
	public final static int LOCAL = 0 ;									//06-00
	public final static int REMOTE = 1 ;								//06-00
	public static int connectMode = LOCAL ;								//06-00

	public static String OSName = System.getProperty("os.name") ;//"Win"or"UNIX"or"Mac" 07-00
	public static String jarPath = System.getProperty("user.dir") ;		//08-00
	public static String filSepa = System.getProperty("file.separator") ;//"\"or"/"  08-00
	public static String linSepa = System.getProperty("line.separator") ;//"\r\n"or"\n" 08-00
	public static String usrName = System.getProperty("user.name") ;	//08-00
	public static String JavaVer = System.getProperty("java.version") ;	//08-00

	public static String inifile = jarPath+filSepa+"InforBIO.ini" ;		//12-00
	public static String DBName = "" ;									//04-00
	public static String stringNameDB  = "" ;
	public static String stringTokenDB = null ;
	public static String trtoken = null ;
	public static int openFlag = 0 ;									//01-00

	public static String SysPath = "..\\..\\USER_DATA\\" ;				//02-00
	public static String DbPath  = "..\\SampleData\\" ;					//02-00
	public static String HomeURL = "../WdcmHome/WDCMHOME.htm" ;			//02-00
	public static String HelpURL = "../MANUAL/index.htm" ;				//02-00
	public static String IExPath = "C:\\Progra~1\\Intern~1\\IEXPLORE.EXE" ;//02-00
	public static String SheetDataPath = ".\\sheet\\" ;					//02-00
	public static String PictDataPath = ".\\pictures\\" ;				//02-00
//	public static Vector FFname = new Vector() ;	//new Fasta File name 10-01
	public static String ProxyHost = "" ;								//07-00
	public static int    ProxyPort = 8080 ;								//07-00

	//----------- Original Main Table -------------
	public static String[][] tableCategory = new String[0][0] ;
	public static String[]	 tableNameCategory = {"No.", "Name", "Items"} ; //01-00
	public static int[]      categoryItems ;	//Items count of Category

	public static String[][] tableItem = new String[0][0] ;
	public static String[]	 tableNameItem = {"No.", "Category", "Name", "Type"} ;//01-00

//	public static String[]	 entryName = {"No.", "RID", "INPUT-DATE", "GENUS", "SPECIES",
//								"DDBJ ACCESSION", "MOLECULE", "COLONIES", "NOTE", "STATUS"} ;//05-00
	public static String[]	 entryName = {"No.", "Accession", "Feature", "Location", 
								"Qualifier-key", "Qualifier-value", "Whole Sequence"};//10-00

	public static String[][] tableEntry = new String[0][0] ;
	public static String[]	 tableNameEntry = entryName ;
	public static String[]	 tableEntryCategory = new String[0] ;//07-00
	public static String[]	 tableEntryType = new String[0] ;	//07-00

	//----------- View Main Table -------------
	public static Vector tableNameCategoryVect = null ;			//07-03
	public static Vector tableCategoryVect = null ;				//07-03
	public static JTable tableViewCategory = null ;

	public static Vector tableNameItemVect = null ;				//07-03
	public static Vector tableItemVect = null ;					//07-03
	public static JTable tableViewItem = null ;

	public static Vector tableNameEntryVect = null ;			//07-02
	public static Vector tableEntryVect = null ;				//07-02
	public static JTable tableViewEntry = null ;

	public static String[] ViewEntryName = null ;				//07-02
	public static String[] ViewEntryCate = null ;				//07-02
	public static String[] ViewEntryType = null ;				//07-02

	//----------- Original Main Table Counters -------------
	public static int categoryMax = 0, categoryCnt = 0 ;
	public static int itemMax = 0, itemCnt = 0 ;
	public static int entryMax = 0, entryCnt = 0 ;
	public static int testCnt = 0, entryCol = entryName.length ;//02-00
	public static int viwEntryCol = entryCol;					//04-02

	public static String tableName = "unknown" ;				//02-00
	public static String[] linkEntry ;
	public static int linkEntryCnt, linkEntryMax ;
	public static String path = "" ;

	//----------- Seq_data controll table -------------
	public static String[] seqGene = new String[10] ;			//02-00
	public static int[]    seqCol = new int[10] ;				//02-00
	public static int      seqMax = 10 ;						//02-00
	public static int      seqCnt = 0 ;							//02-00

	//----------- Item type Strings -------------
	public static String typeName[] = {"Color",					//03-00
									   "Date", 
									   "Dictionary",			//08-00
									   "File",					//10-00
									   "Image",					//04-06
									   "Molecule",				//03-00
									   "String",				//03-00
									   "Text",					//03-00
									   "URL"} ;					//04-06

	public static String[] colorVal  = {"A :Black(000000)", 
										"B :Blue(0000ff)", 
										"C :Cyan(00ffff)", 
										"G :Green(33ff00)", 
										"M :Magenta(ff00ff)", 
										"O :Orenge(ffcc00)", 
										"P :Pink(ff9999)", 
										"R :Red(ff0000)", 
										"Y :Yellow(ffff00)", 
										"X :Gray(999999)", 
										"Other"} ;				//03-00

	public static EditorColor editorColor = null ;				//07-01
	public static SetValueListener setvalListner = null ;		//07-01

	//----------- Constant Strings -------------
	public final static int DENDRO = 0 ;
	public final static int QUANT3 = 1 ;
	public final static int BINARY = 2 ;
	public final static int PROBAB = 3 ;
	public final static int CLUSTW = 4 ;

	private static String[] button = {"",""} ;					//08-00
	public static boolean StandardF = false;//Standard data import flag  08-00
	public static int STDSEQv = 0 ;		//Phylogenetic analysis  08-00
	public static int STDNUMv = 0 ;		//Numerical analysis     08-00

	public static int GENUCOLv = 0 ;							//07-02
	public static int SPECCOLv = 0 ;							//07-02
	public static int GENUCOL = 0 ;								//07-02
	public static int SPECCOL = 0 ;								//07-02
	public static int COLRCOL = 0 ;								//07-02
	public static int SEQUCOL = 0 ;	//"Whole Sequence"column	//10-00
	public static int TESTCOL = 0 ;								//07-02
	public static int STRICOL = 0 ;	//"strain"column			//07-02

	public static int ACCECOL = 0 ;	//"Accession"column			//10-00
	public static int FEATCOL = 0 ;	//"Feature"column			//10-00
	public static int LOCACOL = 0 ;	//"Location"column			//10-00
	public static int QUALCOL = 0 ;	//"Qualifier"column			//10-00

	public static String optionPlus  ;							//02-00
	public static String optionPlusD ;							//04-06
	public static String optionMinus ;							//02-00
	public static String optionNone  ;							//02-00
	public static String optionOther ;							//02-00
	public static String optionDelay ;							//02-00
	public static String optionWeak  ;							//02-00
	public static String optionSlow  ;							//02-00
	public static String optionDWeak ;							//02-00
	public static String optionSWeak ;							//02-00

	public static int[] newItemNum = {-1, -1, -1};				//02-01
	public static String selectF = "Row";	// Entry panel select flag  04-01
	public static Vector indexVect;								//04-02
	public static int SysRtncd = 0 ;							//07-00
	public static boolean debugF = false;						//04-02
	public static boolean updateF = false;			//Data Update 07-01
	public static boolean createNT = true ;						//10-00

	//----------- Selected column controll table -----------
	public static String[] colNam = new String[0];				//06-00
	public static String[] colTyp = new String[0];				//06-00
	public static int[] colNo = new int[0];						//04-06
	public static int colMax = 0;								//04-06
	public static int colCnt = 0;								//04-06

	//----------- Dictionary File controll table -----------
	public static String dictini = "DictFile.ini" ;				//08-00
	public static String[][] dictFile = new String[12][2] ;		//08-00
	public static int dictFcnt = 0 ;							//08-00

	//----------- GENOME name table -----------					//10-02
	public static Vector genomeNam = new Vector();	//String[4] Accession, Organism, FFname, FF-Path

	private static BufferedReader reader = null ;				//02-00
	private static final DecimalFormat idFormat = new DecimalFormat("0000000") ;//10-00

	private static ObjectStore instance = new ObjectStore() ;
	private static Option OP = Option.getInstance() ;


//  ------ Constractor -------
	public ObjectStore() {
		this(LOCAL) ;											//06-00
	}
	public ObjectStore(int mode) {
		initObjectStore(mode) ;
	}
//  ------ Init Main Table -----01-00 change all
	private void initObjectStore(int mode) {
		System.out.println("--- "+InforBIO.SystemTitle+" start. Wait 10 seconds to system ready ---") ;

		if (OSName.indexOf("Linux") >= 0 || 					//04-03
			OSName.indexOf("Sun") >= 0 ||						//04-03
			OSName.indexOf("HP") >= 0 ||						//04-03
			OSName.indexOf("HI") >= 0) {						//04-03
			OSName = "UNIX" ;									//04-03
		} else if (OSName.indexOf("Windows") >= 0) { 			//07-00
			OSName = "Win" ;									//07-00
		} else if (OSName.indexOf("Mac OS X") >= 0) { 			//07-01
			OSName = "MacX" ;									//07-01
		} else if (OSName.indexOf("Mac") >= 0) { 				//07-01
			OSName = "Mac" ;									//07-01
		} else { 												//07-01
			OSName = "UNIX" ;									//07-01
		}														//04-03
		jarPath = jarPath + filSepa ;							//08-00
//		System.out.println(" jarPath="+jarPath+", usrName="+usrName+", linSepa="+linSepa) ;//DEBUG
		System.out.println(new Date() + " - DB Main Table Set for "+OSName) ;

		setvalListner = new SetValueListener() ;				//07-01

		categoryMax = 3 ;
		categoryCnt = 3 ;
		tableCategory = new String[3][3] ;
		tableCategory[0][0] = idFormat.format(1) ;
		tableCategory[0][1] = "Fixed" ;
		tableCategory[0][2] = idFormat.format(4) ;
		
		tableCategory[1][0] = idFormat.format(2) ;
		tableCategory[1][1] = "Misc" ;								//10-00
		tableCategory[1][2] = idFormat.format(2) ;
		
		tableCategory[2][0] = idFormat.format(3) ;
		tableCategory[2][1] = "Sequence" ;							//10-00
		tableCategory[2][2] = idFormat.format(3) ;

		itemMax = entryName.length - 1 ;
		itemCnt = itemMax ;
		tableItem = new String[itemMax][4] ;
		for(int i=1; i<entryName.length; i++) {
			tableItem[i-1][0] = idFormat.format(i) ;
			tableItem[i-1][1] = "Misc" ;							//10-00
			tableItem[i-1][2] = entryName[i] ;
			tableItem[i-1][3] = "String" ;
		}
		tableItem[0][1] = "Fixed" ;									//10-00
		tableItem[5][1] = "Sequence" ;								//10-00
		tableItem[1][3] = "Dictionary" ;							//10-00
		tableItem[3][3] = "Dictionary" ;							//10-00
		tableItem[5][3] = "File" ;									//10-00

		entryMax = 0 ;
		entryCnt = 0 ;
		entryCol = entryName.length ;
		testCnt = 0 ;
		tableEntry = new String[0][entryName.length] ;

		tableEntryCategory = new String[entryCol] ;					//07-00
		tableEntryCategory[0] = "Category" ;						//07-00
		tableEntryType = new String[entryCol] ;						//07-00
		tableEntryType[0] = "Type" ;								//07-00
		for(int i=0; i<itemCnt; i++) {								//07-00
			tableEntryCategory[i+1] = tableItem[i][1] ;				//07-00
			tableEntryType[i+1] = tableItem[i][3] ;					//07-00
		}															//07-00

		seqCol[0] = 0 ;												//10-00
		seqGene[0] = "MOLECULE" ;									//05-00
		
		resetCnt() ;												//07-00
		countItemCategory() ;										//07-00

//		System.out.println("- InforBIO.ini Read Start : "+inifile) ;
		try {
			reader = new BufferedReader(new FileReader(inifile)) ;
			String line = reader.readLine() ;
			while (line != null) {
				int col = line.indexOf("=") + 1 ;
				if        (line.startsWith("USER_DATA_PATH")) {		//08-00
					SysPath = convPath(line.substring(col).trim()) ;//08-00
				} else if (line.startsWith("SYS_DATA_PATH")) {
					SysPath = convPath(line.substring(col).trim()) ;//08-00
				} else if (line.startsWith("DB_DATA_PATH")) {
					DbPath = convPath(line.substring(col).trim()) ;	//08-00
				} else if (line.startsWith("HOME_PATH")) {
					HomeURL = convPath(line.substring(col).trim()) ;//08-00
				} else if (line.startsWith("HELP_PATH")) {
					HelpURL = convPath(line.substring(col).trim()) ;//08-00
				} else if (line.startsWith("PROXY_HOST")) {			//07-00
					ProxyHost = line.substring(col).trim() ;		//07-00
				} else if (line.startsWith("PROXY_PORT")) {			//07-00
					String port = line.substring(col).trim() ;		//07-00
					ProxyPort = Integer.valueOf(port).intValue() ;	//07-00
				}
				line = reader.readLine() ;
			}
			reader.close() ;
			reader = null ;
		} catch (Exception e) {
			appCom.MessageDialog("InforBIO.ini file not found !", 0);//08-00
			System.out.println("File Read Error : "+inifile) ;
		}

//		System.out.println(" - ObjectStore init set end -") ;//DEBUG
	}
	public String convPath(String ipath) {		//add 08-00
		String ip = ipath ;
		String opath = System.getProperty("user.dir") ;
		String sp = "." + filSepa ;
		String dp = ".." + filSepa ;
		if (ip.startsWith(sp)) opath += ip.substring(2) ;
		if (ip.startsWith(dp)) {
			int p = ip.indexOf(dp) ;
			int q = opath.lastIndexOf(filSepa) ;
//			System.out.println(" P="+p+", Q="+q) ;//DEBUG
			while (p >= 0) {
				ip = ip.substring(p+3) ;
				opath = opath.substring(0,q) ;
				p = ip.indexOf(dp) ;
				q = opath.lastIndexOf(filSepa) ;
			}
			opath = opath + filSepa +ip ;
		}
//		System.out.println(" InPath="+ipath+", FullPath="+opath) ;//DEBUG
		return opath ;
	}

	public static ObjectStore getInstance() {
		return instance ;
	}


//  ------ Import XML-DB Data -----02-00 add method
	public void loadXmlData(File[] fnames) {
		if (SelectModeDialog() != 0) {	//="CANCEL"
			SysRtncd = 1;										//10-01
			return ;											//10-00
		}

		int stp = entryCnt;										//10-02
		if (createNT) {											//10-00
			stp = 0;											//10-02
			categoryMax = 0 ;
			categoryCnt = 0 ;
			itemMax = 0 ;
			itemCnt = 0 ;
			entryMax = 0 ;
			entryCnt = 0 ;
			entryCol = 1 ;
			testCnt = 0 ;
			linkEntryCnt = 0 ;
			linkEntryMax = 0 ;
			seqCnt = 0 ;

			if (OSName.equals("Win")) {
				PictDataPath = DbPath + "pictures\\" ;
				SheetDataPath = DbPath + "sheet\\" ;
			} else {
				PictDataPath = DbPath + "pictures/" ;
				SheetDataPath = DbPath + "sheet/" ;
			}
		}
		tableName = " " ;
		path = stringNameDB.substring(0, stringNameDB.lastIndexOf("\\")+1) ;

		//-----------------------------------
		InforBIO.frame.setCursor(Cursor.getPredefinedCursor(Cursor.WAIT_CURSOR)) ;
		System.out.println(new Date() + " - XmlDbGet Start") ;//DEBUG
		XmlDbGet XDG = new XmlDbGet();	//--- New XML-DB Get ---

		for(int i=0; i<fnames.length; i++){							//13-00 add all
			stringNameDB = fnames[i].toString();
			DBName = stringNameDB.substring(DbPath.length());
//			System.out.println(" stringNameDB = "+stringNameDB);//DEBUG
//			System.out.println(" DBName = "+DBName);//DEBUG
			File wfile = new File(stringNameDB);
			if (wfile.canRead() == false) {
				StatusPanel.status.setBackground(Color.yellow) ;
				StatusPanel.status.setFont(appCom.boldFontLL) ;
				StatusPanel.status.setText(" Selected file not found !! ") ;
				InforBIO.frame.setCursor(Cursor.getPredefinedCursor(Cursor.DEFAULT_CURSOR)) ;
				return ;
			}
			SysRtncd = XDG.XmlDbGet(stringNameDB);	//--- GET START --- 07-00
			if (createNT) createNT = false;
		}
		//-----------------------------------

		if (linkEntryCnt > linkEntryMax) {
			System.out.println("  Link_Entry Limit Over. ( "+linkEntryCnt+" > "+linkEntryMax+" )") ;
			linkEntryCnt = linkEntryMax ;
		}
		for (int j=0; j<linkEntryCnt; j++) {
			XDG.XmlDbGet(linkEntry[j]) ;
		}
		if (categoryCnt > categoryMax) {
			System.out.println("  Category Limit Over. ( "+categoryCnt+" > "+categoryMax+" )") ;
			categoryCnt = categoryMax ;
		}
		if (itemCnt > itemMax) {
			System.out.println("  Item Limit Over. ( "+itemCnt+" > "+itemMax+" )") ;
			itemCnt = itemMax ;
			entryCol = itemCnt + 1 ;
			testCnt = entryCol - TESTCOL ;
		}
		if (entryCnt > entryMax) {
			System.out.println("  Entry Limit Over. ( "+entryCnt+" > "+entryMax+" )") ;
			entryCnt = entryMax ;
		}

		categoryMax = categoryCnt ;										//07-00
		itemMax = itemCnt ;												//07-00
		entryMax = entryCnt ;											//07-00
		resetCnt() ;		// reset all column count					//07-00
		countItemCategory() ;											//07-00

//		System.out.println(" ACCECOL = "+ACCECOL+", FEATCOL = "+FEATCOL+", LOCACOL = "+LOCACOL+", QUALCOL = "+QUALCOL+", SEQUCOL = "+SEQUCOL);
//		System.out.println("  entryCol = "+entryCol+", testCnt = "+testCnt+", seqCnt = "+seqCnt+", linkEntryCnt = "+linkEntryCnt);
		System.out.println("  Import Count : Category = "+categoryCnt+", Item = "+itemCnt+", Entry = "+entryCnt) ;

		//--------------------------------------------
		for(int i=0; i<entryCnt; i++) {
			for(int j=1; j<entryCol; j++) {
				if ((tableEntry[i][j] == null) || (tableEntry[i][j].equals(""))){
					tableEntry[i][j] = " " ;
				}
			}
		}
		if (entryCnt > 1) {												//03-00
			if (SPECCOL > 0) {											//03-00
				appCom.QuickSort3(tableEntry, 0, entryCnt-1, GENUCOL, SPECCOL, 1) ;//07-03
			} else if (GENUCOL > 0){									//04-06
				appCom.QuickSort2(tableEntry, 0, entryCnt-1, GENUCOL, 1) ;//07-03
			}															//03-00
		}																//03-00
		for(int i=0; i<entryCnt; i++) {
			tableEntry[i][0] = idFormat.format(i+1) ;
		}
		//--------------------------------------------
		tableNameEntry = new String[entryCol] ;							//07-00
		tableNameEntry[0] = entryName[0] ;
		tableEntryCategory = new String[entryCol] ;						//07-00
		tableEntryCategory[0] = "Category" ;							//07-00
		tableEntryType = new String[entryCol] ;							//07-00
		tableEntryType[0] = "Type" ;									//07-00
		for(int i=0; i<itemCnt; i++) {									//07-00
			tableEntryCategory[i+1] = tableItem[i][1] ;					//07-00
			tableNameEntry[i+1] = tableItem[i][2] ;
			tableEntryType[i+1] = tableItem[i][3] ;						//07-00
		}																//07-00
		setGenomeName(stp);												//10-02

		//-------- Search Category/Item/Entry Panel ReSet ---------
		SearchPanel.button[2].doClick();					//12-00
		SearchCategoryPanel.button[1].doClick();			//07-00
		SearchItemPanel.button[1].doClick();				//07-00
		SearchEntryPanel.button[2].doClick();				//11-00
		String bs = SearchCategoryPanel.buttonEdit[3].getActionCommand() ;//08-00
		if (bs.equals("Edit Mode : ON")) 					//08-00
			SearchCategoryPanel.buttonEdit[3].doClick();	//08-00
		bs = SearchItemPanel.buttonEdit[5].getActionCommand() ;//08-00
		if (bs.equals("Edit Mode : ON")) 					//08-00
			SearchItemPanel.buttonEdit[5].doClick();		//08-00
		bs = SearchEntryPanel.button3[4].getActionCommand() ;//12-00
		if (bs.equals("Edit Mode : ON")) 					//08-00
			SearchEntryPanel.button3[4].doClick();			//12-00
//		System.out.println(" button = "+bs) ;//DEBUG

		StatusPanel.status.setBackground(appCom.waterBlue) ;//03-00
//		StatusPanel.status.setForeground(Color.black) ;
//		StatusPanel.status.setFont(appCom.defaultFont) ;
//		StatusPanel.status.setText(" Local DB import complete !") ;//07-00
		if (SysRtncd == 0) {								//07-00
			appCom.MessageDialog("Local DB import complete !", 1);//08-00
		}
		InforBIO.frame.setTitle(InforBIO.SystemTitle+" - ["+stringNameDB+"]") ;

//		for(int i=0; i<seqCnt; i++) {
//			System.out.println("  i = "+i+", seqCol = "+seqCol[i]+", seqGene = "+seqGene[i]);
//		}
//		System.out.println("  GENUCOL = "+GENUCOL+", SEQUCOL = "+SEQUCOL+", COLRCOL = "+COLRCOL+", TESTCOL = "+TESTCOL);
//		System.out.println("  entryCol = "+entryCol+", testCnt = "+testCnt+", seqCnt = "+seqCnt+", linkEntryCnt = "+linkEntryCnt);
//		System.out.println("  Import Count : Category = "+categoryCnt+"/"+categoryMax+", Item = "+itemCnt+"/"+itemMax+", Entry = "+entryCnt+"/"+entryMax) ;

		System.out.println(new Date() + " - XmlDbGet End \n") ;//DEBUG
		InforBIO.frame.setCursor(Cursor.getPredefinedCursor(Cursor.DEFAULT_CURSOR)) ;
	}

//  -----------------------------------------------------
//  ----------- Append or Create New Table --------------
//  ----------------------------------------------------- add 10-00
	private int SelectModeDialog() {
		createNT = true ;
		if (entryCnt == 0) return 0;
		String[] SMbutton = {"Create new table.", "Append to present table."} ;
		JRadioButton[] selButton = new JRadioButton[SMbutton.length] ;
		ButtonGroup bg = new ButtonGroup() ;
		SMButtonListener btnListener = new SMButtonListener() ;
		for (int i=0; i<SMbutton.length; i++) {
			if(i==0) selButton[i] = new JRadioButton(SMbutton[i], true) ;
			else	 selButton[i] = new JRadioButton(SMbutton[i]) ;
			bg.add(selButton[i]) ;
			selButton[i].addActionListener(btnListener) ;
		}
		Object[] options = {"  O K  ","CANCEL"} ;
		int rtn  = JOptionPane.showOptionDialog(InforBIO.frame, (Object[])selButton
												,"Select Create or Append"
												,JOptionPane.DEFAULT_OPTION
												,JOptionPane.QUESTION_MESSAGE
												,null, options, options[0]) ;
		return rtn ;	//rtn=0 is "OK" button. Other is "CANCEL"or"X" button.
	}
	class SMButtonListener implements ActionListener {
		public void actionPerformed(ActionEvent e) {
			if (e.getActionCommand().equals("Create new table."))
				 createNT = true ;	//"Create new table."
			else createNT = false ;	//"Append to present table."
		}
	}


	public String getTableName() {
		return tableName ;
	}

	//---- Count Number of Category in Items -- add 07-00
	public void countItemCategory() {
		categoryItems = new int[categoryCnt] ;
		for(int i=0; i<categoryCnt; i++) {
			categoryItems[i] = 0 ;
			for(int j=0; j<itemCnt; j++) {
				if (tableItem[j][1].equals(tableCategory[i][1])) {
					categoryItems[i]++ ;
				}
			}
			tableCategory[i][2] = idFormat.format(categoryItems[i]) ;
		}
		SearchCategoryPanel.newF = true ;
	}

	//------------------------------------------ add method 04-03
	public void resetCnt() {
		seqCnt = 0 ;												//04-06
		GENUCOL = 0 ;												//07-00
		SPECCOL = 0 ;												//07-00
		SEQUCOL = 0 ;
		COLRCOL = 0 ;
		TESTCOL = 0 ;
		STRICOL = 0 ;
		STDSEQv = 0 ;												//08-00
		STDNUMv = 0 ;												//08-00
		FEATCOL = 0 ;	//"Feature"column							//10-00
		LOCACOL = 0 ;	//"Location"column							//10-00
		QUALCOL = 0 ;	//"Qualifier"column							//10-00
		StandardF = false ;											//08-00
		for(int row=0; row<itemCnt; row++){
			if (SEQUCOL == 0 && tableItem[row][1].equals("Sequence")) {	//04-06
				SEQUCOL = row+1 ;
			}
			if (tableItem[row][3].equals("Molecule")) {				//04-06
				seqGene[seqCnt] = tableItem[row][2] ;				//05-00
				seqCol[seqCnt] = row + 1 ;							//05-00
				seqCnt++ ;											//04-06
				if (seqCnt == 1) SEQUCOL = row+1 ;					//04-06
			}
			if (tableItem[row][2].toLowerCase().equals("name")) GENUCOL = row+1 ;//07-00
			else if (tableItem[row][2].toLowerCase().equals("genus")) GENUCOL = row+1 ;//07-00
			else if (tableItem[row][2].toLowerCase().equals("species")) SPECCOL = row+1 ;//07-00
			else if (tableItem[row][2].toLowerCase().equals("strain")) STRICOL = row+1 ;//07-01
			else if (tableItem[row][2].toLowerCase().startsWith("phylogenetic")) STDSEQv = row+1 ;//08-00
			else if (tableItem[row][2].toLowerCase().startsWith("numerical")) STDNUMv = row+1 ;//08-00
			else if (tableItem[row][2].toLowerCase().startsWith("accession")) ACCECOL = row+1 ;//10-00
			else if (tableItem[row][2].toLowerCase().startsWith("feature")) FEATCOL = row+1 ;//10-00
			else if (tableItem[row][2].toLowerCase().startsWith("location")) LOCACOL = row+1 ;//10-00
			else if (tableItem[row][2].toLowerCase().startsWith("qualifier")) {//10-00
				if (QUALCOL == 0) QUALCOL = row+1 ;					//10-00
			}

			if (COLRCOL == 0 && tableItem[row][3].equals("Color")) COLRCOL = row+1 ;
			if (TESTCOL == 0) {									//08-00
				TESTCOL = row+1 ;
			}
		}
		testCnt = entryCol - TESTCOL ;							//07-00
		GENUCOLv = GENUCOL ;									//07-02
		SPECCOLv = SPECCOL ;									//07-02
//		System.out.println("  GENUCOL = "+GENUCOL+", SEQUCOL = "+SEQUCOL+", COLRCOL = "+COLRCOL+", TESTCOL = "+TESTCOL);
//		System.out.println("  categoryCnt = "+categoryCnt+", itemCnt = "+itemCnt+", entryCnt = "+entryCnt+", entryCol = "+entryCol+", seqCnt = "+seqCnt);
	}

	private String Select() { // ------------ 04-01 add method
		int[] selectCol;
		String select = "Row";

		if (selectF.equals("Column") && (
			((tableViewEntry.getSelectedColumnCount() == 1) && 
			 (tableViewEntry.getSelectedColumn() != 0)) ||
			(tableViewEntry.getSelectedColumnCount() >= 2)	)) {
			select = "Column";
		}
		return select;
	}

//  ---------- Make GENOME table -------- 12-00 change all
	public void setGenomeName(int start) {
		Vector wkgenome = null;
		boolean creat = true;	//All data creat flag     13-00
		if (start < 0) {								//13-00
			start = 0;									//13-00
			creat = false;								//13-00
			wkgenome = genomeNam;						//13-00
		}
		if (start == 0) genomeNam = new Vector();
		String[] wgenom = null;

		String acces = "";	//Accession code
		String organ = "";	//fix: organism
		String subco = "";	//fix: Accession subcode
		String strai = "";	//op1: strain
		String plasm = "";	//op2: plasmid
		String chrom = "";	//op3: chromosome
		String serot = "";	//op4: serotype
		String serov = "";	//op5: serovar
		String sspec = "";	//op6: sub_species
		String sstra = "";	//op7: sub_strain
		String clone = "";	//op8: clone

		boolean opt1F = true;	//add strain			//12-00
		boolean opt2F = true;	//add plasmid			//12-00
		boolean opt3F = true;	//add chromosome		//12-00
		boolean opt4F = true;	//add serotype			//12-00
		boolean opt5F = true;	//add serovar			//12-00
		boolean opt6F = true;	//add sub_species		//12-00
		boolean opt7F = true;	//add sub_strain		//12-00
		boolean opt8F = true;	//add clone				//12-00
		if (OP.getProperty(OP.GENOME_STRAI, OP.DEFAULT_GSTRAI).equals("0")) opt1F = false;//12-00
		if (OP.getProperty(OP.GENOME_PLASM, OP.DEFAULT_GPLASM).equals("0")) opt2F = false;//12-00
		if (OP.getProperty(OP.GENOME_CHROM, OP.DEFAULT_GCHROM).equals("0")) opt3F = false;//12-00
		if (OP.getProperty(OP.GENOME_SEROT, OP.DEFAULT_GSEROT).equals("0")) opt4F = false;//12-00
		if (OP.getProperty(OP.GENOME_SEROV, OP.DEFAULT_GSEROV).equals("0")) opt5F = false;//12-00
		if (OP.getProperty(OP.GENOME_SUBSP, OP.DEFAULT_GSUBSP).equals("0")) opt6F = false;//12-00
		if (OP.getProperty(OP.GENOME_SUBST, OP.DEFAULT_GSUBST).equals("0")) opt7F = false;//12-00
		if (OP.getProperty(OP.GENOME_CLONE, OP.DEFAULT_GCLONE).equals("0")) opt8F = false;//12-00

		for(int row=start; row<entryCnt; row++){
			if (!(tableEntry[row][FEATCOL].toLowerCase().equals("source"))) continue;
			if (!(tableEntry[row][ACCECOL].equals(acces))) {
				if (wgenom != null) {
					if (subco.length() > 0) organ += " "+subco;
					if (opt1F && strai.length() > 0) organ += " "+strai;	//12-00
					if (opt2F && plasm.length() > 0) organ += " "+plasm;
					if (opt3F && chrom.length() > 0) organ += " "+chrom;	//12-00
					if (opt4F && serot.length() > 0) organ += " "+serot;	//12-00
					if (opt5F && serov.length() > 0) organ += " "+serov;	//12-00
					if (opt6F && sspec.length() > 0) organ += " "+sspec;	//12-00
					if (opt7F && sstra.length() > 0) organ += " "+sstra;	//12-00
					if (opt8F && clone.length() > 0) organ += " "+clone;	//12-00
					wgenom[1] = organ;
					genomeNam.addElement(wgenom);
				}

				acces = tableEntry[row][ACCECOL];
				organ = "";
				subco = "";
				strai = "";
				plasm = "";
				chrom = "";
				serot = "";
				serov = "";
				sspec = "";
				sstra = "";
				clone = "";
				if (creat) {							//13-00
					wgenom = new String[4];
					wgenom[0] = acces;						//Accession
					wgenom[1] = "";							//Organism
					wgenom[2] = tableEntry[row][SEQUCOL];	//FFname
					wgenom[3] = DbPath;						//FF-Path
				} else {								//13-00 add all
					for (int k=0; k<wkgenome.size(); k++) {
						wgenom = (String[])wkgenome.elementAt(k);
						if (wgenom[0].equals(acces)) {	//Accession
							wgenom[1] = "";	//Organism
							break;
						}
					}
				}
				//--------------- Accession subcode add to Organism -----------------
				if (acces.length() > 9 && acces.indexOf("GIB") >= 0) {	//13-00
					int sp = acces.indexOf("GIB");
					subco = acces.substring(sp+8);// sub = "CH01" or "PL01" or etc
					if (subco.indexOf(" ") > 0) subco = subco.substring(0, subco.indexOf(" "));
				}
			}

			if      (tableEntry[row][QUALCOL].toLowerCase().equals("organism")) organ = tableEntry[row][QUALCOL+1];
			else if (tableEntry[row][QUALCOL].toLowerCase().equals("strain")) strai = tableEntry[row][QUALCOL+1];
			else if (tableEntry[row][QUALCOL].toLowerCase().equals("plasmid")) plasm = tableEntry[row][QUALCOL+1];
			else if (tableEntry[row][QUALCOL].toLowerCase().equals("chromosome")) chrom = tableEntry[row][QUALCOL+1];
			else if (tableEntry[row][QUALCOL].toLowerCase().equals("serotype")) serot = tableEntry[row][QUALCOL+1];
			else if (tableEntry[row][QUALCOL].toLowerCase().equals("serovar")) serov = tableEntry[row][QUALCOL+1];
			else if (tableEntry[row][QUALCOL].toLowerCase().equals("sub_species")) sspec = tableEntry[row][QUALCOL+1];
			else if (tableEntry[row][QUALCOL].toLowerCase().equals("sub_strain")) sstra = tableEntry[row][QUALCOL+1];
			else if (tableEntry[row][QUALCOL].toLowerCase().equals("clone")) clone = tableEntry[row][QUALCOL+1];
		}

		if (wgenom != null) {
			if (subco.length() > 0) organ += " "+subco;
			if (opt1F && strai.length() > 0) organ += " "+strai;	//12-00
			if (opt2F && plasm.length() > 0) organ += " "+plasm;	//12-00
			if (opt3F && chrom.length() > 0) organ += " "+chrom;	//12-00
			if (opt4F && serot.length() > 0) organ += " "+serot;	//12-00
			if (opt5F && serov.length() > 0) organ += " "+serov;	//12-00
			if (opt6F && sspec.length() > 0) organ += " "+sspec;	//12-00
			if (opt7F && sstra.length() > 0) organ += " "+sstra;	//12-00
			if (opt8F && clone.length() > 0) organ += " "+clone;	//12-00
			wgenom[1] = organ;
			genomeNam.addElement(wgenom);

			if (genomeNam.size() > 1) {
				appCom.QuickSortV(genomeNam, 0, genomeNam.size()-1, 1, true);
			}
	/*		for (int i=0; i<genomeNam.size(); i++) {//DEBUG
				String[] wgen = (String[])genomeNam.elementAt(i);
				System.out.println("Accession = "+wgen[0]+", Organism = "+wgen[1]+", FFname = "+wgen[2]+", FF-Path = "+wgen[3]);
			}*/
		}
	}


//  ---------- Reset ColumnName of all EntryView -------- 07-03 add method
	public void setViewColName() {
		int colMax = tableViewEntry.getColumnCount() ;
		ViewEntryName = new String[colMax] ;
		ViewEntryCate = new String[colMax] ;
		ViewEntryType = new String[colMax] ;
		for (int col=0; col<colMax; col++) {
			String name = tableViewEntry.getColumnName(col) ;
			int st = name.indexOf("#ccffff>") + 8 ;
			int en = name.indexOf("</FONT>", st) ;
			String ctnm = name.substring(st, en) ;
			if (col == 0) ctnm = "Fixed" ;

			st = name.indexOf("#000099>", en) + 8 ;
			en = name.indexOf("</FONT>", st) ;
			String itnm = name.substring(st, en) ;

			int ino = 0 ;
			for (int j=0; j<itemCnt; j++) {
				if (tableItem[j][2].equals(itnm) && tableItem[j][1].equals(ctnm)) {
					ino = j ;
					break ;
				}
			}
			String typ = tableItem[ino][3] ;

			ViewEntryName[col] = itnm ;
			ViewEntryCate[col] = ctnm ;
			ViewEntryType[col] = typ ;
//			System.out.println(" ColumnName : Categ = "+ctnm+", Item = "+itnm+", Type = "+typ);

			if (itnm.toLowerCase().equals("name")) GENUCOLv = col ;
			else if (itnm.toLowerCase().equals("genus")) GENUCOLv = col ;
			else if (itnm.toLowerCase().equals("species")) SPECCOLv = col ;
			else if (itnm.toLowerCase().startsWith("phylogenetic")) STDSEQv = col ;
			else if (itnm.toLowerCase().startsWith("numerical")) STDNUMv = col ;
		}
	}


//  ---------- Get Column Name of EntryView for Analyze --------- add method 01-00 :remake 04-06
	public String[] getColumnNameView(int opSel) {				//07-01
//		System.out.println("- getColumnNameView -");
		String[] cname = new String[0];
		String[] wknam = new String[entryCol];					//04-06
		int wkcnt = 0 ;											//04-06
		int[] selected = new int[0];							//04-01

		setViewColName() ;		//reset column data of EntryView  07-03

		if (Select().equals("Column")) {		//--- SELECTED COLUMN ---
//			System.out.println("getColumnNameView Point-1");
			selected = tableViewEntry.getSelectedColumns();
			int colMax = selected.length;
			for (int col=0; col<colMax; col++) {
				String name = ViewEntryName[selected[col]];		//07-02
				String type = ViewEntryType[selected[col]];		//07-02
//				if (chkChoice(type)) {		//Choice for analyze  07-00
					wknam[wkcnt] = name ;						//04-06
					wkcnt++ ;									//04-06
//				}
			}
		} else if (entryCol != tableViewEntry.getColumnCount()) {	//--- SELECT CATEGORY ---
//			System.out.println(" tableViewNameEntryCNT = "+tableViewNameEntry.size());
			int colMax = tableViewEntry.getColumnCount();
			for (int col=0; col<colMax; col++) {
				String name = ViewEntryName[col];				//07-02
				String type = ViewEntryType[col];				//07-00
//				if (chkChoice(type)) {							//07-00
					wknam[wkcnt] = name ;						//04-06
					wkcnt++ ;									//04-06
//				}
			}
		} else {											//--- NON SELECT ENTRY ---
//			System.out.println("getColumnNameView Point-3");
			selected = tableViewItem.getSelectedRows();			//04-06
			if (selected.length > 0) {						//--- SELECT ITEM --
//				System.out.println("getColumnNameView Point-4");
				int rowMax = selected.length ;
				for (int row=0; row<rowMax; row++) {
//					if (selected[row] >= subTESTCOL) {
//						if (chkChoice((String)tableViewItem.getValueAt(selected[row],3))) {//06-00
							wknam[wkcnt] = (String)tableViewItem.getValueAt(selected[row],2);//04-06
							wkcnt++ ;							//04-06
//						}
//					}
				}
			} else if(tableViewItem.getRowCount() < itemCnt) {	//--- SEARCH ITEM KEY ---
//				System.out.println("getColumnNameView Point-5");
				int rowMax = tableViewItem.getRowCount() ;
				for (int row=0; row<rowMax; row++) {
//					if (chkChoice((String)tableViewItem.getValueAt(row,3))) {//06-00
						wknam[wkcnt] = (String)tableViewItem.getValueAt(row,2) ;//04-06
						wkcnt++ ;								//04-06
//					}
				}
			} else {											//--- SEARCH ALL ---
//				System.out.println("getColumnNameView Point-6");
				int colMax = tableViewEntry.getColumnCount();
				for (int col=0; col<colMax; col++) {
					String name = ViewEntryName[col];			//07-02
					String type = ViewEntryType[col];			//07-02
//					if (chkChoice(type)) {						//07-00
						wknam[wkcnt] = name ;					//04-06
						wkcnt++ ;								//04-06
//					}
				}
			}
		}

		if (opSel == BINARY) {									//07-01
			cname = new String[wkcnt];							//07-03
			for (int i=0; i<wkcnt; i++) {						//07-01
//				cname[i] = cnvUStr(wknam[i]).toLowerCase() ;	//08-03
				cname[i] = cnvUStr(wknam[i]) ;					//07-01
			}													//07-01
		} else if (opSel == DENDRO) {							//07-03
			cname = new String[wkcnt+1] ;						//07-03
			cname[0] = "NAME" ;									//07-03
			System.arraycopy(wknam, 0, cname, 1, wkcnt) ;		//07-03
		} else {												//07-03
			cname = new String[wkcnt];
			System.arraycopy(wknam, 0, cname, 0, wkcnt) ;
		}														//07-01

//		for (int i=0; i<cname.length; i++) {				//DEBUG
//			System.out.println(" cname[i] = "+cname[i]);
//		}
		return cname ;
	}


//  ---------- Get ColumnName of EntryView for Analyze -------- 02-00 add method
	public Vector getColumnNameVectorView(int opSel) {		//02-03
		Vector cname = new Vector() ;
		int[] selected = new int[0];						//04-01

		setViewColName() ;		//reset column data of EntryView  07-03

		if (opSel==DENDRO) {								//02-03
			cname.addElement("NAME") ;						//02-03
		} else {											//02-03
			cname.addElement(tableNameEntry[1]) ;//"RID"
		}													//02-03

//      --------- remake 04-02 start
		if (Select().equals("Column")) {		//--- SELECTED COLUMN ---
//			System.out.println("getColumnNameVectorView Point-1");
			selected = tableViewEntry.getSelectedColumns();
			int colMax = selected.length;
			for (int col=0; col<colMax; col++) {
				String name = ViewEntryName[selected[col]];	//07-02
				String type = ViewEntryType[selected[col]];	//07-02
//				if (chkChoice(type)) {						//07-00
					cname.addElement(name) ;
//				}
			}
		} else if (entryCol != tableViewEntry.getColumnCount()) {	//--- SELECT CATEGORY ---
//			System.out.println("getColumnNameVectorView Point-2");
			for (int col=0; col<tableViewEntry.getColumnCount(); col++) {
				String name = ViewEntryName[col];			//07-02
				String type = ViewEntryType[col];			//07-02
//				if (chkChoice(type)) {						//07-00
					cname.addElement(name) ;				//04-06
//				}
			}
		} 
		else {											//--- NON SELECTED ENTRY ---
//			System.out.println("getColumnNameVectorView Point-3");
			int[] check = tableViewItem.getSelectedRows();
			if (check.length > 0) selected = check ;			//04-06

			if (selected.length != 0) {						//--- SELECT ITEM --
//				System.out.println("getColumnNameVectorView Point-4");
				int rowMax = selected.length ;				//04-06
				for (int row=0; row<rowMax; row++) {
//					if (selected[row] >= subTESTCOL) {		//04-06
//						if (chkChoice((String)tableViewItem.getValueAt(selected[row],3))) {//06-00
							cname.addElement((String)tableViewItem.getValueAt(selected[row],2)) ;//06-00
//						}
//					}
				}
			} 
			else if(tableViewItem.getRowCount() < itemCnt) {	//--- SEARCH ITEM KEY ---
//				System.out.println("getColumnNameVectorView Point-5");
				int rowMax = tableViewItem.getRowCount() ;
				for (int row=0; row<rowMax; row++) {
//					if (chkChoice((String)tableViewItem.getValueAt(row,3))) {//06-00
						cname.addElement((String)tableViewItem.getValueAt(row,2)) ;//06-00
//					}
				}
			} 
			else {												//--- SEARCH ALL ---
//				System.out.println("getColumnNameVectorView Point-6");
				int colMax = tableViewEntry.getColumnCount() ;	//07-03
				for (int col=0; col<colMax; col++) {			//07-03
					String name = ViewEntryName[col];			//07-03
					String type = ViewEntryType[col];			//07-03
//					if (chkChoice(type)) {						//07-03
						cname.addElement(name) ;				//07-03
//					}
				}
			}
		}
//		for (int i = 0;i < cname.size();i++) {
//			System.out.println(" CName["+i+"] = "+cname.elementAt(i));
//		}
		return cname ;
	}


//  ---------- Get Column Type of EntryView for Analyze --------- add method 07-00
	public String[] getColumnTypeView(int opSel) {
//		System.out.println("- getColumnTypeView -");
		String[] ctype = new String[0];
		String[] wktyp = new String[entryCol];
		int wkcnt = 0 ;	
		int[] selected = new int[0];

		if (Select().equals("Column")) {		//--- SELECTED COLUMN ---
//			System.out.println("getColumnNameView Point-1");
			selected = tableViewEntry.getSelectedColumns();
			int colMax = selected.length;
			for (int col = 0; col < colMax; col++) {
				String type = ViewEntryType[selected[col]];		//07-02
//				if (chkChoice(type)) {	//Choice for analyze  
					wktyp[wkcnt] = type ;
					wkcnt++ ;
//				}
			}
		} else if (entryCol != tableViewEntry.getColumnCount()) {	//--- SELECT CATEGORY ---
//			System.out.println(" tableViewNameEntryCNT = "+tableViewNameEntry.size());
			int colMax = tableViewEntry.getColumnCount();
			for (int col=0; col<colMax; col++) {
				String type = ViewEntryType[col];				//07-02
//				if (chkChoice(type)) {
					wktyp[wkcnt] = type ;
					wkcnt++ ;	
//				}
			}
		} else {											//--- NON SELECT ENTRY ---
//			System.out.println("getColumnNameView Point-3");
			selected = tableViewItem.getSelectedRows();	
			if (selected.length > 0) {						//--- SELECT ITEM --
//				System.out.println("getColumnNameView Point-4");
				int rowMax = selected.length ;
				for (int row=0; row<rowMax; row++) {
					String type = (String)tableViewItem.getValueAt(selected[row],3);
//					if (chkChoice(type)) {
						wktyp[wkcnt] = type;
						wkcnt++ ;
//					}
				}
			} else if(tableViewItem.getRowCount() < itemCnt) {	//--- SEARCH ITEM KEY ---
//				System.out.println("getColumnNameView Point-5");
				int rowMax = tableViewItem.getRowCount() ;
				for (int row=0; row<rowMax; row++) {
					String type = (String)tableViewItem.getValueAt(row,3);
//					if (chkChoice(type)) {
						wktyp[wkcnt] = type ;
						wkcnt++ ;
//					}
				}
			} else {											//--- SEARCH ALL ---
//				System.out.println("getColumnNameView Point-6");
				int colMax = tableViewEntry.getColumnCount();
				for (int col=0; col<colMax; col++) {
					String type = ViewEntryType[col];		//07-02
//					if (chkChoice(type)) {
						wktyp[wkcnt] = type ;
						wkcnt++ ;	
//					}
				}
			}
		}

		if (opSel == DENDRO) {									//07-03
			ctype = new String[wkcnt+1] ;						//07-03
			ctype[0] = "Type" ;									//07-03
			System.arraycopy(wktyp, 0, ctype, 1, wkcnt) ;		//07-03
		} else {												//07-03
			ctype = new String[wkcnt];
			System.arraycopy(wktyp, 0, ctype, 0, wkcnt) ;
		}														//07-01

//		for (int i=0; i<cname.length; i++) {				//DEBUG
//			System.out.println(" cname[i] = "+cname[i]);
//		}
		return ctype ;
	}


//  ---------- Get RowName of EntryView ----------
	public String[] getRowName(int opSel) {
		String[] rname = new String[0] ;
//		System.out.println(" - getRowName opSel = "+opSel) ;	//DEBUG

		if (opSel==BINARY) {	//---- for BinaryTerr ----
			Vector valVect = new Vector() ;
			int rowMax = tableViewEntry.getRowCount() ;				//07-02
			for (int row=0; row<rowMax; row++) {					//07-02
				int rno = Integer.valueOf((String)tableViewEntry.getValueAt(row,0)).intValue() - 1 ;//07-02
				if (tableEntry[rno][GENUCOL]==null ||									//04-06
					tableEntry[rno][GENUCOL].trim().equals("") ||						//04-06
				   ((SPECCOL>0) && (tableEntry[rno][SPECCOL] == null ||					//04-06
									tableEntry[rno][SPECCOL].trim().equals("") ||		//04-06
									tableEntry[rno][SPECCOL].trim().equals("sp") ||		//04-06
									tableEntry[rno][SPECCOL].trim().equals("sp.")))) continue ;//04-06
				if (StandardF) {									//08-00
					String ss = (tableEntry[rno][STDNUMv].trim()).toLowerCase() ;//08-00
					if (!(ss.equals("s") || ss.equals("standard"))) continue ;//08-00
				}													//08-00

				String wname = "" ;									//07-01
				if (SPECCOL > 0)									//07-01
					 wname = tableEntry[rno][GENUCOL]+" "+tableEntry[rno][SPECCOL] ;//07-01
				else wname = tableEntry[rno][GENUCOL] ;				//07-01
				valVect.addElement(wname) ;							//07-01
			}
			rname = new String[valVect.size()] ;
			for (int row=0; row<valVect.size(); row++) {
				rname[row] = cnvUStr((String)valVect.elementAt(row)) ;//07-01
			}
		}
		else {	//---- for DENDRO/QUANT3 rname -----------add 04-01
			if (selectF.equals("Column")) {
				int rowMax = tableViewEntry.getRowCount() ;
				rname = new String[rowMax] ;
				for (int row=0; row<rowMax; row++) {
					int rno = Integer.valueOf((String)tableViewEntry.getValueAt(row,0)).intValue() - 1 ;//07-02
					if (tableEntry[rno][GENUCOL]==null ||					//08-00
						tableEntry[rno][GENUCOL].trim().equals("")) {		//08-00
						rname[row] = "["+tableEntry[rno][0]+"]" ;			//08-00
					} else {												//08-00
						if (SPECCOL > 0) {
							rname[row] = "["+tableEntry[rno][0]+"]" +		//05-00
										tableEntry[rno][GENUCOL].substring(0,1) +//05-00
										"."+tableEntry[rno][SPECCOL].trim() ;//05-00
						} else {
							rname[row] = "["+tableEntry[rno][0]+"]" +		//05-00
										tableEntry[rno][GENUCOL].trim() ;	//05-00
						}
					}
					if (STRICOL > 0 && opSel == DENDRO) rname[row] += " "+tableEntry[rno][STRICOL].trim() ;//07-01
					rname[row] = cnvUStr(rname[row]) ;					//07-01
					if (COLRCOL > 0) {
						String ss = tableEntry[rno][COLRCOL].trim();
						if (ss.equals("") == false) rname[row] += "<"+ss+">" ;
					}
				}
			} 
			else if (selectF.equals("Row")) {							//04-01
				int[] selected = tableViewEntry.getSelectedRows() ;
				if (selected.length != 0) {
					int rowMax = selected.length ;
					rname = new String[rowMax] ;
					for (int row=0; row<rowMax; row++) {
						int rno = Integer.valueOf((String)tableViewEntry.getValueAt(selected[row],0)).intValue() - 1 ;//07-02
						if (tableEntry[rno][GENUCOL]==null ||					//08-00
							tableEntry[rno][GENUCOL].trim().equals("")) {		//08-00
							rname[row] = "["+tableEntry[rno][0]+"]" ;			//08-00
						} else {												//08-00
							if (SPECCOL > 0) {
								rname[row] = "["+tableEntry[rno][0]+"]" +		//05-00
											tableEntry[rno][GENUCOL].substring(0,1) +//05-00
											"."+tableEntry[rno][SPECCOL].trim() ;//05-00
							} else {
								rname[row] = "["+tableEntry[rno][0]+"]" +		//05-00
											tableEntry[rno][GENUCOL].trim() ;	//05-00
							}
						}
						if (STRICOL > 0 && opSel == DENDRO) rname[row] += " "+tableEntry[rno][STRICOL].trim() ;//07-01
						rname[row] = cnvUStr(rname[row]) ;					//07-01
						if (COLRCOL > 0) {
							String ss = tableEntry[rno][COLRCOL].trim();
							if (ss.equals("") == false) rname[row] += "<"+ss+">" ;
						}
					}
				}
				else {
					int rowMax = tableViewEntry.getRowCount() ;
					rname = new String[rowMax] ;
					for (int row=0; row<rowMax; row++) {
						int rno = Integer.valueOf((String)tableViewEntry.getValueAt(row,0)).intValue() - 1 ;//07-02
						if (tableEntry[rno][GENUCOL]==null ||					//08-00
							tableEntry[rno][GENUCOL].trim().equals("")) {		//08-00
							rname[row] = "["+tableEntry[rno][0]+"]" ;			//08-00
						} else {												//08-00
							if (SPECCOL > 0) {
								rname[row] = "["+tableEntry[rno][0]+"]" +		//05-00
											tableEntry[rno][GENUCOL].substring(0,1) +//05-00
											"."+tableEntry[rno][SPECCOL].trim() ;//05-00
							} else {
								rname[row] = "["+tableEntry[rno][0]+"]" +		//05-00
											tableEntry[rno][GENUCOL].trim() ;	//05-00
							}
						}
						if (STRICOL > 0 && opSel == DENDRO) rname[row] += " "+tableEntry[rno][STRICOL].trim() ;//07-01
						rname[row] = cnvUStr(rname[row]) ;					//07-01
						if (COLRCOL > 0) {
							String ss = tableEntry[rno][COLRCOL].trim();
							if (ss.equals("") == false) rname[row] += "<"+ss+">" ;
						}
					}
				}
			}
		}
//		for (int i = 0;i < rname.length;i++) {
//			System.out.println(" RName["+i+"] = "+rname[i]);
//		}
		return rname ;
	}


//  ---------------------------------------------
//  ---------     Get Value Methods    ----------
//  ---------------------------------------------

	public void checkClumn(int mod) {							//04-06
//		System.out.println("-- Check Clumn Type --");
		int[] selectCol = new int[0];							//04-06
		colCnt = 0;												//04-06

		setViewColName() ;		//reset column data of EntryView  07-03
		if (Select().equals("Column")) {		//--- SELECT ENTRY COLUMN ---
//			System.out.println(" SELECT ENTRY COLUMN ");
			selectCol = tableViewEntry.getSelectedColumns();
			colMax = selectCol.length;
			colNo = new int[colMax];
			colNam = new String[colMax];						//06-00
			colTyp = new String[colMax];						//06-00
			for (int col=0; col<colMax; col++) {				//04-06
				String name = ViewEntryName[selectCol[col]];//07-02
				String type = ViewEntryType[selectCol[col]];//07-02
//				if (chkChoice(type)) {						//07-00
					if (mod == 0) {							//04-06
						colNo[colCnt] = selectCol[col] ;	//04-06
					} else {								//04-06
						for (int i=0; i< itemCnt; i++) {	//07-00
							if (tableItem[i][2].equals(name)) {//07-00
								String categ = ViewEntryCate[selectCol[col]];//07-02
								if (tableItem[i][1].equals(categ)) {//07-00
									colNo[colCnt] = i+1 ;	//04-06
									break ;					//07-00
								}							//07-00
							}								//07-00
						}									//07-00
					}										//04-06
					colNam[colCnt] = name ;					//06-00
					colTyp[colCnt] = type ;					//07-00
					colCnt++ ;								//04-06
//				}
			}
		} 
		else if (tableViewEntry.getColumnCount() < entryCol) {	//--- SELECT ENTRY CATEGORY ---
//			System.out.println(" SELECT ENTRY CATEGORY ");
			colMax = tableViewEntry.getColumnCount();
			colNo = new int[colMax];
			colNam = new String[colMax];						//06-00
			colTyp = new String[colMax];						//06-00
			for (int col=0; col<colMax; col++) {				//04-06
				String name = ViewEntryName[col];				//07-02
				String type = ViewEntryType[col];				//07-02
//				if (chkChoice(type)) {							//07-00
					colNo[colCnt] = col ;						//04-06
					if (mod == 0) {								//04-06
						colNo[colCnt] = col ;					//04-06
					} else {									//04-06
						for (int i=col-1; i< itemCnt; i++) {	//07-00
							if (tableItem[i][2].equals(name)) {	//07-00
								String categ = ViewEntryCate[col];//07-02
								if (tableItem[i][1].equals(categ)) {//07-00
									colNo[colCnt] = i+1 ;		//04-06
									break ;						//07-00
								}								//07-00
							}									//07-00
						}										//07-00
					}											//04-06
					colNam[colCnt] = name ;						//06-00
					colTyp[colCnt] = type ;						//07-00
					colCnt++ ;									//04-06
//				}
			}
		} 
		else {											//--- NON SELECT ENTRY ---
//			System.out.println(" NON SELECT ENTRY ");
//			int subTESTCOL = getSubTC(tableViewItem);
			selectCol = tableViewItem.getSelectedRows() ;
			if (selectCol.length > 0) {				//--- SELECT ITEM ---
//				System.out.println(" SELECT ITEM ");
				int rowMax = selectCol.length;
				colNo = new int[rowMax];
				colNam = new String[rowMax];					//06-00
				colTyp = new String[rowMax];					//06-00
				for (int row=0; row<rowMax; row++) {			//04-06
					String type = (String)tableViewItem.getValueAt(selectCol[row],3) ;//07-00
//					if (chkChoice(type)) {						//07-00
						String name = (String)tableViewItem.getValueAt(selectCol[row],2) ;//04-06
						String categ = (String)tableViewItem.getValueAt(selectCol[row],1) ;//07-00
						for (int i=1; i<entryCol; i++) {		//07-02
							if ((ViewEntryName[i].equals(name)) &&//07-02
								(ViewEntryCate[i].equals(categ))) {//07-02
								colNo[colCnt] = i ;				//07-02
								colNam[colCnt] = name ;			//06-00
								colTyp[colCnt] = type ;			//07-00
								colCnt++ ;						//04-06
								break ;							//04-06
							}
						}
//					}
				}
			} 
			else if (tableViewItem.getRowCount() < itemCnt) {	//--- SEARCH ITEM KEY ---
//				System.out.println(" SEARCH ITEM KEY ");
				int rowMax = tableViewItem.getRowCount();
				colNo = new int[rowMax];
				colNam = new String[rowMax];					//06-00
				colTyp = new String[rowMax];					//06-00
				for (int row=0; row<rowMax; row++) {
					String type = (String)tableViewItem.getValueAt(row,3) ;//07-01
//					if (chkChoice(type)) {						//07-00
						String name = (String)tableViewItem.getValueAt(row,2) ;//04-06
						String categ = (String)tableViewItem.getValueAt(row,1) ;//07-00
						for (int i=1; i<entryCol; i++) {		//07-02
							if ((ViewEntryName[i].equals(name)) &&//07-02
								(ViewEntryCate[i].equals(categ))) {//07-02
								colNo[colCnt] = i ;				//07-02
								colNam[colCnt] = name ;			//06-00
								colTyp[colCnt] = type ;			//07-00
								colCnt++ ;						//04-06
								break ;							//04-06
							}
						}
//					}
				}
			} 
			else {												//--- SEARCH ALL ---
//				System.out.println(" ALL ITEM ");
				colMax = entryCol;								//06-00
				colNo = new int[colMax];						//06-00
				colNam = new String[colMax];					//06-00
				colTyp = new String[colMax];					//06-00
				for (int col=1; col<colMax; col++) {			//04-06
					String name = ViewEntryName[col];			//07-02
					String type = ViewEntryType[col];			//07-02
//					if (chkChoice(type)) {						//07-02
						colNo[colCnt] = col ;					//04-06
						colNam[colCnt] = name ;					//07-02
						colTyp[colCnt] = type ;					//07-02
						colCnt++ ;								//04-06
//					}
				}
			}
		}

//		for (int i=0; i<colCnt; i++) {							//DEBUG
//			System.out.println(" ColNo["+i+"] = "+colNo[i]);	//DEBUG
//		}														//DEBUG
	}


//  --------- Get Value Vector View -------- 02-00 add method
	public Vector getValueVectorView(int opSel) {				//02-03
//		System.out.println(" getValueVectorView ");
		Vector val = new Vector() ;
		checkClumn(0) ;	//Get column name						//04-06
		int[] selectRow = new int[0] ;							//04-06
		if (selectF.equals("Row")) {							//04-06
			selectRow = tableViewEntry.getSelectedRows();		//04-06
		}														//04-06

		int rowMax = tableViewEntry.getRowCount() ;
		for (int row=0; row<rowMax; row++) {
			boolean addF = true ;								//08-00
			if ( selectRow.length > 0 ) {						//08-00
				addF = false ;									//08-00
				for (int j=0; j<selectRow.length; j++) {		//08-00
					if (selectRow[j] == row) {					//08-00
						addF = true ;							//08-00
						break ;									//08-00
					}											//08-00
				}												//08-00
				if ((addF == false && StandardF) && 			//08-00
					(opSel==DENDRO || opSel==QUANT3)) {			//08-00
					String ss = ((String)tableViewEntry.getValueAt(row,STDNUMv)).toLowerCase() ;//08-00
					if (ss.equals("s") || ss.equals("standard")) addF = true ;//08-00
				}												//08-00
			}													//08-00
			if (addF == false) continue ;						//08-00

			Vector v = new Vector() ;
			String wnam = "" ;								//03-00
			int rno = Integer.valueOf((String)tableViewEntry.getValueAt(row,0)).intValue() - 1 ;//07-02
/*			if (opSel==DENDRO || opSel==QUANT3) {	//DENDRO and Quant3  07-03
				String genu = tableEntry[rno][GENUCOL].trim() ;//03-00
				if (genu.length() > 0) {					//02-03
					int p = genu.indexOf(" ") ;				//03-00
					if (SPECCOL > 0) {						//03-00
						wnam = genu.substring(0,1) + '.' ;	//02-03
						wnam += tableEntry[rno][SPECCOL].trim() ;//03-00
					} else if (p > 0) {						//03-00
						wnam = genu.substring(0,1) + '.' ;	//03-00
						wnam += genu.substring(p+1) ;		//03-00
					} else {								//03-00
						wnam = genu ;						//03-00
					}										//03-00
				}											//02-03
				if (opSel == DENDRO && STRICOL > 0) {
					wnam += " "+tableEntry[rno][STRICOL].trim() ;//07-01
				}
				wnam = cnvUStr(wnam) ;						//07-01
				wnam = "["+tableEntry[rno][0]+"]"+wnam ;	//05-00
				if (COLRCOL > 0) {							//03-00
					String ss = tableEntry[rno][COLRCOL].trim();//03-00
					if (ss.equals("") == false) wnam += "<"+ss+">" ;//03-00
				}											//03-00
				v.addElement(wnam) ;						//02-03
				for (int col=0; col<colCnt; col++) {
					v.addElement((String)tableViewEntry.getValueAt(row, colNo[col])) ;
				}
			} else if (opSel==BINARY) {						//04-03
				wnam = tableEntry[rno][1] ;					//07-03
				wnam = "["+tableEntry[rno][0]+"]"+cnvUStr(wnam) ;//08-00
				v.addElement(wnam) ;						//04-03
				for (int col=0; col<colCnt; col++) {		//04-03
					v.addElement(convForBT((String)tableViewEntry.getValueAt(row, colNo[col]), colTyp[col])) ;//06-00
				}											//04-03
			} else {										//02-03
*/				wnam = "["+tableEntry[rno][0]+"]"+tableEntry[rno][1] ;//08-00
				v.addElement(wnam) ;						//04-03
				for (int col=0; col<colCnt; col++) {
					v.addElement((String)tableViewEntry.getValueAt(row, colNo[col])) ;
				}
//			}												//02-03
			val.addElement(v) ;
		}
		return val ;
	}

//  ---------- Get Value (for BinaryTree) -------- 
/*	public String[][] getValue(int opSel) {
//		System.out.println(" getValue "+opSel);
		String[][] val = new String[0][0] ;
		checkClumn(1) ;	//Get column name by mode=1					//04-06

		if (opSel == BINARY) {
			Vector valVect = new Vector() ;
			int rowMax = tableViewEntry.getRowCount() ;				//07-02
			for (int row=0; row<rowMax; row++) {					//07-02
				int rno = Integer.valueOf((String)tableViewEntry.getValueAt(row,0)).intValue() - 1 ;//07-02
				if (tableEntry[rno][GENUCOL]==null ||				//04-06
					tableEntry[rno][GENUCOL].trim().equals("") ||	//04-06
				   ((SPECCOL>0) && (tableEntry[rno][SPECCOL] == null ||//04-06
									tableEntry[rno][SPECCOL].trim().equals("") ||//04-06
									tableEntry[rno][SPECCOL].trim().equals("sp") ||//04-06
									tableEntry[rno][SPECCOL].trim().equals("sp.")))) continue ;//04-06
				if (StandardF) {									//08-00
					String ss = (tableEntry[rno][STDNUMv].trim()).toLowerCase() ;//08-00
					if (!(ss.equals("s") || ss.equals("standard"))) continue ;//08-00
				}													//08-00

				String[] v = new String[colCnt] ;					//04-06
				for (int col=0; col<colCnt; col++) {				//04-06
//					v[col] = convForBT(tableEntry[rno][colNo[col]], colTyp[col]) ;//06-00
					v[col] = convForBT((String)tableViewEntry.getValueAt(row, colNo[col]), colTyp[col]) ;//07-02
				}
				valVect.addElement(v) ;
			}
			val = new String[valVect.size()][colCnt] ;				//04-06
//			System.out.println(" ColCnt = "+colCnt+", Row = "+valVect.size());
			for (int row=0; row<valVect.size(); row++) {
				String[] s = (String[])valVect.elementAt(row) ;
				System.arraycopy(s, 0, val[row], 0, s.length) ;
			}
		} 
		return val ;
	}
*/
//  ---------- Get Null Value View (for BinaryTree/Probabilistic)---- 02-00 add method
	public Vector getNullValueView(int opSel) {						//04-03
		Vector val = new Vector() ;
		checkClumn(0) ;												//04-06

		int rowMax = tableViewEntry.getRowCount() ;					//07-02
		for (int row=0; row<rowMax; row++) {						//07-02
			int rno = Integer.valueOf((String)tableViewEntry.getValueAt(row,0)).intValue() - 1 ;//07-02
			if (tableEntry[rno][GENUCOL]==null ||
				tableEntry[rno][GENUCOL].trim().equals("") ||
			   ((SPECCOL>0) && (tableEntry[rno][SPECCOL] == null ||
								tableEntry[rno][SPECCOL].trim().equals("") ||//04-06
								tableEntry[rno][SPECCOL].trim().equals("sp") ||//04-06
								tableEntry[rno][SPECCOL].trim().equals("sp.")))) {//04-06
				Vector v = new Vector() ;
				v.addElement("["+tableEntry[rno][0]+"]"+tableEntry[rno][1]) ;//add RID  08-00
				for (int col=0; col<colCnt; col++) {				//04-06
					if (opSel == BINARY) {							//04-03
//						v.addElement(convForBT((String)tableViewEntry.getValueAt(row, colNo[col]), colTyp[col])) ;//07-02
					} else {	//Probabilistic						//04-03
						v.addElement((String)tableViewEntry.getValueAt(row, colNo[col])) ;//07-02
					}												//04-03
				}
				val.addElement(v) ;
			}
		}
		return val ;
	}
	//--------- Convert Unusable Charctor -------- add method 07-01
	private String cnvUStr(String ss) {
		String rtn = "" ;
		String str = ss.trim() ;
		for (int i=0; i<str.length(); i++) {
			char c = str.charAt(i) ;
			if (c==',' || c==':' || c=='(' || c==')') {
				rtn += " " ;
			} else {
				rtn += String.valueOf(c) ;
			}
		}
		return rtn ;
	}

	//--------- Numeric Value Check -------- add method 07-02
	private boolean numChk(String str) {
		boolean ckF = true ;
		String val = str.trim() ;
		if (val.equals("")) return ckF ;
		for (int j=0; j<val.length(); j++) {
			char c = str.charAt(j) ;
			if ((c<'0' || c>'9') && c!='.') {
				ckF = false ;
				break ;
			}
		}
		return ckF ;
	}

	public int saveCheck() {							//add method 07-01
		int rtncd = 0 ;
		if (updateF) {	//Data updated
			String msg = "Save data ?" ;
			Object[] options = {"YES","NO"};
			int rtn = JOptionPane.showOptionDialog(InforBIO.frame, (Object)msg,
												"Data save check",
												JOptionPane.DEFAULT_OPTION,
												JOptionPane.QUESTION_MESSAGE,
												null, options, options[0]);
			if (rtn == JOptionPane.YES_OPTION) {
				rtncd = 1 ;
				SearchEntryPanel.button[3].doClick();	//Export DB
			}
		}
		return rtncd ;
	}

	public void setEditorItem() {									//add method 06-00
//		System.out.println(" -- Called setEditorItem() --") ;	//DEBUG
		editorColor = new EditorColor(new JComboBox()) ;		//07-01
	}
//  ------ Set Color_ComboBox ------ 						add class 07-01
	class EditorColor extends DefaultCellEditor {
		public EditorColor(JComboBox combo) {
			super(combo) ;
			for (int i=0; i<colorVal.length; i++) {
				combo.addItem(colorVal[i]) ;
			}
			combo.setMaximumRowCount(colorVal.length) ;
			combo.addActionListener(setvalListner);
		}
	}
	class SetValueListener implements ActionListener {	//add class 07-01
		public void actionPerformed(ActionEvent e) {
//			System.out.println("Set VAL Listener") ;	//DEBUG
			JComboBox combo = (JComboBox)e.getSource() ;
			String val = ((String)combo.getSelectedItem()).trim();
			if(val.equals("Other")){
				combo.setEditable(true) ;
				combo.setSelectedItem("") ;
			} else {
				combo.setEditable(true) ;
				if(val.length() > 3 && val.charAt(2) == ':') {
					combo.setSelectedItem(val.substring(0,1));
				} else {
					combo.setSelectedItem(val) ;
				}
			}
		}
	}


//  ----- Select Standard Dialog ----- add 08-00
	public int SelectStandard(int opSel, Component frame) {
		String[] buttonS1 = {"Selected data only", "Selected data and standard data"} ;
		String[] buttonS2 = {"All identify data", "Standard data only"} ;
		if (opSel == 1) button = buttonS1 ;
		else if (opSel == 2) button = buttonS2 ;
		StandardF = false ;
		JRadioButton[] selButton = new JRadioButton[button.length] ;
		ButtonGroup bg = new ButtonGroup() ;
		ButtonListener btnListener = new ButtonListener() ;
		for (int i=0; i<button.length; i++) {
			if(i==0) selButton[i] = new JRadioButton(button[i], true) ;
			else	 selButton[i] = new JRadioButton(button[i]) ;
			bg.add(selButton[i]);
			selButton[i].addActionListener(btnListener);
		}
		Object[] options = {"  O K  ","CANCEL"};
		int rtn = JOptionPane.showOptionDialog(frame, (Object[])selButton,
												"Select import data",
												JOptionPane.DEFAULT_OPTION,
												JOptionPane.QUESTION_MESSAGE,
												null, options, options[0]);
//		System.out.println(" JOptionPane Rtn = "+rtn) ;//DEBUG
		return rtn ;	//rtn=0 is "OK" button. Other is "CANCEL"or"X" button.
	}
	class ButtonListener implements ActionListener {
		public void actionPerformed(ActionEvent e) {
			for (int i=0; i<button.length; i++) {
				if (e.getActionCommand().equals(button[i])) {
					if (i == 0)				//JRadioButton
						 StandardF = false ;//"Selected data"
					else StandardF = true ;	//"Standard data"
				}
			}
		}
	}

}
