# Supplementary material for: G-InforBIO: integrated system for microbial genomics
Source: BMC Bioinformatics. 2006 Aug 4;7:368. doi: 10.1186/1471-2105-7-368 (PMC1552091; doi:10.1186/1471-2105-7-368)
Supplement: Additional File 1 — G-InforBIO_Src_V177. Zipped file of the source code of G-InforBIO system [file 1471-2105-7-368-S1.zip › src/JP/AC/nig/wdcm/client/Option.java]

////////////////////////////////////////////////////////////////
//                                                            //
//   class name : Option                                      //
//                                                            //
//   history    : 00-00 1999.12.10 K.Kittaka   (HSK)          //
//                02-00 2000.11.01 K.Takahashi (HSK)          //
//                04-00 2001.08.30 K.Koorikawa (HSK)          //
//                04-03 2001.10.12 K.Koorikawa (HSK)          //
//                04-06 2001.12.14 K.Koorikawa (HSK)          //
//                06-00 2002.05.14 K.Koorikawa (HSK)          //
//                07-01 2002.10.22 K.Koorikawa (HSK)          //
//                07-02 2002.10.30 K.Koorikawa (HSK)          //
//                08-00 2003.02.05 K.Koorikawa (HSK)          //
//                09-00 2003.10.27 K.Koorikawa (HSK)          //
//                10-00 2003.12.01 K.Koorikawa (HSK)          //
//                10-02 2004.08.18 K.Koorikawa (HSK)          //
//                11-01 2005.02.04 I.Tomikawa  (HSK)          //
//                12-00 2005.09.07 K.Koorikawa (HSK)          //
//                13-00 2006.02.22 K.Koorikawa (HSK)          //
//                                                            //
////////////////////////////////////////////////////////////////
package JP.AC.nig.wdcm.client ;

import java.awt.* ;
import java.io.* ;
import java.util.* ;
import javax.swing.* ;
import JP.AC.nig.wdcm.analysis.* ;

public class Option extends Object {
	//----------- System Size ------------
	public final static String SYS_ORIGN_X         = "SysOrignX";	//13-00
	public final static String SYS_ORIGN_Y         = "SysOrignY";	//13-00
	public final static String SYS_WIDTH           = "SysWidth";	//13-00
	public final static String SYS_HEIGHT          = "SysHeight";	//13-00
	public final static String DEFAULT_ORIGN_X     = "0";			//13-00
	public final static String DEFAULT_ORIGN_Y     = "0";			//13-00
	public final static String DEFAULT_WIDTH       = "800";			//13-00
	public final static String DEFAULT_HEIGHT      = "600";			//13-00

	//----------- Genome Name -----------
	public final static String GENOME_STRAI        = "GenomeStrai";	//12-00
	public final static String GENOME_PLASM        = "GenomePlasm";	//12-00
	public final static String GENOME_CHROM        = "GenomeChrom";	//12-00
	public final static String GENOME_SEROT        = "GenomeSerot";	//12-00
	public final static String GENOME_SEROV        = "GenomeSerov";	//12-00
	public final static String GENOME_SUBSP        = "GenomeSubsp";	//12-00
	public final static String GENOME_SUBST        = "GenomeSubst";	//12-00
	public final static String GENOME_CLONE        = "GenomeClone";	//12-00

	public final static String DEFAULT_GSTRAI      = "1";			//12-00
	public final static String DEFAULT_GPLASM      = "1";			//12-00
	public final static String DEFAULT_GCHROM      = "1";			//12-00
	public final static String DEFAULT_GSEROT      = "1";			//12-00
	public final static String DEFAULT_GSEROV      = "1";			//12-00
	public final static String DEFAULT_GSUBSP      = "1";			//12-00
	public final static String DEFAULT_GSUBST      = "1";			//12-00
	public final static String DEFAULT_GCLONE      = "1";			//12-00

	//----------- CORBA Server ------------
	public final static String CORBA_DB_SERVICE       = "CorbaDBService" ;
	public final static String CORBA_CLUSTALW_SERVICE = "CorbaClustalwService" ;
	public final static String CORBA_DNAML_SERVICE    = "CorbaDnamlService" ;//02-00
	public final static String CORBA_DNAPARS_SERVICE  = "CorbaDnaparsService" ;//02-00
	public final static String CORBA_PROML_SERVICE    = "CorbaPromlService" ;//12-00

	public final static String DEFAULT_SERVICE = "" ;

	//----------- ClustalW ------------
	public final static String CLUSTALW_TYPE       = "ClustalwType" ;	//04-00
	public final static String CLUSTALW_OUTPUT     = "ClustalwOutput" ;	//04-00
	public final static String CLUSTALW_OUTORDER   = "ClustalwOutorder" ;//04-00
	public final static String CLUSTALW_MATRIX     = "ClustalwMatrix" ;	//04-00
	public final static String CLUSTALW_GAPOPEN    = "ClustalwGapopen" ;//04-00
	public final static String CLUSTALW_GAPEXT     = "ClustalwGapexp" ;	//04-00
	public final static String CLUSTALW_GAPDIST    = "ClustalwGapdist" ;//04-00
	public final static String CLUSTALW_MAXDIV     = "ClustalwMaxdiv" ;	//04-00
	public final static String CLUSTALW_ENDGAPS    = "ClustalwEndgaps" ;//04-00
	public final static String CLUSTALW_NOPGAPS    = "ClustalwNopgaps" ;//04-00
	public final static String CLUSTALW_NOHGAPS    = "ClustalwNohgaps" ;//04-00
	public final static String CLUSTALW_KTUPLE     = "ClustalwKtuple" ;	//04-00
	public final static String CLUSTALW_WINDOW     = "ClustalwWindow" ;	//04-00
	public final static String CLUSTALW_SCORE      = "ClustalwScore" ;	//04-00
	public final static String CLUSTALW_TOPDIAGS   = "ClustalwTopdiags" ;//04-00
	public final static String CLUSTALW_PAIRGAP    = "ClustalwPairgap" ;//04-00
	public final static String CLUSTALW_PWMATRIX   = "ClustalwPwmatrix" ;//04-00
	public final static String CLUSTALW_PWGAPOPEN  = "ClustalwPwgapopen" ;//04-00
	public final static String CLUSTALW_PWGAPEXT   = "ClustalwPwgapext" ;//04-00
	public final static String CLUSTALW_KIMURA     = "ClustalwKimura" ;	//04-00
	public final static String CLUSTALW_TOSSGAP    = "ClustalwTossgap" ;//04-00
	public final static String CLUSTALW_OUTPUTTREE = "ClustalwOutputtree" ;//04-00
	public final static String CLUSTALW_COUNT      = "ClustalwCount" ;	//04-00
	public final static String CLUSTALW_SEED       = "ClustalwSeed" ;	//04-00
	public final static String CLUSTALW_QUICKTREE  = "ClustalwQuicktree" ;//04-00
	public final static String CLUSTALW_BOOTSTRAP  = "ClustalwBootstrap" ;//04-00
	public final static String CLUSTALW_RESULT     = "ClustalwResult" ;	//07-02
	public final static String CLUSTALW_ADDR       = "ClustalwAddr" ;	//07-02

	public final static String DEFAULT_TYPE       = "AUTO" ;			//04-00
	public final static String DEFAULT_OUTPUT     = "clustal" ;			//04-00
	public final static String DEFAULT_OUTORDER   = "aligned" ;			//04-00
	public final static String DEFAULT_MATRIX     = "blosum" ;			//04-00
	public final static String DEFAULT_GAPOPEN    = "10.0" ;			//04-00
	public final static String DEFAULT_GAPEXT     = "0.05" ;			//04-00
	public final static String DEFAULT_GAPDIST    = "8" ;				//04-00
	public final static String DEFAULT_MAXDIV     = "40" ;				//04-00
	public final static String DEFAULT_ENDGAPS    = "OFF" ;				//04-00
	public final static String DEFAULT_NOPGAPS    = "OFF" ;				//04-00
	public final static String DEFAULT_NOHGAPS    = "OFF" ;				//04-00
	public final static String DEFAULT_KTUPLE     = "" ;				//04-00
	public final static String DEFAULT_WINDOW     = "5" ;				//04-00
	public final static String DEFAULT_SCORE      = "percent" ;			//04-00
	public final static String DEFAULT_TOPDIAGS   = "5" ;				//04-00
	public final static String DEFAULT_PAIRGAP    = "3" ;				//04-00
	public final static String DEFAULT_PWMATRIX   = "blosum" ;			//04-00
	public final static String DEFAULT_PWGAPOPEN  = "10.0" ;			//04-00
	public final static String DEFAULT_PWGAPEXT   = "0.1" ;				//04-00
	public final static String DEFAULT_KIMURA     = "ON" ;				//04-00
	public final static String DEFAULT_TOSSGAP    = "ON" ;				//04-00
	public final static String DEFAULT_OUTPUTTREE = "phylip" ;			//04-00
	public final static String DEFAULT_COUNT      = "1000" ;			//04-00
	public final static String DEFAULT_SEED       = "111" ;				//04-00
	public final static String DEFAULT_QUICKTREE  = "OFF" ;				//04-00
	public final static String DEFAULT_BOOTSTRAP  = "OFF" ;				//04-00
	public final static String DEFAULT_RESULT     = "www" ;				//07-02
	public final static String DEFAULT_ADDR       = "" ;				//07-02

	//----------- BLAST ------------
	public final static String BLAST_PGM    = "BlastPgm" ;				//09-00
	public final static String BLAST_DB     = "BlastDb" ;				//09-00
	public final static String[] BLAST_DIV  = {							//09-00
			"BlastDiv01","BlastDiv02","BlastDiv03","BlastDiv04","BlastDiv05","BlastDiv06",
			"BlastDiv07","BlastDiv08","BlastDiv09","BlastDiv10","BlastDiv11"};
	public final static String BLAST_GAP    = "BlastGap" ;				//09-00
	public final static String BLAST_RESULT = "BlastResult" ;			//09-00
	public final static String BLAST_ADDR   = "BlastAddr" ;				//09-00
	public final static String BLAST_HTML   = "BlastHtml" ;				//09-00
	public final static String BLAST_SCORES = "BlastScore" ;			//10-02
	public final static String BLAST_ALIGN  = "BlastAlign" ;			//10-02
	public final static String BLAST_EXPECT = "BlastExpect" ;			//10-02
	public final static String BLAST_THRES1 = "BlastThres1" ;			//10-02
	public final static String BLAST_THRES2 = "BlastThres2" ;			//10-02
	public final static String BLAST_VEWMIN = "BlastVewmin" ;			//10-02

	public final static String DEFAULT_BPGM = "blastn (DNA Query vs. DNA DB)" ;//09-00
	public final static String DEFAULT_BDB  = "DDBJ ALL(DNA)" ;			//09-00
	public final static String[] DEFAULT_BDIV = {"1","1","1","1","1","1","1","1","1","1","1"} ;//09-00
	public final static String DEFAULT_BGAP = "1" ;						//09-00
	public final static String DEFAULT_BRESULT = "mail" ;				//09-00
	public final static String DEFAULT_BADDR = "" ;						//09-00
	public final static String DEFAULT_BHTML = "1" ;					//09-00
	public final static String DEFAULT_SCORES = "100" ;					//10-02
	public final static String DEFAULT_ALIGN  = "10" ;					//10-02
	public final static String DEFAULT_EXPECT = "10" ;					//10-02
	public final static String DEFAULT_THRES1 = "1.75" ;				//10-02
	public final static String DEFAULT_THRES2 = "0.9" ;					//10-02
	public final static String DEFAULT_VEWMIN = "1" ;					//10-02

	//----------- Primer3 ------------
	public final static String PRIMER_PICL  = "PrimerPicL" ;			//09-00
	public final static String PRIMER_PICR  = "PrimerPicR" ;			//09-00
	public final static String PRIMER_PICLP = "PrimerPicLP" ;			//09-00
	public final static String PRIMER_PICRP = "PrimerPicRP" ;			//09-00
	public final static String PRIMER_SEQID = "PrimerSeqId" ;			//09-00
	public final static String PRIMER_TGET  = "PrimerTGet" ;			//09-00
	public final static String PRIMER_EXREG = "PrimerExReg" ;			//09-00
	public final static String PRIMER_ICREG = "PrimerIcReg" ;			//09-00
	public final static String PRIMER_PSIZ  = "PrimerPSiz" ;			//09-00
	public final static String PRIMER_NOTR  = "PrimerNoTR" ;			//09-00
	public final static String PRIMER_MASTA = "PrimerMaSta" ;			//09-00
	public final static String PRIMER_MAMIS = "PrimerMaMis" ;			//09-00
	public final static String PRIMER_PAMAX = "PrimerPaMax" ;			//09-00
	public final static String PRIMER_SZMIN = "PrimerSzMin" ;			//09-00
	public final static String PRIMER_SZOPT = "PrimerSzOpt" ;			//09-00
	public final static String PRIMER_SZMAX = "PrimerSzMax" ;			//09-00
	public final static String PRIMER_TMMIN = "PrimerTmMin" ;			//09-00
	public final static String PRIMER_TMOPT = "PrimerTmOpt" ;			//09-00
	public final static String PRIMER_TMMAX = "PrimerTmMax" ;			//09-00
	public final static String PRIMER_PTMIN = "PrimerPtMin" ;			//09-00
	public final static String PRIMER_PTOPT = "PrimerPtOpt" ;			//09-00
	public final static String PRIMER_PTMAX = "PrimerPtMax" ;			//09-00
	public final static String PRIMER_GCMIN = "PrimerGcMin" ;			//09-00
	public final static String PRIMER_GCOPT = "PrimerGcOpt" ;			//09-00
	public final static String PRIMER_GCMAX = "PrimerGcMax" ;			//09-00
	public final static String PRIMER_MAXTM = "PrimerMaxTm" ;			//09-00
	public final static String PRIMER_SCMP  = "PrimerSCmp" ;			//09-00
	public final static String PRIMER_SCMPF = "PrimerSCmpF" ;			//09-00
	public final static String PRIMER_FBIDX = "PrimerFBIdx" ;			//09-00
	public final static String PRIMER_CGCLP = "PrimerCGClp" ;			//09-00
	public final static String PRIMER_SALTC = "PrimerSaltC" ;			//09-00
	public final static String PRIMER_ORIGC = "PrimerOrigC" ;			//09-00
	public final static String PRIMER_LIBER = "PrimerLiber" ;			//09-00
	public final static String PRIMER_SHOWD = "PrimerShowD" ;			//09-00
	public final static String PRIMER_CODON = "PrimerCodon" ;			//09-00
	public final static String PRIMER_SQUAL = "PrimerSQual" ;			//09-00
	public final static String PRIMER_MINSQ = "PrimerMinSQ" ;			//09-00
	public final static String PRIMER_MIESQ = "PrimerMieSQ" ;			//09-00
	public final static String PRIMER_SQRMI = "PrimerSQRMi" ;			//09-00
	public final static String PRIMER_SQRMA = "PrimerSQRMa" ;			//09-00

	public final static String DEFAULT_PICL  = "1" ;					//09-00
	public final static String DEFAULT_PICR  = "1" ;					//09-00
	public final static String DEFAULT_PICLP = "" ;						//09-00
	public final static String DEFAULT_PICRP = "" ;						//09-00
	public final static String DEFAULT_SEQID = "" ;						//09-00
	public final static String DEFAULT_TGET  = "" ;						//09-00
	public final static String DEFAULT_EXREG = "" ;						//09-00
	public final static String DEFAULT_ICREG = "" ;						//09-00
	public final static String DEFAULT_PSIZ  = "150-250 100-300 301-400 401-500 501-600 601-700 701-850 851-1000" ;//09-00
	public final static String DEFAULT_NOTR  = "5" ;					//09-00
	public final static String DEFAULT_MASTA = "9.0" ;					//09-00
	public final static String DEFAULT_MAMIS = "12.00" ;				//09-00
	public final static String DEFAULT_PAMAX = "24.00" ;				//09-00
	public final static String DEFAULT_SZMIN = "18" ;					//09-00
	public final static String DEFAULT_SZOPT = "20" ;					//09-00
	public final static String DEFAULT_SZMAX = "27" ;					//09-00
	public final static String DEFAULT_TMMIN = "57.0" ;					//09-00
	public final static String DEFAULT_TMOPT = "60.0" ;					//09-00
	public final static String DEFAULT_TMMAX = "63.0" ;					//09-00
	public final static String DEFAULT_PTMIN = "" ;						//09-00
	public final static String DEFAULT_PTOPT = "" ;						//09-00
	public final static String DEFAULT_PTMAX = "" ;						//09-00
	public final static String DEFAULT_GCMIN = "40.0" ;					//09-00
	public final static String DEFAULT_GCOPT = "" ;						//09-00
	public final static String DEFAULT_GCMAX = "60.0" ;					//09-00
	public final static String DEFAULT_MAXTM = "100.0" ;				//09-00
	public final static String DEFAULT_SCMP  = "8.00" ;					//09-00
	public final static String DEFAULT_SCMPF = "3.00" ;					//09-00
	public final static String DEFAULT_FBIDX = "1" ;					//09-00
	public final static String DEFAULT_CGCLP = "0" ;					//09-00
	public final static String DEFAULT_SALTC = "50.0" ;					//09-00
	public final static String DEFAULT_ORIGC = "50.0" ;					//09-00
	public final static String DEFAULT_LIBER = "1" ;					//09-00
	public final static String DEFAULT_SHOWD = "" ;						//09-00
	public final static String DEFAULT_CODON = "" ;						//09-00
	public final static String DEFAULT_SQUAL = "" ;						//09-00
	public final static String DEFAULT_MINSQ = "0" ;					//09-00
	public final static String DEFAULT_MIESQ = "0" ;					//09-00
	public final static String DEFAULT_SQRMI = "0" ;					//09-00
	public final static String DEFAULT_SQRMA = "100" ;					//09-00

	//----------- BLAT -----------
	public final static String BLAT_SCORE = "BlatScore";				//11-01
	public final static String BLAT_N_IDENTITY = "BlatNIdentity";		//11-01
	public final static String BLAT_P_IDENTITY = "BlatPIdentity";		//11-01
    public final static String BLAT_INTRON = "BlatIntron";				//11-01
	
	public final static String DEFAULT_BLSCORE = "30";					//11-01
	public final static String DEFAULT_BLNIDENTITY = "90";				//11-01
	public final static String DEFAULT_BLPIDENTITY = "25";				//11-01
	public final static String DEFAULT_BLINTRON = "750000";				//11-01


	//----------- option.ini input Table ---------------
	private ObjectStore OS = ObjectStore.getInstance() ;				//06-00
	public static String optPath = "";		//output ini				//07-02
	private String optFile = "option.ini";	//output ini				//07-02
	private String optionFile = OS.jarPath+"option.ini";				//12-00
	public static int optCnt = 0 ;										//02-00
	public static int optMax = 1200 ;									//07-02
	public static String[][] optLine = new String[optMax][2] ;			//07-02
	private static Option instance = new Option();

//  --------------- change all 02-00
	public Option() {
		instance = this;
		optPath = OS.SysPath;											//07-02

		System.out.println(new Date() + " - Options Import ") ;	//DEBUG
		try {
			BufferedReader reader = new BufferedReader(new FileReader(optionFile)) ;
			String line = reader.readLine() ;
			while (line != null) {
				int col = line.indexOf("=") ;
				if (col > 0) {
					optLine[optCnt][0] = line.substring(0,col).trim() ;
					optLine[optCnt][1] = line.substring(col+1).trim() ;
					optCnt++ ;
					if (optCnt > optMax) {								//07-02
						appCom.MessageDialog("Option table limit over !", 0);//07-02
						System.out.println("Error : Option table limit over !") ;//07-02
						break ;											//07-02
					}
				}
				line = reader.readLine() ;
			}
			reader.close() ;
			reader = null ;
		} catch (Exception e) {
			appCom.MessageDialog("Option file not found !", 0);//04-00
			System.out.println("File Read Error : "+optionFile);
		}
//		for (int i=0; i<optCnt; i++) {	//DEBUG
//			System.out.println(" OptLine "+optLine[i][0]+" = "+optLine[i][1]) ;
//		}

		setDictionary() ;	//Dictionary table set						//08-00
	}
	public static Option getInstance() {
		return instance ;
	}

//  --------------- add method 08-00
	public void setDictionary() {
		for (int i=0; i<optCnt; i++) {
			if (optLine[i][0].startsWith("Dictionary")) {
				String line = optLine[i][1] ;
				int col = line.indexOf(":") ;
				if (col > 0) {
					OS.dictFile[OS.dictFcnt][0] = line.substring(0,col) ;
					OS.dictFile[OS.dictFcnt][1] = line.substring(col+1).trim() ;
	//				System.out.println("  Item = "+dictFile[dictFcnt][0]+"  File = "+dictFile[dictFcnt][1]) ;
					OS.dictFcnt++ ;
					if (OS.dictFcnt >= 12) break ;
				}
			}
		}
//		System.out.println(" GetProperty Key = "+key+", Val = "+rtnVal) ;//DEBUG
		return ;
	}

//  --------------- change all 02-00
	public String getProperty(String key, String defaultValue) {
		String rtnVal = defaultValue ;
		for (int i=0; i<optCnt; i++) {
			if (optLine[i][0].startsWith(key)) {
				rtnVal = optLine[i][1] ;
				break ;
			}
		}
//		System.out.println(" GetProperty Key = "+key+", Val = "+rtnVal) ;//DEBUG
		return rtnVal ;
	}

//  --------------- change all 02-00
	public double getPropertyDouble(String key, String defaultValue) {
		double rtnVal = Double.valueOf(defaultValue).doubleValue() ;
		for (int i=0; i<optCnt; i++) {
			if (optLine[i][0].startsWith(key)) {
				rtnVal = Double.valueOf(optLine[i][1]).doubleValue() ;
				break ;
			}
		}
//		System.out.println(" GetPropertyDouble Key = "+key+", Val = "+rtnVal) ;
		return rtnVal ;
	}

//  --------------- change all 10-00
	public String[] getPropertyAN() {
		String[] siteAN = new String[4] ;						//12-00
		for (int i=0; i<4; i++) {								//12-00
			siteAN[i] = DEFAULT_SERVICE ;
		}
		for (int i=0; i<optCnt; i++) {
			if        (optLine[i][0].startsWith(CORBA_CLUSTALW_SERVICE)) {
				siteAN[0] = optLine[i][1] ;
			} else if (optLine[i][0].startsWith(CORBA_DNAML_SERVICE)) {
				siteAN[1] = optLine[i][1] ;
			} else if (optLine[i][0].startsWith(CORBA_DNAPARS_SERVICE)) {
				siteAN[2] = optLine[i][1] ;
			} else if (optLine[i][0].startsWith(CORBA_PROML_SERVICE)) {//12-00
				siteAN[3] = optLine[i][1] ;						//12-00
			}
		}

//		for (int i=0; i<3; i++) {
//			System.out.println(" GetPropertyAN siteAN("+i+") = "+siteAN[i]) ;
//		}
		return siteAN ;
	}

//  --------------- change all 02-00
	public String[] getPropertyDB() {
		String s = "" ;
		for (int i=0; i<optCnt; i++) {
			if (optLine[i][0].startsWith(CORBA_DB_SERVICE)) {
				s = optLine[i][1] ;
				break ;
			}
		}

		String[] siteDB = new String[12] ;
		for (int i=0; i<12; i++) {
			siteDB[i] = "" ;
		}
		StringTokenizer st = new StringTokenizer(s, ",") ;
		for (int i=0; i<12 && st.hasMoreTokens(); i++) {
			siteDB[i] = st.nextToken().trim() ;
		}

//		for (int i=0; i<12; i++) {
//			System.out.println(" GetPropertyDB siteDB("+i+") = "+siteDB[i]) ;
//		}
		return siteDB ;
	}

	public void setProperty(String key, String value) {
//		System.out.println(" Set Option : "+key+" = "+value);//DEBUG
		boolean setF = false ;										//07-02
		for (int i=0; i<optCnt; i++) {
			if (optLine[i][0].equals(key)) {						//07-02
				optLine[i][1] = value ;
				setF = true ;										//07-02
				break ;
			}
		}
		if (setF == false) {										//07-02 add
			String[][] wk = optLine ;
			optLine = new String[optCnt+1][2] ;
			for (int i=0; i<optCnt; i++) {
				System.arraycopy(wk[i], 0, optLine[i], 0, 2) ;
			}
			optLine[optCnt][0] = key ;
			optLine[optCnt][1] = value ;
			optCnt++ ;
		}

		try {
			FileWriter writer = new FileWriter(optionFile) ;
			writer.write("# InforBIO Option.ini"+OS.linSepa) ;
			writer.write("# "+new Date()+OS.linSepa) ;
			for (int i=0; i<optCnt; i++) {
				writer.write(optLine[i][0]+"="+optLine[i][1]+OS.linSepa) ;
			}
			writer.close() ;
			writer = null ;
		} catch (Exception e) {
			appCom.MessageDialog("File write error !", 0);//04-00
			System.out.println("Error : option.ini file write error.") ;
		}
	}
	public void setPropertyDB(String value) {
		for (int i=0; i<optCnt; i++) {
			if (optLine[i][0].equals(CORBA_DB_SERVICE)) {			//07-02
				optLine[i][1] = value ;
				break ;
			}
		}

		try {
			FileWriter writer = new FileWriter(optionFile) ;
			writer.write("# InforBIO Option.ini"+OS.linSepa) ;
			writer.write("# "+new Date()+OS.linSepa) ;
			for (int i=0; i<optCnt; i++) {
				writer.write(optLine[i][0]+"="+optLine[i][1]+OS.linSepa) ;
			}
			writer.close() ;
			writer = null ;
		} catch (Exception e) {
			appCom.MessageDialog("File write error !", 0);//04-00
			System.out.println("Error : option.ini file write error.") ;
		}
	}
	public boolean exportOption(JFrame frame) {								//add 07-02
		FileDialog exportOpt = new FileDialog(frame, "Select option file", FileDialog.SAVE) ;
		exportOpt.setDirectory(OS.SysPath) ;
		exportOpt.setFile(optFile) ;
		exportOpt.show();
		if (exportOpt.getFile() != null) {
			optPath = exportOpt.getDirectory() ;
			optFile = exportOpt.getFile() ;
			if (optFile.endsWith(".ini") == false) {
				optFile += ".ini";
			}
			String fname = optPath + optFile ;
			File theFile = new File(fname);
			//------- Export Option File -------
			try {
				FileWriter writer = new FileWriter(theFile) ;
				writer.write("# InforBIO Option.ini"+OS.linSepa) ;
				writer.write("# "+new Date()+OS.linSepa) ;
				for (int i=0; i<optCnt; i++) {
					writer.write(optLine[i][0]+"="+optLine[i][1]+OS.linSepa) ;
				}
				writer.close() ;
				writer = null ;
			} catch (Exception e) {
				appCom.MessageDialog("File write error !", 0);
				System.out.println("Error : option file write error.") ;
				return false ;
			}
		}
		return true ;
	}

}
