# Supplementary material for: G-InforBIO: integrated system for microbial genomics
Source: BMC Bioinformatics. 2006 Aug 4;7:368. doi: 10.1186/1471-2105-7-368 (PMC1552091; doi:10.1186/1471-2105-7-368)
Supplement: Additional File 1 — G-InforBIO_Src_V177. Zipped file of the source code of G-InforBIO system [file 1471-2105-7-368-S1.zip › src/JP/AC/nig/wdcm/client/OptionCORBA.java]

////////////////////////////////////////////////////////////////
//                                                            //
//   class name : OptionCORBA                                 //
//                                                            //
//   history    : 10-00 2003.12.01 K.Koorikawa (HSK)          //
//                12-00 2005.09.07 K.Koorikawa (HSK)          //
//                13-00 2006.02.21 K.Koorikawa (HSK)          //
//                                                            //
////////////////////////////////////////////////////////////////
package JP.AC.nig.wdcm.client ;

import java.io.* ;
import java.awt.* ;
import java.awt.event.* ;
import java.util.* ;
import javax.swing.* ;
import JP.AC.nig.wdcm.client.* ;

public class OptionCORBA extends JPanel {
	private static OptionCORBA instance = null;						//13-00
	private String[] labelString = {"ClustalW Service Server  :", 
									"DNAML Service Server  :", 		//02-00
									"DNAPARS Service Server  :",
									"PROML Service Server  :"};		//12-00
	private String[] labelStringDB = {"DB Service Server  :", "", "", ""};
	private String[] buttonString = {"Apply", 
									 "Cancel",
									 "Import Option File",			//07-02
									 "Export Option File"};			//07-02
	private String[] keyString   = {Option.CORBA_CLUSTALW_SERVICE, 
									Option.CORBA_DNAML_SERVICE, 	//02-00
									Option.CORBA_DNAPARS_SERVICE,
									Option.CORBA_PROML_SERVICE};	//12-00
	private String[] defValue    = {Option.DEFAULT_SERVICE, 
									Option.DEFAULT_SERVICE, 		//02-00
									Option.DEFAULT_SERVICE, 		//12-00
									Option.DEFAULT_SERVICE};
	private JTextField[] textField = new JTextField[labelString.length] ;
	private JTextField[] textFieldDB = new JTextField[labelStringDB.length*3] ;

	private JButton[] buttonAN = new JButton[labelString.length] ;	//02-00
	private JButton[] buttonDB = new JButton[labelStringDB.length] ;//02-00
	private JButton[] button   = new JButton[buttonString.length] ;

	private ObjectStore OS = ObjectStore.getInstance() ;
	private Option OP = Option.getInstance() ;
	private Corba corba = Corba.getInstance() ;						//02-00
	private JPanel listPanel = null ;								//02-00
	private JList listBox = null ;									//02-00
	private String serverName = "" ;								//02-00
	private String[] corbaName ;									//02-00
	public static JDialog listDialog ;								//02-02

	public static OptionCORBA getInstance() {						//13-00 add
		return instance ;
	}
	public OptionCORBA() {
//		System.out.println(new Date() + " - OptionCORBA Panel Set ") ;	//DEBUG
		instance = this;											//13-00

		setLayout(new BorderLayout()) ;
		ButtonListener buttonListener = new ButtonListener() ;
		JPanel p = appCom.CreateGridLayoutPanel() ;
		p.setBorder(BorderFactory.createTitledBorder("Remote Analysis Service")) ;
		p.setLayout(new GridLayout(labelString.length, 1, 5, 5)) ;
		for (int i=0; i<textField.length; i++) {
			JPanel p1 = appCom.CreateGridLayoutPanel() ;
			p1.setLayout(new GridLayout(1, 2, 5, 5)) ;
			p1.add(appCom.CreateControlLabel(labelString[i])) ;
//			buttonAN[i] = appCom.CreateControlButton(labelString[i]) ;
//			buttonAN[i].setActionCommand(labelString[i]) ;
//			buttonAN[i].addActionListener(buttonListener) ;
//			p1.add(buttonAN[i]) ;
			
			p1.add(textField[i]=appCom.CreateControlTextField()) ;
			textField[i].setHorizontalAlignment(JTextField.CENTER) ;
			textField[i].setText(OP.getProperty(keyString[i], defValue[i])) ;
			p.add(p1) ;
		}
		add(p, BorderLayout.NORTH) ;

		p = appCom.CreateBorderLayoutPanel() ;
		JPanel p1 = appCom.CreateGridLayoutPanel() ;
		p1.setBorder(BorderFactory.createTitledBorder("Remote DB Service")) ;
		p1.setLayout(new GridLayout(labelStringDB.length, 4, 5, 5)) ;
		Color bk = p1.getBackground() ;						//03-00
		for (int i=0; i<labelStringDB.length; i++) {
//			p1.add(appCom.CreateControlLabel(labelStringDB[i])) ;
			if (i == 0) {
				p1.add(appCom.CreateControlLabel(labelStringDB[i])) ;
//				buttonDB[i] = appCom.CreateControlButton(labelStringDB[i]) ;
//				buttonDB[i].setActionCommand(labelStringDB[i]) ;
//				buttonDB[i].addActionListener(buttonListener) ;
//				p1.add(buttonDB[i]) ;
			} else {
//				JTextArea dmy = new JTextArea() ;			//03-00
				JLabel dmy = new JLabel("  ")  ;			//04-06
				dmy.setBackground(bk) ;						//03-00
//				dmy.setEnabled(false) ;						//03-00
				p1.add(dmy) ;								//03-00
			}
			for (int j=0; j<3; j++) {
				p1.add(textFieldDB[i*3+j]=appCom.CreateControlTextField()) ;
				textFieldDB[i*3+j].setHorizontalAlignment(JTextField.CENTER) ;
			}
		}
		String[] siteDB = OP.getPropertyDB() ;
		for (int i=0; i<siteDB.length; i++) {
			textFieldDB[i].setText(siteDB[i]) ;
		}
		p.add(p1, BorderLayout.NORTH) ;
		add(p, BorderLayout.CENTER) ;

		p = appCom.CreateGridLayoutPanel() ;
		p.setBorder(appCom.Empty3333) ;						//08-00
		for (int i=0; i<buttonString.length; i++) {
			button[i] = appCom.CreateControlButton(buttonString[i]) ;
			button[i].setActionCommand(buttonString[i]) ;
//			button[i].setToolTipText(buttonString[i]) ;
			button[i].addActionListener(buttonListener) ;
			button[i].setEnabled(true) ;
			p.add(button[i]) ;
		}
		button[0].setBackground(appCom.lightYellow) ;		//03-00
		add(p, BorderLayout.SOUTH) ;
	}
	public void optionReset() {											//13-00 add
//		System.out.println(" OptionCORBA_optionReset");//DEBUG
		for (int i=0; i<textField.length; i++) {
			textField[i].setText(OP.getProperty(keyString[i], defValue[i]));
		}
		String[] siteDB = OP.getPropertyDB() ;
		for (int i=0; i<siteDB.length; i++) {
			textFieldDB[i].setText(siteDB[i]) ;
		}
	}


	class ButtonListener implements ActionListener {
		public void actionPerformed(ActionEvent e) {
			String ac = e.getActionCommand() ;
			if (ac.equals("Apply")) {
				for (int i=0; i<textField.length; i++) {
					OP.setProperty(keyString[i], textField[i].getText()) ;
				}
				String s = "" ;
				for (int i=0; i<textFieldDB.length; i++) {
					s += (textFieldDB[i].getText().trim() + ",") ;
				}
				OP.setPropertyDB(s.substring(0, s.length()-1)) ;
			}
			else if (ac.equals("Cancel")) {
				for (int i=0; i<textField.length; i++) {
					textField[i].setText(OP.getProperty(keyString[i], defValue[i])) ;
				}
				String[] siteDB = OP.getPropertyDB() ;
				for (int i=0; i<textFieldDB.length; i++) {
					if (i < siteDB.length) {
						textFieldDB[i].setText(siteDB[i]) ;
					}
					else {
						textFieldDB[i].setText("") ;
					}
				}
			} 
			else if (ac.equals("Import Option File")) {				//add 07-02
				if (importOption()){
					StatusPanel.status.setBackground(Color.white) ;
					StatusPanel.status.setText(" Import option file complete ! ") ;
				} else {
					StatusPanel.status.setBackground(Color.yellow) ;
					StatusPanel.status.setFont(appCom.boldFontLL) ;
					StatusPanel.status.setText(" Import option file faled !! ") ;
				}
			} 
			else if (ac.equals("Export Option File")) {				//add 07-02
				for (int i=0; i<textField.length; i++) {
					OP.setProperty(keyString[i], textField[i].getText()) ;
				}
				String s = "" ;
				for (int i=0; i<textFieldDB.length; i++) {
					s += (textFieldDB[i].getText().trim() + ",") ;
				}
				OP.setPropertyDB(s.substring(0, s.length()-1)) ;

				if (OP.exportOption(InforBIO.frame)){
					StatusPanel.status.setBackground(Color.white) ;
					StatusPanel.status.setText(" Export option file complete ! ") ;
				} else {
					StatusPanel.status.setBackground(Color.yellow) ;
					StatusPanel.status.setFont(appCom.boldFontLL) ;
					StatusPanel.status.setText(" Export option file faled !! ") ;
				}
			}
/*			else if (ac.equals(labelStringDB[0])) {	//-- DB-SERVICE -- add 02-02
				InforBIO.frame.setCursor(Cursor.getPredefinedCursor(Cursor.WAIT_CURSOR)) ;
				Object[] selectList = ServerListDialog(corba.chkServerNameDB());
				if ((selectList != null) && (selectList.length != 0)){
					int lebelLength;
					if (textFieldDB.length < selectList.length){
						lebelLength = textFieldDB.length;
					} else {
						lebelLength = selectList.length;
						for (int n = 0; n < textFieldDB.length; n++){
							textFieldDB[n].setText("") ;	//---Server Name Field clear
						}
					}
					for (int i=0; i<lebelLength; i++) {
						textFieldDB[i].setText(((String)selectList[i])) ;
					}
				}
				InforBIO.frame.setCursor(Cursor.getPredefinedCursor(Cursor.DEFAULT_CURSOR)) ;
			} 
			else  {									//-- Analysis-SERVICE -- add 02-02
				for (int i=0; i<labelString.length; i++) {
					if (ac.equals(labelString[i])) {
						InforBIO.frame.setCursor(Cursor.getPredefinedCursor(Cursor.WAIT_CURSOR)) ;
						SelectCorba(i) ;								//02-03
						InforBIO.frame.setCursor(Cursor.getPredefinedCursor(Cursor.DEFAULT_CURSOR)) ;
						if (serverName.equals("")){						//02-02
							break;										//02-02
						}else {
//							serverName = serverName + ":";				//02-02
							textField[i].setText(serverName) ;
							break ;
						}												//02-02
					}
				}
			}
*/		}
	}

	private boolean importOption() {
		boolean rtncode = true;
		FileDialog importOpt = new FileDialog(InforBIO.frame, "Select option file", FileDialog.LOAD) ;
		importOpt.setDirectory(OS.SysPath) ;
		importOpt.setFile("*.ini") ;
		importOpt.show();
		if (importOpt.getFile() != null) {
//			OS.SysPath = importOpt.getDirectory() ;
			String fname = importOpt.getDirectory() ;
			fname += importOpt.getFile() ;
			if (fname.endsWith(".ini") == false) {
				fname += ".ini";
			}
			File theFile = new File(fname);
			if (theFile.canRead() == false) {
				StatusPanel.status.setBackground(Color.yellow) ;
				StatusPanel.status.setFont(appCom.boldFontLL) ;
				StatusPanel.status.setText(" Selected file not found !! ") ;
				InforBIO.frame.setCursor(Cursor.getPredefinedCursor(Cursor.DEFAULT_CURSOR)) ;
				return false ;
			}
			//------- Import Option File and Make Table -------
			try {
				BufferedReader reader = new BufferedReader(new FileReader(theFile)) ;
				String line = reader.readLine() ;
				while (line != null) {
					if (line.startsWith("Corba")) {
						int col = line.indexOf("=") ;
						String key = line.substring(0,col).trim() ;
						String val = line.substring(col+1).trim() ;
						for (int i=0; i<OP.optCnt; i++) {
							if (OP.optLine[i][0].equals(key)) {
								OP.optLine[i][1] = val ;
								break ;
							}
						}
					}
					line = reader.readLine() ;
				}
				reader.close() ;
				reader = null ;
			} catch (Exception e) {
				appCom.MessageDialog("Option file not found !", 0);
				System.out.println("Error : Option file not found.") ;
			}

			for (int i=0; i<textField.length; i++) {
				textField[i].setText(OP.getProperty(keyString[i], defValue[i])) ;
			}
			String[] siteDB = OP.getPropertyDB() ;
			for (int i=0; i<textFieldDB.length; i++) {
				if (i < siteDB.length) {
					textFieldDB[i].setText(siteDB[i]) ;
				}
				else {
					textFieldDB[i].setText("") ;
				}
			}
		}
		InforBIO.frame.setCursor(Cursor.getPredefinedCursor(Cursor.DEFAULT_CURSOR)) ;
		return rtncode;
	}

/*	//----- Analysis Server List -----	02-00 Add Method -- 02-02 modified
	private void SelectCorba(int mode) {
		JOptionPane corbaDialog = new JOptionPane();
		Object[] selectList = ServerListDialog(corba.chkServerNameAN(mode));
		if ((selectList == null) || (selectList.length == 0)){
			serverName = "";
		} else {
			if (selectList.length > 1){
				corbaDialog.showMessageDialog(OptionCORBA.this,
											"Select only one server !",
											"Information",
											corbaDialog.INFORMATION_MESSAGE,
											null);
				SelectCorba(mode);
			}else {
				serverName = (String)selectList[0];
			}
		}
	}

	//------ Server Selection Dialog ---- add 02-02
	public Object[] ServerListDialog(Object[] serverList){
		Object[] selectedServerList;

		listBox = new JList(serverList);
		listBox.setFixedCellWidth(150);
		Dimension screenSize = Toolkit.getDefaultToolkit().getScreenSize() ;
		listDialog = new JDialog(InforBIO.frame, "Select CORBA server", true);

		JScrollPane scrollPane = new JScrollPane();
		scrollPane.getViewport().setView(listBox);
 		listPanel = new JPanel();
		listPanel.add(scrollPane);

		JButton ok = new JButton("OK");
		JButton cancel = new JButton("Cancel");
//		JPanel okPanel = new JPanel(new FlowLayout());
		GridLayout buttonLayer = new GridLayout(1, 2);
		buttonLayer.setHgap(10);
		JPanel okPanel = new JPanel(buttonLayer);
		okPanel.add(ok);
		okPanel.add(cancel);

		listDialog.setLocation(screenSize.width/2-200/2, screenSize.height/2-150/2) ;
		listDialog.setSize(180, 240);
		listDialog.getContentPane().setLayout(new BorderLayout());
		listDialog.getContentPane().add(new Label("Server List  ", Label.CENTER), "North");
		listDialog.getContentPane().add(listPanel, "Center");
		listDialog.getContentPane().add(okPanel, "South");

		ListListener listListener = new ListListener();
		ok.addActionListener(listListener);
		cancel.addActionListener(listListener);
		listListener.okFlg = false;
		listDialog.setVisible(true);

		if (listListener.okFlg){
			selectedServerList = listBox.getSelectedValues();
		} else {
			selectedServerList = null;
		}

		return selectedServerList;
	}
	//---------- add class 02-02
	class ListListener implements ActionListener {
		boolean okFlg;
		public void actionPerformed(ActionEvent e) {
			if (e.getActionCommand().equals("OK")) {
				okFlg = true;
			} else {
				okFlg = false;
			}
			listDialog.dispose();
		}
	}

	class CorbaListener implements ActionListener {
		public void actionPerformed(ActionEvent e) {
			for (int i=0; i<corbaName.length; i++) {
				if (e.getActionCommand().equals(corbaName[i])) {
					serverName = corbaName[i] ;
				}
			}
		}
	}
*/
}
