# Supplementary material for: G-InforBIO: integrated system for microbial genomics
Source: BMC Bioinformatics. 2006 Aug 4;7:368. doi: 10.1186/1471-2105-7-368 (PMC1552091; doi:10.1186/1471-2105-7-368)
Supplement: Additional File 1 — G-InforBIO_Src_V177. Zipped file of the source code of G-InforBIO system [file 1471-2105-7-368-S1.zip › src/JP/AC/nig/wdcm/client/OptionDictionary.java]

////////////////////////////////////////////////////////////////
//                                                            //
//   class name : OptionDictionary                            //
//                                                            //
//   history    : 08-00 2003.01.29 K.Koorikawa (HSK)          //
//                13-00 2006.02.21 K.Koorikawa (HSK)          //
//                                                            //
////////////////////////////////////////////////////////////////
package JP.AC.nig.wdcm.client ;

import java.io.* ;
import java.awt.* ;
import java.awt.event.* ;
import java.util.* ;
import javax.swing.* ;
import JP.AC.nig.wdcm.client.* ;

public class OptionDictionary extends JPanel {
	private static OptionDictionary instance = null;				//13-00
	public static JTextField[] item = new JTextField[12] ;
	public static JTextField[] file = new JTextField[12] ;
	private String[] buttonString = {"Apply", 
									 "Cancel",
									 "Import Option File",
									 "Export Option File"} ;
	private JButton[] button = new JButton[buttonString.length] ;
	private JButton[] searchBtn = new JButton[12] ;
	private JButton[] editBtn = new JButton[12] ;

	private ObjectStore OS = ObjectStore.getInstance() ;
	private Option OP = Option.getInstance() ;
	private DictionaryEdit DE = null ;

	public static OptionDictionary getInstance() {					//13-00 add
		return instance ;
	}
	public OptionDictionary() {
//		System.out.println(new Date() + " - OptionDictionary Panel Set ");//DEBUG
		instance = this;										//13-00

		setLayout(new BorderLayout()) ;
		ButtonListener buttonListener = new ButtonListener() ;
		JPanel p1 = appCom.CreateGridLayoutPanel() ;
		p1.setBorder(BorderFactory.createTitledBorder("Item names : Dictionary files")) ;
		p1.setLayout(new GridLayout(12, 1, 5, 5)) ;
		add(p1, BorderLayout.NORTH) ;

		for (int i=0; i<OS.dictFile.length; i++) {
			JPanel p0 = new JPanel(new FlowLayout(FlowLayout.LEFT,4,1)) ;
			p1.add(p0) ;

			p0.add(item[i]=appCom.CreateControlTextField()) ;
			item[i].setColumns(20) ;
			item[i].setHorizontalAlignment(JTextField.CENTER) ;
			JLabel lb = new JLabel(":") ;
			lb.setFont(appCom.boldFont) ;
			p0.add(lb) ;
			p0.add(file[i]=appCom.CreateControlTextField()) ;
			file[i].setColumns(25) ;
			file[i].setHorizontalAlignment(JTextField.CENTER) ;

			searchBtn[i] = new JButton("Search") ;
			searchBtn[i].addActionListener(buttonListener) ;
			searchBtn[i].setActionCommand("Search "+i) ;
			searchBtn[i].setToolTipText("Search Dictionary File") ;
			searchBtn[i].setFont(appCom.plainFontS) ;
//			searchBtn[i].setMaximumSize(new Dimension(68,22)) ;
//			searchBtn[i].setMinimumSize(new Dimension(68,22)) ;
//			searchBtn[i].setPreferredSize(new Dimension(68,22)) ;
			p0.add(searchBtn[i]) ;

			editBtn[i] = new JButton("Edit") ;
			editBtn[i].addActionListener(buttonListener) ;
			editBtn[i].setActionCommand("Edit "+i) ;
			editBtn[i].setToolTipText("Edit dictionary file") ;
			editBtn[i].setFont(appCom.plainFontS) ;
			p0.add(editBtn[i]) ;

			if (i < OS.dictFcnt) {
				item[i].setText(OS.dictFile[i][0]) ;
				file[i].setText(OS.dictFile[i][1]) ;
			} else {
				item[i].setText("") ;
				file[i].setText("") ;
//				editBtn[i].setEnabled(false) ;
			}
		}

		JPanel p2 = appCom.CreateGridLayoutPanel() ;
		p2.setBorder(appCom.Empty3333) ;
		add(p2, BorderLayout.SOUTH) ;
		for (int i=0; i<buttonString.length; i++) {
			button[i] = appCom.CreateControlButton(buttonString[i]) ;
			button[i].setActionCommand(buttonString[i]) ;
//			button[i].setToolTipText(buttonString[i]) ;
			button[i].addActionListener(buttonListener) ;
			button[i].setEnabled(true) ;
			p2.add(button[i]) ;
		}
		button[0].setBackground(appCom.lightYellow) ;
	}
	public void optionReset() {											//13-00 add
//		System.out.println(" OptionDictionary_optionReset ");//DEBUG
		OS.dictFcnt = 0;
		OP.setDictionary();	//Dictionary table set
		for (int i=0; i<OS.dictFile.length; i++) {
			item[i].setText(OS.dictFile[i][0]) ;
			file[i].setText(OS.dictFile[i][1]) ;
		}
	}

	class ButtonListener implements ActionListener {
		public void actionPerformed(ActionEvent e) {
			String ac = e.getActionCommand() ;
			StatusPanel.status.setFont(appCom.defaultFont) ;
			StatusPanel.status.setBackground(Color.white) ;
			StatusPanel.status.setText("") ;

			if (ac.equals("Apply")) {
				OS.dictFcnt = 0 ;
				for (int i=0; i<OS.dictFile.length; i++) {
					String itm = item[i].getText().trim() ;
					String fil = file[i].getText().trim() ;
					if (itm.equals("") == false || fil.equals("") == false) {
						OS.dictFile[OS.dictFcnt][0] = itm ;
						OS.dictFile[OS.dictFcnt][1] = fil ;
						OP.setProperty("Dictionary"+OS.dictFcnt, itm+":"+fil) ;
						OS.dictFcnt++ ;
					}
				}
				for (int i=OS.dictFcnt; i<OS.dictFile.length; i++) {
					OS.dictFile[i][0] = "" ;
					OS.dictFile[i][1] = "" ;
					OP.setProperty("Dictionary"+i, ":") ;
				}
				for (int i=0; i<OS.dictFile.length; i++) {
					item[i].setText(OS.dictFile[i][0]) ;
					file[i].setText(OS.dictFile[i][1]) ;
				}
			}
			else if (ac.equals("Cancel")) {
				for (int i=0; i<OS.dictFile.length; i++) {
					item[i].setText(OS.dictFile[i][0]) ;
					file[i].setText(OS.dictFile[i][1]) ;
				}
			} 
			else if (ac.equals("Import Option File")) {
				if (importOption()){
					StatusPanel.status.setBackground(Color.white) ;
					StatusPanel.status.setText(" Import option file complete ! ") ;
				} else {
					StatusPanel.status.setBackground(Color.yellow) ;
					StatusPanel.status.setFont(appCom.boldFontLL) ;
					StatusPanel.status.setText(" Import option file faled !! ") ;
				}
			} 
			else if (ac.equals("Export Option File")) {
				for (int i=0; i<OS.dictFile.length; i++) {
					OP.setProperty("Dictionary"+i, item[i].getText()+":"+file[i].getText()) ;
				}

				if (OP.exportOption(InforBIO.frame)){
					StatusPanel.status.setBackground(Color.white) ;
					StatusPanel.status.setText(" Export option file complete ! ") ;
				} else {
					StatusPanel.status.setBackground(Color.yellow) ;
					StatusPanel.status.setFont(appCom.boldFontLL) ;
					StatusPanel.status.setText(" Export option file faled !! ") ;
				}
			}
			else if (ac.startsWith("Search")) {
				String sno = ac.substring(7) ;
				int ino = Integer.valueOf(sno).intValue() ;
				FileDialog importOpt = new FileDialog(InforBIO.frame, "Select dictionary file", FileDialog.LOAD) ;
				importOpt.setDirectory(OS.jarPath) ;
				importOpt.setFile("*.ini") ;
				importOpt.show();
				if (importOpt.getFile() != null) {
					String wkdir = importOpt.getDirectory() ;
					String fname = importOpt.getFile() ;
					file[ino].setText(fname) ;
					//------- File Copy --------
//					System.out.println(" JarDir = "+OS.jarPath+",  WkDir = "+wkdir) ;//DEBUG
					if (wkdir.equals(OS.jarPath) == false) {
						String fval = appCom.LoadFile(wkdir+fname) ;
						appCom.SaveFile(fname, fval) ;
					}
				}
			}
			else if (ac.startsWith("Edit")) {
				String sno = ac.substring(5) ;
				int ino = Integer.valueOf(sno).intValue() ;
				DE = new DictionaryEdit(ino) ;
			}
			InforBIO.frame.setCursor(Cursor.getPredefinedCursor(Cursor.DEFAULT_CURSOR)) ;
		}
	}

	private boolean importOption() {
		boolean rtncode = true;
		FileDialog importOpt = new FileDialog(InforBIO.frame, "Select option file", FileDialog.LOAD) ;
		importOpt.setDirectory(OS.SysPath) ;
		importOpt.setFile("*.ini") ;
		importOpt.show();
		if (importOpt.getFile() != null) {
//			OS.SysPath = importOpt.getDirectory() ;
			String fname = importOpt.getDirectory() ;
			fname += importOpt.getFile() ;
			if (fname.endsWith(".ini") == false) {
				fname += ".ini";
			}
			File theFile = new File(fname);
			if (theFile.canRead() == false) {
				StatusPanel.status.setBackground(Color.yellow) ;
				StatusPanel.status.setFont(appCom.boldFontLL) ;
				StatusPanel.status.setText(" Selected file not found !! ") ;
				InforBIO.frame.setCursor(Cursor.getPredefinedCursor(Cursor.DEFAULT_CURSOR)) ;
				return false ;
			}
			//------- Import Option File and Make Table -------
			try {
				BufferedReader reader = new BufferedReader(new FileReader(fname)) ;
				String line = reader.readLine() ;
				OS.dictFcnt = 0 ;
				while (line != null) {
					if (line.startsWith("Dictionary")) {
//						System.out.println("Line = "+line) ;
						int eq = line.indexOf("=") ;
						if (eq > 0) {
							line = line.substring(eq+1).trim() ;
//							System.out.println("Line = "+line) ;
							int col = line.indexOf(":") ;
							if (col > 0) {
								OS.dictFile[OS.dictFcnt][0] = line.substring(0,col).toLowerCase() ;
								OS.dictFile[OS.dictFcnt][1] = line.substring(col+1).trim() ;
				//				System.out.println("  Item = "+dictFile[dictFcnt][0]+"  File = "+dictFile[dictFcnt][1]) ;
								OS.dictFcnt++ ;
							}
						}
					}
					line = reader.readLine() ;
				}
				reader.close() ;
				reader = null ;
			} catch (Exception e) {
				appCom.MessageDialog("Option file not found !", 0);
				System.out.println("Error : Option file not found.") ;
			}

			for (int i=0; i<OS.dictFcnt; i++) {
				item[i].setText(OS.dictFile[i][0]) ;
				file[i].setText(OS.dictFile[i][1]) ;
				OP.setProperty("Dictionary"+i, item[i].getText()+":"+file[i].getText()) ;
//				System.out.println("Dictionary"+i+" = "+item[i].getText()+" : "+file[i].getText()) ;
			}
		}
		InforBIO.frame.setCursor(Cursor.getPredefinedCursor(Cursor.DEFAULT_CURSOR)) ;
		return rtncode;
	}

}
