# Supplementary material for: G-InforBIO: integrated system for microbial genomics
Source: BMC Bioinformatics. 2006 Aug 4;7:368. doi: 10.1186/1471-2105-7-368 (PMC1552091; doi:10.1186/1471-2105-7-368)
Supplement: Additional File 1 — G-InforBIO_Src_V177. Zipped file of the source code of G-InforBIO system [file 1471-2105-7-368-S1.zip › src/JP/AC/nig/wdcm/client/OptionGenomeName.java]

////////////////////////////////////////////////////////////////
//                                                            //
//   class name : OptionGenomeName                            //
//                                                            //
//   history    : 12-00 2005.11.29 K.Koorikawa  (HSK)         //
//                                                            //
////////////////////////////////////////////////////////////////
package JP.AC.nig.wdcm.client ;

import java.io.* ;
import java.awt.* ;
import java.awt.event.* ;
import java.util.* ;
import javax.swing.* ;
import JP.AC.nig.wdcm.client.* ;
import JP.AC.nig.wdcm.analysis.* ;

public class OptionGenomeName {
	private int wsize = 250, hsize = 300;
	public JFrame frame ;
	private JPanel borderPanel ;
	private JPanel groundPanel ;

	private Option OP = Option.getInstance() ;
	private ObjectStore OS = ObjectStore.getInstance() ;
	private GenomeNameList GNL = null ;

	//----------- Item Names -------------
	private String[] itemStr = {"Organism : ",	//0:Fixed
								"Strain : ",	//1:Option
								"Plasmid : ",	//2:Option
								"Chromosome : ",//3:Option
								"Serotype : ",	//4:Option
								"Serovar : ",	//5:Option
								"Sub_species : ",//6:Option
								"Sub_strain : ",//7:Option
								"Clone : "};	//8:Option
	private JLabel[] itemLB = new JLabel[itemStr.length];
	private JLabel[]  fixLB = new JLabel[itemStr.length];
	private JCheckBox[] addCB = new JCheckBox[itemStr.length];
	private CheckBoxListener checkListner = new CheckBoxListener() ;

	private String[] buttonStr = {"Apply", 
								  "Reset",
								  "Cancel",
								  "Exit"} ;
	private JButton[] button   = new JButton[buttonStr.length] ;
	private ButtonListener buttonListener = new ButtonListener() ;

	public OptionGenomeName(GenomeNameList inst) {
		GNL = inst;
//		System.out.println(" - OptionBlast Panel Set ") ;//DEBUG
		frame = new JFrame("Genome Name Option Set ") ;
		frame.getContentPane().setLayout(new BorderLayout()) ;
		frame.setIconImage(Toolkit.getDefaultToolkit().getImage("InforBIO.jpg"));
		frame.addWindowListener(new frameListener());

		initComponents();

//		Dimension screenSize = Toolkit.getDefaultToolkit().getScreenSize();
//		frame.setLocation(screenSize.width/2, screenSize.height/2);
		Point p = InforBIO.frame.getLocationOnScreen();					//13-00
		frame.setLocation(p.x+275, p.y+300);							//13-00
		frame.setSize(wsize, hsize);
		frame.show() ;
	}

	public void initComponents(){
		groundPanel = new JPanel(new BorderLayout());
		groundPanel.setBorder(appCom.Empty5555_Lowered);
		frame.getContentPane().add(groundPanel, BorderLayout.CENTER) ;

		Box mainPanel = new Box(BoxLayout.Y_AXIS);
		groundPanel.add(mainPanel, BorderLayout.NORTH) ;
		Color bk0 = groundPanel.getBackground() ;
		
		//----------- No.6  detailed option ------------ 
		JPanel p6 = appCom.CreateGridLayoutPanel() ;
		p6.setBorder(BorderFactory.createTitledBorder(" Genome Name Add Items ")) ;
		p6.setLayout(new GridLayout(itemStr.length, 2, 0, 0)) ;
		mainPanel.add(p6) ;

		for (int i=0; i<itemStr.length; i++) {
//			JPanel p62 = appCom.CreateGridLayoutPanel();
//			p62.setLayout(new GridLayout(1, 2, 0, 0));
			itemLB[i]=appCom.CreateControlLabel(itemStr[i]);
			itemLB[i].setForeground(Color.black);
			itemLB[i].setHorizontalAlignment(JLabel.RIGHT);
			p6.add(itemLB[i]);
			
			addCB[i] = new JCheckBox("add", true) ;
			addCB[i].addActionListener(checkListner);
			addCB[i].setFont(appCom.boldFont) ;
			if (i==0) {
				fixLB[i] = appCom.CreateControlLabel("Fixed");
				fixLB[i].setHorizontalAlignment(JLabel.LEFT);
				p6.add(fixLB[i]);
			} else if (i==1) {
				if (OP.getProperty(OP.GENOME_STRAI, OP.DEFAULT_GSTRAI).equals("0")) addCB[i].setSelected(false) ;
				p6.add(addCB[i]);
			} else if (i==2) {
				if (OP.getProperty(OP.GENOME_PLASM, OP.DEFAULT_GPLASM).equals("0")) addCB[i].setSelected(false) ;
				p6.add(addCB[i]);
			} else if (i==3) {
				if (OP.getProperty(OP.GENOME_CHROM, OP.DEFAULT_GCHROM).equals("0")) addCB[i].setSelected(false) ;
				p6.add(addCB[i]);
			} else if (i==4) {
				if (OP.getProperty(OP.GENOME_SEROT, OP.DEFAULT_GSEROT).equals("0")) addCB[i].setSelected(false) ;
				p6.add(addCB[i]);
			} else if (i==5) {
				if (OP.getProperty(OP.GENOME_SEROV, OP.DEFAULT_GSEROV).equals("0")) addCB[i].setSelected(false) ;
				p6.add(addCB[i]);
			} else if (i==6) {
				if (OP.getProperty(OP.GENOME_SUBSP, OP.DEFAULT_GSUBSP).equals("0")) addCB[i].setSelected(false) ;
				p6.add(addCB[i]);
			} else if (i==7) {
				if (OP.getProperty(OP.GENOME_SUBST, OP.DEFAULT_GSUBST).equals("0")) addCB[i].setSelected(false) ;
				p6.add(addCB[i]);
			} else if (i==8) {
				if (OP.getProperty(OP.GENOME_CLONE, OP.DEFAULT_GCLONE).equals("0")) addCB[i].setSelected(false) ;
				p6.add(addCB[i]);
			} else {
				System.out.println(" Bad label number! ");  //DEBUG
			}
//			p6.add(p62) ;
		}

		//----------- APPLY BUTTON ------------
		JPanel p0 = appCom.CreateGridLayoutPanel() ;
		p0.setBorder(appCom.Empty1111) ;
		for (int i=0; i<buttonStr.length; i++) {
			button[i] = appCom.CreateControlButton(buttonStr[i]) ;
			button[i].setActionCommand(buttonStr[i]) ;
//			button[i].setToolTipText(buttonStr[i]) ;
			button[i].addActionListener(buttonListener) ;
			button[i].setEnabled(true) ;
			p0.add(button[i]) ;
		}
		button[0].setBackground(appCom.lightYellow) ;
//		groundPanel.add(p0, BorderLayout.SOUTH) ;
		frame.getContentPane().add(p0, BorderLayout.SOUTH);
	}

	class ButtonListener implements ActionListener {
		public void actionPerformed(ActionEvent e) {
			String ac = e.getActionCommand() ;
			InforBIO.frame.setCursor(Cursor.getPredefinedCursor(Cursor.DEFAULT_CURSOR)) ;
			if (ac.equals("Apply")) {
				if (addCB[1].isSelected())
					 OP.setProperty(OP.GENOME_STRAI, "1");
				else OP.setProperty(OP.GENOME_STRAI, "0");
				if (addCB[2].isSelected())
					 OP.setProperty(OP.GENOME_PLASM, "1");
				else OP.setProperty(OP.GENOME_PLASM, "0");
				if (addCB[3].isSelected())
					 OP.setProperty(OP.GENOME_CHROM, "1");
				else OP.setProperty(OP.GENOME_CHROM, "0");
				if (addCB[4].isSelected())
					 OP.setProperty(OP.GENOME_SEROT, "1");
				else OP.setProperty(OP.GENOME_SEROT, "0");
				if (addCB[5].isSelected())
					 OP.setProperty(OP.GENOME_SEROV, "1");
				else OP.setProperty(OP.GENOME_SEROV, "0");
				if (addCB[6].isSelected())
					 OP.setProperty(OP.GENOME_SUBSP, "1");
				else OP.setProperty(OP.GENOME_SUBSP, "0");
				if (addCB[7].isSelected())
					 OP.setProperty(OP.GENOME_SUBST, "1");
				else OP.setProperty(OP.GENOME_SUBST, "0");
				if (addCB[8].isSelected())
					 OP.setProperty(OP.GENOME_CLONE, "1");
				else OP.setProperty(OP.GENOME_CLONE, "0");

				GNL.reView();
			}
			else if (ac.equals("Reset")) {
				addCB[1].setSelected(true);
				addCB[2].setSelected(true);
				addCB[3].setSelected(true);
				addCB[4].setSelected(true);
				addCB[5].setSelected(true);
				addCB[6].setSelected(true);
				addCB[7].setSelected(true);
				addCB[8].setSelected(true);
			}
			else if (ac.equals("Cancel")) {
				if (OP.getProperty(OP.GENOME_STRAI, OP.DEFAULT_GSTRAI).equals("0"))
					 addCB[1].setSelected(false);
				else addCB[1].setSelected(true);
				if (OP.getProperty(OP.GENOME_PLASM, OP.DEFAULT_GPLASM).equals("0"))
					 addCB[2].setSelected(false);
				else addCB[2].setSelected(true);
				if (OP.getProperty(OP.GENOME_CHROM, OP.DEFAULT_GCHROM).equals("0"))
					 addCB[3].setSelected(false);
				else addCB[3].setSelected(true);
				if (OP.getProperty(OP.GENOME_SEROT, OP.DEFAULT_GSEROT).equals("0"))
					 addCB[4].setSelected(false);
				else addCB[4].setSelected(true);
				if (OP.getProperty(OP.GENOME_SEROV, OP.DEFAULT_GSEROV).equals("0"))
					 addCB[5].setSelected(false);
				else addCB[5].setSelected(true);
				if (OP.getProperty(OP.GENOME_SUBSP, OP.DEFAULT_GSUBSP).equals("0"))
					 addCB[6].setSelected(false);
				else addCB[6].setSelected(true);
				if (OP.getProperty(OP.GENOME_SUBST, OP.DEFAULT_GSUBST).equals("0"))
					 addCB[7].setSelected(false);
				else addCB[7].setSelected(true);
				if (OP.getProperty(OP.GENOME_CLONE, OP.DEFAULT_GCLONE).equals("0"))
					 addCB[8].setSelected(false);
				else addCB[8].setSelected(true);
			}
			else if (ac.equals("Exit")) {
				GenomeNameList.optPF = false ;
				frame.dispose() ;
			}
			else {
				System.out.println(" Bad button name! ");  //DEBUG 	
			} 
		}
	}

	class CheckBoxListener implements ActionListener {
		public void actionPerformed(ActionEvent e) {
		}
	}

	class frameListener extends WindowAdapter {
		public void windowClosing(WindowEvent e) {
			GenomeNameList.optPF = false ;
			frame.dispose();
		}
	}
}
