# Supplementary material for: G-InforBIO: integrated system for microbial genomics
Source: BMC Bioinformatics. 2006 Aug 4;7:368. doi: 10.1186/1471-2105-7-368 (PMC1552091; doi:10.1186/1471-2105-7-368)
Supplement: Additional File 1 — G-InforBIO_Src_V177. Zipped file of the source code of G-InforBIO system [file 1471-2105-7-368-S1.zip › src/JP/AC/nig/wdcm/client/OptionPanel.java]

////////////////////////////////////////////////////////////////
//                                                            //
//   class name : OptionPanel                                 //
//                                                            //
//   history    : 00-00 1999.12.03 K.Kittaka (HSK)            //
//                03-00 2001.02.14 K.Koorikawa (HSK)          //
//                04-00 2001.03.30 K.Koorikawa (HSK)          //
//                04-03 2001.10.12 K.Koorikawa (HSK)          //
//                04-06 2002.02.18 K.Koorikawa (HSK)          //
//                06-00 2002.05.20 K.Koorikawa (HSK)          //
//                07-01 2002.10.22 K.Koorikawa (HSK)          //
//                07-02 2002.11.06 K.Koorikawa (HSK)          //
//                08-00 2003.01.23 K.Koorikawa (HSK)          //
//                10-00 2003.12.01 K.Koorikawa (HSK)          //
//                13-00 2006.02.21 K.Koorikawa (HSK)          //
//                                                            //
////////////////////////////////////////////////////////////////
package JP.AC.nig.wdcm.client ;

import java.awt.* ;
import java.awt.event.* ;
import java.util.* ;
import javax.swing.* ;

public class OptionPanel extends JPanel {
	private static OptionPanel instance = null;							//13-00
	private JPanel slidePanel ;
	private JPanel[] viewPanel = {new OptionDictionary(),				//08-00
//								  new OptionClustalW(),					//07-01
								  new OptionCORBA()};					//07-01
	private String[] buttonString = {"Dictionary Option",				//08-00
//									 "ClustalW Option",					//07-01
									 "Remote Option"};					//07-01
	private JToggleButton[] button = new JToggleButton[buttonString.length] ;//03-00
	private ButtonListener buttonListener = new ButtonListener() ;
	private CardLayout cardLayout ;
	private ButtonGroup buttonGroup = new ButtonGroup();

	private OptionDictionary OD = OptionDictionary.getInstance();		//13-00
	private OptionCORBA OC = OptionCORBA.getInstance();					//13-00

	public OptionPanel() {
		System.out.println(new Date() + " - Option Panel Set ");//DEBUG
		instance = this;												//13-00

		setLayout(new BorderLayout()) ;
		setBorder(appCom.Empty3333) ;
		JPanel p = appCom.CreateGridLayoutPanel() ;
		p.setBorder(appCom.Empty3333) ;									//08-00
		for (int i=0; i<buttonString.length; i++) {
			button[i] = appCom.CreateControlToggleButton(buttonString[i]) ;
			button[i].setActionCommand(buttonString[i]) ;
//			button[i].setToolTipText(buttonString[i]) ;
			button[i].addActionListener(buttonListener) ;
			button[i].setBackground(appCom.lightViolet) ;				//03-00
			buttonGroup.add(button[i]) ;
			p.add(button[i]) ;
		}
		button[0].setForeground(appCom.waterBlue) ;						//03-00
		button[0].setSelected(true) ;									//04-06
		add(p, BorderLayout.NORTH) ;

		slidePanel = new JPanel(cardLayout=new CardLayout(), true);
		slidePanel.setBorder(appCom.Empty3333);
		for (int i=0; i<buttonString.length; i++) {
			slidePanel.add(viewPanel[i], buttonString[i]);
		}
		add(slidePanel, BorderLayout.CENTER);
	}
	public static OptionPanel getInstance() {							//13-00 add
		return instance ;
	}

	public void optionReset() {											//13-00 add
//		System.out.println(" OptionPanel_optionReset");//DEBUG
		OD.optionReset();
		OC.optionReset();
	}

	class ButtonListener implements ActionListener {
		public void actionPerformed(ActionEvent e) {
			cardLayout.show(slidePanel, e.getActionCommand()) ;

			StatusPanel.status.setFont(appCom.defaultFont) ;			//07-01
			StatusPanel.status.setBackground(Color.white) ;				//02-01
			StatusPanel.status.setText(" Ready ") ;						//01-00

			//--------------------------------------- add 03-00
			String s = e.getActionCommand() ;
			for (int i=0; i<button.length; i++) {
				if (s.equals(buttonString[i])) {
					button[i].setForeground(appCom.waterBlue) ;
				} else {
					button[i].setForeground(Color.black) ;
				}
			}

			RepaintManager repaintManager = RepaintManager.currentManager(OptionPanel.this) ;
			if (!repaintManager.isDoubleBufferingEnabled())
				repaintManager.setDoubleBufferingEnabled(true) ;
		}
	}
}
