# Supplementary material for: G-InforBIO: integrated system for microbial genomics
Source: BMC Bioinformatics. 2006 Aug 4;7:368. doi: 10.1186/1471-2105-7-368 (PMC1552091; doi:10.1186/1471-2105-7-368)
Supplement: Additional File 1 — G-InforBIO_Src_V177. Zipped file of the source code of G-InforBIO system [file 1471-2105-7-368-S1.zip › src/JP/AC/nig/wdcm/client/SearchCategoryPanel.java]

////////////////////////////////////////////////////////////////
//                                                            //
//   class name : SearchCategoryPanel                         //
//                                                            //
//   history    : 00-00 1999.12.15 K.Kittaka   (HSK)          //
//                01-00 2000.05.24 K.Takahashi (HSK)          //
//                02-00 2000.06.22 K.Takahashi (HSK)          //
//                02-01 2000.07.06 I.Muto      (HSK)          //
//                02-02 2000.09.21 T.Yagi      (HSK)          //
//                03-00 2001.02.14 K.Koorikawa (HSK)          //
//                04-00 2001.07.30 K.Koorikawa (HSK)          //
//                04-03 2001.11.14 K.Koorikawa (HSK)          //
//                04-06 2001.13.17 K.Koorikawa (HSK)          //
//                06-00 2002.06.26 K.Koorikawa (HSK)          //
//                07-00 2002.09.02 K.Koorikawa (HSK)          //
//                07-01 2002.10.10 K.Koorikawa (HSK)          //
//                07-03 2002.12.13 K.Koorikawa (HSK)          //
//                08-00 2003.02.19 K.Koorikawa (HSK)          //
//                10-00 2004.01.07 K.Koorikawa (HSK)          //
//                                                            //
////////////////////////////////////////////////////////////////
package JP.AC.nig.wdcm.client ;

import java.io.* ;
import java.awt.* ;
import java.awt.event.* ;
import java.util.* ;
import java.text.* ;
import javax.swing.* ;
import javax.swing.table.* ;
import javax.swing.plaf.* ;
import javax.swing.filechooser.*;
import JP.AC.nig.wdcm.util.* ;

public class SearchCategoryPanel extends JPanel {
	private static SearchCategoryPanel instance = null ;
	private static String[] buttonString = {"Keywords Search", 
											 "Search ALL"} ;		//01-00
	private static String[] buttonStringEdit = {"New Category", 
											 "Move Category", 			//07-00
											 "Delete Category", 
											 "Edit Mode : OFF"} ;
	public static JButton[] button = new JButton[buttonString.length] ;//01-00
	public static JButton[] buttonEdit = new JButton[buttonStringEdit.length] ;
	private ButtonListener buttonListener = new ButtonListener() ;

	private boolean  bEdit = false ;
	private JLabel[] label = new JLabel[1] ;
	private String[] labelString = {"Category Name : "} ;
	private JTextField[][] textField = new JTextField[1][3] ;
	public  static JPanel basePanel = null ;
	private PanelMouseListener panelMouseListener = new PanelMouseListener() ;

	private ObjectStore OS = ObjectStore.getInstance() ;
	private static JFileChooser chooser ;
	private static FileDialog fd_localDB ;							//02-00
	private static JPanel p  = appCom.CreateBorderLayoutPanel() ;
	private static JPanel p1 = appCom.CreateGridLayoutPanel() ;

	public boolean[] sortFlg = {true, true, true, true};			//02-02
	public static boolean newF = true ;								//04-00
	private static DecimalFormat idFormat = new DecimalFormat("0000000");//10-00


	public SearchCategoryPanel() {
		super(new BorderLayout(), true) ;
		instance = this ;
//		setLayout(new BorderLayout()) ;
		System.out.println(new Date() + " - SearchCategory Panel Set ") ;// DEBUG

		//----- Search Keywords Panel set ----
		p1 = appCom.CreateGridLayoutPanel() ;
		p1.setBorder(BorderFactory.createTitledBorder("Search Keywords")) ;
		p1.setLayout(new GridLayout(textField.length, textField[0].length, 5, 5)) ;
		
		for (int i=0; i<label.length; i++) {
			p1.add(label[i]=appCom.CreateControlLabel(labelString[i])) ;
			for (int j=0; j<textField[i].length; j++) {
				p1.add(textField[i][j]=appCom.CreateControlTextField()) ;
				textField[i][j].setHorizontalAlignment(JTextField.CENTER) ;
			}
		}
		p.add(p1, BorderLayout.CENTER) ;

		//----- SEARCH BUTTON set ----
		p1 = appCom.CreateGridLayoutPanel() ;
		p1.setLayout(new GridLayout(1, buttonString.length)) ;
		p1.setBorder(appCom.Empty3333) ;						//08-00
		for (int i=0; i<buttonString.length; i++) {
			button[i] = appCom.CreateControlButton(buttonString[i]) ;//01-00
			button[i].setActionCommand(buttonString[i]) ;		//01-00
//			button[i].setToolTipText(buttonString[i]) ;			//01-00
			button[i].addActionListener(buttonListener) ;		//01-00
			button[i].setBackground(appCom.lightYellow) ;		//03-00
			p1.add(button[i]) ;									//01-00
		}
		p.add(p1, BorderLayout.SOUTH) ;

		add(p, BorderLayout.NORTH) ;

		//----- Search Results Table set ----
		basePanel = appCom.CreateBorderLayoutPanel() ;
		basePanel.setBorder(BorderFactory.createTitledBorder("Search Results")) ;
		if (OS.categoryCnt > 0) {								//01-00
			OS.tableNameCategoryVect = appCom.convertToVector(OS.tableNameCategory, 3) ;//07-03
			OS.tableCategoryVect = appCom.convertToVector(OS.tableCategory, OS.categoryCnt, 3) ;//07-03
			OS.tableViewCategory = new JTable(new DefModel(OS.tableCategoryVect, OS.tableNameCategoryVect)) ;
			OS.tableViewCategory.setFont(appCom.defaultFont) ;	//07-01
			JTableHeader thed = OS.tableViewCategory.getTableHeader() ;//06-00
			thed.addMouseListener(panelMouseListener) ;
			thed.setFont(appCom.defaultFont) ;					//07-01
			thed.setBackground(appCom.waterBlue) ;				//06-00
			thed.setForeground(appCom.navy) ;					//06-00
			thed.setReorderingAllowed(false);					//02-02
			basePanel.add(new JScrollPane(OS.tableViewCategory), BorderLayout.CENTER) ;
		}														//01-00
		add(basePanel, BorderLayout.CENTER) ;

		//----- EDIT BUTTON set ----
		p = appCom.CreateGridLayoutPanel() ;
		p.setLayout(new GridLayout(1, buttonStringEdit.length)) ;
		p.setBorder(appCom.Empty3333) ;							//08-00
		for (int i=0; i<buttonStringEdit.length; i++) {
			buttonEdit[i] = appCom.CreateControlButton(buttonStringEdit[i]) ;
			buttonEdit[i].setActionCommand(buttonStringEdit[i]) ;
//			buttonEdit[i].setToolTipText(buttonStringEdit[i]) ;
			buttonEdit[i].addActionListener(buttonListener) ;
			if (i==0 || i==1 || i==2) {							//07-00
				buttonEdit[i].setEnabled(bEdit) ;
			}
			p.add(buttonEdit[i]) ;
		}
		add(p, BorderLayout.SOUTH) ;

//      ------------------- add 04-00 -------------------
		ComponentAdapter cl = new ComponentAdapter() {
			public void componentShown(ComponentEvent e) {
				if (newF) {
					OS.tableNameCategoryVect = appCom.convertToVector(OS.tableNameCategory, 3) ;//07-03
					OS.tableCategoryVect = appCom.convertToVector(OS.tableCategory, OS.categoryCnt, 3) ;//07-03
					OS.tableViewCategory = new JTable(new DefModel(OS.tableCategoryVect, OS.tableNameCategoryVect)) ;
					OS.tableViewCategory.setFont(appCom.defaultFont) ;	//07-01
					JTableHeader thed = OS.tableViewCategory.getTableHeader() ;//06-00
					thed.addMouseListener(panelMouseListener) ;
					thed.setFont(appCom.defaultFont) ;					//07-01
					thed.setBackground(appCom.waterBlue) ;				//06-00
					thed.setForeground(appCom.navy) ;					//06-00
					thed.setReorderingAllowed(false);
					basePanel.removeAll() ;
					basePanel.add(new JScrollPane(OS.tableViewCategory), BorderLayout.CENTER) ;
					basePanel.validate() ;
					newF = false ;
				}
			}
		};
		addComponentListener(cl);
	}

	public static SearchCategoryPanel getInstance() {
		return instance ;
	}

//  ------- BUTTON ACTION -------
	class ButtonListener implements ActionListener {
		public void actionPerformed(ActionEvent e) {
			String s = e.getActionCommand() ;
			StatusPanel.status.setFont(appCom.defaultFont) ;			//07-01
			StatusPanel.status.setBackground(Color.white) ;				//01-00
			StatusPanel.status.setText(" ") ;							//01-00

			if (s.equals("Keywords Search") || s.equals("Search ALL")) {//01-00
				InforBIO.frame.setCursor(Cursor.getPredefinedCursor(Cursor.WAIT_CURSOR)) ;
				StatusPanel.status.setText(" Searching now ...") ;		//01-00
//				System.out.println(new Date() + " - execSearch of SearchCategoryPanel()") ;	// DEBUG
				OS.categoryItems = new int[OS.categoryCnt];				//02-02
				for (int i = 0; i < sortFlg.length; i++){				//02-02 ----Reset Sorting Flag
					sortFlg[i] = true;									//02-02
				}														//02-02
				OS.countItemCategory();									//02-02
				if (s.equals("Keywords Search")) {		// Keyword Search button
//					searchFlg = true;									//02-02
					OS.tableNameCategoryVect = appCom.convertToVector(OS.tableNameCategory, 3) ;//07-03
					OS.tableCategoryVect = execSearch(true) ;			//07-03
				}
				else {	// Search All button
//					searchFlg = false;									//02-02
					OS.tableNameCategoryVect = appCom.convertToVector(OS.tableNameCategory, 3) ;//07-03
					OS.tableCategoryVect = appCom.convertToVector(OS.tableCategory, OS.categoryCnt, 3) ;//07-03
				}
				OS.tableViewCategory = new JTable(new DefModel(OS.tableCategoryVect, OS.tableNameCategoryVect)) ;//07-03
				OS.tableViewCategory.setFont(appCom.defaultFont) ;		//07-01
				JTableHeader thed = OS.tableViewCategory.getTableHeader() ;//06-00
				thed.addMouseListener(panelMouseListener) ;
				thed.setFont(appCom.defaultFont) ;						//07-01
				thed.setBackground(appCom.waterBlue) ;					//06-00
				thed.setForeground(appCom.navy) ;						//06-00
				thed.setReorderingAllowed(false);						//02-02
				basePanel.removeAll() ;
				basePanel.add(new JScrollPane(OS.tableViewCategory), BorderLayout.CENTER) ;
				basePanel.validate() ;
				
				final int nFound = OS.tableCategoryVect.size();				//07-03
				if(nFound == 0) {											//01-00
					StatusPanel.status.setText(" No Category is found !") ;	//01-00
				} else if(nFound == 1) {									//01-00
					StatusPanel.status.setText(" 1 Category is found !") ;	//01-00
				} else {													//01-00
					StatusPanel.status.setText(" "+nFound+" Category are found !") ;//01-00
				}															//01-00
				InforBIO.frame.setCursor(Cursor.getPredefinedCursor(Cursor.DEFAULT_CURSOR)) ;
			}

			else if (s.equals("New Category")) {		// New Category
				int[] selectedRows = OS.tableViewCategory.getSelectedRows();//08-00
				if (selectedRows.length > 0) {	//Insert to selected Row  08-00
					OS.tableCategory = appCom.InsertRow(OS.tableViewCategory, OS.tableCategory, 3, OS.categoryCnt);//08-00
					int row = selectedRows[0]+1 ;						//08-00
					OS.tableViewCategory.setRowSelectionInterval(row,row);//08-00
				} else {	//Insert to last Row
					OS.tableCategory = appCom.NewRow(OS.tableViewCategory, OS.tableCategory, 3, OS.categoryCnt) ;//01-00
				}
				OS.categoryCnt = OS.tableCategory.length ;				//01-00
				OS.categoryItems = new int[OS.categoryCnt];				//02-02
				OS.countItemCategory();									//02-02
				SearchItemPanel.newF = true ;							//04-03
				SearchEntryPanel.newF = true ;							//04-03
				StatusPanel.status.setText(" New Category added.") ;	//07-00
			}

			else if (s.equals("Delete Category")) {		// Delete Category	02-02
				int[] selectedRows = OS.tableViewCategory.getSelectedRows();
				if (selectedRows.length <= 0) {		//check Row Selection 07-00
					StatusPanel.status.setBackground(Color.yellow) ;
					StatusPanel.status.setFont(appCom.boldFontLL) ;
					StatusPanel.status.setText(" Please select row ! ");
					return;
				}
				for (int row=0; row<selectedRows.length; row++) {
					String nam = (String)OS.tableViewCategory.getValueAt(selectedRows[row],1) ;
					if (nam.equals("Fixed") || nam.equals("Sequence") || nam.equals("Misc")) {
//						JOptionPane.showMessageDialog(SearchItemPanel.basePanel, " You can't delete this Category ! ");
						StatusPanel.status.setBackground(Color.yellow) ;
						StatusPanel.status.setFont(appCom.boldFontLL) ;
						StatusPanel.status.setText(" You can't delete this Category ! ");
						return;
					}
				}
				//---- Delete Category Row ----
				OS.tableCategory = appCom.DeleteRow(OS.tableViewCategory, OS.tableCategory, 3, OS.categoryCnt) ;//01-00
				OS.categoryCnt = OS.tableCategory.length ;				//01-00
				OS.countItemCategory();									//07-01
				SearchItemPanel.reduceCategory() ;	//Update Item table   07-01
				SearchItemPanel.reduceItems() ;		//Update Entry table  07-01
				OS.resetCnt() ;											//08-00
				SearchItemPanel.newF = true ;							//04-03
				SearchEntryPanel.newF = true ;							//04-03
				StatusPanel.status.setText(" Category deleted.") ;		//07-00
			}

			else if (s.equals("Move Category")) {	//"Move Category" Button  07-00 Add all
				int[] selectedRows = OS.tableViewCategory.getSelectedRows();
				if (selectedRows.length == 1) {
					int originalRow = changeVrToIr(selectedRows[0]);
					if (originalRow == 0) {
//						JOptionPane.showMessageDialog(SearchItemPanel.basePanel, " You can't move this Category! ");
						StatusPanel.status.setBackground(Color.yellow) ;
						StatusPanel.status.setFont(appCom.boldFontLL) ;
						StatusPanel.status.setText(" You can't move this Category ! ");
						return;
					}
				} else {
					StatusPanel.status.setBackground(Color.yellow) ;
					StatusPanel.status.setFont(appCom.boldFontLL) ;
					StatusPanel.status.setText(" Please select one row ! ");
					return;
				}
				//---- Move Category Row ----
				int rowMin = 2 ;
				int rowMax = OS.categoryCnt ;
				String[][] newtbl = appCom.MoveRow(OS.tableViewCategory, OS.tableCategory, 3, rowMax, rowMin);//08-00
				if (newtbl == null) return ;							//08-00
				OS.tableCategory = newtbl ;								//08-00
				appCom.QuickSort(OS.tableCategoryVect, 0, OS.tableCategoryVect.size()-1, 0) ;//07-03
				setRowSelect(appCom.moveInto);
				OS.countItemCategory();									//07-01
				//---- for selected Row visible 
				Rectangle cellRect = OS.tableViewCategory.getCellRect(selectedRows[0], 1, true) ;
				if (cellRect != null) {
					OS.tableViewCategory.scrollRectToVisible(cellRect) ;
				}

				StatusPanel.status.setText(" Category moved.") ;
			}

			else if (s.startsWith("Edit Mode")) {
				if (s.equals("Edit Mode : ON")) {
					bEdit = false ;
					buttonEdit[3].setText("Edit Mode : OFF") ;			//07-00
					buttonEdit[3].setActionCommand("Edit Mode : OFF") ;	//07-00
//					buttonEdit[3].setToolTipText("Edit Mode : OFF") ;	//07-00
					buttonEdit[3].setBackground(getBackground()) ;		//07-00
					OS.tableViewCategory.setSelectionMode(ListSelectionModel.MULTIPLE_INTERVAL_SELECTION) ;
				}
				else if (s.equals("Edit Mode : OFF")) {
					bEdit = true ;
					OS.updateF = true ;									//07-01
					buttonEdit[3].setText("Edit Mode : ON") ;			//07-00
					buttonEdit[3].setActionCommand("Edit Mode : ON") ;	//07-00
//					buttonEdit[3].setToolTipText("Edit Mode : ON") ;	//07-00
					buttonEdit[3].setBackground(appCom.lightPink) ;		//07-00
					OS.tableViewCategory.setSelectionMode(ListSelectionModel.MULTIPLE_INTERVAL_SELECTION) ;
//					OS.tableViewCategory.setSelectionMode(ListSelectionModel.SINGLE_INTERVAL_SELECTION) ;
				}
				buttonEdit[0].setEnabled(bEdit) ;
				buttonEdit[1].setEnabled(bEdit) ;
				buttonEdit[2].setEnabled(bEdit) ;						//07-00
			}
		}
	}

//  --------------------------------------- not use (start)
	private void setColEditorItem(JTable tableView) {
		TableColumnModel columnModel = tableView.getColumnModel() ;
		TableColumn col = columnModel.getColumn(1) ;
		col.setCellEditor(new EditorCategory(new JComboBox())) ;
		col = columnModel.getColumn(3) ;
		col.setCellEditor(new EditorType(new JComboBox())) ;
	}
	class EditorCategory extends DefaultCellEditor {
		public EditorCategory(JComboBox combo) {
			super(combo) ;
 			for (int i=0; i<OS.categoryCnt; i++) {
				combo.addItem(OS.tableCategory[i][1]) ;
			}
		}
	}
	class EditorType extends DefaultCellEditor {
		public EditorType(JComboBox combo) {
			super(combo) ;
			for (int i=0; i<OS.typeName.length; i++) {				//06-00
				combo.addItem(OS.typeName[i]) ;						//06-00
			}
		}
	}


	class PanelMouseListener implements MouseListener {
		public void mouseClicked(MouseEvent me) {
			StatusPanel.status.setText(" ") ;							//01-00
			if (me.getSource() instanceof JTableHeader && OS.tableCategoryVect != null) {//07-03
				((JTableHeader)me.getSource()).getTable().removeEditor();//02-02
				//---add 02-02 -- Get Selected Row's Number
				int[] selectedRows = OS.tableViewCategory.getSelectedRows();
				String[] selectedNo = new String[selectedRows.length];
				for (int i = 0; i < selectedRows.length; i++){
					selectedNo[i] = (String)OS.tableViewCategory.getValueAt(selectedRows[i], 0);
				}

				int clumnNo = ((JTableHeader)me.getSource()).columnAtPoint(me.getPoint()) ;
				appCom.QuickSort(OS.tableCategoryVect, 0, OS.tableCategoryVect.size()-1, clumnNo, sortFlg[clumnNo]) ;//07-03
				//---add 02-02 ---Set Sorting Flag
				boolean workFlg = sortFlg[clumnNo];
				for (int i = 0; i < sortFlg.length; i++){
					sortFlg[i] = true;
				}
				if (workFlg){
					sortFlg[clumnNo] = false;
				} else {
					sortFlg[clumnNo] = true;
				}

				//---- Set Selection
				OS.tableViewCategory.removeRowSelectionInterval(0, OS.tableViewCategory.getRowCount() - 1);
				int row = 0;
				for (int i = 0; i < selectedNo.length; i++){
					for (row = 0; row < OS.tableViewCategory.getRowCount(); row++){
						if (selectedNo[i].equals((String)OS.tableViewCategory.getValueAt(row, 0))){
							OS.tableViewCategory.addRowSelectionInterval(row, row);
							break;
						}
					}
				}
				Rectangle cellRect = OS.tableViewCategory.getCellRect(row, 1, true) ;
				if (cellRect != null) {
					OS.tableViewCategory.scrollRectToVisible(cellRect) ;
				}
				basePanel.removeAll() ;									//08-00
				basePanel.add(new JScrollPane(OS.tableViewCategory), BorderLayout.CENTER) ;//08-00
				basePanel.validate() ;									//08-00
			}
		}
		public void mousePressed(MouseEvent me) {}
		public void mouseReleased(MouseEvent me) {}
		public void mouseEntered(MouseEvent me) {}
		public void mouseExited(MouseEvent me) {}
	}


//  --------- Compare Search Keyword to Table ---------
	private Vector execSearch(boolean bAND) {
		String[][] table = OS.tableCategory ;
		Vector retVector = new Vector() ;

		for (int i=0, machAll=0; i<OS.categoryCnt; i++) {			//01-00
			if (bAND==true)
				machAll = 1 ;
			else
				machAll = 0 ;
			for (int j=0, machLine=0; j<label.length; j++) {
				if (isAllEmpty(j)==true) {
					continue ;
				}
				machLine = 0 ;
				for (int k=0; k<textField[j].length; k++) {
					if (textField[j][k].getText().trim().equals("")) {
						continue ;
					}
					if (table[i][1].trim().toLowerCase().indexOf(textField[j][k].getText().trim().toLowerCase())!=-1) {
						machLine = 1 ;
						break ;
					}
				}
				if (bAND==true)
					machAll &= machLine ;
				else
					machAll |= machLine ;
			}
			if (machAll==1) {
				Vector v = new Vector() ;
				for (int j=0; j<table[i].length; j++) {
					v.addElement(table[i][j]) ;
				}
				retVector.addElement(v) ;
			}
		}
//		JOptionPane.showMessageDialog(null, "Search Complete !!!!!") ;	01-00
		return retVector ;
	}
	private boolean isAllEmpty(int row) {
		boolean bRet = true ;
		for (int k=0; k<textField[row].length; k++) {
			if (textField[row][k].getText().trim().equals("")==false) {
				bRet = false ;
				break ;
			}
		}
		return bRet ;
	}

	//--------- Default Table Model -----------
	class DefModel extends DefaultTableModel {
		public DefModel(Vector table, Vector name) {
			super(table, name) ;
		}
		public boolean isCellEditable(int row, int col) {
			if (bEdit == true) {
//				if (row == 0 || row == 1) {										//02-00
				if (("Fixed".compareTo((String)super.getValueAt(row,1)) == 0) ||//02-02
					("Sequence".compareTo((String)super.getValueAt(row,1)) == 0)) {//02-02
					return false ;												//02-00
				} else if (col == 0 || col == 2) {								//02-00
					return false ;
				}
			}
			return bEdit ;
		}
		// ------ Change Category Valu -----
		public void setValueAt(Object aValue, int row, int column) {
			if (column == 1) {													//02-02
				String val = (String)aValue ;									//01-00
				val = val.trim() ;												//01-00
				int rtn = mojiChk(val) ;										//02-00
				if (rtn == 0) {													//02-00
					int rowMax = OS.categoryCnt ;
					int itemRow = OS.itemCnt ;									//01-00
					int crow = 0 ;												//02-00
					for (crow=0; crow<rowMax; crow++) {							//02-00
						if (OS.tableCategory[crow][0].compareTo((String)super.getValueAt(row, 0))==0) break ;//02-00
					}															//02-00
					//---------- Same Category Name Check ------------- add 02-02
					for (int ii=0; ii<OS.categoryCnt; ii++) {					//02-02
						if ((crow != ii) &&										//02-02
							(OS.tableCategory[ii][1].compareTo(val) == 0)) {	//02-00
							String errMsg = "Same name found.(No."+(ii+1)+")\n" ;//02-02
							errMsg += "Reenter unique name !!" ;				//02-00
							appCom.MessageDialog(errMsg, 0);					//08-00
							return;												//02-02
						}														//02-00
					}															//02-00
					
					//----------- Item table Category name change ----------
					String oldc = OS.tableCategory[crow][1] ;					//07-00
					OS.tableCategory[crow][1] = val ;							//02-00
					for (int j=0; j<itemRow; j++) {								//01-00
						if (OS.tableItem[j][1].equals(oldc)) {					//07-00
							OS.tableItem[j][1] = val ;							//01-00
							OS.tableEntryCategory[j+1] = val ;					//07-01
						}														//01-00
					}															//01-00
					SearchItemPanel.newF = true ;								//07-00
					SearchEntryPanel.newF = true ;								//07-00
				}
			}																	//02-02
			super.setValueAt(aValue, row, column) ;
		}
	}


	//  -------- USABLE MOJI CHECK --------
    private int mojiChk(String str) {
		int rtncd = 9 ;
//		char[] NgMoji = {'&','<','>','"',','} ;									//07-00
//		char[] OkMoji = {' ','(',')','[',']','-','_','.','=','/','+','%','#',
//						 '@','*','?','$',':','\'','{','}','!','\\',';','|','~'} ;//07-00
		String errMsg = "" ;
		if (str.equals("")) {
			errMsg += "Name is empty \n" ;								//02-00
		} else {
			for (int j=0; j<str.length(); j++) {
				char c = str.charAt(j) ;
				if ((c>='a' && c<='z') || (c>='A' && c<='Z') || (c>='0' && c<='9')) rtncd = 0 ;//Numeric check 07-00
/*				else {
					rtncd = 9 ;
					for (int k=0; k<OkMoji.length; k++) {
						if (c == OkMoji[k]) {
							rtncd = 0 ;
							break ;
						}
					}
				}*/
				if (rtncd > 0) {
					errMsg += "Invalid character found (Col."+(j+1)+")\n" ;
				}
			}
		}
		if (errMsg.equals("") == false) {
			rtncd = 9 ;
			errMsg += "Reenter correctly name !!" ;
			appCom.MessageDialog(errMsg, 0);//08-00
		}
		return rtncd ;
    }

	//------ add DEBUGy0920
	class ChooseFileFilter implements FilenameFilter {
		public boolean accept(File dir, String name){
			return name.endsWith(".xml");
		}
	}

	//--------Set Row Selection---- add 07-00
	private void setRowSelect(int selectRow){
		String selectRowNo = idFormat.format(selectRow + 1);
		int row;
		for (row = 0; row < OS.tableViewCategory.getRowCount(); row++){
			if (selectRowNo.equals((String)OS.tableViewCategory.getValueAt(row,0))){
				break;
			}
		}
		OS.tableViewCategory.setRowSelectionInterval(row,row);
	}

	//--------Change ViewTableRow to CategoryTableRow---- add 07-00
	private int changeVrToIr(int ViewRow){
		String searchRowNo = (String)OS.tableViewCategory.getValueAt(ViewRow,0);
		Integer categRowNo = new Integer(searchRowNo);
		int categRow = categRowNo.intValue() - 1;
		return categRow;
	}

}
