# Supplementary material for: G-InforBIO: integrated system for microbial genomics
Source: BMC Bioinformatics. 2006 Aug 4;7:368. doi: 10.1186/1471-2105-7-368 (PMC1552091; doi:10.1186/1471-2105-7-368)
Supplement: Additional File 1 — G-InforBIO_Src_V177. Zipped file of the source code of G-InforBIO system [file 1471-2105-7-368-S1.zip › src/JP/AC/nig/wdcm/client/SearchEntryPanel.java]

////////////////////////////////////////////////////////////////
//                                                            //
//   class name : SearchEntryPanel                            //
//                                                            //
//   history    : 00-00 1999.12.15 K.Kittaka   (HSK)          //
//                01-00 2000.05.24 K.Takahashi (HSK)          //
//                02-00 2000.06.22 K.Takahashi (HSK)          //
//                02-01 2000.07.06 I.Muto      (HSK)          //
//                02-02 2000.10.23 T.Yagi      (HSK)          //
//                03-00 2001.02.16 K.Koorikawa (HSK)          //
//                04-00 2001.07.30 K.Koorikawa (HSK)          //
//                04-01 2001.07.30 R.Akiba     (HSK)          //
//                04-03 2001.11.14 K.Koorikawa (HSK)          //
//                04-05 2001.10.23 T.Yagi      (HSK)          //
//                04-06 2001.12.14 K.Koorikawa (HSK)          //
//                04-07 2002.01.08 T.Yagi      (HSK)          //
//                05-00 2002.04.08 K.Koorikawa (HSK)          //
//                06-00 2002.08.05 K.Koorikawa (HSK)          //
//                07-00 2002.09.02 K.Koorikawa (HSK)          //
//                07-01 2002.10.22 K.Koorikawa (HSK)          //
//                07-02 2002.12.04 K.Koorikawa (HSK)          //
//                07-03 2002.12.13 K.Koorikawa (HSK)          //
//                08-00 2003.03.14 K.Koorikawa (HSK)          //
//                08-03 2003.08.05 K.Koorikawa (HSK)          //
//                10-00 2004.01.07 K.Koorikawa (HSK)          //
//                11-00 2004.11.09 K.Koorikawa (HSK)          //
//                12-00 2005.05.20 K.Koorikawa (HSK)          //
//                13-00 2006.01.13 K.Koorikawa (HSK)          //
//                                                            //
////////////////////////////////////////////////////////////////
package JP.AC.nig.wdcm.client ;

import java.io.* ;
import java.awt.* ;
import java.awt.event.* ;
import java.lang.* ;
import java.util.* ;
import java.text.* ;
import javax.swing.* ;
import javax.swing.table.* ;
import JP.AC.nig.wdcm.analysis.* ;
import JP.AC.nig.wdcm.feature.* ;

public class SearchEntryPanel extends JPanel {
	private static SearchEntryPanel instance = null ;
	private static String[] buttonString = {"Keywords Search",
											"Refine",				//11-00
											"Search ALL"};
//											"Export DB",			//13-00
//											"Export DB(Sum File)",
//											"Export DB(Divide File)",
//											"Export Text File"};	//04-00
	private static String[] buttonString2 = {"Select : Row",		//04-01
											"Data Check",
											"Location View",		//13-00
											"Genome Name List",		//12-00
											"Export Fasta File"};	//12-00
	private static String[] buttonString3 = {"Edit Mode : OFF",		//13-00
											"New Entry",			//12-00 add all
											"Delete Entry",
//											"Import Flat File",		//10-00
//											"Import Text File",
											"Import DB",			//13-00
											"Export DB"};			//13-00

	public static JButton[] button = new JButton[buttonString.length];//01-00
	public static JButton[] button2 = new JButton[buttonString2.length];
	public static JButton[] button3 = new JButton[buttonString3.length];//12-00
	private boolean bEdit = false ;

	public static JComboBox[] comboBox1 = new JComboBox[3] ;	//10-00
	public static JComboBox[] comboBox2 = new JComboBox[5] ;	//10-00
	public static JTextField[][] textField = new JTextField[5][5] ;//10-00
	public static int[] 		combIdx = new int[5] ;			//10-00
	public static ButtonListener buttonListener = null ;

	public static boolean keyWSF = false ;						//10-03
	private boolean refineF = false;							//11-00
	private String[] buttonSD = {"All Data", "Extracted Data"} ;//10-00
	private String expData = "All Data" ;						//10-00

	public static JPanel scp = null ;							//08-00
	public static JPanel skp = null ;							//08-00
	public static JPanel basePanel = null ;
	public static PanelMouseListener panelMouseListener = null ;

	private static ObjectStore OS = ObjectStore.getInstance() ;
	public static GenomeNameList GNL = null;					//12-00
	public static Vector tableViewNameEntry = null ;			//10-00
//	private static Vector tableViewEntryCategory = null ;		//07-02
//	private static Vector tableViewEntryType = null ;			//07-02

	private int xCnt = 0, yCnt = 0 ;							//01-00
	private static int saveMode = 0 ;							//01-00
	public static boolean[] sortFlg;							//02-02
	public static boolean newF = true ;							//04-00
	public static boolean cancelF = false ;						//04-00
	public static boolean datackF = false ;						//04-03

	private static final DecimalFormat idFormat = new DecimalFormat("0000000") ;//10-00
	private static String inFolder = "" ;						//08-00
	private static String newFil = "" ;							//08-00

//	private static FileDialog fd_localDB ;						//02-00
	private JFileChooser fd_localDB = null;						//13-00
	private static FileDialog fd_CSV ;							//04-00
	private JFileChooser importFF = null;						//12-00
	private static ImportFlatFile IFF = new ImportFlatFile();	//10-00
	private static ImportTextFile ITF = new ImportTextFile();	//10-00
	private File[] fnames = null;								//13-00
	private File fname = null;									//13-00

	public static int[][] schCorr = new int[0][2] ;				//04-00
	public static String[] nameCsv = null ;	//CSV-File Schema Name
//	public static boolean corresF = false ;						//04-00
//	public static boolean schemaF = false ;						//04-00
//	private static String delimStr = "" ;						//07-01
//	public static int csvColMax = 0 ;							//04-00
//	public static int csvRowMax = 0 ;							//04-00
//	private static String[] SMbutton = {"Create new table.", "Append to present table."} ;//08-00
//	private static boolean createNT = true ;					//08-00

	public GetFeature getfeat = null;							//13-01
	private VariableSequencer sequencer = null;					//13-00
	private FeatureSequenceSE FSSE = null;						//13-00
	public int featId = 0;										//13-00
	public int featMax = 0;										//13-00
	public int featOlgX = 0;									//13-00
	public int featOlgY = 0;									//13-00

	public SearchEntryPanel() {
		super(new BorderLayout(), true) ;
		instance = this ;
//		setLayout(new BorderLayout());
		System.out.println(new Date() + " - SearchEntry Panel Set ") ;//DEBUG

		//----- Search Entry Panel set ----add 04-02
		JPanel np = appCom.CreateBorderLayoutPanel();//04-02
		buttonListener = new ButtonListener() ;
		panelMouseListener = new PanelMouseListener() ;

		//----- Category ComboBox set ----
		scp = appCom.CreateGridLayoutPanel();
		scp.setBorder(BorderFactory.createTitledBorder("Select Genome names")) ;
		scp.setLayout(new GridLayout(1,2,1,1));//10-00
//		OS.setGenomeName();										//10-00
		for (int i=0; i<comboBox1.length; i++) {
			comboBox1[i] = new CategoriesComboBox();
			scp.add(comboBox1[i]);
		}
		np.add(scp, BorderLayout.NORTH) ;

		//----- Search Keywords Panel set ----
		JPanel p  = appCom.CreateBorderLayoutPanel() ;
		skp = appCom.CreateGridLayoutPanel() ;
		skp.setBorder(BorderFactory.createTitledBorder("Search Keywords")) ;
		skp.setLayout(new GridLayout(textField.length, textField[0].length, 1, 1)) ;//10-00
		for (int i=0; i<textField.length; i++) {				//01-00
			combIdx[i] = 1 ;						//Second Key  03-00
			skp.add(comboBox2[i] = new ItemsComboBox());			//01-00

			for (int j=0; j<textField[i].length; j++) {
				skp.add(textField[i][j]=appCom.CreateControlTextField()) ;
				textField[i][j].setHorizontalAlignment(JTextField.CENTER) ;
//				textField[i][j].setFont(appCom.defaultFont) ;	//06-00
			}
		}
		p.add(skp, BorderLayout.CENTER) ;

		//----- SEARCH BUTTON set ----
//		System.out.println(" - SEARCH BUTTON set");// DEBUG
		JPanel p1 = appCom.CreateGridLayoutPanel() ;			//08-00
		p1.setLayout(new GridLayout(1, buttonString.length)) ;
		p1.setBorder(appCom.Empty3333) ;						//08-00
		for (int i=0; i<buttonString.length; i++) {
			button[i] = appCom.CreateControlButton(buttonString[i]) ;//01-00
			button[i].setActionCommand(buttonString[i]) ;		//01-00
//			button[i].setToolTipText(buttonString[i]) ;			//01-00
			button[i].addActionListener(buttonListener) ;		//01-00
			p1.add(button[i]) ;									//01-00
//			button[i].setEnabled(false) ;						//01-00
		}
		button[0].setBackground(appCom.lightYellow) ;			//03-00
		button[1].setBackground(appCom.lightYellow) ;			//03-00
		button[2].setBackground(appCom.lightYellow) ;			//11-00
//		button[2].setEnabled(false) ;							//04-00
		p.add(p1, BorderLayout.SOUTH) ;
		np.add(p,BorderLayout.CENTER);							//04-01
		add(np,BorderLayout.NORTH);								//04-01

		//----- Search Results Table set ----
//		System.out.println(" - Search Results Table set") ;	// DEBUG
		basePanel = appCom.CreateBorderLayoutPanel() ;
		basePanel.setBorder(BorderFactory.createTitledBorder("Search Results")) ;
//		if (OS.entryCnt > 0) {										//01-00
//			OS.tableViewEntryCategory = appCom.convertToVector(OS.tableEntryCategory, OS.entryCol) ;//07-00
//			OS.tableViewEntryType = appCom.convertToVector(OS.tableEntryType, OS.entryCol) ;//07-00
//			OS.tableViewNameEntry = appCom.convertToVector(OS.tableNameEntry, OS.entryCol) ;//06-00
			OS.tableNameEntryVect = appCom.convertToVectorSP(OS.tableNameEntry, OS.entryCol) ;//07-03
			OS.tableEntryVect = appCom.convertToVector(OS.tableEntry, OS.entryCnt, OS.entryCol) ;//07-03
			OS.tableViewEntry = new JTable(new DefModel(OS.tableEntryVect, OS.tableNameEntryVect)) ;//07-03
			OS.tableViewEntry.setFont(appCom.defaultFont) ;			//07-01
//			OS.tableViewEntry.setAutoResizeMode(JTable.AUTO_RESIZE_OFF) ;
//			OS.tableViewEntry.getTableHeader().addMouseListener(panelMouseListener) ;
//			setColEditor() ;										//07-00
			JScrollPane jsp = new JScrollPane(OS.tableViewEntry) ;	//04-00
			basePanel.add(jsp, BorderLayout.CENTER) ;				//04-00
//		}															//01-00
		add(basePanel, BorderLayout.CENTER) ;

		//----- EDIT BUTTON set ----
//		System.out.println(" - EDIT BUTTON set") ;	// DEBUG
		JPanel pb = appCom.CreateGridLayoutPanel() ;
		pb.setLayout(new GridLayout(2, 1)) ;
		pb.setBorder(appCom.Empty3333) ;								//08-00

		JPanel pb1 = appCom.CreateGridLayoutPanel() ;
		pb1.setLayout(new GridLayout(1, buttonString2.length)) ;
		pb1.setBorder(appCom.Empty3333) ;								//08-00
		for (int i=0; i<buttonString2.length; i++) {
			button2[i] = appCom.CreateControlButton(buttonString2[i]) ;
			button2[i].setActionCommand(buttonString2[i]) ;
			button2[i].addActionListener(buttonListener) ;
			pb1.add(button2[i]) ;
		}
		button2[0].setBackground(appCom.lightGreen) ;			//04-06
		pb.add(pb1, BorderLayout.SOUTH) ;

		JPanel pb2 = appCom.CreateGridLayoutPanel() ;
		pb2.setLayout(new GridLayout(1, buttonString3.length)) ;	//12-00 add all
		pb2.setBorder(appCom.Empty3333) ;
		for (int i=0; i<buttonString3.length; i++) {
			button3[i] = appCom.CreateControlButton(buttonString3[i]) ;
			button3[i].setActionCommand(buttonString3[i]) ;
			button3[i].addActionListener(buttonListener) ;
			if (i==1 || i==2) {										//13-00
				button3[i].setEnabled(bEdit) ;
			}
			pb2.add(button3[i]) ;
		}
		pb.add(pb2, BorderLayout.SOUTH) ;
		add(pb, BorderLayout.SOUTH) ;


		ComponentAdapter cl = new ComponentAdapter() {			//add 01-00
			public void componentShown(ComponentEvent e) {
				if (newF) {
					InforBIO.frame.setCursor(Cursor.getPredefinedCursor(Cursor.WAIT_CURSOR)) ;
					//-- whenever this panel is shown, contens of the combo boxes should be set.
					scp.removeAll() ;									//08-00
//					OS.setGenomeName();									//10-00
					for (int i=0; i<comboBox1.length; i++) {			//08-00
						scp.add(comboBox1[i] = new CategoriesComboBox());//08-00
					}													//08-00
					scp.validate() ;									//08-00

					skp.removeAll() ;									//08-00
					for (int i=0; i<textField.length; i++) {			//08-00
						combIdx[i] = 1 ;					//Second Key  08-00
						skp.add(comboBox2[i] = new ItemsComboBox());	//08-00
						for (int j=0; j<textField[i].length; j++) {		//08-00
							skp.add(textField[i][j]=appCom.CreateControlTextField()) ;//08-00
							textField[i][j].setHorizontalAlignment(JTextField.CENTER) ;//08-00
						}												//08-00
					}													//08-00
					skp.validate() ;									//08-00

//					tableViewEntryCategory = appCom.convertToVector(OS.tableEntryCategory, OS.entryCol) ;//07-00
//					tableViewEntryType = appCom.convertToVector(OS.tableEntryType, OS.entryCol) ;//07-00
					tableViewNameEntry = appCom.convertToVector(OS.tableNameEntry, OS.entryCol) ;//06-00
					OS.tableNameEntryVect = appCom.convertToVectorSP(OS.tableNameEntry, OS.entryCol) ;//07-03
					OS.tableEntryVect = appCom.convertToVector(OS.tableEntry, OS.entryCnt, OS.entryCol) ;//07-03
					OS.tableViewEntry = new JTable(new DefModel(OS.tableEntryVect, OS.tableNameEntryVect)) ;//07-03
					OS.tableViewEntry.setFont(appCom.defaultFont) ;	//07-01
//					OS.tableViewEntry.setAutoResizeMode(JTable.AUTO_RESIZE_OFF) ;
					OS.tableViewEntry.addMouseListener(panelMouseListener) ;
					OS.tableViewEntry.getTableHeader().addMouseListener(panelMouseListener) ;
//@@@				OS.tableViewEntry.getTableHeader().setReorderingAllowed(false);
					OS.setViewColName() ;							//07-02
					setColEditor() ;								//07-00
					basePanel.removeAll() ;
					basePanel.add(new JScrollPane(OS.tableViewEntry), BorderLayout.CENTER) ;
					basePanel.validate() ;
					
					sortFlg = new boolean[OS.entryCol];			// Sorting Flag Reset
					for (int i = 0; i < sortFlg.length; i++){
						sortFlg[i] = true;
					}
					newF = false ;
					InforBIO.frame.setCursor(Cursor.getPredefinedCursor(Cursor.DEFAULT_CURSOR)) ;
				}
			}
		};
		addComponentListener(cl);
	}
//  -------------------------
	class RecModel extends DefaultTableModel {
		public RecModel(int row, int col) {
			super(row, col) ;
		}
		public boolean isCellEditable(int row, int col) {
			return false ;
		}
		public void setValueAt(Object aValue, int row, int column) {
			super.setValueAt(aValue, row, column) ;
		}
	}

	public static SearchEntryPanel getInstance() {
		return instance ;
	}

//  ------ Items ComboBox -----01-00 method add
	public class ItemsComboBox extends JComboBox {
		private Vector itemIndex = new Vector();
		public ItemsComboBox() {
			super();
			setAll();
		}
		private void setAll() {
			removeAllItems();
			itemIndex.removeAllElements();
			//-- set all items --
			for(int i=0; i<OS.entryCol; i++) {						//01-00
				addItem(OS.tableNameEntry[i]) ;						//01-00
				itemIndex.addElement(new Integer(i));
			}
			setSelectedIndex(2);		// View point = "Feature"	10-00
			setFont(appCom.boldFont) ;								//07-01
		}
		//-- return index of table for the selected cobmo item --
		public int getSelectedItemIndex() {
			return ((Integer)itemIndex.elementAt(getSelectedIndex())).intValue();
		}
	}
//  ------ Categories ComboBox ------04-02 method add
	public class CategoriesComboBox extends JComboBox {
//		private Vector itemIndex = new Vector();
		public CategoriesComboBox() {
			super();
			setAll();
		}
		private void setAll() {
			removeAllItems();
//			itemIndex.removeAllElements();
			//-- set all categories --
//			System.out.println(" set all categories : "+OS.categoryCnt) ;//DEBUG
			int index = 0;
			addItem("");
			for (int i=0; i<OS.genomeNam.size(); i++) {				//10-02
				String[] wgenom = (String[])OS.genomeNam.elementAt(i);//10-02
				addItem(wgenom[1]);									//10-02
//				itemIndex.addElement(new Integer(i));
			}
			setSelectedIndex(0);
			setFont(appCom.boldFont) ;								//07-01
		}
		//-- return index of table for the selected combo category --
//		public int getSelectedCategryIndex() {
//			return ((Integer)itemIndex.elementAt(getSelectedIndex())).intValue();
//		}
	}
	public void ResetCategoriesComboBox() {							//13-00
		for(int i=0; i<comboBox1.length; i++) {
			((CategoriesComboBox)comboBox1[i]).setAll();
		}
	}

	public void setColEditor() {									//07-00
		TableColumnModel columnModel = OS.tableViewEntry.getColumnModel() ;
		TableColumn col ;
		int colMax = OS.tableViewEntry.getColumnCount() ;			//07-02
		for (int i=1; i<colMax; i++) {								//07-02
			String type = OS.ViewEntryType[i];						//07-02
//			System.out.println(" tableViewEntryType["+i+"] = "+type) ;//DEBUG
			col = columnModel.getColumn(i);
			if (type.equals("Color")) {								//07-00
				col.setCellEditor(OS.editorColor);					//07-01
/*			} else if (type.equals("Choice")) {						//07-00
				col.setCellEditor(OS.editorItem);
			} else if (type.equals("Choice_1")) {					//07-00
				col.setCellEditor(OS.editorItem1) ;					//06-00
			} else if (type.equals("Choice_2")) {					//07-00
				col.setCellEditor(OS.editorItem2) ;					//06-00
			} else if (type.equals("Choice_3")) {					//07-00
				col.setCellEditor(OS.editorItem3) ;					//06-00
			} else if (type.equals("Choice_4")) {					//07-00
				col.setCellEditor(OS.editorItem4) ;					//06-00
			} else if (type.equals("Choice_5")) {					//07-00
				col.setCellEditor(OS.editorItem5) ;					//06-00
*/			}
		}
	}


//  -------- BUTTON ACTION ---------
	class ButtonListener implements ActionListener {
		public void actionPerformed(ActionEvent e) {
			String s = e.getActionCommand() ;
			StatusPanel.status.setFont(appCom.defaultFont) ;		//07-01
			StatusPanel.status.setBackground(Color.white) ;			//02-02
			StatusPanel.status.setText("") ;						//01-00

			if (s.equals("Keywords Search") || s.equals("Refine") || s.equals("Search ALL")) {//11-00
				InforBIO.frame.setCursor(Cursor.getPredefinedCursor(Cursor.WAIT_CURSOR)) ;
				StatusPanel.status.setText(" Searching now ...") ;	//01-00
//				System.out.println(new Date() + " - execSearch of SearchEntryPanel()") ;// DEBUG
				sortFlg = new boolean[OS.entryCol];					//02-02 ----Reset Sorting Flag
				for (int i = 0; i < sortFlg.length; i++){			//02-02
					sortFlg[i] = true;								//02-02
				}													//02-02

				reduceItems();										//01-00
				for(int i=0; i<comboBox2.length; i++) {				//02-02
					combIdx[i] = ((ItemsComboBox)comboBox2[i]).getSelectedIndex() ;//02-02
				}													//02-02

//				System.out.println("  Entry Low = "+OS.tableEntry.length+",Col = "+OS.tableEntry[0].length) ;
				if (s.equals("Keywords Search")) {		// Keywords Search
					refineF = false;								//11-00
//					tableViewNameEntry = execSearchName(appCom.convertToVector(OS.tableNameEntry, OS.entryCol)) ;//06-00
//					OS.tableNameEntryVect = execSearchName(appCom.convertToVectorSP(OS.tableNameEntry, OS.entryCol)) ;//07-03
					tableViewNameEntry = appCom.convertToVector(OS.tableNameEntry, OS.entryCol);//10-00
					OS.tableNameEntryVect = appCom.convertToVectorSP(OS.tableNameEntry, OS.entryCol);//10-00
					OS.tableEntryVect = execSearch(true) ;			//07-03
					keyWSF = true ;									//10-00
				}
				else if (s.equals("Refine")) {	// Refine			//11-00
					refineF = true;									//11-00
					NumberClick();	//sort entryTable				//13-00
					tableViewNameEntry = appCom.convertToVector(OS.tableNameEntry, OS.entryCol);//11-00
					OS.tableNameEntryVect = appCom.convertToVectorSP(OS.tableNameEntry, OS.entryCol);//11-00
					OS.tableEntryVect = execSearch(true) ;			//11-00
					keyWSF = true ;									//11-00
				}
				else {		// Search All
					tableViewNameEntry = appCom.convertToVector(OS.tableNameEntry, OS.entryCol) ;//06-00
					OS.tableNameEntryVect = appCom.convertToVectorSP(OS.tableNameEntry, OS.entryCol) ;//07-03
					OS.tableEntryVect = appCom.convertToVector(OS.tableEntry, OS.entryCnt, OS.entryCol) ;//07-03

					//-- whenever this panel is shown, contens of the combo boxes should be set.
					scp.removeAll() ;									//08-00
//					OS.setGenomeName();									//10-00
					for (int i=0; i<comboBox1.length; i++) {			//08-00
						scp.add(comboBox1[i] = new CategoriesComboBox());//08-00
					}													//08-00
					scp.validate() ;									//08-00

					skp.removeAll() ;									//08-00
					for (int i=0; i<textField.length; i++) {			//08-00
						combIdx[i] = 1 ;					//Second Key  08-00
						skp.add(comboBox2[i] = new ItemsComboBox());	//08-00
						for (int j=0; j<textField[i].length; j++) {		//08-00
							skp.add(textField[i][j]=appCom.CreateControlTextField()) ;//08-00
							textField[i][j].setHorizontalAlignment(JTextField.CENTER) ;//08-00
			//				textField[i][j].setFont(appCom.defaultFont) ;//08-00
						}												//08-00
					}													//08-00
					skp.validate() ;									//08-00
					keyWSF = false ;									//10-00
				}

				OS.tableViewEntry = new JTable(new DefModel(OS.tableEntryVect, OS.tableNameEntryVect)) ;//07-03
				OS.tableViewEntry.setFont(appCom.defaultFont) ;		//07-01
//				OS.tableViewEntry.setAutoResizeMode(JTable.AUTO_RESIZE_OFF) ;
				OS.tableViewEntry.getTableHeader().addMouseListener(panelMouseListener) ;
				OS.tableViewEntry.addMouseListener(panelMouseListener) ;//01-00
//@@@				OS.tableViewEntry.getTableHeader().setReorderingAllowed(false);//04-01
				OS.setViewColName() ;								//07-02
				setColEditor() ;									//07-00
				basePanel.removeAll() ;
				basePanel.add(new JScrollPane(OS.tableViewEntry), BorderLayout.CENTER) ;
				basePanel.validate() ;

				sortFlg = new boolean[OS.entryCol];			// Sorting Flag Reset
				for (int i = 0; i < sortFlg.length; i++){
					sortFlg[i] = true;
				}
				newF = false ;

				int nFound = OS.tableEntryVect.size();				//07-03 add start
				if(nFound == 0) {
					// JOptionPane.showMessageDialog(SearchEntryPanel.this, "No Entry is found.") ;
					StatusPanel.status.setText(" Non entry !") ;
				} else if(nFound == 1) {
					StatusPanel.status.setText(" 1 entry is found !") ;
				} else {
					int loccnt = 0;											//13-00
					String wloc = "";										//13-00
					int rowMax = OS.tableViewEntry.getRowCount();			//13-00
					for (int row=0; row<rowMax; row++) {					//13-00
						String loca = (String)OS.tableViewEntry.getValueAt(row,OS.LOCACOL);//13-00
						if (!(loca.equals(wloc))) {							//13-00
							loccnt++;										//13-00
							wloc = loca;									//13-00
						}													//13-00
					}														//13-00
					StatusPanel.status.setText(" "+loccnt+" Locations are found! ("+nFound+" lines)");//13-00
				}											// 01-00 end

				OS.viwEntryCol = OS.tableViewEntry.getColumnCount();		//04-02
				OS.testCnt = 0 ;											//04-00
				for(int j=0; j<OS.itemCnt; j++) {							//04-00
					String type = OS.tableItem[j][3] ;						//04-00
//					if (OS.chkChoice(type)) {								//06-00
						OS.testCnt++ ;										//04-00
						if (OS.TESTCOL == 0) OS.TESTCOL = j+1 ;				//04-00
//					}														//04-00
				}															//04-00
				InforBIO.frame.setCursor(Cursor.getPredefinedCursor(Cursor.DEFAULT_CURSOR)) ;
			}

			else if (s.equals("Data Check")) {		// Data Check   add 04-00
				if (OS.entryCol == 0) {
					StatusPanel.status.setBackground(Color.yellow) ;
					StatusPanel.status.setFont(appCom.boldFontLL) ;
					StatusPanel.status.setText(" Entry table is empty !") ;
				} else {
					InforBIO.frame.setCursor(Cursor.getPredefinedCursor(Cursor.WAIT_CURSOR)) ;
					dataCK() ;
					InforBIO.frame.setCursor(Cursor.getPredefinedCursor(Cursor.DEFAULT_CURSOR)) ;
				}
			}

/*			else if (s.equals("Keep extracted data")) {		// Save Data   add 10-00
				if (OS.entryCol == 0) {
					StatusPanel.status.setBackground(Color.yellow) ;
					StatusPanel.status.setFont(appCom.boldFontLL) ;
					StatusPanel.status.setText(" Entry table is empty !") ;
				} else {
					InforBIO.frame.setCursor(Cursor.getPredefinedCursor(Cursor.WAIT_CURSOR)) ;
					OS.entryCnt = OS.tableViewEntry.getRowCount() ;
					OS.tableEntry = new String[OS.entryCnt][OS.entryCol] ;
					for (int j=0; j<OS.entryCol; j++) {
						for (int i=0; i<OS.entryCnt; i++) {
							OS.tableEntry[i][j] = (String)OS.tableViewEntry.getValueAt(i,j) ;
						}
					}
					OS.updateF = true ;
					InforBIO.frame.setCursor(Cursor.getPredefinedCursor(Cursor.DEFAULT_CURSOR)) ;
				}
			}
*/
			else if (s.startsWith("Export DB")) {			// Export DB  add 01-00
				if (OS.entryCnt == 0) {
					StatusPanel.status.setBackground(Color.yellow) ;
					StatusPanel.status.setFont(appCom.boldFontLL) ;
					StatusPanel.status.setText(" Entry table is empty !") ;
				} else {
					if (keyWSF) {//"Keywords Search"						//10-00
						SelectExpData() ;//All or Select Data Dialog		//10-00
						if (expData.equals("")) return ;//canceld			//10-00
					}														//10-00

//					if (s.equals("Export DB(Sum File)")) {	//"Sum File"	//04-00
						saveMode = 0 ;
//					} else {
//						saveMode = 1 ;
//						int rtn = IdChk() ;
//						if (rtn > 0) return ;
//					}
					if (datackF) dataCK() ;								//04-03

					fd_localDB = new JFileChooser(OS.DbPath);			//13-00 add All
					fd_localDB.setDialogTitle("Select XML File or Text File");
					fd_localDB.setDialogType(JFileChooser.SAVE_DIALOG);
					fd_localDB.setMultiSelectionEnabled(false);
					fd_localDB.addChoosableFileFilter(new TextFileFilter());
					fd_localDB.addChoosableFileFilter(new XmlFileFilter());
					DbButtonListener dbbuttonListener = new DbButtonListener();
					fd_localDB.addActionListener(dbbuttonListener);
					fd_localDB.setSelectedFile(new File(OS.DBName));
					fd_localDB.showSaveDialog(InforBIO.frame);
/*
					fd_localDB = new FileDialog(InforBIO.frame, "Select DB file", FileDialog.SAVE);
					fd_localDB.setDirectory(OS.DbPath) ;
					fd_localDB.setFile(OS.DBName+".xml") ;				//04-00
					fd_localDB.show();		// Open File Dialog
					if (fd_localDB.getFile() != null) {
						OS.DbPath = fd_localDB.getDirectory() ;			//04-00
						newFil = fd_localDB.getDirectory() + fd_localDB.getFile() ;
						if (OS.OSName.startsWith("Mac") || OS.OSName.equals("UNIX")) {//07-00
							if(fileNameCK(fd_localDB.getFile()) == false) return ;//04-03
						}												//04-03
						if (newFil.endsWith(".xml") == false) {			//02-02
							int p = newFil.lastIndexOf(".") ;
							if (p > 0) {
								newFil = newFil.substring(0,p)+".xml" ;
							} else {
								newFil = newFil+".xml" ;
							}
						}
						if (newFil.toLowerCase().endsWith(".xml") == false) {//02-02
							System.out.println(" Export DB is not XML file !") ;
							StatusPanel.status.setText(" Export DB is not XML file !") ;
							return ;
						}
						File wfile = new File(newFil);					//02-02
						if (wfile.canRead()){							//02-02
							// ---- add 02-02
							if (wfile.canWrite() == false) {	// Check write protect
								StatusPanel.status.setBackground(Color.yellow) ;
								StatusPanel.status.setFont(appCom.boldFontLL) ;
								StatusPanel.status.setText(" Save DB faled !! ") ;
								InforBIO.frame.setCursor(Cursor.getPredefinedCursor(Cursor.DEFAULT_CURSOR)) ;
								return ;
							}
						}												//02-02

						Thread TRD = new Thread() {						//08-00
							public void run() {							//08-00
								exportDB(newFil) ;						//08-00
							}											//08-00
						} ;												//08-00
						TRD.start() ;									//08-00
						//------ Fasta File Copy -------
						for (int k=0; k<OS.genomeNam.size(); k++) {		//10-02
							String[] wgenom = (String[])OS.genomeNam.elementAt(k);//10-02
							if (wgenom[3].equals(OS.DbPath) == false) {	//10-02
								String ifile = wgenom[3] + wgenom[2];	//10-02
								String ofile = OS.DbPath + wgenom[2];	//10-02
								appCom.CopyFile(ifile, ofile);			//10-00
							}											//10-00
						}												//10-00
					}*/
				}
			}

/*			if (s.equals("Export Text File")) {			// Export Text File   add 04-00
				if (OS.entryCnt == 0) {
					StatusPanel.status.setBackground(Color.yellow) ;
					StatusPanel.status.setFont(appCom.boldFontLL) ;
					StatusPanel.status.setText(" Entry table is empty !") ;
				} else {
					if (keyWSF) {											//10-00
						SelectExpData() ;									//10-00
						if (expData.equals("")) return ;					//10-00
					}														//10-00

					fd_CSV = new FileDialog(InforBIO.frame, "Export text file", FileDialog.SAVE) ;
					fd_CSV.setDirectory(OS.DbPath) ;
//					if (OS.OSName.equals("Win")) {							//07-00
//						fd_CSV.setFile("*.txt") ;							//07-01
//					} else {												//04-00
						fd_CSV.setFile(OS.DBName+".txt") ;					//07-01
//					}														//04-00
					fd_CSV.show();		// Open File Dialog

					if (fd_CSV.getFile() != null) {
						OS.DbPath = fd_CSV.getDirectory() ;					//04-00
						newFil = fd_CSV.getDirectory() + fd_CSV.getFile() ;
						if (OS.OSName.startsWith("Mac") || OS.OSName.equals("UNIX")) {//07-00
							if(fileNameCK(fd_CSV.getFile()) == false) return ;//04-03
						}													//04-03
						if (newFil.endsWith(".txt") == false) {				//07-01
							int p = newFil.lastIndexOf(".") ;
							if (p > 0) {
								newFil = newFil.substring(0,p)+".txt" ;
							} else {
								newFil = newFil+".txt" ;					//07-01
							}
						}
						File theFile = new File(newFil);
						if (theFile.canRead()) {							// Overwrite
							if (theFile.canWrite() == false) {				// Check write protect
								StatusPanel.status.setBackground(Color.yellow) ;
								StatusPanel.status.setFont(appCom.boldFontLL) ;
								StatusPanel.status.setText(" Export text faled !! ") ;
								InforBIO.frame.setCursor(Cursor.getPredefinedCursor(Cursor.DEFAULT_CURSOR)) ;
								return ;
							}
						}

						Thread TRD = new Thread() {						//08-00
							public void run() {							//08-00
								exportText(newFil) ;					//08-00
							}											//08-00
						} ;												//08-00
						TRD.start() ;									//08-00
						//------ Flat File Copy -------
						for (int k=0; k<OS.genomeNam.size(); k++) {		//10-02
							String[] wgenom = (String[])OS.genomeNam.elementAt(k);//10-02
							if (wgenom[3].equals(OS.DbPath) == false) {	//10-02
								String ifile = wgenom[3] + wgenom[2];	//10-02
								String ofile = OS.DbPath + wgenom[2];	//10-02
								appCom.CopyFile(ifile, ofile);			//10-00
							}											//10-00
						}												//10-00
					}
				}
			}
*/
			else if(s.startsWith("Select :")) {		//---------add 04-01
				String ss = "";
				if (s.equals("Select : Row")) {
					OS.selectF = "Column";
					ss = "Select : Column";
				}
				else if (s.equals("Select : Column")) {
					OS.selectF = "Row";
					ss = "Select : Row";
				}
				button2[0].setText(ss);								//12-00
				button2[0].setActionCommand(ss);					//12-00
//				button2[0].setToolTipText(ss);
				OS.tableViewEntry.clearSelection() ;				//04-06
			}

			else if (s.equals("One Entry View")){			// ----- 1 Entry View ----
				if (OS.entryCnt == 0) {
					StatusPanel.status.setBackground(Color.yellow) ;
					StatusPanel.status.setFont(appCom.boldFontLL) ;
					StatusPanel.status.setText(" Entry table is empty !") ;
				} else {
					InforBIO.frame.setCursor(Cursor.getPredefinedCursor(Cursor.WAIT_CURSOR)) ;
					int selectedRow = OS.tableViewEntry.getSelectedRow();
					if (selectedRow == -1){
						selectedRow = 0;
					}
					SearchEntryRecord recordEdit = new SearchEntryRecord(InforBIO.frame, selectedRow);
					InforBIO.frame.setCursor(Cursor.getPredefinedCursor(Cursor.DEFAULT_CURSOR)) ;
				}
			}

			else if (s.equals("Location View")){	// ----- Location View ---- 13-00 add
				if (OS.entryCnt == 0) {
					StatusPanel.status.setBackground(Color.yellow) ;
					StatusPanel.status.setFont(appCom.boldFontLL) ;
					StatusPanel.status.setText(" Entry table is empty !") ;
				} else {
					InforBIO.frame.setCursor(Cursor.getPredefinedCursor(Cursor.WAIT_CURSOR)) ;
					NumberClick();	//sort entryTable
					int selRow = OS.tableViewEntry.getSelectedRow();
					if (selRow == -1){
						selRow = 0;
						int rowMax = OS.tableViewEntry.getRowCount();
						for (int row=0; row<rowMax; row++) {//View table index
							if (((String)OS.tableViewEntry.getValueAt(row,2)).equals("source")) continue;
							else {
								selRow = row;
								OS.tableViewEntry.clearSelection();
								OS.tableViewEntry.addRowSelectionInterval(row, row);

								Rectangle cellRect = OS.tableViewEntry.getCellRect(row, 0, true);
								if (cellRect != null) {
									OS.tableViewEntry.scrollRectToVisible(cellRect);
								}
								break;
							}
						}
					}
					int rno = Integer.valueOf((String)OS.tableViewEntry.getValueAt(selRow,0)).intValue() - 1;
					String accs = OS.tableEntry[rno][OS.ACCECOL];
					String feat = OS.tableEntry[rno][OS.FEATCOL];
					String loca = OS.tableEntry[rno][OS.LOCACOL];
					String ffnam = "";
					for (int i=0; i<OS.genomeNam.size(); i++) {
			//			Vector genomeNam = String[4] = Accession, Organism, FFname, FF-Path
						String[] wgenom = (String[])OS.genomeNam.elementAt(i);
			//			System.out.println(" GenomeNam : "+wgenom[0]+", "+wgenom[1]+", "+wgenom[2]+", "+wgenom[3]);//DEBUG
						if (wgenom[0].equals(accs)) {
							ffnam = wgenom[3]+wgenom[2];
							break;
						}
					}
//					System.out.println(" Acc = "+accs+", Loc = "+loca+", FF = "+ffnam);//DEBUG
					getfeat = new GetFeature(accs, ffnam);
					if (getfeat.getReturn()) {
						featMax = getfeat.getFeatureSize();
						sequencer = new NetworkSequencer(getfeat.getName(), getfeat.getSequence());
						featId = getfeat.getId(feat, loca);
						FSSE = new FeatureSequenceSE(getfeat.getName(), getfeat.getFeatures(featId),
								getfeat.getLocations(featId), getfeat.getSequence(),
								getfeat.getQualifiers(featId), getfeat.getValues(featId), sequencer);
					}
					InforBIO.frame.setCursor(Cursor.getPredefinedCursor(Cursor.DEFAULT_CURSOR));
				}
			}

			else if (s.equals("New Entry")) {			// ----- New Entry -----
				OS.tableEntry = appCom.NewRow(OS.tableViewEntry, OS.tableEntry, OS.entryCol, OS.entryCnt) ;//01-00
				OS.entryCnt++ ;											//01-00
				StatusPanel.status.setText(" New Entry added.") ;		//07-00
			}

			else if (s.equals("Delete Entry")) {			// ----- Delete Entry -----
				if (OS.tableViewEntry.getSelectedRowCount() <= 0){		//02-02 check Row Selection
					StatusPanel.status.setBackground(Color.yellow) ;
					StatusPanel.status.setFont(appCom.boldFontLL) ;
					StatusPanel.status.setText(" Please select row ! ");
					return;												//02-02
				}														//02-02
				OS.tableEntry = appCom.DeleteRow(OS.tableViewEntry, OS.tableEntry, OS.entryCol, OS.entryCnt) ;//01-00
				OS.entryCnt = OS.tableEntry.length ;					//01-00
				StatusPanel.status.setText(" Entry deleted.") ;			//07-00
			}

			else if (s.equals("Import DB")) {	// Import Flat File or Text File  13-00
				TabPanel.buttonIp[0].doClick();
			}

/*			else if (s.equals("Import Flat File")) {	// ----- Import Flat File ----add 10-00
		//		System.out.println(" Import FF Start ");//DEBUG
				importFF = new JFileChooser(OS.DbPath);				//11-00 add All
				importFF.setDialogTitle("Select Flat File");
				importFF.setDialogType(JFileChooser.OPEN_DIALOG);
				importFF.setMultiSelectionEnabled(true);
				importFF.addChoosableFileFilter(new TextFileFilter());//13-00
				importFF.addChoosableFileFilter(new FlatFileFilter());
				FfButtonListener ffbuttonListener = new FfButtonListener();//12-00
				importFF.addActionListener(ffbuttonListener);			//12-00
				importFF.showOpenDialog(InforBIO.frame);
			}

			else if (s.equals("Import Text File")) {		// ----- Import Text File ----
		//		System.out.println(" Import CSV Start ");//DEBUG
				FileDialog csvFile = new FileDialog(InforBIO.frame, "Select Text File", FileDialog.LOAD);
				csvFile.setDirectory(OS.DbPath) ;
				csvFile.setFile("*.csv;*.txt") ;						//07-00
				csvFile.show();
				if (csvFile.getFile() == null) {
					StatusPanel.status.setText(" Import text file canceld !! ") ;
					return ;
				}

				OS.DbPath = csvFile.getDirectory() ;				//04-00
				newFil = csvFile.getDirectory() + csvFile.getFile() ;
				//---- Append or Create Check Dialog ----
//				if (ITF == null) ITF = new ImportTextFile();		//12-00
				ITF.importTF(newFil) ;								//10-00
			}
*/
			else if (s.startsWith("Edit Mode")) {
				String ss = "" ;
				if (s.equals("Edit Mode : ON")) {
					bEdit = false ;
					ss = "Edit Mode : OFF" ;						//02-02
					button3[0].setBackground(getBackground()) ;		//13-00
				}
				else if (s.equals("Edit Mode : OFF")) {
					bEdit = true ;
					OS.updateF = true ;								//07-01
					ss = "Edit Mode : ON" ;							//02-02
					button3[0].setBackground(appCom.lightPink) ;	//13-00
				}
				button3[0].setText(ss) ;							//13-00
				button3[0].setActionCommand(ss) ;					//13-00
//				button3[0].setToolTipText(ss) ;						//13-00
				OS.tableViewEntry.setSelectionMode(ListSelectionModel.MULTIPLE_INTERVAL_SELECTION) ;//02-02
//				OS.tableViewEntry.setSelectionMode(ListSelectionModel.SINGLE_INTERVAL_SELECTION) ;
//				button3[0].setEnabled(bEdit) ;						//12-00
				button3[1].setEnabled(bEdit) ;						//12-00
				button3[2].setEnabled(bEdit) ;						//12-00
//				button3[3].setEnabled(bEdit) ;						//12-00
			}

			else if (s.equals("Genome Name List")) {				//12-00 add
				if (GNL == null) {
					GNL = new GenomeNameList();
				}
				GNL.frame.toFront() ;
			}
			else if (s.equals("Export Fasta File")) {				//12-00 add
				NumberClick();	//sort entryTable					//13-01
				new ExportFastaFile();
			}
		}
	}

/*	class FfButtonListener implements ActionListener{// Import Flat File or Text File	//12-00 add
		public void actionPerformed(ActionEvent e) {
			String s = e.getActionCommand() ;
//			System.out.println(" FfButton = "+s);//DEBUG
			if (s.equals("ApproveSelection")) {	//"OK"
				if (importFF.getSelectedFiles().length > 0) {
					OS.DbPath = importFF.getCurrentDirectory().toString()+OS.filSepa;
					fnames = importFF.getSelectedFiles();
					if ((fnames[0].toString()).endsWith(".txt") ||	//13-00
						(fnames[0].toString()).endsWith(".csv")) {	//13-00
						ITF.importTF(fnames);						//13-00
					} else {
						IFF.importFF(fnames);						//13-00
					}
				}
			}
		}
	}
*/
	class DbButtonListener implements ActionListener{// Export XML File or Text File	//13-00 add
		public void actionPerformed(ActionEvent e) {
			fname = null;
			String s = e.getActionCommand() ;
//			System.out.println(" DbButton = "+s);//DEBUG
			if (s.equals("ApproveSelection")) {	//"OK" <->  "CancelSelection"
				fname = fd_localDB.getSelectedFile();
//				System.out.println(" Export DB = "+fname.toString());//DEBUG
				if (fname != null) {
					OS.DbPath = fd_localDB.getCurrentDirectory().toString()+OS.filSepa;
					javax.swing.filechooser.FileFilter ff = fd_localDB.getFileFilter();
//					System.out.println(" Description = "+ff.getDescription());//DEBUG
					if ((ff.getDescription()).equals("XML File")) {
						Thread TRD = new Thread() {						//08-00
							public void run() {							//08-00
								if ((fname.toString()).endsWith(".xml"))//13-00
									 exportDB(fname.toString());		//13-00
								else exportDB(fname.toString()+".xml");	//13-00
							}											//08-00
						} ;												//08-00
						TRD.start() ;									//08-00
					} else {
						Thread TRD = new Thread() {						//08-00
							public void run() {							//08-00
								if ((fname.toString()).endsWith(".txt"))//13-00
									 exportText(fname.toString());		//13-00
								else exportText(fname.toString()+".txt");//13-00
							}											//08-00
						} ;												//08-00
						TRD.start() ;									//08-00
					}
					//------ Fasta File Copy -------
					for (int k=0; k<OS.genomeNam.size(); k++) {		//10-02
						String[] wgenom = (String[])OS.genomeNam.elementAt(k);//10-02
						if (wgenom[3].equals(OS.DbPath) == false) {	//10-02
							String ifile = wgenom[3] + wgenom[2];	//10-02
							String ofile = OS.DbPath + wgenom[2];	//10-02
							appCom.CopyFile(ifile, ofile);			//10-00
						}											//10-00
					}												//10-00
				}
			}
		}
	}

	public void featPrev() {	//add method 13-00
		Point p = FSSE.frame.getLocation();
		featOlgX = p.x;
		featOlgY = p.y;
		FSSE.frame.dispose();

//		featId--;
		int selRow = OS.tableViewEntry.getSelectedRow();		//13-01 add start
		if (selRow >= 0) {
			String feat = (String)OS.tableViewEntry.getValueAt(selRow,OS.FEATCOL);
			String loca = (String)OS.tableViewEntry.getValueAt(selRow,OS.LOCACOL);
			for (int row=selRow-1; row>=0; row--) {//View table index
				if (((String)OS.tableViewEntry.getValueAt(row,2)).equals("source")) {
					selRow = -1;
					break;
				}
				if ((((String)OS.tableViewEntry.getValueAt(row,OS.FEATCOL)).equals(feat)) &&
					(((String)OS.tableViewEntry.getValueAt(row,OS.LOCACOL)).equals(loca))) {
					continue;
				} else {
					selRow = row;
					break;
				}
			}
			if (selRow >= 0) {
				int rno = Integer.valueOf((String)OS.tableViewEntry.getValueAt(selRow,0)).intValue() - 1;
				feat = OS.tableEntry[rno][OS.FEATCOL];
				loca = OS.tableEntry[rno][OS.LOCACOL];
				featId = getfeat.getId(feat, loca);
			}
		}														//13-01 end

		FSSE = new FeatureSequenceSE(getfeat.getName(), getfeat.getFeatures(featId),
				getfeat.getLocations(featId), getfeat.getSequence(),
				getfeat.getQualifiers(featId), getfeat.getValues(featId), sequencer);

		String feat = getfeat.getFeatures(featId);
		String loca = getfeat.getLocations(featId);
		int rowMax = OS.tableViewEntry.getRowCount();
		OS.tableViewEntry.clearSelection();
		for (int row=0; row<rowMax; row++) {//View table index
			if (((String)OS.tableViewEntry.getValueAt(row,2)).equals(feat) &&
				((String)OS.tableViewEntry.getValueAt(row,3)).equals(loca)) {
				OS.tableViewEntry.addRowSelectionInterval(row, row);

				Rectangle cellRect = OS.tableViewEntry.getCellRect(row, 0, true);
				if (cellRect != null) {
					OS.tableViewEntry.scrollRectToVisible(cellRect);
				}
				break;
			}
		}
	}
	public void featNext() {	//add method 13-00
		Point p = FSSE.frame.getLocation();
		featOlgX = p.x;
		featOlgY = p.y;
		FSSE.frame.dispose();

//		featId++;
		int selRow = OS.tableViewEntry.getSelectedRow();		//13-01 add start
		if (selRow >= 0) {
			String feat = (String)OS.tableViewEntry.getValueAt(selRow,OS.FEATCOL);
			String loca = (String)OS.tableViewEntry.getValueAt(selRow,OS.LOCACOL);
			int rowMax = OS.tableViewEntry.getRowCount();
			for (int row=selRow+1; row<rowMax; row++) {//View table index
				if ((((String)OS.tableViewEntry.getValueAt(row,OS.FEATCOL)).equals(feat)) &&
					(((String)OS.tableViewEntry.getValueAt(row,OS.LOCACOL)).equals(loca))) {
					selRow = row;
					continue;
				} else {
					selRow = row;
					break;
				}
			}
			if (selRow >= 0) {
				int rno = Integer.valueOf((String)OS.tableViewEntry.getValueAt(selRow,0)).intValue() - 1;
				feat = OS.tableEntry[rno][OS.FEATCOL];
				loca = OS.tableEntry[rno][OS.LOCACOL];
				featId = getfeat.getId(feat, loca);
			}
		}														//13-01 end

		FSSE = new FeatureSequenceSE(getfeat.getName(), getfeat.getFeatures(featId),
				getfeat.getLocations(featId), getfeat.getSequence(),
				getfeat.getQualifiers(featId), getfeat.getValues(featId), sequencer);

		String feat = getfeat.getFeatures(featId);
		String loca = getfeat.getLocations(featId);
		int rowMax = OS.tableViewEntry.getRowCount();
		OS.tableViewEntry.clearSelection();
		for (int row=0; row<rowMax; row++) {//View table index
			if (((String)OS.tableViewEntry.getValueAt(row,2)).equals(feat) &&
				((String)OS.tableViewEntry.getValueAt(row,3)).equals(loca)) {
				OS.tableViewEntry.addRowSelectionInterval(row, row);

				Rectangle cellRect = OS.tableViewEntry.getCellRect(row, 0, true);
				if (cellRect != null) {
					OS.tableViewEntry.scrollRectToVisible(cellRect);
				}
				break;
			}
		}
	}


	private void exportDB(String newFil) {	//add method 08-00
		InforBIO.frame.setCursor(Cursor.getPredefinedCursor(Cursor.WAIT_CURSOR)) ;
//		System.out.println(" Export DB = "+newFil);//DEBUG
		//-------------- Arrange Item -------------- add 07-00
		boolean chgF = false ;
		String[][] newTableItem = new String[OS.itemCnt][4];
		int newRow = 0 ;
		for (int categR = 0; categR < OS.categoryCnt; categR++) {
			for (int itemRow = 0; itemRow < OS.itemCnt; itemRow++) {
				if (OS.tableCategory[categR][1].equals(OS.tableItem[itemRow][1])) {
					System.arraycopy(OS.tableItem[itemRow], 0, newTableItem[newRow], 0, 4);
					newTableItem[newRow][0] = idFormat.format(newRow+1);
					if (itemRow != newRow) chgF = true ;
					newRow++ ;
				}
			}
		}
		if (chgF) {
			System.out.println(" - Arrange Item and Entry table ");//DEBUG
			OS.tableItem = newTableItem;
			SearchItemPanel.newF = true ;
			
//				System.out.println("-- Move Entry table --");//DEBUG
			String[] newTableNameEntry = new String[OS.entryCol];
			String[][] newTableEntry = new String[OS.entryCnt][OS.entryCol];
			newTableNameEntry[0] = OS.tableNameEntry[0];
			for(int row = 0; row < OS.entryCnt; row++) {
				newTableEntry[row][0] = OS.tableEntry[row][0];
			}
			for (int itemRow = 0; itemRow < OS.itemCnt; itemRow++) {
				for (int nameCol = 1; nameCol < OS.entryCol; nameCol++) {
					if (OS.tableItem[itemRow][2].equals(OS.tableNameEntry[nameCol])) {
						newTableNameEntry[itemRow + 1] = OS.tableNameEntry[nameCol];
						for (int row = 0; row < OS.entryCnt; row++) {
							newTableEntry[row][itemRow + 1] = OS.tableEntry[row][nameCol];
						}
						break;
					}
				}
			}
			OS.tableNameEntry = newTableNameEntry;
			OS.tableEntry = newTableEntry;
			for(int i=0; i<OS.itemCnt; i++) {			//07-00
				OS.tableEntryCategory[i+1] = OS.tableItem[i][1] ;//07-00
				OS.tableEntryType[i+1] = OS.tableItem[i][3] ;//07-00
			}											//07-00
			newF = true ;
			OS.resetCnt() ;
		} else {
			OS.resetCnt() ;
		}
		//----------------------------------- 07-00

		System.out.println(new Date() + " - XmlDbPut Start") ;//DEBUG
		XmlDbPut XDP = new XmlDbPut() ;		//Export New XML.DB
		if (saveMode == 0) {
			XDP.XmlDbPutI(newFil,expData) ;	//Sum Format	10-00
		} else {
			XDP.XmlDbPutL(newFil,expData) ;	//Link Format	10-00
		}
		OS.updateF = false ;							//07-01

		OS.DBName = newFil.substring(newFil.lastIndexOf(OS.filSepa)+1);//13-00
		if (OS.DBName.toLowerCase().endsWith(".xml")) {	//07-03
			int p = OS.DBName.lastIndexOf(".") ;		//07-03
			OS.DBName = OS.DBName.substring(0,p) ;		//07-03
		}
		OS.stringNameDB = newFil ;						//07-02
		InforBIO.frame.setTitle(InforBIO.SystemTitle+" - ["+OS.stringNameDB+"]") ;//07-02

		System.out.println(new Date() + " - XmlDbPut End \n") ;//DEBUG
		StatusPanel.status.setForeground(Color.black) ;
		StatusPanel.status.setFont(appCom.defaultFont) ;
		StatusPanel.status.setText(" Export DB complete !") ;
		InforBIO.frame.setCursor(Cursor.getPredefinedCursor(Cursor.DEFAULT_CURSOR)) ;
	}

	private void exportText(String fname) {	//add method 08-00
		//------- Export Text File --------
		System.out.println(new Date() + " - Text file put start") ;//DEBUG
		InforBIO.frame.setCursor(Cursor.getPredefinedCursor(Cursor.WAIT_CURSOR)) ;
		try {
			System.out.println(" Export Text = "+fname);//DEBUG
			FileWriter writer = new FileWriter(fname) ;
			String table = OS.tableItem[0][1] ;	//Category put	//07-00
			for(int j=1; j<OS.itemCnt; j++) {					//07-00
				table += "\t" + OS.tableItem[j][1] ;			//07-01
			}													//07-00
			table += OS.linSepa;								//07-00
			writer.write(table) ;								//07-00
			
			table = OS.tableItem[0][2] ;		//Item name put	//07-00
			for(int j=1; j<OS.itemCnt; j++) {					//07-00
				table += "\t" + OS.tableItem[j][2] ;			//07-01
			}
			table += OS.linSepa;
			writer.write(table) ;
			
			table = OS.tableItem[0][3] ;		//Item type put	//07-00
			for(int j=1; j<OS.itemCnt; j++) {					//07-00
				table += "\t" + OS.tableItem[j][3] ;			//07-01
			}													//07-00
			table += OS.linSepa;								//07-00
			writer.write(table) ;								//07-00
			
			if (expData.equals("All Data")) {					//10-00 
				for(int i=0; i<OS.entryCnt; i++) {	//Entry datas put
	//				System.out.println(" - Export text ("+(i+1)+"/"+OS.entryCnt+")") ;//DEBUG
					appCom.barGrafSet(i, OS.entryCnt) ;			//08-00 @@@@@@@@@@@@
					table = OS.tableEntry[i][1] ;
					for (int j=2; j<OS.entryCol; j++) {
						table += "\t" + OS.tableEntry[i][j] ;	//07-01
					}
					table = table+OS.linSepa;
					writer.write(table) ;
				}
			} else {											//10-00 add all
				for (int i=0; i<OS.tableViewEntry.getRowCount(); i++) {
					appCom.barGrafSet(i, OS.entryCnt) ;
					table = OS.tableEntry[i][1] ;
					for (int j=2; j<OS.entryCol; j++) {
						table += "\t" + (String)OS.tableViewEntry.getValueAt(i,j) ;
					}
					table = table+OS.linSepa;
					writer.write(table) ;
				}
			}													//10-00
			writer.close() ;
			writer = null ;
		} catch (FileNotFoundException wr) {					//04-06
			StatusPanel.status.setBackground(Color.yellow) ;
			StatusPanel.status.setFont(appCom.boldFontLL) ;
			StatusPanel.status.setText(" Cloze the text file !! ") ;
			InforBIO.frame.setCursor(Cursor.getPredefinedCursor(Cursor.DEFAULT_CURSOR)) ;
		} catch (IOException er) {
			appCom.MessageDialog("Java error ! Process stoped !!", 0);//04-00
			InforBIO.frame.setCursor(Cursor.getPredefinedCursor(Cursor.DEFAULT_CURSOR)) ;
			er.printStackTrace(System.out) ;
		}
		appCom.barGrafSet(100, 100) ;			//08-00 @@@@@@@@@@@@
		System.out.println(new Date() + " - Text file put end \n") ;//DEBUG
		StatusPanel.status.setForeground(Color.black) ;
		StatusPanel.status.setFont(appCom.defaultFont) ;
		StatusPanel.status.setText(" Export text complete !") ;
		InforBIO.frame.setCursor(Cursor.getPredefinedCursor(Cursor.DEFAULT_CURSOR)) ;
	}


//  ----- Select Export Data -----	10-00 Add Method
	private void SelectExpData() {
		expData = "All Data" ;
		JRadioButton[] selButton = new JRadioButton[buttonSD.length] ;
		ButtonGroup bg = new ButtonGroup() ;
		BtnListener btnListener = new BtnListener() ;
		for (int i=0; i<buttonSD.length; i++) {
			if(i==0) selButton[i] = new JRadioButton(buttonSD[i], true) ;
			else	 selButton[i] = new JRadioButton(buttonSD[i]) ;
			bg.add(selButton[i]);
			selButton[i].addActionListener(btnListener);
		}
		Object[] options = { "OK", "CANCEL" };
		int rtn  = JOptionPane.showOptionDialog(InforBIO.frame, (Object[])selButton
												,"Select Export Data"
												,JOptionPane.DEFAULT_OPTION
												,JOptionPane.QUESTION_MESSAGE
												,null, options, options[0]);
		if (rtn != JOptionPane.OK_OPTION) expData = "" ;
	}
	class BtnListener implements ActionListener {
		public void actionPerformed(ActionEvent e) {
			for (int i=0; i<buttonSD.length; i++) {
				if (e.getActionCommand().equals(buttonSD[i])) {
					expData = buttonSD[i] ;
				}
			}
		}
	}


	private void dataCK() {	//add method 04-03
		int errF = 0 ;
		String fname = OS.SysPath + "errmsg.txt" ;
		File theFile = new File(fname);
/*		if (theFile.canWrite() == false) {				// Check write protect
			StatusPanel.status.setBackground(Color.yellow) ;
			StatusPanel.status.setFont(appCom.boldFontLL) ;
			StatusPanel.status.setText(" Cloze Error Message File !! ") ;
			InforBIO.frame.setCursor(Cursor.getPredefinedCursor(Cursor.DEFAULT_CURSOR)) ;
			return ;
		}*/
		FileWriter writer = null ;
		try {
			writer = new FileWriter(fname) ;
			String msg = new Date() + " Data check start "+OS.linSepa ;
			writer.write(msg) ;
			
			//------ Category Name Check ------ add 07-00
			for (int j=0; j<OS.categoryCnt; j++) {
				String val = OS.tableCategory[j][1].trim() ;
				if (val.length() == 0) {
					errF++ ;
					msg = " ERROR : Spaceing error : Category name No."+String.valueOf(j+1)+OS.linSepa ;
					writer.write(msg) ;
				} else {
					int rtn = mojiChk(val, "String", 1) ;
					if (rtn > 0) {
						errF++ ;
						msg = " ERROR : Invalid character : Category name No."+String.valueOf(j+1) +
							", col="+String.valueOf(rtn)+OS.linSepa ;
						writer.write(msg) ;
					}
				}
			}
			//------ Item Name and Type Check ------ add 07-00
			for (int j=0; j<OS.itemCnt; j++) {
				String val = OS.tableItem[j][2].trim() ;
				if (val.length() == 0) {
					errF++ ;
					msg = " ERROR : Spaceing error : Item name No."+String.valueOf(j+1)+OS.linSepa ;
					writer.write(msg) ;
				} else {
					int rtn = mojiChk(val, "Item", 2) ;
					if (rtn > 0) {
						errF++ ;
						msg = " ERROR : Invalid character : Item name No."+String.valueOf(j+1) +
							", col="+String.valueOf(rtn)+OS.linSepa ;
						writer.write(msg) ;
					}
				}

				//------- Item Type check ------- add 07-01
				val = OS.tableItem[j][3].trim() ;
				if (val.length() == 0) {
					errF++ ;
					msg = " ERROR : Spaceing error : Item type No."+String.valueOf(j+1)+OS.linSepa ;
					writer.write(msg) ;
				} else {
					int rtn = 9 ;
					for (int k=0; k<OS.typeName.length; k++) {
						if (val.equals(OS.typeName[k])) {
							rtn = 0 ;
							break ;
						}
					}
					if (rtn > 0) {
						errF++ ;
						msg = " ERROR : Invalid Item type : Item No."+String.valueOf(j+1) +
							", Type="+val+OS.linSepa ;
						writer.write(msg) ;
					}
				}
			}
			//------ Entry Data Check ------
			for (int j=1; j<OS.entryCol; j++) {
				String item = OS.tableItem[j-1][2] ;
				String type = OS.tableItem[j-1][3] ;
				if (j == OS.GENUCOL || j == OS.SPECCOL) type = "Item" ;	//07-01
				if (type.equals("Molecule")) continue ;					//07-01
				for (int i=0; i<OS.entryCnt; i++) {
					String val = OS.tableEntry[i][j] ;
					int rtn = mojiChk(val, type, j) ;
					if (rtn > 0) {
						errF++ ;
						msg = " ERROR : Invalid character : Entry data No."+String.valueOf(i+1) +
							", Item="+item+", col="+String.valueOf(rtn)+OS.linSepa ;
						writer.write(msg) ;
					} else if (rtn < 0) {
						System.out.println(" Null value found. Row = "+(i+1)+", Col = "+j+", Type = "+type) ;//DEBUG
					}
				}
			}
			
			if (errF == 0) {
				StatusPanel.status.setBackground(appCom.waterBlue) ;
				StatusPanel.status.setFont(appCom.boldFontLL) ;
				StatusPanel.status.setText(" All data OK !") ;
				msg = "**** All data OK ! ***** "+OS.linSepa ;
				datackF = false ;
			} else {
				StatusPanel.status.setBackground(Color.yellow) ;
				StatusPanel.status.setFont(appCom.boldFontL) ;
				StatusPanel.status.setText(" Error exist! Check message file(/USER_DATA/errmsg.txt)") ;//08-00
				msg = "**** "+String.valueOf(errF)+" Err exist !! ***** "+OS.linSepa ;
			}

			msg += new Date() + " Data check ended "+OS.linSepa ;
			writer.write(msg) ;
			writer.close() ;
			writer = null ;
		} catch (FileNotFoundException wr) {						//04-06
			try {
				writer.close() ;
				writer = null ;
			} catch (Exception ex) {}
			StatusPanel.status.setBackground(Color.yellow) ;
			StatusPanel.status.setFont(appCom.boldFontLL) ;
			StatusPanel.status.setText(" Close the error message file !! ") ;
			InforBIO.frame.setCursor(Cursor.getPredefinedCursor(Cursor.DEFAULT_CURSOR)) ;
		} catch (IOException er) {
			try {
				writer.close() ;
				writer = null ;
			} catch (Exception ex) {}
			appCom.MessageDialog("Java error ! Process stoped !!", 0);
			InforBIO.frame.setCursor(Cursor.getPredefinedCursor(Cursor.DEFAULT_CURSOR)) ;
			er.printStackTrace(System.out) ;
		}
	}

	private boolean fileNameCK(String fnam) {	//add method 04-03
		boolean rtn = true ;
		int col = 1 ;
//		System.out.println(" Fname = "+fnam) ;	//DEBUG
		if (Character.isLetter(fnam.charAt(0))) {
			for (int k=1; k<fnam.length(); k++) {
				if (fnam.charAt(k) == '.') break ;
				if (Character.isLetterOrDigit(fnam.charAt(k)) == false) {
					if (fnam.charAt(k) == '-' || fnam.charAt(k) == '_') continue ;
//					System.out.println(" Col "+k+" ("+ch+") is not Letter or Digit") ;	//DEBUG
					rtn = false ;
					col = k+1 ;
					break ;
				}
			}
		} else {
//			System.out.println(" Col 0 is not Letter") ;	//DEBUG
			rtn = false ;
		}
		if (rtn == false) {
			String msg = " File name error !  (Col. "+col+")" ;
			appCom.MessageDialog(msg, 0);//08-00
		}
		InforBIO.frame.setCursor(Cursor.getPredefinedCursor(Cursor.DEFAULT_CURSOR)) ;
		return rtn ;
	}

	public void NumberClick() {	//add method 13-00
		//--- Get Selected Row's Number ---add 02-02 
		int[] selectedRows = OS.tableViewEntry.getSelectedRows();
		String[] selectedNo = new String[selectedRows.length];
		for (int i = 0; i < selectedRows.length; i++){
			selectedNo[i] = (String)OS.tableViewEntry.getValueAt(selectedRows[i]
								, OS.tableViewEntry.convertColumnIndexToView(0));
		}

		int clumnNo = 0;
//		appCom.QuickSort(OS.tableEntryVect, 0, OS.tableEntryVect.size()-1, clumnNo, sortFlg[clumnNo]);
		appCom.QuickSort(OS.tableEntryVect, 0, OS.tableEntryVect.size()-1, clumnNo, true);//13-01
		//--- Set Sorting Flag ---add 02-02 
//		boolean workFlg = sortFlg[clumnNo];
		for (int i = 0; i < sortFlg.length; i++){
			sortFlg[i] = true;
		}
//		if (workFlg){
//			sortFlg[clumnNo] = false;
//		} else {
//			sortFlg[clumnNo] = true;
//		}

		//---- Set Selection -----
//		OS.tableViewEntry.removeRowSelectionInterval(0, OS.tableViewEntry.getRowCount() - 1);
		OS.tableViewEntry.clearSelection();
		int row = 0;
		for (int i = 0; i < selectedNo.length; i++){
			for (row = 0; row < OS.tableViewEntry.getRowCount(); row++){
				if (selectedNo[i].equals((String)OS.tableViewEntry.getValueAt(row, OS.tableViewEntry.convertColumnIndexToView(0)))){
					OS.tableViewEntry.addRowSelectionInterval(row, row);
					break;
				}
			}
		}

		Rectangle cellRect = OS.tableViewEntry.getCellRect(row, clumnNo, true) ;//02-02
		if (cellRect != null) {
			OS.tableViewEntry.scrollRectToVisible(cellRect) ;
		}
		basePanel.removeAll() ;									//07-01
		basePanel.add(new JScrollPane(OS.tableViewEntry), BorderLayout.CENTER) ;//07-01
		basePanel.validate() ;									//07-01
	}

	class PanelMouseListener implements MouseListener {
		public void mouseClicked(MouseEvent me) {
			StatusPanel.status.setFont(appCom.defaultFont) ;			//07-01
			StatusPanel.status.setBackground(Color.white) ;				//02-02
			StatusPanel.status.setText(" ") ;							//01-00
			if (OS.entryCnt > 0) {										//06-00
				if (me.getSource() instanceof JTableHeader) {	// select Column = Table Header
//					System.out.println(" @@@ Heder Selected @@@") ;//DEBUG
					((JTableHeader)me.getSource()).getTable().removeEditor();//02-02
					//--- Get Selected Row's Number ---add 02-02 
					int[] selectedRows = OS.tableViewEntry.getSelectedRows();
					String[] selectedNo = new String[selectedRows.length];
					for (int i = 0; i < selectedRows.length; i++){
						selectedNo[i] = (String)OS.tableViewEntry.getValueAt(selectedRows[i]
											, OS.tableViewEntry.convertColumnIndexToView(0));
					}

					int clumnNo = ((JTableHeader)me.getSource()).columnAtPoint(me.getPoint()) ;
					clumnNo = ((JTableHeader)me.getSource()).getTable().convertColumnIndexToModel(clumnNo);//02-02
//					System.out.println(" Column No = "+clumnNo) ;//DEBUG
					appCom.QuickSort(OS.tableEntryVect, 0, OS.tableEntryVect.size()-1, clumnNo, sortFlg[clumnNo]);//07-03
					//--- Set Sorting Flag ---add 02-02 
					boolean workFlg = sortFlg[clumnNo];
					for (int i = 0; i < sortFlg.length; i++){
						sortFlg[i] = true;
					}
					if (workFlg){
						sortFlg[clumnNo] = false;
					} else {
						sortFlg[clumnNo] = true;
					}

					//---- Set Selection
					OS.tableViewEntry.removeRowSelectionInterval(0, OS.tableViewEntry.getRowCount() - 1);
					int row = 0;
					for (int i = 0; i < selectedNo.length; i++){
						for (row = 0; row < OS.tableViewEntry.getRowCount(); row++){
							if (selectedNo[i].equals((String)OS.tableViewEntry.getValueAt(row, OS.tableViewEntry.convertColumnIndexToView(0)))){
								OS.tableViewEntry.addRowSelectionInterval(row, row);
								break;
							}
						}
					}

					Rectangle cellRect = OS.tableViewEntry.getCellRect(row, clumnNo, true) ;//02-02
					if (cellRect != null) {
						OS.tableViewEntry.scrollRectToVisible(cellRect) ;
					}
					basePanel.removeAll() ;									//07-01
					basePanel.add(new JScrollPane(OS.tableViewEntry), BorderLayout.CENTER) ;//07-01
					basePanel.validate() ;									//07-01

				} 
				else {									// select Row = Table Cell
					if (OS.selectF.equals("Row")) 							{//04-01
						((JTable)me.getSource()).setRowSelectionAllowed(true);//04-01
						((JTable)me.getSource()).setColumnSelectionAllowed(false);//04-01
					}
					else if (OS.selectF.equals("Column")) {					//04-01
						((JTable)me.getSource()).setRowSelectionAllowed(false);//04-01
						((JTable)me.getSource()).setColumnSelectionAllowed(true);//04-01
					}

					int col = ((JTable)me.getSource()).columnAtPoint(me.getPoint()) ;//01-00
					int row = ((JTable)me.getSource()).rowAtPoint(me.getPoint()) ;//01-00
					TableModel entryModel = OS.tableViewEntry.getModel() ;	//01-00
					String data = ((String)entryModel.getValueAt(row, col)).trim() ;//04-04
					String type = OS.ViewEntryType[col] ;					//08-00

					if (bEdit) {				//Edit Mode = ON			//08-00
						if (type.equals("Image")) {							//08-00 add all
							if (inFolder.equals("")) inFolder = OS.PictDataPath ;
							FileDialog selectF = new FileDialog(InforBIO.frame, "Select Image File", FileDialog.LOAD) ;
							selectF.setDirectory(inFolder) ;
							selectF.setFile("*.jpg;*.gif") ;
							selectF.show();
							
							String fname = selectF.getFile() ;
							String inFile = selectF.getDirectory() + fname ;
							String ifix = fname.substring(fname.length()-4) ;
							if (fname != null) {
								inFolder = selectF.getDirectory() ;
								File wfile = new File(inFile);
								if (wfile.canRead() == false) {
									StatusPanel.status.setBackground(Color.yellow) ;
									StatusPanel.status.setFont(appCom.boldFontLL) ;
									StatusPanel.status.setText(" Selected file not found !! ") ;
									return ;
								}
								String titl = "Rename ?" ;
								String msg = "Old file name = "+fname+"\nEnter new file name" ;
								fname = appCom.InputDialog(InforBIO.frame, titl, msg, fname);
//								System.out.println(" New name = "+fname) ;//DEBUG
								if (fname.length() > 4) {
									String ofix = fname.substring(fname.length()-4) ;
									if (ofix.equals(ifix) == false) fname += ifix ;
								} else if (fname.length() > 0) {
									fname += ifix ;
								} else return ;
								if (OS.OSName.startsWith("Mac") || OS.OSName.equals("UNIX")) {
									if(fileNameCK(fname) == false) return ;
								}
								String outFile = OS.PictDataPath + fname ;
								if (inFile.equals(outFile) == false) appCom.CopyFile(inFile, outFile) ;
								entryModel.setValueAt(fname, row, col) ;
							}
						}													//08-00 end
						else if (type.equals("File")) {						//10-00 add all
							if (inFolder.equals("")) inFolder = OS.DbPath ;
							FileDialog selectF = new FileDialog(InforBIO.frame, "Select Image File", FileDialog.LOAD) ;
							selectF.setDirectory(inFolder) ;
							selectF.setFile("*.wgs;*.fst;*.fas") ;
							selectF.show();
							
							String fname = selectF.getFile() ;
							if (fname != null) {
								String inFile = selectF.getDirectory() + fname ;
								String ifix = fname.substring(fname.length()-4) ;
								inFolder = selectF.getDirectory() ;
								File wfile = new File(inFile);
								if (wfile.canRead() == false) {
									StatusPanel.status.setBackground(Color.yellow) ;
									StatusPanel.status.setFont(appCom.boldFontLL) ;
									StatusPanel.status.setText(" Selected file not found !! ") ;
									return ;
								}
								String titl = "Rename ?" ;
								String msg = "Old file name = "+fname+"\nEnter new file name" ;
//								fname = appCom.InputDialog(InforBIO.frame, titl, msg, fname);
//								System.out.println(" New name = "+fname) ;//DEBUG
								if (fname.length() > 4) {
									String ofix = fname.substring(fname.length()-4) ;
									if (ofix.equals(ifix) == false) fname += ifix ;
								} else if (fname.length() > 0) {
									fname += ifix ;
								} else return ;
								if (OS.OSName.startsWith("Mac") || OS.OSName.equals("UNIX")) {
									if(fileNameCK(fname) == false) return ;
								}
								String outFile = OS.DbPath + fname ;
								if (inFile.equals(outFile) == false) appCom.CopyFile(inFile, outFile) ;
								entryModel.setValueAt(fname, row, col) ;
							}
						}													//10-00 end
					} else if (data.length() > 4) {	//Edit Mode = OFF		//08-00
						String name = (String)entryModel.getValueAt(row, 1);//04-06
						String sfix = data.substring(data.length()-4) ;		//01-00
						if ((sfix.equals(".jpg"))||(sfix.equals(".gif"))) {	//01-00
//							System.out.println(" - ImagePanel() "+data) ;//DEBUG
							String title = name+" ["+data+"]" ;				//08-00
							ImagePanel IP = new ImagePanel(InforBIO.frame, title, data, xCnt++, yCnt) ;//08-00
							if (xCnt > 40) {								//01-00
								xCnt = 0 ;									//01-00
								yCnt++ ;									//01-00
							}												//01-00
						} else if ((sfix.equals(".htm")) || (sfix.equals("html")) ||//01-00
								   (data.startsWith("http://")) ) {			//04-06
//							System.out.println(" - HtmlPanel() "+data) ;//DEBUG
							HtmlPanel HP = new HtmlPanel() ;				//01-00
							HP.HtmlPanel(name, data, xCnt++, yCnt) ;		//01-00
							if (xCnt > 40) {								//01-00
								xCnt = 0 ;									//01-00
								yCnt++ ;									//01-00
							}												//01-00
						} else if (OS.tableNameEntry[col].toLowerCase().startsWith("protein id")) {//06-00
							if (data.indexOf(" ") >= 0) {					//06-00
								int pe = data.indexOf(" ") ;				//06-00
								data = data.substring(0,pe) ;				//06-00
							}												//06-00
							HtmlPanel1 HP1 = new HtmlPanel1() ;	//DAD FF file view  06-00
							HP1.HtmlPanel1(name, data, xCnt++, yCnt) ;		//06-00
							if (xCnt > 40) {								//06-00
								xCnt = 0 ;									//06-00
								yCnt++ ;									//06-00
							}												//06-00
						} else if (OS.tableNameEntry[col].toLowerCase().startsWith("ddbj accession")) {//05-00
							if (data.indexOf(" ") >= 0) {					//06-00
								int pe = data.indexOf(" ") ;				//06-00
								data = data.substring(0,pe) ;				//06-00
							}												//06-00
							HtmlPanel2 HP2 = new HtmlPanel2() ;	//DDBJ FF File view  06-00
							HP2.HtmlPanel2(name, data, xCnt++, yCnt) ;		//05-00
							if (xCnt > 40) {								//05-00
								xCnt = 0 ;									//05-00
								yCnt++ ;									//05-00
							}												//05-00
						} else if (OS.tableNameEntry[col].toLowerCase().startsWith("dad accession")) {//06-00
							if (data.indexOf(" ") >= 0) {					//06-00
								int pe = data.indexOf(" ") ;				//06-00
								data = data.substring(0,pe) ;				//06-00
							}												//06-00
							HtmlPanel4 HP4 = new HtmlPanel4() ;	//DDBJ Fasta view  06-00
							HP4.HtmlPanel4(name, data, xCnt++, yCnt) ;		//06-00
							if (xCnt > 40) {								//06-00
								xCnt = 0 ;									//06-00
								yCnt++ ;									//06-00
							}												//06-00
						}													//01-00
					}														//01-00
					((JTable)me.getSource()).repaint();						//04-01
				}															//01-00
			}
		}
		public void mousePressed(MouseEvent me) {	//add--04-01
			if (me.getSource() instanceof JTable) {		// select Column
				if (OS.selectF.equals("Row")) {
					((JTable)me.getSource()).setRowSelectionAllowed(true);
					((JTable)me.getSource()).setColumnSelectionAllowed(false);
				}
				else if (OS.selectF.equals("Column")) {
					((JTable)me.getSource()).setRowSelectionAllowed(false);
					((JTable)me.getSource()).setColumnSelectionAllowed(true);
				}
			}
		}
		public void mouseReleased(MouseEvent me) {}
		public void mouseEntered(MouseEvent me) {}
		public void mouseExited(MouseEvent me) {}
	}

	private boolean isAllEmpty(int row) {
		boolean bRet = true ;
		for (int k=0; k<textField[row].length; k++) {
			if (textField[row][k].getText().trim().equals("")==false) {
				bRet = false ;
				break ;
			}
		}
		return bRet ;
	}
//-- isAllEmpty2 04-02 add method
	private boolean isAllEmpty2(JComboBox[] combo) {
		boolean bRet = true;
		for (int k=0; k<combo.length; k++) {
			if (combo[k].getSelectedItem().equals("") == false) {
				bRet = false ;
				break ;
			}
		}
		return bRet ;
	}

//-- execSearchName 04-02 add method
/*	private Vector execSearchName(Vector vect) {
		Vector name = new Vector();
		int index = 0;
		for (;index < OS.TESTCOL;index++) {
			name.addElement(vect.elementAt(index));
		}

		if (isAllEmpty2(comboBox1)) {
			for (int i = index;i < vect.size();i++) {
				name.addElement(vect.elementAt(i));
			}
		} else {
			for (int i = index;i < vect.size();i++) {
				for (int j = 0;j < comboBox1.length;j++) {
					final String ckey = (String)comboBox1[j].getSelectedItem();
					if (!ckey.equals("")) {
						if (ckey.equals(OS.tableItem[i-1][1])) {	
							name.addElement(vect.elementAt(i)) ;
							break;
						}
					}
				}
			}
		}
		return name;
	}
*/
	private Vector execSearch(boolean bAND) {
		String[][] table = null;
		if (refineF) {												//11-00
			table = appCom.JTableTostring(OS.tableViewEntry);		//11-00
		} else {
			table = OS.tableEntry;									//11-00
		}
		int colCnt = 0;
		int colMax = table[0].length;								//11-00
		int rowMax = table.length;									//11-00
		Vector retVector = new Vector();
		int[] colNo = new int[colMax];								//11-00

		for (int i=0; i<rowMax; i++) {								//01-00
			int machAll = 0;
			if(isAllEmpty2(comboBox1)) {//Genome Name Check	10-00
				machAll = 1;
			} else {
				OS.indexVect = new Vector();
				for (int j=0; j<comboBox1.length; j++) {
					String ckey = (String)comboBox1[j].getSelectedItem();
					if (ckey.equals("")) continue ;

					for (int k=0; k<OS.genomeNam.size(); k++) {			//10-02
						String[] wgenom = (String[])OS.genomeNam.elementAt(k);//10-02
						if(ckey.equals(wgenom[1])) {					//10-02
							ckey = wgenom[0];							//10-02
							break;
						}
					}
					if (ckey.equals(table[i][OS.ACCECOL])) {
						machAll = 1;
						break;
					}
				}
			}

			String feat = table[i][OS.FEATCOL];							//13-00
			for (int j=0; j<comboBox2.length; j++) {//Entry Key Check
				int machLine = 0 ;
				if (isAllEmpty(j)) continue ;	//Search Key All Space
				for (int k=0; k<textField[j].length; k++) {
					String sKey = (textField[j][k].getText()).toLowerCase() ;//02-00
					if (sKey.equals("")) continue ;

					int colidx = ((ItemsComboBox)comboBox2[j]).getSelectedItemIndex();//01-00
					//------- skip location of source ------
					if (colidx == OS.LOCACOL && feat.equals("source")) continue;//13-00

					String cell = table[i][colidx];						//01-00
					cell = (cell.trim()).toLowerCase() ;				//10-00
					if (sKey.equals("null")) {							//02-00
						if (cell.trim().equals("")) {					//02-00
							machLine = 1 ;								//02-00
							break ;										//02-00
						}												//02-00
					} else if (sKey.equals("any")) {					//08-03
						if (cell.equals("") == false) {					//08-03
							machLine = 1 ;								//08-03
							break ;										//08-03
						}												//08-03
					} else if (cell.indexOf(sKey) >= 0) {				//02-00
						machLine = 1 ;
						break ;
					} else if (sKey.indexOf(":") >= 0) {				//10-00 add
						if (colidx == OS.LOCACOL) {		//Location search
//							System.out.println(" Location S-Key="+sKey+", Val="+cell) ;//DEBUG
							int keySt = 0;
							if (sKey.indexOf(":") > 0)
								keySt = Integer.valueOf(sKey.substring(0,sKey.indexOf(":"))).intValue();
							int keyEn = 99999999;
							if (sKey.indexOf(":") < sKey.length()-1)
								keyEn = Integer.valueOf(sKey.substring(sKey.indexOf(":")+1)).intValue();
							int[][] locs = locConv(cell);
							for (int m=0; m<locs.length;m++) {
								if ((locs[m][0] >= keySt && locs[m][0] <= keyEn) ||	//include START
									(locs[m][1] >= keySt && locs[m][1] <= keyEn) ||	//include END
									(locs[m][0] <= keySt && locs[m][1] >= keyEn)) {	//over START & END
									machLine = 1 ;
									break ;
								}
							}
							if (machLine == 1) break;
						}
					}
				}
				machAll &= machLine ;
			}
			//  ------- 04-02 add ---------
			if (machAll == 1) {
				Vector v = new Vector() ;
				for (int j=0; j<colMax; j++) {
					v.addElement(table[i][j]);
				}
				retVector.addElement(v) ;
			}
		}
		//appCom.MessageDialog("Search Complete !!!!!",1) ;
		return retVector ;
	}

	//  -------- Location convert to ints --------	// Location Formats
	private int[][] locConv(String loc) {			//  1152..1312
		int[][] locs = new int[0][0];				//  complement(1152..1312)
		int p = loc.indexOf("..");					//  join(25232..29035,29837..31168)
		int cnt = 0;								//  join(<25232..29035,29837..>31168)
		while (p >= 0) {							//  complement(join(33030..33965,34191..34259))
			cnt++;
			p = loc.indexOf("..",p+2);
		}
		if (p == 0) return locs;

		locs = new int[cnt][2];
		if (cnt == 1 && loc.indexOf("(") < 0) {
			p = loc.indexOf("..");
			String locS = loc.substring(0,p);
			String locE = loc.substring(p+2);
			if (locS.charAt(0) == '<')
				 locs[0][0] = Integer.valueOf(locS.substring(1)).intValue();
			else locs[0][0] = Integer.valueOf(locS).intValue();
			if (locE.charAt(0) == '>')
				 locs[0][1] = Integer.valueOf(locE.substring(1)).intValue();
			else locs[0][1] = Integer.valueOf(locE).intValue();
		} else {
			cnt = 0;
			p = loc.indexOf("..");
			while (p >= 0) {
				for (int s=p; s>=0; s--) {
					if (loc.charAt(s) == '(' || loc.charAt(s) == ',') {
						String locS = loc.substring(s+1,p);
						if (locS.charAt(0) == '<')
							 locs[cnt][0] = Integer.valueOf(locS.substring(1)).intValue();
						else locs[cnt][0] = Integer.valueOf(locS).intValue();
						break;
					}
				}
				for (int s=p+2; s<loc.length(); s++) {
					if (loc.charAt(s) == ')' || loc.charAt(s) == ',') {
						String locE = loc.substring(p+2,s);
						if (locE.charAt(0) == '>')
							 locs[cnt][1] = Integer.valueOf(locE.substring(1)).intValue();
						else locs[cnt][1] = Integer.valueOf(locE).intValue();
						break;
					}
				}
				cnt++;
				p = loc.indexOf("..",p+2);
			}
		}
		return locs;
	}

	class DefModel extends DefaultTableModel {
		public DefModel(Vector table, Vector name) {
			super(table, name) ;
		}
		public boolean isCellEditable(int row, int col) {
			if (bEdit==true && (col==0)) {
				return false ;
			}
			return bEdit ;
		}
		// ------ Set Entry Valu -----
		public void setValueAt(Object aValue, int row, int column) {
			String val = ((String)aValue).trim() ;						//01-00
			if (column != 0) {
				if (val.length() == 0) {
					val = "" ;											//03-00
				} else {												//04-00
					String type = OS.tableItem[column-1][3] ;			//06-00
					if (type.equals("Molecule")) {						//06-00
						val = comvSeq(val) ;							//04-00
					} 
					else if (type.equals("String") || type.equals("Text")) {//06-00
						val = ngMojiChg(val) ;							//06-00
					} 
//					else if (OS.chkChoice(type)) {						//06-00
//						if (val.equals("1")) {							//04-00
//							val = "+" ;									//04-00
//						} else if (val.equals("0")) {					//04-00
//							val = "-" ;									//04-00
//						}												//04-00
//					}													//04-00
				}														//04-00

				int erow = 0 ;											//02-00
				String rno = (String)super.getValueAt(row, 0) ;			//07-02
				for (erow=0; erow<OS.entryCnt; erow++) {	//RID search  02-00
					if (OS.tableEntry[erow][0].equals(rno)) break ;		//07-02
				}
				int ecol = 0 ;											//07-02
				String inm = (String)tableViewNameEntry.elementAt(column) ;//07-02
				for (ecol=0; ecol<OS.entryCol; ecol++) {				//07-02
					if (OS.tableNameEntry[ecol].equals(inm)) break ;	//07-02
				}
				OS.tableEntry[erow][ecol] = val ;						//07-02
//				System.out.println(" In: row="+row+", col="+column+",  Set: row="+erow+", col="+ecol+", val="+val) ;//DEBUG
			}
			super.setValueAt(val, row, column) ;
		}
	}

	//  -------- UNUSABLE MOJI CHANGE --------
	public static String ngMojiChg(String str) {							//add 06-00
		String ss = "" ;
		char[] NgMoji = {','} ;		//Item_name and Genus_Strain not usable   07-01
		char[] OkMoji = {' ','+','-','=','/','(',')','[',']','<','>',
						 '_','.','%','#','@','*','?','$','&','\\','!',
						 '{','}',':',';','|','~','\'','`','"',','} ;		//07-01
		str = str.trim() ;													//07-01
		if (str.equals("")) return " " ;									//07-01
		if (str.length() > 2 && str.charAt(0) == '"' && str.charAt(str.length()-1) == '"') {	//08-00
			str = str.substring(1, str.length()-1) ;						//07-01
		}
		boolean ckF = false ;
		for (int j=0; j<str.length(); j++) {
			char c = str.charAt(j) ;
			ckF = false ;
			if ((c>='a' && c<='z') || (c>='A' && c<='Z') || (c>='0' && c<='9')) ckF = true ;//Numeric check
			else {
				for (int k=0; k<OkMoji.length; k++) {
					if (c == OkMoji[k]) {
						ckF = true ;
						break ;
					}
				}
			}
			if (ckF) {
				ss += String.valueOf(c) ;
			} else {
				ss += " " ;
				StatusPanel.status.setBackground(Color.yellow) ;
				StatusPanel.status.setText(" Unusable characters found and changed to spaces.") ;//07-01
			}
		}
		return ss ;
	}

	//  -------- USABLE MOJI CHECK --------
	private int mojiChk(String str, String type, int column) {
		if (str == null) return -1;

		String ss = str.trim() ;
		int rtncd = 9 ;
		char[] NgMoji1 = {','} ;	//Item_name and Genus_Strain not usable   07-01
		char[] NgMoji2 = {'\\','/',',',';',':','*','"','\'','?','|','<','>'} ;	//Not File Name
		char[] OkMoji1 = {' ','+','-','=','/','(',')','[',']','<','>',
						  '_','.','%','#','@','*','?','$','&','\\','!',
						  '{','}',':',';','|','~','\'','`','"','^',','} ;//All Strings 07-01
		char[] OkMoji2 = {'.','/','-'} ;// Date
		String errMsg = "" ;

//		System.out.println(" MOJI CHECK String = "+ss+", Type = "+type) ;//DEBUG
		if (ss.equals("")) {
			rtncd = 0 ;													//07-01
		} else {
			if (type.equals("Item")) {									//07-00
				for (int j=0; j<ss.length(); j++) {
					char c = ss.charAt(j) ;
					if (c==' ' || (c>='a' && c<='z') || (c>='A' && c<='Z') || (c>='0' && c<='9')) rtncd = 0 ;	//Numeric check
					else {
						rtncd = 0 ;										//07-01
						for (int k=0; k<NgMoji1.length; k++) {			//07-01
							if (c == NgMoji1[k]) {						//07-01
								rtncd = 9 ;								//07-01
								break ;
							}
						}
					}
					if (rtncd > 0) {
						rtncd = j+1 ;
						break ;
					}
				}
			} 
			else if (type.equals("Date")) {
				for (int j=0; j<ss.length(); j++) {
					char c = ss.charAt(j) ;
					rtncd = 1 ;
//					if (Character.isDigit(c)) rtncd = 0 ;	//Numeric check
//					if (Character.isLetterOrDigit(c)) rtncd = 0 ;//Alfar-Numeric check 05-00
					if ((c>='a' && c<='z') || (c>='A' && c<='Z') || (c>='0' && c<='9')) rtncd = 0 ;	//Numeric check
					else {
						for (int k=0; k<OkMoji2.length; k++) {
							if (c == OkMoji2[k]) {
								rtncd = 0 ;
								break ;
							}
						}
					}
					if (rtncd > 0) {
						rtncd = j+1 ;
						break ;
					}
				}
			} 
/*			else if (type.equals("Image") || type.equals("URL")) {		//04-06
				for (int j=0; j<ss.length(); j++) {
					char c = ss.charAt(j) ;
					rtncd = 1 ;
//					if (Character.isLetterOrDigit(c)) rtncd = 0 ;	//Alfar-Numeric check
					if ((c>='a' && c<='z') || (c>='A' && c<='Z') || (c>='0' && c<='9')) rtncd = 0 ;	//Numeric check
					else {
						rtncd = 0 ;
						for (int k=0; k<NgMoji2.length; k++) {
							if (c == NgMoji2[k]) {
								rtncd = 1 ;
								break ;
							}
						}
					}
					if (rtncd > 0) {
						rtncd = j+1 ;
						break ;
					}
				}
			} */
			else {
				for (int j=0; j<ss.length(); j++) {
					char c = ss.charAt(j) ;
					rtncd = 1 ;
//					if (Character.isLetterOrDigit(c)) rtncd = 0 ;	//Alfar-Numeric check
					if ((c>='a' && c<='z') || (c>='A' && c<='Z') || (c>='0' && c<='9')) rtncd = 0 ;	//Numeric check
					else {
						for (int k=0; k<OkMoji1.length; k++) {
							if (c == OkMoji1[k]) {
								rtncd = 0 ;
								break ;
							}
						}
					}
					if (rtncd > 0) {
						rtncd = j+1 ;
						break ;
					}
				}
			}

//			if (rtncd > 0) {
//				errMsg += "Invalid Character Found ("+OS.tableNameEntry[column]+" - col"+(rtncd)+")\n" ;
//			}
		}

//		if (errMsg.equals("") == false) {
//			rtncd = 9 ;
//			errMsg += "Reenter Correctly Name !!" ;
//			JOptionPane.showMessageDialog(SearchEntryPanel.basePanel, errMsg) ;
//		}
		return rtncd ;
	}

	//---------- Reduce Items -------- 01-00 Add Method
	private void reduceItems() {
		int colMax = OS.entryCol ;
		int irow = 0 ;
		if (OS.itemCnt == 0) return ;

		for(int col=1; col<OS.entryCol; col++){
			if (irow == OS.itemCnt) {
				for(int j=col; j<OS.entryCol; j++){
					OS.tableNameEntry[j] = "DELETE" ;
					colMax-- ;
				}
				break ;
			}
//			System.out.println("  Entry:"+col+"="+OS.tableNameEntry[col]+", Item:"+irow+"="+OS.tableItem[irow][2]) ;
			if ((OS.tableItem[irow][2].equals(OS.tableNameEntry[col])) &&	//07-00
				(OS.tableItem[irow][1].equals(OS.tableEntryCategory[col]))) {//07-00
				irow++ ;
			} else {
				OS.tableNameEntry[col] = "DELETE" ;
				colMax-- ;
			}
		}
		
//		System.out.println("  colMax = "+colMax+", OS.entryCol = "+OS.entryCol) ;
		if (colMax < OS.entryCol) {
			int rowMax = OS.entryCnt ;
			int wcol = 0 ;
			String[][] wEntry = new String[rowMax][colMax] ;
			for(int row=0; row<rowMax; row++){
				wcol = 0 ;
				for(int col=0; col<OS.entryCol; col++){
					if(OS.tableNameEntry[col].compareTo("DELETE") != 0) {
						wEntry[row][wcol] = OS.tableEntry[row][col] ;
						wcol++ ;
					}
				}
			}
			OS.tableEntry = new String[rowMax][colMax] ;
			OS.tableEntry = wEntry ;

			wcol = 0 ;
			String[] wNameEntry = new String[colMax] ;
			for(int col=0; col<OS.entryCol; col++){
				if(OS.tableNameEntry[col].compareTo("DELETE") != 0) {
					wNameEntry[wcol] = OS.tableNameEntry[col] ;
					wcol++ ;
				}
			}
			OS.entryCol = wcol ;
//			OS.testCnt = OS.entryCol - OS.SEQUCOL - 1 ;
			OS.tableNameEntry = new String[wcol] ;
			OS.tableNameEntry = wNameEntry ;

			OS.tableEntryCategory = new String[OS.entryCol] ;				//07-00
			OS.tableEntryCategory[0] = "Category" ;							//07-00
			OS.tableEntryType = new String[OS.entryCol] ;					//07-00
			OS.tableEntryType[0] = "Type" ;									//07-00
			for(int i=0; i<OS.itemCnt; i++) {								//07-00
				OS.tableEntryCategory[i+1] = OS.tableItem[i][1] ;			//07-00
				OS.tableEntryType[i+1] = OS.tableItem[i][3] ;				//07-00
			}																//07-00

			for(int i=0; i<comboBox2.length; i++) {
				((ItemsComboBox)comboBox2[i]).setAll();
			}
		}
	}

//  -----------------------------------
//  -------- ID FORMAT CHECK --------
//  -----------------------------------
    private int IdChk() {
		int rtncd = 0 ;
		char[] NgMoji = {'<','>','/','"','\'','!','`','|','*','#','&','%','?','\\',',','^',':',';'} ;
		String id = "", id2 = "" ;
		String errMsg = "" ;
		for(int i=0; i<OS.entryCnt; i++) {
			id = OS.tableEntry[i][1].trim() ;
			id = id.replace(' ', '_') ;
			OS.tableEntry[i][1] = id ;
			if (id.equals("")) {
				System.out.println("  Null ID-name found (No."+(i+1)+")") ;
				errMsg += "Null ID-name found (No."+(i+1)+")\n" ;
				rtncd = 9 ;
			} else {
				char c = id.charAt(0) ;
				for (int k=0; k<NgMoji.length; k++) {
					if (c == NgMoji[k]) {
						System.out.println("  Invalid ID-name found (No."+(i+1)+")") ;
						errMsg += "Invalid ID-name found (No."+(i+1)+")\n" ;
						rtncd = 9 ;
						break ;
					}
				}
				if (i > 0){												//02-02
					for (int n = 0; n < i; n++){						//02-02
						id2 = OS.tableEntry[n][1];						//02-02
						if (id.equals(id2)){							//02-02
							System.out.println("  Same ID-name found (No."+(i+1)+")") ;//02-02
							errMsg += "Same ID-name found (No."+(i+1)+")\n" ;//02-02
							rtncd = 9 ;									//02-02
							break;										//02-02
						}												//02-02
					}													//02-02
				}														//02-02
			}
		}
		if (rtncd > 0) {
			errMsg += " Save XML-DB failed ! " ;
			appCom.MessageDialog(errMsg, 0);							//08-00
		}
		return rtncd ;
    }

//  -------- Comvert Seq Data ---------
	private String comvSeq(String strseq) {								//add 04-00
		String newseq = "" ;
		for (int k = 0; k < strseq.length(); k++){
			if (Character.isLetter(strseq.charAt(k))) {
				newseq += strseq.charAt(k) ;
			}
		}
		return newseq ;
	}

}
