# Supplementary material for: G-InforBIO: integrated system for microbial genomics
Source: BMC Bioinformatics. 2006 Aug 4;7:368. doi: 10.1186/1471-2105-7-368 (PMC1552091; doi:10.1186/1471-2105-7-368)
Supplement: Additional File 1 — G-InforBIO_Src_V177. Zipped file of the source code of G-InforBIO system [file 1471-2105-7-368-S1.zip › src/JP/AC/nig/wdcm/client/SearchEntryRecord.java]

////////////////////////////////////////////////////////////////
//                                                            //
//   class name : SearchEntryRecord(1 Entry View)             //
//                                                            //
//   history    : 02-02 2000.10.31 T.Yagi      (HSK)          //
//                03-00 2001.03.06 K.Koorikawa (HSK)          //
//                04-06 2002.01.31 K.Koorikawa (HSK)          //
//                06-00 2002.05.07 K.Koorikawa (HSK)          //
//                07-01 2002.10.07 K.Koorikawa (HSK)          //
//                07-02 2002.12.04 K.Koorikawa (HSK)          //
//                08-00 2003.03.14 K.Koorikawa (HSK)          //
//                10-00 2003.12.01 K.Koorikawa (HSK)          //
//                                                            //
////////////////////////////////////////////////////////////////
package JP.AC.nig.wdcm.client ;

import java.io.* ;
import java.awt.* ;
import java.awt.event.* ;
import java.util.* ;
import javax.swing.* ;
import javax.swing.table.* ;

class  SearchEntryRecord {
	public Frame parentFrame;
	private final int wsize = 660, hsize = 400;					//07-01
	public static  JFrame frame ;
//	private static JPanel borderPanel = null ;
	private static JPanel groundPanel = null ;
	private static JPanel buttonPanel = null ; 
	private static Box    mainPanel = null ;					//07-01
	private static JScrollPane scrollPanel = null ;
	private static JPanel idPanel = null ;
	private JLabel inLabel, outLabel;

	private static String[] buttonString = {"Edit Mode : OFF",
											"<<", 
											"Save", 
											">>", 
											"Exit"} ;
	private static String[] tipString = {"Edit Mode : OFF",
										 "Previous", 
										 "Save", 
										 "Next", 
										 "Exit"} ;
	private static JButton[] button = new JButton[buttonString.length] ;
	private ButtonListener buttonListener = new ButtonListener() ;
	private boolean bEdit = false ;
	private boolean updateF = false ;							//08-00
	private ObjectStore OS = ObjectStore.getInstance() ;		//03-00

	private int entryCol = OS.ViewEntryName.length - 1 ;		//07-02
	private JPanel[] p = new JPanel[OS.categoryCnt] ;			//03-00
	private Box[] bxY = new Box[OS.categoryCnt] ;				//07-01
//	private JTextArea[] Lb = new JTextArea[entryCol] ;			//03-00
	private JTextField[] Lb = new JTextField[entryCol] ;		//08-00
	private JTextArea[] valArea = new JTextArea[entryCol] 	;	//03-00
	private JTable[] valTbl = new JTable[entryCol] ;			//03-00
	private JButton[] viewBtn = new JButton[entryCol] ;			//03-00
	private JButton[] searchBtn = new JButton[entryCol] ;		//08-00

	public static JList listBox = null ;						//08-00
	public static JDialog listDialog = null ;					//08-00
	public static Object[] selectedList = null ;				//08-00

	private String strKey, strVal, strId ;						//03-00
	private int vRow = 0 ;		// View EntryTable Row No.
	private int xCnt = 0, yCnt = 0 ;							//03-00

	private Color bk0 = Color.white ;
	private Color bk1 = appCom.back ;
	private Color bk2 = appCom.lightYellow ;
	private Color bk3 = appCom.waterBlue ;

	public SearchEntryRecord(Frame parent, int selectedRow){
		parentFrame = parent;
		vRow = selectedRow;
		strKey = OS.tableNameEntry[0] ;
		strVal = (String)OS.tableViewEntry.getValueAt(vRow, 0) ;
		strId  = (String)OS.tableViewEntry.getValueAt(vRow, 1) ;
		OS.tableViewEntry.setRowSelectionInterval(vRow, vRow) ;	//08-00

		frame = new JFrame("One entry view and edit - [ "+strKey+" "+strVal+" = "+strId+" ]") ;
		frame.getContentPane().setLayout(new BorderLayout()) ;
		frame.setIconImage(Toolkit.getDefaultToolkit().getImage("InforBIO.jpg"));
		frame.addWindowListener(new frameListener());
		groundPanel = new JPanel(new BorderLayout());
		groundPanel.setBorder(appCom.Empty5555);
		frame.getContentPane().add(groundPanel, BorderLayout.CENTER) ;

		initComponents();

//		Dimension screenSize = Toolkit.getDefaultToolkit().getScreenSize() ;
//		frame.setLocation(screenSize.width/2-wsize/2, screenSize.height/2-hsize/2) ;
		Point p = InforBIO.frame.getLocationOnScreen();					//13-00
		frame.setLocation(p.x+70, p.y+200);								//13-00
		frame.setSize(wsize, hsize);
		frame.show() ;
	}

	public void initComponents(){
		mainPanel = new Box(BoxLayout.Y_AXIS);					//07-01
		scrollPanel = new JScrollPane(mainPanel);
		groundPanel.add(scrollPanel, "Center");

		buttonPanel = new JPanel(new GridLayout(1, buttonString.length));
		buttonPanel.setBorder(appCom.Empty3333) ;
		for (int i=0; i<buttonString.length; i++) {
			button[i] = appCom.CreateControlButton(buttonString[i]) ;
			button[i].setActionCommand(buttonString[i]) ;
//			button[i].setToolTipText(tipString[i]) ;
			button[i].addActionListener(buttonListener) ;
			buttonPanel.add(button[i]) ;
		}
		button[1].setBackground(appCom.lightYellow) ;
		button[3].setBackground(appCom.lightYellow) ;
//		button[2].setEnabled(bEdit) ;							//08-00
		groundPanel.add(buttonPanel, "South");

		//------- make Table --------------------------------
		String category = "" ;										//07-01
		int cno = -1 ;												//07-01
//		System.out.println( " entryCol = "+entryCol) ;//DEBUG
		for (int i=0,j=1; i<entryCol; i++,j++) {					//07-01
			JPanel p1 = new JPanel(new FlowLayout(FlowLayout.LEFT,4,1)) ;//07-01
			p1.setBackground(bk1) ;
			p1.setBorder(appCom.Empty1111) ;

			String nam = OS.ViewEntryName[j] ;						//07-02
//			System.out.println(" Item Name = "+nam) ;//DEBUG
//			Lb[i] = new JTextArea(" "+nam, 1, 20) ;		//LABEL SIZE  07-01
			Lb[i] = new JTextField(" "+nam, 20) ;					//08-00
//			Lb[i].setLineWrap(true) ;								//07-01
			Lb[i].setEditable(false) ;
			Lb[i].setBackground(bk3) ;
//			Lb[i].setFont(appCom.boldFont) ;
			Lb[i].setFont(appCom.defaultFont) ;						//07-01
			p1.add(Lb[i]) ;

			String wkCateg = OS.ViewEntryCate[j] ;					//07-02
			if (category.equals(wkCateg) == false) {				//07-01
				cno++ ;												//07-01
				category = wkCateg ;								//07-01
//				System.out.println(" Category Name = "+category+", Cno = "+cno) ;//DEBUG
				bxY[cno] = new Box(BoxLayout.Y_AXIS) ;				//07-01
				p[cno] = new JPanel(new BorderLayout()) ;			//07-01
				p[cno].setBackground(bk1) ;
				p[cno].setBorder(BorderFactory.createTitledBorder(appCom.Etched_Empty1111, category, 0, 0, appCom.boldFont, Color.blue)) ;//07-02
//				p[cno].setBorder(BorderFactory.createTitledBorder(category)) ;//07-02
				p[cno].add(bxY[cno], BorderLayout.WEST) ;			//07-01
				mainPanel.add(p[cno]) ;								//07-01
			}
			bxY[cno].add(p1, BorderLayout.WEST) ;					//07-01

			String val = ((String)OS.tableViewEntry.getValueAt(vRow,j)).trim() ;//07-01
			String typ = OS.ViewEntryType[j] ;						//07-02
//			System.out.println(" Val = "+val+", Type = "+typ) ;//DEBUG

			JPanel p0 = new JPanel(new BorderLayout());				//08-00
			p0.setBorder(appCom.Empty0000_Lowered);					//08-00
			valTbl[i] = new JTable(new RecModel(1,1)) ;
			if (typ.startsWith("Choice") || typ.equals("Color")) {	//07-01
				valArea[i] = new JTextArea(1,26) ;	//Dummy
				
				valTbl[i].setValueAt(val, 0, 0) ;
				valTbl[i].setShowGrid(true) ;							//07-01
				valTbl[i].setFont(appCom.defaultFont) ;					//07-01
				TableColumnModel cmodel = valTbl[i].getColumnModel() ;
				cmodel.getColumn(0).setPreferredWidth(286) ;		//07-01  11*26
				TableColumn col = cmodel.getColumn(0) ;
				if (typ.equals("Color")) {								//07-01
					col.setCellEditor(OS.editorColor);					//07-01
/*				} else if (typ.equals("Choice")) {
					col.setCellEditor(OS.editorItem);					//06-00
				} else if (typ.equals("Choice_1")) {					//06-00
					col.setCellEditor(OS.editorItem1) ;					//06-00
				} else if (typ.equals("Choice_2")) {					//06-00
					col.setCellEditor(OS.editorItem2) ;					//06-00
				} else if (typ.equals("Choice_3")) {					//06-00
					col.setCellEditor(OS.editorItem3) ;					//06-00
				} else if (typ.equals("Choice_4")) {					//06-00
					col.setCellEditor(OS.editorItem4) ;					//06-00
				} else if (typ.equals("Choice_5")) {					//06-00
					col.setCellEditor(OS.editorItem5) ;					//06-00
				} else {
					col.setCellEditor(new DefaultCellEditor(new JTextField()));
*/				}
				p0.add(valTbl[i]) ;										//08-00
				p1.add(p0) ;											//08-00
			}
			else {
				if (typ.equals("Molecule")) {							//08-00
					valArea[i] = new jTextArea(1,26) ;					//07-01
					valArea[i].setText(val) ;
//					valArea[i].setLineWrap(true) ;
					valArea[i].setFont(appCom.defaultFont) ;			//07-01
					valArea[i].setEditable(bEdit) ;
					JScrollPane sp = new JScrollPane(valArea[i]);		//08-00
					sp.setBorder(appCom.Empty0000);						//08-00
					p0.add(sp) ;										//08-00
				} else if (typ.equals("Text")) {						//08-00
					valArea[i] = new jTextArea(3,26) ;					//08-00
					valArea[i].setText(val) ;
					valArea[i].setLineWrap(true) ;						//08-00
					valArea[i].setFont(appCom.defaultFont) ;
					valArea[i].setEditable(bEdit) ;
					JScrollPane sp = new JScrollPane(valArea[i]);		//08-00
					sp.setBorder(appCom.Empty0000);						//08-00
					p0.add(sp) ;										//08-00
				} else {
					valArea[i] = new jTextArea(1,26) ;					//07-01
					valArea[i].setText(val) ;
					valArea[i].setLineWrap(true) ;
					valArea[i].setFont(appCom.defaultFont) ;			//07-01
					valArea[i].setEditable(bEdit) ;
					p0.add(valArea[i]) ;								//08-00
				}
				p1.add(p0) ;											//08-00

				if (typ.equals("Image") || typ.equals("URL")) {			//04-06
					viewBtn[i] = new JButton("View");
					viewBtn[i].addActionListener(buttonListener);
					viewBtn[i].setActionCommand("View "+valArea[i].getText()) ;//07-01
//					viewBtn[i].setToolTipText(valArea[i].getText()) ;	//07-01
					viewBtn[i].setFont(appCom.plainFontS) ;
					p1.add(viewBtn[i]) ;
				}
				else if (typ.equals("Dictionary")) {					//08-00
					searchBtn[i] = new JButton("Search");				//08-00
					searchBtn[i].addActionListener(buttonListener);		//08-00
					searchBtn[i].setActionCommand("Search "+nam) ;		//08-00
//					searchBtn[i].setToolTipText("Search "+nam) ;		//08-00
					searchBtn[i].setFont(appCom.plainFontS) ;			//08-00
					searchBtn[i].setEnabled(false) ;					//08-00
//					searchBtn[i].setMaximumSize(new Dimension(66,20)) ;	//08-00
//					searchBtn[i].setMinimumSize(new Dimension(66,20)) ;	//08-00
//					searchBtn[i].setPreferredSize(new Dimension(66,20)) ;//08-00
					p1.add(searchBtn[i]) ;								//08-00
				}														//08-00
			}
		}
//		Lb[0].setText(" "+OS.tableItem[0][2]) ;							//07-02

//		String val = ((String)OS.tableViewEntry.getValueAt(vRow,1)).trim() ;//07-01
//		valArea[0].setText(val) ;
//		JScrollBar jb = scrollPanel.getVerticalScrollBar() ;		//07-01
//		jb.setValue(0) ;											//07-01

//		System.out.println(" ScrollBar val = "+jb.getValue()) ;//DEBUG
//		System.out.println(" ScrollBar Min = "+jb.getMinimum()) ;//DEBUG
//		System.out.println(" ScrollBar Max = "+jb.getMaximum()) ;//DEBUG
		updateF = false ;											//08-00
	}

	class ButtonListener implements ActionListener {
		public void actionPerformed(ActionEvent e) {
			InforBIO.frame.setCursor(Cursor.getPredefinedCursor(Cursor.WAIT_CURSOR)) ;
			String s = e.getActionCommand() ;
//			System.out.println(" BUTTON = "+s) ;//DEBUG
			if (s.startsWith("Edit Mode")) {			// add mode 03-00
				if (s.equals("Edit Mode : ON")) {
					bEdit = false ;
					button[0].setText("Edit Mode : OFF") ;
					button[0].setActionCommand("Edit Mode : OFF") ;
//					button[0].setToolTipText("Edit Mode : OFF") ;
					button[0].setBackground(appCom.back) ;			//08-00
					button[2].setBackground(appCom.back) ;			//08-00
//					button[2].setEnabled(bEdit) ;					//08-00
					for (int i=0; i<entryCol; i++) {				//07-01
						valTbl[i].removeEditor();
					}
				}
				else if (s.equals("Edit Mode : OFF")) {
					bEdit = true ;
					button[0].setText("Edit Mode : ON") ;
					button[0].setActionCommand("Edit Mode : ON") ;
//					button[0].setToolTipText("Edit Mode : ON") ;
					button[0].setBackground(appCom.lightPink) ;		//04-06
					button[2].setBackground(appCom.lightPink) ;		//08-00
//					button[2].setEnabled(bEdit) ;					//08-00
				}
				for (int i=0; i<entryCol; i++){						//07-01
					valArea[i].setEditable(bEdit) ;
					if (searchBtn[i] != null) searchBtn[i].setEnabled(bEdit) ;//08-00
				}
			}
			else if (s.equals("<<")) {
				saveCheck() ;
				vRow--;
				if (vRow < 0) {
					vRow = 0;
				} else {
					moveEntry();
				}
			} 
			else if (s.equals("Save")) {
				for (int i=0; i<entryCol; i++){						//07-01
					String value = "" ;
					String typ = OS.ViewEntryType[i+1] ;			//07-02
					if (typ.startsWith("Choice") || typ.equals("Color")) {//07-01
						value = (String)valTbl[i].getValueAt(0,0) ;
					} else {
						value = valArea[i].getText();
					}
					OS.tableViewEntry.setValueAt(value, vRow, i+1);
//					System.out.println(" Set Val = "+value+", Row="+vRow+", Col="+(i+1)) ;//DEBUG
				}
				OS.updateF = true ;									//07-01
				updateF = false ;									//08-00
			} 
			else if (s.equals(">>")) {
				saveCheck() ;
				vRow++;
				if (vRow > OS.tableViewEntry.getRowCount()-1) {
					vRow = OS.tableViewEntry.getRowCount()-1;
				} else {
					moveEntry();
				}
			}
			else if (s.equals("Exit")) {
				saveCheck() ;
				parentFrame.setEnabled(true);
				frame.dispose();
			} 
			else if (s.startsWith("View")) {
				String name = s.substring(5) ;					//07-01
				String titl = valArea[0].getText()+" ["+name+"]" ;
				if ((name.endsWith(".jpg"))||(name.endsWith(".gif"))) {//07-01
					System.out.println(" - ImagePanel() "+name) ;//DEBUG
					ImagePanel IP = new ImagePanel(frame, titl, name, xCnt++, yCnt) ;//08-00
					if (xCnt > 40) {
						xCnt = 0 ;
						yCnt++ ;
					}
				} else if ((name.endsWith(".htm")) || (name.endsWith("html"))) {//07-01
					System.out.println(" - HtmlPanel() "+name) ;//DEBUG
					HtmlPanel HP = new HtmlPanel() ;
					HP.HtmlPanel(titl, name, xCnt++, yCnt) ;
					if (xCnt > 40) {
						xCnt = 0 ;
						yCnt++ ;
					}
				}
			}
			else if (s.startsWith("Search")) {					//add proc 08-00
				String item = s.substring(7).toLowerCase() ;
				int itemNo = 0 ;
				String file = "" ;
				String skey = "" ;
				Vector vlist = new Vector() ;
				for (int i=0; i<OS.dictFcnt; i++) {
					if((OS.dictFile[i][0].toLowerCase()).equals(item)) {
						file = OS.dictFile[i][1] ;
						break ;
					}
				}
				if (file.length() == 0) {
					appCom.MessageDialog("Dictionary file not found !", 0);//08-00
					return ;
				}

				for (int i=0; i<OS.ViewEntryName.length; i++) {
					if((OS.ViewEntryName[i].toLowerCase()).equals(item)) {
						itemNo = i-1 ;
						if (item.equals("species")) {
							skey = valArea[itemNo-1].getText()+" "+valArea[itemNo].getText() ;
							skey = skey.trim() ;
						} else {
							skey = valArea[itemNo].getText() ;
						}
						skey = skey.toLowerCase() ;
						break ;
					}
				}
				try {
					BufferedReader reader = new BufferedReader(new FileReader(file)) ;
					String line = reader.readLine() ;
					while (line != null) {
						if (skey.length() > 0) {
							if ((line.toLowerCase()).startsWith(skey)) vlist.addElement(line) ;
						} else {
							vlist.addElement(line) ;
						}
						line = reader.readLine() ;
					}
					reader.close() ;
					reader = null ;
				} catch (Exception ex) {
					appCom.MessageDialog(file+" file not found !", 0);
					System.out.println("Error : "+file+" file not found.") ;
				}
				String selectnam = DictListDialog(vlist);
				if (selectnam.length() > 0) {
//					System.out.println(" Select Name = "+selectnam) ;//DEBUG
					if (item.equals("genus")) {
						int col = selectnam.indexOf(" ") ;
						if (col > 0) {
							valArea[itemNo].setText(selectnam.substring(0,col)) ;
							valArea[itemNo+1].setText(selectnam.substring(col+1)) ;
						} else {
							valArea[itemNo].setText(selectnam) ;
						}
					} else if (item.equals("species")) {
						int col = selectnam.indexOf(" ") ;
						if (col > 0) {
							valArea[itemNo-1].setText(selectnam.substring(0,col)) ;
							valArea[itemNo].setText(selectnam.substring(col+1)) ;
						} else {
							valArea[itemNo].setText(selectnam) ;
						}
					} else {
						valArea[itemNo].setText(selectnam) ;
					}
				}
			} 
			InforBIO.frame.setCursor(Cursor.getPredefinedCursor(Cursor.DEFAULT_CURSOR)) ;
		}
	}

	public void saveCheck() {							//add method 08-00
		if (updateF) {	//Data updated
//			JOptionPane chkPane = new JOptionPane();
			String ss = "Save Data ?" ;
			Object[] options = {"YES","NO"};
			int rtn = JOptionPane.showOptionDialog(InforBIO.frame,(Object)ss,
												"Data Save Check",
												JOptionPane.DEFAULT_OPTION,
												JOptionPane.QUESTION_MESSAGE,
												null,options,options[0]);
			if (rtn == JOptionPane.YES_OPTION) {
				button[2].doClick();	//Export DB
			}
		}
		return ;
	}

	class frameListener extends WindowAdapter {
		public void windowClosing(WindowEvent e) {
			parentFrame.setEnabled(true);
			frame.dispose();										//08-00
		}
	}

	public void moveEntry(){
		strVal = (String)OS.tableViewEntry.getValueAt(vRow, 0) ;
		strId = (String)OS.tableViewEntry.getValueAt(vRow, 1) ;
		OS.tableViewEntry.setRowSelectionInterval(vRow, vRow) ;		//08-00
		frame.setTitle("One entry view and edit - [ "+strKey+" "+strVal+" = "+strId+" ]") ;
		for (int i=0; i<entryCol; i++){
			String val = ((String)OS.tableViewEntry.getValueAt(vRow,i+1)).trim() ;
			valTbl[i].setValueAt(val, 0, 0) ;
			valTbl[i].clearSelection() ;
			
			valArea[i].setText(val) ;
			
			String type = OS.ViewEntryType[i+1] ;					//07-02
			if (type.equals("Image") || type.equals("URL")) {		//04-06
				viewBtn[i].setActionCommand("View "+valArea[i].getText()) ;//08-00
//				viewBtn[i].setToolTipText("View "+valArea[i].getText()) ;
			}
		}
//		String val = ((String)OS.tableViewEntry.getValueAt(vRow,1)).trim() ;
//		valArea[0].setText(val) ;
		updateF = false ;											//08-00
	}

	//-------------------------------------------
	class RecModel extends DefaultTableModel {
		public RecModel(int row, int col) {
			super(row, col) ;
		}
		public boolean isCellEditable(int row, int col) {
			return bEdit ;
		}
		// ------ Change Entry Value -----
		public void setValueAt(Object aValue, int row, int column) {
			updateF = true ;
			super.setValueAt(aValue, row, column) ;
//			System.out.println("SetValue = "+aValue) ;//DEBUG
		}
	}

	class jTextArea extends JTextArea {						//add class 08-00
		public jTextArea(int row, int col) {
			super(row, col) ;
		}
		public void setText(String aValue) {
			updateF = true ;
			super.setText(aValue) ;
//			System.out.println("SetText = "+aValue) ;//DEBUG
		}
	}

	//------ Dictionary name Selection Dialog ---- add 08-00
	public String DictListDialog(Vector list){
		int sizX = 250 ;
		int sizY = 600 ;

		listBox = new JList(list);
		listBox.setFont(appCom.defaultFont) ;
//		listBox.setFixedCellWidth(180) ;
//		listBox.setFixedCellHeight(380) ;
		listBox.setSelectionMode(0) ;
		PanelMouseListener panelMouseListener = new PanelMouseListener() ;
		listBox.addMouseListener(panelMouseListener) ;
		listBox.setBorder(appCom.Empty5555) ;
		listBox.setPreferredSize(new Dimension(165, listBox.getPreferredSize().height)) ;
		JScrollPane scrollPane = new JScrollPane(listBox);
//		JPanel listPanel = new JPanel();
//		listPanel.add(scrollPane, BorderLayout.CENTER) ;
//		scrollPane.setSize(new Dimension(190, 350)) ;
		int ln = listBox.getModel().getSize() ;
		int ysiz = ln*17 + 60 ;
		if (ysiz < sizY) sizY = ysiz ;

		JButton ok = new JButton("OK");
		JButton cancel = new JButton("CANCEL");
		GridLayout buttonLayer = new GridLayout(1, 2);
//		buttonLayer.setHgap(10);
		JPanel okPanel = new JPanel(buttonLayer);
		okPanel.add(ok);
		okPanel.add(cancel);
		ListListener listListener = new ListListener();
		ok.addActionListener(listListener);
		cancel.addActionListener(listListener);

		listDialog = new JDialog(InforBIO.frame, "Select Name", true);
		Dimension screenSize = Toolkit.getDefaultToolkit().getScreenSize() ;
		listDialog.setLocation(screenSize.width/2+100, screenSize.height/2-300) ;
		listDialog.setSize(sizX, sizY);
		listDialog.getContentPane().setLayout(new BorderLayout());
//		listDialog.getContentPane().add(new Label(item+" List", Label.CENTER), "North");
//		listDialog.getContentPane().add(listPanel, BorderLayout.CENTER);
		listDialog.getContentPane().add(scrollPane, BorderLayout.CENTER);
		listDialog.getContentPane().add(okPanel, BorderLayout.SOUTH);
//		scrollPane.validate() ;
		listDialog.setVisible(true);

		String select = "" ;
		selectedList = listBox.getSelectedValues();
		if (selectedList.length > 0) select = (String)selectedList[0] ;
		return select ;
	}
	class ListListener implements ActionListener {
		public void actionPerformed(ActionEvent e) {
			if (e.getActionCommand().equals("OK")) {
				selectedList = listBox.getSelectedValues();
			} else {
				listBox.clearSelection() ;
			}
			listDialog.dispose();
		}
	}
	class PanelMouseListener implements MouseListener {
		public void mouseClicked(MouseEvent me) {
			if(me.getClickCount() > 1) {
//				System.out.println(" Double Clicked ! ") ;//DEBUG
				selectedList = listBox.getSelectedValues();
				listDialog.dispose();
			}
		}
		public void mousePressed(MouseEvent me) {}
		public void mouseReleased(MouseEvent me) {}
		public void mouseEntered(MouseEvent me) {}
		public void mouseExited(MouseEvent me) {}
	}
}
