# Supplementary material for: G-InforBIO: integrated system for microbial genomics
Source: BMC Bioinformatics. 2006 Aug 4;7:368. doi: 10.1186/1471-2105-7-368 (PMC1552091; doi:10.1186/1471-2105-7-368)
Supplement: Additional File 1 — G-InforBIO_Src_V177. Zipped file of the source code of G-InforBIO system [file 1471-2105-7-368-S1.zip › src/JP/AC/nig/wdcm/client/SearchItemPanel.java]

////////////////////////////////////////////////////////////////
//                                                            //
//   class name : SearchItemPanel                             //
//                                                            //
//   history    : 00-00 1999.12.15 K.Kittaka   (HSK)          //
//                01-00 2000.04.25 K.Takahashi (HSK)          //
//                02-00 2000.06.22 K.Takahashi (HSK)          //
//                02-01 2000.07.01 I.Muto      (HSK)          //
//                02-02 2000.09.21 T.Yagi      (HSK)          //
//                03-00 2001.02.16 K.Koorikawa (HSK)          //
//                04-00 2001.07.30 K.Koorikawa (HSK)          //
//                04-03 2001.11.14 K.Koorikawa (HSK)          //
//                05-00 2002.04.03 K.Koorikawa (HSK)          //
//                06-00 2002.06.26 K.Koorikawa (HSK)          //
//                07-00 2002.09.06 K.Koorikawa (HSK)          //
//                07-01 2002.10.22 K.Koorikawa (HSK)          //
//                07-02 2002.12.04 K.Koorikawa (HSK)          //
//                07-03 2002.12.13 K.Koorikawa (HSK)          //
//                08-00 2003.02.21 K.Koorikawa (HSK)          //
//                10-00 2004.01.07 K.Koorikawa (HSK)          //
//                11-00 2004.11.09 K.Koorikawa (HSK)          //
//                                                            //
////////////////////////////////////////////////////////////////
package JP.AC.nig.wdcm.client ;

import java.awt.* ;
import java.awt.event.* ;
import java.util.* ;
import java.text.* ;
import javax.swing.* ;
import javax.swing.table.* ;

public class SearchItemPanel extends JPanel {
	private static SearchItemPanel instance = null ;
	private static String[] buttonString = {"Keywords Search",
											"Search ALL"} ;
	private static String[] buttonStringEdit = {"New Item",
											 "Move Item", 
											 "Copy Item", 
											 "Delete Item", 
											 "Arrange Item", 			//07-00
											 "Edit Mode : OFF"} ;		//02-01
	public static JButton[] button = new JButton[buttonString.length] ;	//01-00
	public static JButton[] buttonEdit = new JButton[buttonStringEdit.length] ;
	private ButtonListener buttonListener = new ButtonListener() ;

	private boolean bEdit = false ;
	private JLabel[] label = new JLabel[1] ;
	private String[] labelString = {"Item Name : "} ;
	private JTextField[][] textField = new JTextField[1][3] ;
	public  static JPanel basePanel = null ;
	private PanelMouseListener panelMouseListener = new PanelMouseListener() ;

	private static ObjectStore OS = ObjectStore.getInstance() ;
	public int originalRow = -1;										//02-02
	public int selectedRow = OS.itemCnt;								//02-01
	public boolean[] sortFlg = {true, true, true, true};				//02-02
	public static boolean superSetValueF = false;						//02-01
	public static boolean newF = true ;									//04-00
	private static DecimalFormat idFormat = new DecimalFormat("0000000");//10-00

	public SearchItemPanel() {
		super(new BorderLayout(), true) ;
		instance = this ;
//		setLayout(new BorderLayout());
		System.out.println(new Date() + " - SearchItem Panel Set ") ;	// DEBUG

		//----- Search Keywords Panel set ----
		JPanel p  = appCom.CreateBorderLayoutPanel() ;
		JPanel p1 = appCom.CreateGridLayoutPanel() ;
		p1.setBorder(BorderFactory.createTitledBorder("Search Keywords")) ;
		p1.setLayout(new GridLayout(textField.length, textField[0].length, 5, 5)) ;

		//----- Keywords Text Area set ----
		for (int i=0; i<label.length; i++) {
			p1.add(label[i]=appCom.CreateControlLabel(labelString[i])) ;
			for (int j=0; j<textField[i].length; j++) {
				p1.add(textField[i][j]=appCom.CreateControlTextField()) ;
				textField[i][j].setHorizontalAlignment(JTextField.CENTER) ;
			}
		}
		p.add(p1, BorderLayout.CENTER) ;

		//----- SEARCH BUTTON set ----
		p1 = appCom.CreateGridLayoutPanel() ;
		p1.setLayout(new GridLayout(1, buttonString.length)) ;
		p1.setBorder(appCom.Empty3333) ;								//08-00
		for (int i=0; i<buttonString.length; i++) {
			button[i] = appCom.CreateControlButton(buttonString[i]) ;	//01-00
			button[i].setActionCommand(buttonString[i]) ;				//01-00
//			button[i].setToolTipText(buttonString[i]) ;					//01-00
			button[i].addActionListener(buttonListener) ;				//01-00
			button[i].setBackground(appCom.lightYellow) ;				//03-00
			p1.add(button[i]) ;											//01-00
//			button[i].setEnabled(false) ;								//01-00
		}
		p.add(p1, BorderLayout.SOUTH) ;
		add(p, BorderLayout.NORTH) ;

		//----- Search Results Table set ----
		basePanel = appCom.CreateBorderLayoutPanel() ;
		basePanel.setBorder(BorderFactory.createTitledBorder("Search Results")) ;
		if (OS.itemCnt > 0) {											//01-00
			OS.tableNameItemVect = appCom.convertToVector(OS.tableNameItem, 4) ;//07-03
			OS.tableItemVect = appCom.convertToVector(OS.tableItem, OS.itemCnt, 4) ;//07-03
			OS.tableViewItem = new JTable(new DefModel(OS.tableItemVect, OS.tableNameItemVect)) ;//07-03
			OS.tableViewItem.setFont(appCom.defaultFont) ;				//07-01
			JTableHeader thed = OS.tableViewItem.getTableHeader() ;		//06-00
			thed.addMouseListener(panelMouseListener) ;
			thed.setFont(appCom.defaultFont) ;							//07-01
			thed.setBackground(appCom.waterBlue) ;						//06-00
			thed.setForeground(appCom.navy) ;							//06-00
			thed.setReorderingAllowed(false);							//02-02
			setColEditor(OS.tableViewItem) ;			// Combobox set  01-00
			basePanel.add(new JScrollPane(OS.tableViewItem), BorderLayout.CENTER) ;
		}																//01-00
		add(basePanel, BorderLayout.CENTER) ;

		//----- EDIT BUTTON set ----
		p = appCom.CreateGridLayoutPanel() ;
		p.setLayout(new GridLayout(1, buttonStringEdit.length)) ;
		p.setBorder(appCom.Empty3333) ;									//08-00
		for (int i=0; i<buttonStringEdit.length; i++) {
			buttonEdit[i] = appCom.CreateControlButton(buttonStringEdit[i]) ;
			buttonEdit[i].setActionCommand(buttonStringEdit[i]) ;
//			buttonEdit[i].setToolTipText(buttonStringEdit[i]) ;
			buttonEdit[i].addActionListener(buttonListener) ;
			if (i==0 || i==1 || i ==2 || i == 3 || i == 4) {			//07-00
				buttonEdit[i].setEnabled(bEdit) ;
			}
			p.add(buttonEdit[i]) ;
		}
		add(p, BorderLayout.SOUTH) ;

//      ------------------- add 04-00 -------------------
		ComponentAdapter cl = new ComponentAdapter() {
			public void componentShown(ComponentEvent e) {
				if (newF) {
					reduceCategory();									//04-03
					OS.tableNameItemVect = appCom.convertToVector(OS.tableNameItem, 4) ;//07-03
					OS.tableItemVect = appCom.convertToVector(OS.tableItem, OS.itemCnt, 4) ;//07-03
					OS.tableViewItem = new JTable(new DefModel(OS.tableItemVect, OS.tableNameItemVect)) ;//07-03
					OS.tableViewItem.setFont(appCom.defaultFont) ;		//07-01
					JTableHeader thed = OS.tableViewItem.getTableHeader() ;//06-00
					thed.addMouseListener(panelMouseListener) ;
					thed.setFont(appCom.defaultFont) ;					//07-01
					thed.setBackground(appCom.waterBlue) ;				//06-00
					thed.setForeground(appCom.navy) ;					//06-00
					thed.setReorderingAllowed(false);
					setColEditor(OS.tableViewItem);	// select Category Combobox reset
					basePanel.removeAll() ;
					basePanel.add(new JScrollPane(OS.tableViewItem), BorderLayout.CENTER) ;
					basePanel.validate() ;
					newF = false ;
					reduceItems();
				}
			}
		};
		addComponentListener(cl);
	}

	public static SearchItemPanel getInstance() {
		return instance ;
	}

//  --------------- Button Action Check ---------------------
	class ButtonListener implements ActionListener {
		public void actionPerformed(ActionEvent e) {
			String s = e.getActionCommand() ;
			StatusPanel.status.setFont(appCom.defaultFont) ;			//07-01
			StatusPanel.status.setBackground(Color.white) ;				//02-01
			StatusPanel.status.setText(" ") ;							//01-00

			if (s.equals("Delete Item") == false) {				//02-01
				for (int i = 0; i < OS.newItemNum.length; i++) {		//02-01
					if (OS.newItemNum[i] != -1) {						//02-01
						StatusPanel.status.setBackground(Color.yellow) ;//02-01
						StatusPanel.status.setFont(appCom.boldFontLL) ;//02-01
						StatusPanel.status.setText(" Please change new Item data(No."+(OS.newItemNum[i]+1)+")") ;//02-02
						return;											//02-01
					}													//02-01
				}														//02-01
			} 															//02-01

			if (s.equals("Keywords Search") || s.equals("Search ALL")) {	//"Search"
				InforBIO.frame.setCursor(Cursor.getPredefinedCursor(Cursor.WAIT_CURSOR)) ;
				StatusPanel.status.setText(" Searching now ...") ;		//01-00
//				System.out.println(new Date() + " - execSearch of SearchItemPanel()") ;// DEBUG
				for (int i = 0; i < sortFlg.length; i++){				//02-02 ----Reset Sorting Flag
					sortFlg[i] = true;									//02-02
				}														//02-02
				reduceCategory();										//01-00
				if (s.equals("Keywords Search")) {		//"Keywords Search"
					OS.tableNameItemVect = appCom.convertToVector(OS.tableNameItem, 4) ;//07-03
					OS.tableItemVect = execSearch(true) ;				//07-03
				}
				else {		//"Search ALL"
					OS.tableNameItemVect = appCom.convertToVector(OS.tableNameItem, 4) ;//07-03
					OS.tableItemVect = appCom.convertToVector(OS.tableItem, OS.itemCnt, 4) ;//07-03
				}
				OS.tableViewItem = new JTable(new DefModel(OS.tableItemVect, OS.tableNameItemVect)) ;//07-03
				OS.tableViewItem.setFont(appCom.defaultFont) ;			//07-01
				JTableHeader thed = OS.tableViewItem.getTableHeader() ;	//06-00
				thed.addMouseListener(panelMouseListener) ;
				thed.setFont(appCom.defaultFont) ;						//07-01
				thed.setBackground(appCom.waterBlue) ;					//06-00
				thed.setForeground(appCom.navy) ;						//06-00
				thed.setReorderingAllowed(false);						//02-02
				setColEditor(OS.tableViewItem);	// select Category Combobox reset

				basePanel.removeAll() ;
				basePanel.add(new JScrollPane(OS.tableViewItem), BorderLayout.CENTER) ;
				basePanel.validate() ;
				
				OS.resetCnt() ;											//04-03
				OS.countItemCategory() ;								//07-00
				//--- 01-00 add start
				final int nFound = OS.tableItemVect.size();				//07-03
				if(nFound == 0) {
					//JOptionPane.showMessageDialog(SearchItemPanel.this, "No Item is found.") ;
					StatusPanel.status.setText(" No Item is found !") ;	//01-00
				} else if(nFound == 1) {
					//JOptionPane.showMessageDialog(SearchItemPanel.this, "1  Item is found.") ;
					StatusPanel.status.setText(" 1 Item is found !") ;	//01-00
				} else {
					//JOptionPane.showMessageDialog(SearchItemPanel.this, nFound + "  Items are found.") ;
					StatusPanel.status.setText(" "+nFound+" Items are found !") ;//01-00
				}
				//--- 01-00 add end
				InforBIO.frame.setCursor(Cursor.getPredefinedCursor(Cursor.DEFAULT_CURSOR)) ;
			}

			else if (s.equals("New Item")) {	//----- "New Item" Button -----
//				System.out.println("New Item  Cnt = "+OS.itemCnt) ;//DEBUG
				int[] selectedRows = OS.tableViewItem.getSelectedRows();//02-01
/*				if (selectedRows.length > 1) {
					StatusPanel.status.setBackground(Color.yellow) ;
					StatusPanel.status.setFont(appCom.boldFontLL) ;
					StatusPanel.status.setText(" Please select one row ! ");
					return;												//02-02
				} else if (selectedRows.length == 1) {
					if (selectedRows[0] < OS.itemCnt-1) {				//07-00
						if (((String)OS.tableViewItem.getValueAt(selectedRows[0]+1,1)).equals("Fixed")){//07-00
//							JOptionPane.showMessageDialog(SearchItemPanel.basePanel, " You can't insert here! ");
							StatusPanel.status.setBackground(Color.yellow) ;
							StatusPanel.status.setFont(appCom.boldFontLL) ;
							StatusPanel.status.setText(" You can't insert here! ");
							return;
						}
					}
				}
*/
				if (selectedRows.length > 0) {	//Insert to selected Row
					superSetValueF = true;								//02-01
					OS.tableItem = appCom.InsertRow(OS.tableViewItem, OS.tableItem, 4, OS.itemCnt);//02-01
					superSetValueF = false;								//02-01
					OS.itemCnt = OS.tableItem.length;
					updateEntry(appCom.insertInto, "");					//02-02
				} else {	//Insert to last Row
					selectedRow = OS.itemCnt;							//02-01
					superSetValueF = true;								//02-01
					OS.tableItem = appCom.NewRow(OS.tableViewItem, OS.tableItem, 4, OS.itemCnt) ;//01-00
					superSetValueF = false;								//02-01
					OS.itemCnt = OS.tableItem.length;
					updateEntry(selectedRow, "");						//02-02
					appCom.insertInto = selectedRow;					//02-02
				}
				
				for (int i = 0; i < OS.newItemNum.length; i++) {		//02-01
					OS.newItemNum[i] = appCom.insertInto;				//02-02
				}
				setRowSelect(appCom.insertInto);						//02-02
				//---- for selected Row visible 	add 02-02
				int[] focusRow = OS.tableViewItem.getSelectedRows();
				Rectangle cellRect = OS.tableViewItem.getCellRect(focusRow[0], 1, true) ;
				if (cellRect != null) {
					OS.tableViewItem.scrollRectToVisible(cellRect) ;
				}
				OS.resetCnt() ;											//04-03
				SearchEntryPanel.newF = true ;							//04-03
				SearchEntryPanel.button[2].doClick();					//11-00
				StatusPanel.status.setText(" New Item added.") ;		//07-00
//				System.out.println(" ItemCnt = "+OS.itemCnt) ;//DEBUG
			}

			else if (s.equals("Move Item")) {	//----- "Move Item" Button ----- 02-01 Add all
				int[] selectedRows = OS.tableViewItem.getSelectedRows();
				if (selectedRows.length == 1) {
//					if (((String)OS.tableViewItem.getValueAt(selectedRows[0],1)).equals("Fixed")){
					if (selectedRows[0] == 0){
//						JOptionPane.showMessageDialog(SearchItemPanel.basePanel, " You can't move this item! ");
						StatusPanel.status.setBackground(Color.yellow) ;
						StatusPanel.status.setFont(appCom.boldFontLL) ;
						StatusPanel.status.setText(" You can't move this item ! ");
						return;
					}
				} else {
					StatusPanel.status.setBackground(Color.yellow) ;
					StatusPanel.status.setFont(appCom.boldFontLL) ;
					StatusPanel.status.setText(" Please select one row ! ");
					return;												//02-02
				}
				//----- Move Item Row -----
				originalRow = changeVrToIr(selectedRows[0]);		//04-00
				int rowMin = 2 ;									//08-00
				int rowMax = OS.itemCnt ;							//04-00
//				if (originalRow < OS.TESTCOL-1) {					//06-00
//					rowMin = Integer.valueOf(OS.tableCategory[0][2]).intValue() + 1;//04-00
//					rowMax = OS.TESTCOL - 1 ;						//04-00
//				}													//04-00
				superSetValueF = true;
				String[][] newtbl = appCom.MoveRow(OS.tableViewItem, OS.tableItem, 4, rowMax, rowMin);//08-00
				superSetValueF = false;
				if (newtbl == null) return ;						//08-00
				OS.tableItem = newtbl ;								//08-00
				appCom.QuickSort(OS.tableItemVect, 0, OS.tableItemVect.size()-1, 0) ;//07-03
				setRowSelect(appCom.moveInto);						//02-02
				//---- for selected Row visible 	add 02-02
				int[] focusRow = OS.tableViewItem.getSelectedRows();
				Rectangle cellRect = OS.tableViewItem.getCellRect(focusRow[0], 1, true) ;
				if (cellRect != null) {
					OS.tableViewItem.scrollRectToVisible(cellRect) ;
				}

				//--------------  Move Entry table  ---------------
				String[] newTableNameEntry = new String[OS.entryCol];
				String[][] newTableEntry = new String[OS.entryCnt][OS.entryCol];
				newTableNameEntry[0] = OS.tableNameEntry[0];
				for(int row = 0; row < OS.entryCnt; row++) {
					newTableEntry[row][0] = OS.tableEntry[row][0];
				}
				for (int itemRow = 0; itemRow < OS.itemCnt; itemRow++) {
					for (int nameCol = 1; nameCol < OS.entryCol; nameCol++) {
						if ((OS.tableItem[itemRow][2].equals(OS.tableNameEntry[nameCol])) &&//07-00
							(OS.tableItem[itemRow][1].equals(OS.tableEntryCategory[nameCol]))) {//07-00
							newTableNameEntry[itemRow + 1] = OS.tableNameEntry[nameCol];
							for (int row = 0; row < OS.entryCnt; row++) {
								newTableEntry[row][itemRow + 1] = OS.tableEntry[row][nameCol];
							}
							break;
						}
					}
				}
				OS.tableNameEntry = newTableNameEntry;
				OS.tableEntry = newTableEntry;
				for(int i=0; i<OS.itemCnt; i++) {						//07-00
					OS.tableEntryCategory[i+1] = OS.tableItem[i][1] ;	//07-00
					OS.tableEntryType[i+1] = OS.tableItem[i][3] ;		//07-00
				}														//07-00
				OS.resetCnt() ;											//04-03
				SearchEntryPanel.newF = true ;							//04-03
				SearchEntryPanel.button[2].doClick();					//11-00
				StatusPanel.status.setText(" Item moved.") ;			//07-00
			}

			else if (s.equals("Copy Item")) {	//----- "Copy Item" Button ----- 02-01 Add all
				int[] selectedRows = OS.tableViewItem.getSelectedRows();
				if (selectedRows.length == 1) {
//					if (((String)OS.tableViewItem.getValueAt(selectedRows[0],1)).equals("Fixed")){
//						JOptionPane.showMessageDialog(SearchItemPanel.basePanel, " You can't copy this item! ");
//						return;
//					}
				} else {
					StatusPanel.status.setBackground(Color.yellow) ;
					StatusPanel.status.setFont(appCom.boldFontLL) ;
					StatusPanel.status.setText(" Please select one row ! ") ;
					return;												//02-02
				}
				//---- Copy Item Row ----
				originalRow = changeVrToIr(selectedRows[0]);			//02-02
				int rowMin = 2 ;										//02-00
				int rowMax = OS.itemCnt ;								//04-00
//				if (originalRow < OS.TESTCOL-1) {						//06-00
//					rowMin = Integer.valueOf(OS.tableCategory[0][2]).intValue() + 1;//04-00
//					rowMax = OS.TESTCOL - 1 ;							//04-00
//				}														//04-00
				superSetValueF = true;
				String[][] newtbl = appCom.CopyRow(OS.tableViewItem, OS.tableItem, 4, OS.itemCnt, rowMax, rowMin);//08-00
				superSetValueF = false;
				if (newtbl == null) return ;							//08-00
				OS.tableItem = newtbl ;									//08-00
				if (appCom.copyInto < originalRow) originalRow++;		//02-02
				String name = OS.tableItem[originalRow][2];				//02-02

				OS.itemCnt = OS.tableItem.length;
				OS.resetCnt() ;											//04-03
				OS.countItemCategory() ;								//07-00
				updateEntry(appCom.copyInto, name);						//02-02

				appCom.QuickSort(OS.tableItemVect, 0, OS.tableItemVect.size()-1, 0) ;//07-03
				setRowSelect(appCom.copyInto);
				int[] selectViewRow = OS.tableViewItem.getSelectedRows();//02-02
				//-------------------- for selected Row visible 	add 02-02
				int[] focusRow = OS.tableViewItem.getSelectedRows();
				Rectangle cellRect = OS.tableViewItem.getCellRect(focusRow[0], 1, true) ;
				if (cellRect != null) {
					OS.tableViewItem.scrollRectToVisible(cellRect) ;
				}
				SearchEntryPanel.newF = true ;							//04-03
				SearchEntryPanel.button[2].doClick();					//11-00
				StatusPanel.status.setText(" Item copid.") ;			//07-00
			}

			else if (s.equals("Delete Item")) {	//----- "Delete Item" Button -- 02-01
				int[] selectedRows = OS.tableViewItem.getSelectedRows();//02-01
				if (selectedRows.length <= 0) {		//check Row Selection 07-00
					StatusPanel.status.setBackground(Color.yellow) ;
					StatusPanel.status.setFont(appCom.boldFontLL) ;
					StatusPanel.status.setText(" Please select row ! ");
					return;
				}

				int selectItemTableRow = changeVrToIr(selectedRows[0]) ;//02-02
				for (int i = 0; i < OS.newItemNum.length; i++) {		//02-01
					if (OS.newItemNum[i] != -1) {						//02-01
//						if (selectedRows.length != 1 || selectedRows[0] != OS.newItemNum[i]) {//02-01
						if (selectedRows.length != 1 || selectItemTableRow != OS.newItemNum[i]) {	//02-02
							StatusPanel.status.setBackground(Color.yellow) ;//02-01
							StatusPanel.status.setFont(appCom.boldFontLL) ;//02-01
							StatusPanel.status.setText(" Please change new Item data(No."+ (OS.newItemNum[i]+1) +")") ;	//02-02
							return;										//02-01
						}												//02-01
					}													//02-01
				}														//02-01
//				for (int row = 0; row < selectedRows.length; row++) {	//02-01
//					if (((String)OS.tableViewItem.getValueAt(selectedRows[row],1)).equals("Fixed")){
					if (selectedRows[0] == 0){						//08-00
//						JOptionPane.showMessageDialog(Sea	rchItemPanel.basePanel, " You can't delete this item! ");
						StatusPanel.status.setBackground(Color.yellow) ;//02-01
						StatusPanel.status.setFont(appCom.boldFontLL) ;//02-01
						StatusPanel.status.setText(" You can't delete this item ! ") ;	//02-02
						return;
					}
//				}														//02-01
				//----- Delete Item Row ----
				superSetValueF = true;									//02-01
				OS.tableItem = appCom.DeleteRow(OS.tableViewItem, OS.tableItem, 4, OS.itemCnt) ;//01-00
				superSetValueF = false;									//02-01
				OS.itemCnt = OS.tableItem.length ;						//01-00
				reduceItems() ;	//Entry table update					//02-02
				OS.resetCnt() ;											//04-03
				OS.countItemCategory() ;								//07-00
				updateEntry(-1, "") ;//tableNameEntry,tableEntryCategory,tableEntryType update  07-00
				SearchEntryPanel.newF = true ;							//04-03
				SearchEntryPanel.button[2].doClick();					//11-00
				StatusPanel.status.setText(" Item deleted.") ;			//07-00
			}

			else if (s.equals("Arrange Item")) {	//----- "Arrange Item" Button ----- 07-00 Add all
				InforBIO.frame.setCursor(Cursor.getPredefinedCursor(Cursor.WAIT_CURSOR)) ;
//				System.out.println("-- Arrange Item table --");//DEBUG
				boolean chgF = false ;
				String[][] newTableItem = new String[OS.itemCnt][4];
				int newRow = 0 ;
				for (int categR = 0; categR < OS.categoryCnt; categR++) {
					for (int itemRow = 0; itemRow < OS.itemCnt; itemRow++) {
						if (OS.tableCategory[categR][1].equals(OS.tableItem[itemRow][1])) {
							System.arraycopy(OS.tableItem[itemRow], 0, newTableItem[newRow], 0, 4);
							newTableItem[newRow][0] = idFormat.format(newRow+1);
							if (itemRow != newRow) chgF = true ;
							newRow++ ;
						}
					}
				}
				if (chgF) {
					OS.tableItem = newTableItem;
					
	//				System.out.println("-- ReView Item table --");//DEBUG
	//				OS.tableNameItemVect = appCom.convertToVector(OS.tableNameItem, 4) ;//07-03
					OS.tableItemVect = appCom.convertToVector(OS.tableItem, OS.itemCnt, 4) ;//07-03
					OS.tableViewItem = new JTable(new DefModel(OS.tableItemVect, OS.tableNameItemVect)) ;//07-03
					OS.tableViewItem.setFont(appCom.defaultFont) ;	//07-01
					JTableHeader thed = OS.tableViewItem.getTableHeader() ;
					thed.addMouseListener(panelMouseListener) ;
					thed.setFont(appCom.defaultFont) ;				//07-01
					thed.setBackground(appCom.waterBlue) ;
					thed.setForeground(appCom.navy) ;
					thed.setReorderingAllowed(false);
					setColEditor(OS.tableViewItem);	// select Category Combobox reset
					basePanel.removeAll() ;
					basePanel.add(new JScrollPane(OS.tableViewItem), BorderLayout.CENTER) ;
					basePanel.validate() ;

	//				System.out.println("-- Move Entry table --");//DEBUG
					String[] newTableNameEntry = new String[OS.entryCol];
					String[][] newTableEntry = new String[OS.entryCnt][OS.entryCol];
					newTableNameEntry[0] = OS.tableNameEntry[0];
					for(int row = 0; row < OS.entryCnt; row++) {
						newTableEntry[row][0] = OS.tableEntry[row][0];
					}
					for (int itemRow = 0; itemRow < OS.itemCnt; itemRow++) {
						for (int nameCol = 1; nameCol < OS.entryCol; nameCol++) {
							if (OS.tableItem[itemRow][2].equals(OS.tableNameEntry[nameCol])) {
								newTableNameEntry[itemRow + 1] = OS.tableNameEntry[nameCol];
								for (int row = 0; row < OS.entryCnt; row++) {
									newTableEntry[row][itemRow + 1] = OS.tableEntry[row][nameCol];
								}
								break;
							}
						}
					}
					OS.tableNameEntry = newTableNameEntry;
					OS.tableEntry = newTableEntry;
					for(int i=0; i<OS.itemCnt; i++) {					//07-00
						OS.tableEntryCategory[i+1] = OS.tableItem[i][1] ;//07-00
						OS.tableEntryType[i+1] = OS.tableItem[i][3] ;	//07-00
					}													//07-00
					SearchEntryPanel.newF = true ;
					SearchEntryPanel.button[2].doClick();				//11-00
				}
				OS.resetCnt() ;
				InforBIO.frame.setCursor(Cursor.getPredefinedCursor(Cursor.DEFAULT_CURSOR)) ;
				StatusPanel.status.setText(" Item arranged.") ;
			}

			else if (s.startsWith("Edit Mode")) {
/**				if (OS.itemCnt == 0) {									//04-00
					StatusPanel.status.setBackground(Color.yellow) ;	//04-00
					StatusPanel.status.setFont(appCom.boldFontLL) ;//04-00
					StatusPanel.status.setText(" Item Data not Found !") ;//04-00
					return ;											//04-00
				}														//04-00
**/
				if (s.equals("Edit Mode : ON")) {
					bEdit = false ;
					buttonEdit[5].setText("Edit Mode : OFF") ;			//07-00
					buttonEdit[5].setActionCommand("Edit Mode : OFF") ;	//07-00
//					buttonEdit[5].setToolTipText("Edit Mode : OFF") ;	//07-00
					buttonEdit[5].setBackground(getBackground()) ;		//07-00
					OS.tableViewItem.setSelectionMode(ListSelectionModel.MULTIPLE_INTERVAL_SELECTION) ;
				}
				else if (s.equals("Edit Mode : OFF")) {
					bEdit = true ;
					OS.updateF = true ;									//07-01
					buttonEdit[5].setText("Edit Mode : ON") ;			//07-00
					buttonEdit[5].setActionCommand("Edit Mode : ON") ;	//07-00
//					buttonEdit[5].setToolTipText("Edit Mode : ON") ;	//07-00
					buttonEdit[5].setBackground(appCom.lightPink) ;		//07-00
//					OS.tableViewItem.setSelectionMode(ListSelectionModel.SINGLE_INTERVAL_SELECTION) ;
					OS.tableViewItem.setSelectionMode(ListSelectionModel.MULTIPLE_INTERVAL_SELECTION) ;
				}
				buttonEdit[0].setEnabled(bEdit) ;
				buttonEdit[1].setEnabled(bEdit) ;
				buttonEdit[2].setEnabled(bEdit) ;						//02-01
				buttonEdit[3].setEnabled(bEdit) ;						//02-01
				buttonEdit[4].setEnabled(bEdit) ;						//07-00
 			}
			InforBIO.frame.setCursor(Cursor.getPredefinedCursor(Cursor.DEFAULT_CURSOR)) ;
		}
	}


	private void setColEditor(JTable tableView) {
		TableColumnModel columnModel = tableView.getColumnModel() ;
		TableColumn col = columnModel.getColumn(1) ;
		col.setCellEditor(new EditorCategory(new JComboBox())) ;
		col = columnModel.getColumn(3) ;
		col.setCellEditor(new EditorType(new JComboBox())) ;
	}
//  --------------- Category ComboBox Set ---------------------
	class EditorCategory extends DefaultCellEditor {
		public EditorCategory(JComboBox combo) {
			super(combo) ;
 			for (int i=0; i<OS.categoryCnt; i++) {						//01-00
				combo.addItem(OS.tableCategory[i][1]) ;
			}
			combo.setMaximumRowCount(OS.categoryCnt) ;					//03-00
		}
	}
//  --------------- Type ComboBox Set ---------------------
	class EditorType extends DefaultCellEditor {
		public EditorType(JComboBox combo) {
			super(combo) ;
			for (int i=0; i<OS.typeName.length; i++) {					//06-00
				combo.addItem(OS.typeName[i]) ;							//06-00
			}
			combo.setMaximumRowCount(OS.typeName.length) ;				//06-00
		}
	}

	//  ----------------------------------------------------
	class PanelMouseListener implements MouseListener {
		public void mouseClicked(MouseEvent me) {
			if (me.getSource() instanceof JTableHeader && OS.tableItemVect != null) {//07-03
				((JTableHeader)me.getSource()).getTable().removeEditor();//02-02
				//---add 02-02 -- Get Selected Row's Number
				int[] selectedRows = OS.tableViewItem.getSelectedRows();
				String[] selectedNo = new String[selectedRows.length];
				for (int i = 0; i < selectedRows.length; i++){
					selectedNo[i] = (String)OS.tableViewItem.getValueAt(selectedRows[i], 0);
				}

				int clumnNo = ((JTableHeader)me.getSource()).columnAtPoint(me.getPoint()) ;
				appCom.QuickSort(OS.tableItemVect, 0, OS.tableItemVect.size()-1, clumnNo, sortFlg[clumnNo]) ;//07-03
				//---add 02-02 ---Set Sorting Flag
				boolean workFlg = sortFlg[clumnNo];
				for (int i = 0; i < sortFlg.length; i++){
					sortFlg[i] = true;
				}
				if (workFlg){
					sortFlg[clumnNo] = false;
				} else {
					sortFlg[clumnNo] = true;
				}

				//---- 02-02 --Set Selection
				OS.tableViewItem.removeRowSelectionInterval(0, OS.tableViewItem.getRowCount() - 1);
				int row = 0;
				for (int i = 0; i < selectedNo.length; i++){
					for (row = 0; row < OS.tableViewItem.getRowCount(); row++){
						if (selectedNo[i].equals((String)OS.tableViewItem.getValueAt(row, 0))){
							OS.tableViewItem.addRowSelectionInterval(row, row);
							break;
						}
					}
				}
				Rectangle cellRect = OS.tableViewItem.getCellRect(row, 1, true) ;
				if (cellRect != null) {
					OS.tableViewItem.scrollRectToVisible(cellRect) ;
				}
				basePanel.removeAll() ;									//08-00
				basePanel.add(new JScrollPane(OS.tableViewItem), BorderLayout.CENTER) ;//08-00
				basePanel.validate() ;									//08-00
			}
		}
		public void mousePressed(MouseEvent me) {}
		public void mouseReleased(MouseEvent me) {}
		public void mouseEntered(MouseEvent me) {}
		public void mouseExited(MouseEvent me) {}
	}

	private boolean isAllEmpty(int row) {
		boolean bRet = true ;
		for (int k=0; k<textField[row].length; k++) {
			if (textField[row][k].getText().trim().equals("")==false) {
				bRet = false ;
				break ;
			}
		}
		return bRet ;
	}

//  --------- Compare Search Keyword to Table ---------
	private Vector execSearch(boolean bAND) {
		String[][] table = OS.tableItem ;
		Vector retVector = new Vector() ;

		for (int i=0, machAll=0; i<OS.itemCnt; i++) {				//01-00
			if (bAND==true)
				machAll = 1 ;
			else
				machAll = 0 ;
			for (int j=0, machLine=0; j<label.length; j++) {
				if (isAllEmpty(j)==true) {
					continue ;
				}
				machLine = 0 ;
				for (int k=0; k<textField[j].length; k++) {
					if (textField[j][k].getText().trim().equals("")) {
						continue ;
					}
					if (table[i][2].trim().toLowerCase().indexOf(textField[j][k].getText().trim().toLowerCase())!=-1) {
						machLine = 1 ;
						break ;
					}
				}
				if (bAND==true)
					machAll &= machLine ;
				else
					machAll |= machLine ;
			}
			if (machAll==1) {
				Vector v = new Vector() ;
				for (int j=0; j<table[i].length; j++) {
					v.addElement(table[i][j]) ;
				}
				retVector.addElement(v) ;
			}
		}
		return retVector ;
	}

	class DefModel extends DefaultTableModel {
		public DefModel(Vector table, Vector name) {
			super(table, name) ;
		}
		public boolean isCellEditable(int row, int col) {
			if (bEdit == true) {
				if (col == 0) {										//02-00
					return false ;
				}
			}
			return bEdit ;
		}

		// ------ Change Item Valu -----
		public void setValueAt(Object aValue, int row, int column) {
			super.setValueAt(aValue, row, column) ;
			if (superSetValueF) return ;	//not user input (proguram auto)//02-01

			StatusPanel.status.setFont(appCom.defaultFont) ;			//07-01
			StatusPanel.status.setBackground(Color.white) ;				//02-02
			StatusPanel.status.setText(" ") ;							//02-02

			String val = (String)aValue ;								//01-00
			val = val.trim() ;											//01-00

			int rowMax = OS.itemCnt ;									//01-00
			int nEntry = OS.entryCol ;									//01-00
			int irow = 0 ;												//02-00
			for (irow=0; irow<rowMax; irow++) {							//02-00
				if (OS.tableItem[irow][0].compareTo((String)super.getValueAt(row, 0)) == 0) break ;//02-00
			}
			
			if (column==1) {		// CATEGORY							//04-03
				OS.tableItem[irow][column] = val ;						//08-00
				OS.tableEntryCategory[irow+1] = val ;					//07-00
				OS.countItemCategory() ;								//07-00
			} 
			else if (column==2) {	// ITEM NAME						//03-00
				//---------- Same Item Name Check -------------
				boolean errF = true ;									//02-00
				for (int ii=0; ii<rowMax; ii++) {						//02-00
					if ((ii != irow) && (OS.tableItem[ii][2].equals(val)) &&//07-00
						(OS.tableItem[ii][1].equals(OS.tableItem[irow][1])) ) {//07-00
						String errMsg = "Same name found.(No."+(ii+1)+")\n" ;//02-02
						errMsg += "Reenter unique name !!" ;			//02-00
						appCom.MessageDialog(errMsg, 0) ;				//02-00
						errF = false ;									//02-00
					}													//02-00
				}														//02-00
				if (errF == false ) return ;							//02-00
				//----------- usable Moji check -----------
				String att = OS.tableItem[irow][1] ;					//07-00
				int rtn = mojiChk(val, att) ;							//07-00
				if (rtn != 0) return ;									//02-00
				//----------- Item Add Process ----------
				if (rowMax < nEntry) {									//02-02
					OS.tableNameEntry[irow+1] = val ;					//01-00
				}

				//----------- seqGene update ----------
				if (OS.tableItem[irow][3].equals("Molecule")) {			//03-00
					int g = 0 ;											//03-00
					for (int j=0; j<irow; j++) {						//03-00
						if (OS.tableItem[j][3].equals("Molecule")) g++ ;//03-00
					}													//03-00
					OS.seqGene[g] = val ;								//03-00
				}														//03-00
			} 
			else if (column==3) {	// ITEM TYPE						//03-00
				OS.tableEntryType[irow+1] = val ;						//07-00
/*				if (OS.chkChoice(val)) {								//10-00
					if (OS.tableItem[row][1].equals("Fixed") ||			//04-03
						OS.tableItem[row][1].equals("Sequence") ||		//04-03
						OS.tableItem[row][1].equals("Misc")) {			//04-03
						String errMsg = "Choice is not usable in this Category." ;//04-03
						appCom.MessageDialog(errMsg, 0) ;//04-03
						return ;										//04-03
					}													//04-03
				}*/
				if (val.equals("Molecule")) {							//04-06
					if (OS.tableItem[row][1].equals("Sequence") == false) {//04-06
						String errMsg = "Molecule is not usable in this Category." ;//04-06
						appCom.MessageDialog(errMsg, 0) ;//04-06
						return ;										//04-06
					}													//04-06
				}														//03-00
				else if (val.equals("Dictionary")) {					//08-00
					String item = OS.tableItem[row][2].toLowerCase() ;	//08-00
					boolean addF = true ;								//08-00
					for (int j=0; j<OS.dictFcnt; j++) {					//08-00
						if ((OS.dictFile[j][0].toLowerCase()).equals(item)) {//08-00
							addF = false ;								//08-00
							break ;										//08-00
						}												//08-00
					}													//08-00
					if (addF && OS.dictFcnt<12) {						//08-00
						OS.dictFile[OS.dictFcnt][0] = OS.tableItem[row][2] ;//08-00
						OS.dictFile[OS.dictFcnt][1] = "" ;				//08-00
						OptionDictionary.item[OS.dictFcnt].setText(OS.tableItem[row][2]) ;//08-00
						OS.dictFcnt++ ;									//08-00
					}													//08-00
				}														//08-00
			}															//01-00

			OS.tableItem[irow][column] = val ;							//01-00
//			System.out.println(" tableItem["+irow+"]["+column+"] = "+val) ;//DEBUG
			if (changeVrToIr(row) == appCom.copyInto ||					//02-02
				changeVrToIr(row) == originalRow ||						//02-02
				changeVrToIr(row) == appCom.insertInto) {				//02-02
				OS.newItemNum[column-1] = -1;							//02-01
			}															//02-01

			OS.resetCnt() ;												//07-03
			SearchEntryPanel.newF = true ;								//07-03
			SearchEntryPanel.button[2].doClick();						//11-00
		}																//02-01
	}

//	-----------------------------------
//	------- UPDATE ENTRY TABLE -------- add 02-02
//	-----------------------------------
	private void updateEntry(int irow, String val){
		OS.tableNameEntry = new String[OS.itemCnt+1] ;						//07-00
		OS.tableNameEntry[0] = "No." ;										//07-00
		OS.tableEntryCategory = new String[OS.itemCnt+1] ;					//07-00
		OS.tableEntryCategory[0] = "Category" ;								//07-00
		OS.tableEntryType = new String[OS.itemCnt+1] ;						//07-00
		OS.tableEntryType[0] = "Type" ;										//07-00
		for(int i=0; i<OS.itemCnt; i++) {									//07-00
			OS.tableEntryCategory[i+1] = OS.tableItem[i][1] ;				//07-00
			OS.tableNameEntry[i+1] = OS.tableItem[i][2] ;					//07-00
			OS.tableEntryType[i+1] = OS.tableItem[i][3] ;					//07-00
		}																	//07-00
		if (irow < 0) return ;												//07-00

		String[][] wkTable2 = new String[OS.entryCnt][OS.entryCol] ;
		for (int j=0; j<OS.entryCnt; j++) {
			System.arraycopy(OS.tableEntry[j], 0, wkTable2[j], 0, OS.entryCol) ;
		}
		OS.tableEntry = new String[OS.entryCnt][OS.entryCol+1] ;
		if (irow == OS.entryCol-1) {
			for (int j=0; j<OS.entryCnt; j++) {
				System.arraycopy(wkTable2[j], 0, OS.tableEntry[j], 0, OS.entryCol) ;
				OS.tableEntry[j][OS.entryCol] = " " ;
			}
		} else {
			for (int j=0; j<OS.entryCnt; j++) {
				System.arraycopy(wkTable2[j], 0, OS.tableEntry[j], 0, irow+1) ;
				OS.tableEntry[j][irow+1] = " " ;
				System.arraycopy(wkTable2[j], irow+1, OS.tableEntry[j], irow+2, OS.entryCol-irow-1) ;
			}
		}
		OS.entryCol++ ;
//		if (irow >= OS.TESTCOL) OS.testCnt++ ;							//03-00
	}


	//  -------- USABLE MOJI CHECK --------
	private int mojiChk(String str, String att) {							//07-00
		int rtncd = 9 ;
		char[] NgMoji = {','} ;												//07-01
//		char[] OkMoji0 = {'-','_','.'} ;				//Fixed Item  		07-00
//		char[] OkMoji1 = {' ','[',']','-','_','.','=','/','+','%','#','@''&','<','>','"','(',')',':',
//						  '*','?','$','\'','{','}','!','\\',';','|','~','`'} ;//07-00
		String errMsg = "" ;
		if (str.equals("")) {
			errMsg += "Name is empty. \n";									//02-00
			//System.out.println("  Null ID-Name Found (Entry No."+(i+1)+")") ;
			//rtncd = 9 ;
		} else {
/*			if (att.equals("Fixed")) {										//07-00
				for (int j=0; j<str.length(); j++) {
					char c = str.charAt(j) ;
					if ((c>='a' && c<='z') || (c>='A' && c<='Z') || (c>='0' && c<='9')) rtncd = 0 ;//Numeric check 07-00
					else {
						rtncd = 9 ;
						for (int k=0; k<OkMoji0.length; k++) {				//07-00
							if (c == OkMoji0[k]) {							//07-00
								rtncd = 0 ;
								break ;
							}
						}
					}
					if (rtncd > 0) {
						errMsg += "Invalid Character Found (Col."+(j+1)+")\n" ;
					}
				}
			} else {	*/													//07-00
				for (int j=0; j<str.length(); j++) {
					char c = str.charAt(j) ;
					if ((c>='a' && c<='z') || (c>='A' && c<='Z') || (c>='0' && c<='9')) rtncd = 0 ;//Numeric check 07-00
					else {
						rtncd = 0 ;											//07-01
						for (int k=0; k<NgMoji.length; k++) {				//07-01
							if (c == NgMoji[k]) {							//07-01
								rtncd = 9 ;									//07-01
								break ;
							}
						}
					}
					if (rtncd > 0) {
						errMsg += "Invalid Character Found (Col."+(j+1)+")\n" ;
					}
				}
//			}
		}
		if (errMsg.equals("") == false) {
			rtncd = 9 ;
			errMsg += "Reenter Correctly Name !!" ;
			JOptionPane.showMessageDialog(SearchItemPanel.basePanel, errMsg) ;
		}
		return rtncd ;
	}

	//----------- Reduce Category <Item table update> ----------- 01-00 Add Method
	public static void reduceCategory() {
		int icnt = OS.itemCnt ;
		for(int row=0; row<OS.itemCnt; row++){
			if(OS.tableItem[row][1].equals(" ")) continue ;
			boolean find = false ;
			for(int i=0; i<OS.categoryCnt; i++){
				if(OS.tableItem[row][1].compareTo(OS.tableCategory[i][1]) == 0) {
					find = true ;
					break;
				}
			}
			if (find == false) {
				OS.tableItem[row][1] = "delete" ;
				icnt-- ;
			}
		}
		if (icnt < OS.itemCnt) {
			int colMax = OS.tableItem[0].length ;
			int wcnt = 0 ;
			String[][] wItem = new String[icnt][colMax] ;
			for(int row=0; row<OS.itemCnt; row++){
				if(OS.tableItem[row][1].compareTo("delete") != 0) {
					System.arraycopy(OS.tableItem[row], 0, wItem[wcnt], 0, colMax) ;
					wcnt++ ;
				}
			}
			OS.tableItem = new String[icnt][colMax] ;
			OS.tableItem = wItem ;
			OS.itemCnt = icnt ;
		}

		for (int row = 0; row<OS.itemCnt; row++) {						//02-02
			OS.tableItem[row][0] = idFormat.format(row + 1);			//02-02
		}																//02-02
	}

	//---------- Reduce Items <Entry table update> -------- 02-02 Add Method
	public static void reduceItems() {
		int colMax = OS.entryCol ;
		int irow = 0 ;

		for(int col=1; col<OS.entryCol; col++){
			if (irow == OS.itemCnt) {
				for(int j=col; j<OS.entryCol; j++){
					OS.tableNameEntry[j] = "DELETE" ;
					colMax-- ;
				}
				break ;
			}
			if ((OS.tableItem[irow][2].equals(OS.tableNameEntry[col])) &&	//07-00
				(OS.tableItem[irow][1].equals(OS.tableEntryCategory[col]))) {//07-00
				irow++ ;
			} else {
				OS.tableNameEntry[col] = "DELETE" ;
				colMax-- ;
			}
		}
		
		if (colMax < OS.entryCol) {
			int rowMax = OS.entryCnt ;
			int wcol = 0 ;
			String[][] wEntry = new String[rowMax][colMax] ;
			String[] wNameEntry = new String[colMax] ;
			wcol = 0 ;
			for(int col=0; col<OS.entryCol; col++){
				if(OS.tableNameEntry[col].equals("DELETE")) {				//03-00
				} else {
					wNameEntry[wcol] = OS.tableNameEntry[col] ;
					for(int row=0; row<rowMax; row++){
						wEntry[row][wcol] = OS.tableEntry[row][col] ;
					}
					wcol++ ;
				}
			}
			OS.entryCol = wcol ;
			OS.tableNameEntry = new String[wcol] ;
			System.arraycopy(wNameEntry, 0, OS.tableNameEntry, 0, wcol);	//02-02
			
			OS.tableEntry = new String[rowMax][colMax] ;
			for (int row = 0; row < rowMax; row++) {						//02-02
				System.arraycopy(wEntry[row], 0, OS.tableEntry[row], 0, colMax);//02-02
			}																//02-02

			OS.tableEntryCategory = new String[OS.entryCol] ;				//07-00
			OS.tableEntryCategory[0] = "Category" ;							//07-00
			OS.tableEntryType = new String[OS.entryCol] ;					//07-00
			OS.tableEntryType[0] = "Type" ;									//07-00
			for(int i=0; i<OS.entryCol-1; i++) {							//08-00
				OS.tableEntryCategory[i+1] = OS.tableItem[i][1] ;			//07-00
				OS.tableEntryType[i+1] = OS.tableItem[i][3] ;				//07-00
			}																//07-00

//			System.out.println("CATEGORY = "+OS.categoryCnt+", Item = "+OS.itemCnt+", Entry = "+OS.entryCnt+", EntryCol = "+OS.entryCol+", TestCnt = "+OS.testCnt) ;
		}
	}

	//--------Set Row Selection---- add 02-02
	private void setRowSelect(int selectRow){
		String selectRowNo = idFormat.format(selectRow + 1);
		int row;
		for (row = 0; row < OS.tableViewItem.getRowCount(); row++){
			if (selectRowNo.equals((String)OS.tableViewItem.getValueAt(row,0))){
				break;
			}
		}
		OS.tableViewItem.setRowSelectionInterval(row,row);
	}

	//--------Change ViewTableRow to ItemTableRow---- add 02-02
	private int changeVrToIr(int ViewRow){
		String searchRowNo = (String)OS.tableViewItem.getValueAt(ViewRow,0);
		Integer ItemRowNo = new Integer(searchRowNo);
		int ItemRow = ItemRowNo.intValue() - 1;
		return ItemRow;
	}

}
