# Supplementary material for: G-InforBIO: integrated system for microbial genomics
Source: BMC Bioinformatics. 2006 Aug 4;7:368. doi: 10.1186/1471-2105-7-368 (PMC1552091; doi:10.1186/1471-2105-7-368)
Supplement: Additional File 1 — G-InforBIO_Src_V177. Zipped file of the source code of G-InforBIO system [file 1471-2105-7-368-S1.zip › src/JP/AC/nig/wdcm/client/SearchPanel.java]

////////////////////////////////////////////////////////////////
//                                                            //
//   class name : SearchPanel                                 //
//                                                            //
//   history    : 00-00 1999.05.28 K.Kittaka   (HSK)          //
//                01-00 2000.03.15 K.Takahashi (HSK)          //
//                02-01 2000.07.11 I.Muto      (HSK)          //
//                02-02 2000.08.28 T.Yagi      (HSK)          //
//                03-00 2001.02.16 K.Koorikawa (HSK)          //
//                04-06 2002.02.18 K.Koorikawa (HSK)          //
//                12-00 2005.11.30 K.Koorikawa (HSK)          //
//                                                            //
////////////////////////////////////////////////////////////////
package JP.AC.nig.wdcm.client ;

import java.awt.* ;
import java.awt.event.* ;
import java.util.* ;
import javax.swing.* ;

public class SearchPanel extends JPanel {
	public  JPanel slidePanel ;
	public static JPanel[] searchPanel = {new SearchCategoryPanel(), 
										  new SearchItemPanel(), 
										  new SearchEntryPanel()} ;	//02-01
	public static String[] buttonString = {"Search Category",
										   "Search Item",
										   "Search Entry"} ;
	public static JToggleButton[] button = new JToggleButton[buttonString.length] ;//03-00
	public static ButtonGroup buttonGroup = new ButtonGroup() ;		//02-01
	private ButtonListener buttonListener = new ButtonListener() ;

	private CardLayout cardLayout ;
	public  static String activPanel = "" ;								//02-01
	private ObjectStore OS = ObjectStore.getInstance() ;				//02-01

	public SearchPanel() {
//		System.out.println(new Date() + " - Search Panel Set ----- ") ;	// DEBUG

		setLayout(new BorderLayout()) ;
		setBorder(appCom.Empty3333) ;

		JPanel p = appCom.CreateGridLayoutPanel() ;
		p.setBorder(appCom.Empty3333) ;									//08-00
		for (int i=0; i<buttonString.length; i++) {
			button[i] = appCom.CreateControlToggleButton(buttonString[i]) ;
			button[i].setActionCommand(buttonString[i]) ;
//			button[i].setToolTipText(buttonString[i]) ;
			button[i].addActionListener(buttonListener) ;
			button[i].setBackground(appCom.lightViolet) ;				//03-00
			buttonGroup.add(button[i]) ;
			p.add(button[i]) ;
		}
		button[0].setForeground(appCom.waterBlue);						//03-00
		button[0].setSelected(true);									//04-06
		add(p, BorderLayout.NORTH) ;

		slidePanel = new JPanel(cardLayout=new CardLayout(), true) ;
		slidePanel.setBorder(appCom.Empty3333) ;
		for (int i=0; i<buttonString.length; i++) {
			slidePanel.add(searchPanel[i], buttonString[i]) ;
		}
		add(slidePanel, BorderLayout.CENTER) ;
		//searchPanel[1].setEnabled(false) ;							//01-00
		//searchPanel[2].setEnabled(false) ;							//01-00
		button[2].doClick();											//12-00
	}

	class ButtonListener implements ActionListener {
		public void actionPerformed(ActionEvent e) {
			for (int i = 0; i < OS.newItemNum.length; i++) {				//02-01
				if (OS.newItemNum[i] != -1) {								//02-01
					StatusPanel.status.setBackground(Color.yellow) ;		//02-01
					StatusPanel.status.setFont(appCom.boldFontLL) ;			//07-01
//					StatusPanel.status.setText(" Please Change NewItem Data !") ;//02-01
					int errorRow = OS.newItemNum[i] + 1;					//02-02
					StatusPanel.status.setText(" Please Change NewItem Data(No:"+ errorRow +")") ;//02-02
					return;													//02-01
				}															//02-01
			}																//02-01

			StatusPanel.status.setFont(appCom.defaultFont) ;				//07-01
			StatusPanel.status.setBackground(Color.white) ;					//02-01
			StatusPanel.status.setForeground(Color.black) ;
			StatusPanel.status.setText(" Ready ") ;							//01-00

			for (int i=0; i<button.length; i++) {							//03-00
				button[i].setForeground(Color.black) ;						//03-00
			}																//03-00
			String s = e.getActionCommand() ;
			if      (s.equals(buttonString[0])) {
				activPanel = "Category" ;									//02-01
				button[0].setForeground(appCom.waterBlue) ;					//03-00
			}
			else if (s.equals(buttonString[1])) {
				activPanel = "Item" ;										//02-01
				button[1].setForeground(appCom.waterBlue) ;					//03-00
			}
			else if (s.equals(buttonString[2])) {
				activPanel = "Entry" ;										//02-01
				button[2].setForeground(appCom.waterBlue) ;					//03-00
			}

			cardLayout.show(slidePanel, e.getActionCommand()) ;
			RepaintManager repaintManager = RepaintManager.currentManager(SearchPanel.this) ;
			if (!repaintManager.isDoubleBufferingEnabled())
				repaintManager.setDoubleBufferingEnabled(true) ;
		}
	}
}
