# Supplementary material for: G-InforBIO: integrated system for microbial genomics
Source: BMC Bioinformatics. 2006 Aug 4;7:368. doi: 10.1186/1471-2105-7-368 (PMC1552091; doi:10.1186/1471-2105-7-368)
Supplement: Additional File 1 — G-InforBIO_Src_V177. Zipped file of the source code of G-InforBIO system [file 1471-2105-7-368-S1.zip › src/JP/AC/nig/wdcm/client/StatusPanel.java]

////////////////////////////////////////////////////////////////
//                                                            //
//   class name : StatusPanel                                 //
//                                                            //
//   history    : 00-00 1999.12.14 K.Kittaka   (HSK)          //
//                01-00 2000.03.14 K.Takahashi (HSK)          //
//                03-00 2001.02.16 K.Koorikawa (HSK)          //
//                07-01 2002.10.22 K.Koorikawa (HSK)          //
//                                                            //
////////////////////////////////////////////////////////////////
package JP.AC.nig.wdcm.client ;

import java.awt.* ;
import java.awt.event.* ;
import java.util.* ;
import javax.swing.* ;

public class StatusPanel extends JPanel {
	public final static String UI_WIN   = "Windows" ;
	public final static String UI_METAL = "Metal" ;
	public final static String UI_MOTIF = "CDE/Motif" ;
	public final static String UI_MAC   = "Macintosh" ;
	public static JTextField status = new JTextField(" Ready ",80) ;//01-00
//	public static JTextArea status = new JTextArea(" Ready ",1,60) ;//01-00

	private ObjectStore OS = ObjectStore.getInstance() ;		//07-01
	private Object currentObject = null ;						//04-06
	private Object currentUI = null ;							//04-06
	private boolean changeLookAndFeel = false ;

	private String[] comboBoxUIString = {UI_WIN, UI_METAL, UI_MOTIF} ;//07-01
	private String   comboBoxUILabelString = "    Look and Feel : " ;
	public JButton exit_btn;									//--EXIT BUTTON
//	private static StatusPanel instance = null ;

	public StatusPanel() {
//		instance = this ;
//		System.out.println(new Date()+" - StatusPanel : "+OS.OSName) ;//DEBUG
		if (OS.OSName.equals("Mac")) {							//07-01
			comboBoxUIString[0] = UI_MAC ;						//07-01
			comboBoxUIString[1] = UI_MOTIF ;					//07-01
			comboBoxUIString[2] = UI_METAL ;					//07-01
		} else if (OS.OSName.equals("MacX")) {					//07-01
			comboBoxUIString = new String[2] ;					//07-01
			comboBoxUIString[0] = UI_METAL ;					//07-01
			comboBoxUIString[1] = UI_MOTIF ;					//07-01
		} else if (OS.OSName.equals("UNIX")) {					//07-01
			comboBoxUIString = new String[2] ;					//07-01
			comboBoxUIString[0] = UI_MOTIF ;					//07-01
			comboBoxUIString[1] = UI_METAL ;					//07-01
		}														//07-01

		setBorder(appCom.Empty1111) ;							//03-00
		setLayout(new BoxLayout(this, BoxLayout.X_AXIS)) ;

		status.setEditable(false) ;								//01-00
		status.setFont(appCom.defaultFont) ;					//07-01
		status.setBackground(Color.white) ;						//01-00
		add(status) ;											//01-00

/*		---- delete Look and Feel comboBox ----
		JComboBox comboBoxUI = appCom.CreateComboBox(comboBoxUIString) ;
		comboBoxUI.addItemListener(new ToggleUIListener()) ;
		JLabel comboBoxUILabel = appCom.CreateBoldFontLabel(comboBoxUILabelString) ;
		add(comboBoxUILabel) ;
		add(comboBoxUI) ;
*/
		JLabel sp2 = new JLabel("  ")  ;						//04-06
		sp2.setBackground(getBackground()) ;					//04-06
		add(sp2) ;												//04-06

		ButtonListener buttonListener = new ButtonListener();	//03-00
		exit_btn = appCom.CreateControlButton(" Exit ") ;		//03-00
		exit_btn.addActionListener(buttonListener);				//03-00
		add(exit_btn, "East") ;									//03-00

		JLabel sp3 = new JLabel("     ")  ;						//04-06
		sp3.setBackground(getBackground()) ;					//04-06
//		sp3.setFont(appCom.fixedFont) ;
		add(sp3) ;												//04-06
	}

	class ButtonListener implements ActionListener {	//add class 03-00
		public void actionPerformed(ActionEvent e) {
			if (e.getSource() == exit_btn) {	//"EXIT"
				Option OP = Option.getInstance();
				Point p = InforBIO.frame.getLocationOnScreen();
//				System.out.println(" OX = "+p.x+", OY = "+p.y);//DEBUG
				OP.setProperty(OP.SYS_ORIGN_X, String.valueOf(p.x));
				OP.setProperty(OP.SYS_ORIGN_Y, String.valueOf(p.y));
				Dimension d = InforBIO.frame.getSize();
//				System.out.println(" WX = "+d.width+", WY = "+d.height);//DEBUG
				OP.setProperty(OP.SYS_WIDTH, String.valueOf(d.width));
				OP.setProperty(OP.SYS_HEIGHT, String.valueOf(d.height));

				int rtn = OS.saveCheck() ;						//07-01
				if (rtn == 0) {									//07-01
					rtn = exitCheck() ;							//10-01
					if (rtn == 0) System.exit(0) ;				//07-01
				}
			}
		}
	}

	public void paint(Graphics g) {
		super.paint(g) ;
//		System.out.println(" -getStatusLookAndFeel() = "+getStatusLookAndFeel()) ;//DEBUG
//		System.out.println(" -currentUI = "+currentUI) ;//DEBUG
		if (getStatusLookAndFeel() && currentUI!=null) {
			InforBIO app = InforBIO.sharedInstance() ;
			Component root = app.sharedInstance().getRootComponent() ;
//			System.out.println(" - Status paint ") ;//DEBUG
			app.setLookAndFeel(currentUI) ;
			root.invalidate() ;
			root.validate() ;
			root.repaint() ;
			setStatusLookAndFeel(false) ;
		}
	}

	class ToggleUIListener implements ItemListener {
		public void itemStateChanged(ItemEvent e) {
			currentObject = e.getItem() ;
//			System.out.println(" - Status Toggle : cObj = "+currentObject) ;//DEBUG
			if (currentObject.equals(currentUI)==false &&
				(e.getStateChange()==ItemEvent.SELECTED)) {
				currentUI = currentObject ;
				setStatusLookAndFeel(true) ;
			}
		}
	}

	private void setStatusLookAndFeel(boolean bStatus) {
		changeLookAndFeel = bStatus ;
	}

	private boolean getStatusLookAndFeel() {
		return changeLookAndFeel ;
	}

//	public static StatusPanel getInstance() {
//		return instance ;
//	}

	private int exitCheck() {							//add method 10-01
		String msg = "G-InforBIO system exit OK ?" ;
		Object[] options = {"OK","CANCEL"};//rtn = 0/1
		int rtn = JOptionPane.showOptionDialog(InforBIO.frame, (Object)msg,
											"System exit check",
											JOptionPane.DEFAULT_OPTION,
											JOptionPane.QUESTION_MESSAGE,
											null, options, options[1]);
//		System.out.println(" RTNCD = "+rtn);//OK=0, CANCEL=1
		return rtn ;
	}

}
