# Supplementary material for: G-InforBIO: integrated system for microbial genomics
Source: BMC Bioinformatics. 2006 Aug 4;7:368. doi: 10.1186/1471-2105-7-368 (PMC1552091; doi:10.1186/1471-2105-7-368)
Supplement: Additional File 1 — G-InforBIO_Src_V177. Zipped file of the source code of G-InforBIO system [file 1471-2105-7-368-S1.zip › src/JP/AC/nig/wdcm/client/TabPanel.java]

////////////////////////////////////////////////////////////////
//                                                            //
//   class name : TabPanel                                    //
//                                                            //
//   history    : 00-00 1999.12.10 K.Kittaka (HSK)            //
//                01-00 2000.03.09 K.Takahashi (HSK)          //
//                02-00 2000.10.06 K.Takahashi (HSK)          //
//                03-00 2001.02.06 K.Koorikawa (HSK)          //
//                04-00 2001.08.06 K.Koorikawa (HSK)          //
//                06-00 2002.08.19 K.Koorikawa (HSK)          //
//                07-00 2002.09.06 K.Koorikawa (HSK)          //
//                07-01 2002.10.22 K.Koorikawa (HSK)          //
//                07-03 2003.01.07 K.Koorikawa (HSK)          //
//                10-00 2003.12.24 K.Koorikawa (HSK)          //
//                11-00 2004.11.09 K.Koorikawa (HSK)          //
//                12-00 2005.05.23 K.Koorikawa (HSK)          //
//                13-00 2006.01.13 K.Koorikawa (HSK)          //
//                                                            //
////////////////////////////////////////////////////////////////
package JP.AC.nig.wdcm.client ;

import java.io.* ;
import java.awt.* ;
import java.awt.event.* ;
import java.net.* ;
import java.util.* ;
import java.text.* ;
import javax.swing.* ;
import javax.swing.event.* ;
import javax.swing.table.* ;
import javax.swing.plaf.* ;
import javax.swing.filechooser.*;
import JP.AC.nig.wdcm.util.* ;
import JP.AC.nig.wdcm.analysis.* ;

public class TabPanel extends JPanel {
	private JTabbedPane tabbedPane ;
	private String[] buttonStringIp = {"Local DB", "Remote DB"};	//13-00
	public static JButton[] buttonIp = null;						//13-00
	private ButtonListener buttonListener = new ButtonListener() ;
//	private PanelMouseListener panelMouseListener = new PanelMouseListener() ;//04-00

	public static boolean remoteDbF = false ;						//07-00
	public  static ImportCorbaDB ipCorba = null ;
	private static FileDialog fd_localDB ;							//03-00
	private ObjectStore OS = ObjectStore.getInstance() ;
	private static ImportFlatFile IFF = null;						//10-00
	private static ImportTextFile ITF = null;						//13-00
	private JFileChooser importFF = null;							//12-00
	private static File[] fnames = null;							//13-00
//	private static String newFil = "";								//12-00

	public TabPanel() {
		super(new BorderLayout(), true) ;
		setBorder(appCom.Empty3333) ;
		appCom.back = getBackground() ;								//07-03
//		System.out.println(new Date() + " - Tab Panel Set ----");//DEBUG

		tabbedPane = new JTabbedPane() ;
		tabbedPane.setFont(appCom.boldFont) ;
		tabbedPane.addChangeListener(new ChangeTabListener()) ;
		add(tabbedPane, BorderLayout.CENTER) ;

		JPanel logoPanel = appCom.CreateBorderLayoutPanel();
		logoPanel.setBorder(appCom.Empty5555_Lowered);
		logoPanel.setBackground(Color.white);

		//----- IMPORT BUTTON set ----			add Botton 03-00
		JPanel p1 = appCom.CreateGridLayoutPanel() ;
		p1.setLayout(new GridLayout(1, buttonStringIp.length)) ;
		p1.setBorder(appCom.Empty3333) ;
		
		buttonIp = new JButton[buttonStringIp.length];				//13-00
		for (int i=0; i<buttonStringIp.length; i++) {
			buttonIp[i] = appCom.CreateControlButton(buttonStringIp[i]) ;
			buttonIp[i].setActionCommand(buttonStringIp[i]) ;
//			buttonIp[i].setToolTipText(buttonStringIp[i]) ;
			buttonIp[i].addActionListener(buttonListener) ;
			buttonIp[i].setBackground(appCom.lightYellow) ;
			p1.add(buttonIp[i]) ;
		}
		logoPanel.add(p1, BorderLayout.NORTH) ;

		//----- Logo Image set ----
		JLabel logoLB = new JLabel(loadImageIcon("./GInforBIO_logo.jpg", "G-InforBIO!")) ;
		logoPanel.add(logoLB, BorderLayout.CENTER) ;
//		logoPanel.setBackground(appCom.waterBlue) ;					//07-02

		tabbedPane.addTab("  Import DB  ", logoPanel) ;				//03-00
		tabbedPane.addTab(" Search & Edit ", new SearchPanel()) ;	//01-00
		tabbedPane.addTab("  Analysis  ", new AnalysisPanel()) ;
//		tabbedPane.addTab("Analysis Internal", new AnalysisInternalPanel()) ;//07-01 delete
//		tabbedPane.addTab("  XML  ", new XmlPanel()) ;				//07-01 delete
		tabbedPane.addTab("  Option  ", new OptionPanel()) ;
		tabbedPane.addTab("  Help  ", new WebPanel()) ;				//02-00
		tabbedPane.setSelectedIndex(0) ;
//		System.out.println(new Date() + " - Tab Panel End ----");//DEBUG
	}
/*
	public void paint(Graphics g) {
		super.paint(g) ;
		g.setColor(Color.orange) ;
		g.setFont(appCom.boldFontLL) ;
		g.drawString(InforBIO.SystemTitle, 280, 200) ;
	}
*/
	private ImageIcon loadImageIcon(String filename, String description) {
		return new ImageIcon(filename, description) ;
	}

	class ChangeTabListener implements ChangeListener {
		public void stateChanged(ChangeEvent e) {
			StatusPanel.status.setFont(appCom.defaultFont) ;		//07-01
			StatusPanel.status.setBackground(Color.white) ;			//01-00
			StatusPanel.status.setForeground(Color.black) ;
			StatusPanel.status.setText(" Ready ") ;					//01-00

			RepaintManager repaintManager = RepaintManager.currentManager(TabPanel.this) ;
			if (!repaintManager.isDoubleBufferingEnabled())
				repaintManager.setDoubleBufferingEnabled(true) ;
		}
	}


//  ------- BUTTON ACTION ------- add class 03-00
	class ButtonListener implements ActionListener {
		public void actionPerformed(ActionEvent e) {
			String s = e.getActionCommand() ;
			StatusPanel.status.setFont(appCom.defaultFont) ;			//07-01
			StatusPanel.status.setBackground(Color.white) ;
			StatusPanel.status.setText(" ") ;

/*			if (s.equals("Local DB")) {	// Import Local DB  01-00 add start	06-00
				fd_localDB = new FileDialog(InforBIO.frame, "Select XML-DB file", FileDialog.LOAD);//04-06
				fd_localDB.setDirectory(OS.DbPath) ;
				if (OS.OSName.equals("Win")) {							//07-00
					fd_localDB.setFile("*.xml") ;						//04-00
				}														//04-00
				fd_localDB.show();
				if (fd_localDB.getFile() != null) {
					OS.DbPath = fd_localDB.getDirectory() ;				//04-00
					if (OS.OSName.equals("Win")) {						//07-00
						OS.PictDataPath = OS.DbPath + "pictures\\" ;	//04-06
						OS.SheetDataPath = OS.DbPath + "sheet\\" ;		//04-06
					} else {											//04-06
						OS.PictDataPath = OS.DbPath + "pictures/" ;		//04-06
						OS.SheetDataPath = OS.DbPath + "sheet/" ;		//04-06
					}													//04-06
					OS.stringNameDB = fd_localDB.getDirectory() ;
					OS.stringNameDB += fd_localDB.getFile() ;
					OS.DBName = fd_localDB.getFile() ;					//04-00

//					System.out.println(" stringNameDB = "+OS.stringNameDB) ;
					if (OS.DBName.toLowerCase().endsWith(".xml")) {		//04-06
						int p = OS.DBName.lastIndexOf(".") ;			//04-00
						OS.DBName = OS.DBName.substring(0,p) ;			//04-00
					} else if (OS.DBName.toLowerCase().endsWith(".dtd")) {//04-06
						int p = OS.stringNameDB.lastIndexOf(".") ;		//04-06
						OS.stringNameDB = OS.stringNameDB.substring(0,p) ;//04-06
						OS.stringNameDB += ".xml" ;						//04-06
						p = OS.DBName.lastIndexOf(".") ;				//04-06
						OS.DBName = OS.DBName.substring(0,p) ;			//04-06
					} else {											//04-06
						if (OS.DBName.lastIndexOf(".") > 0) {			//04-06
							StatusPanel.status.setBackground(Color.yellow) ;//04-06
							StatusPanel.status.setFont(appCom.boldFontLL) ;//04-06
							StatusPanel.status.setText(" Selected file is not XML-DB file !! ") ;//04-06
							InforBIO.frame.setCursor(Cursor.getPredefinedCursor(Cursor.DEFAULT_CURSOR)) ;//04-06
							return ;									//04-06
						} else {										//04-06
							OS.stringNameDB += ".xml" ;
						}
					}

					File wfile = new File(OS.stringNameDB);
					if (wfile.canRead() == false) {
						StatusPanel.status.setBackground(Color.yellow) ;
						StatusPanel.status.setFont(appCom.boldFontLL) ;
						StatusPanel.status.setText(" Selected file not found !! ") ;
						InforBIO.frame.setCursor(Cursor.getPredefinedCursor(Cursor.DEFAULT_CURSOR)) ;
						return ;
					}

					Thread TRD = new Thread() {							//08-00
						public void run() {								//08-00
							localDbGet() ;								//08-00
						}												//08-00
					} ;													//08-00
					TRD.start() ;										//08-00
//					try {
//						TRD.join() ;
//					} catch (InterruptedException ie) {}
				}
			}
*/
//			else if (s.equals("Import Flat File")) {	// ----- Import Flat File ----add 10-00
			if (s.equals("Local DB")) {	// Import Local DB  13-00
				importFF = new JFileChooser(OS.DbPath);			//11-00 add All
				importFF.setDialogTitle("Select Flat File or XML File");//13-00
				importFF.setDialogType(JFileChooser.OPEN_DIALOG);
				importFF.setMultiSelectionEnabled(true);
				importFF.addChoosableFileFilter(new TextFileFilter());	//13-00
				importFF.addChoosableFileFilter(new XmlFileFilter());	//13-00
				importFF.addChoosableFileFilter(new FlatFileFilter());
				FfButtonListener ffbuttonListener = new FfButtonListener();//12-00
				importFF.addActionListener(ffbuttonListener);			//12-00
				importFF.showOpenDialog(InforBIO.frame);
			}

			if (s.equals("Remote DB")) {	// Import Corba DB			06-00
				InforBIO.frame.setCursor(Cursor.getPredefinedCursor(Cursor.WAIT_CURSOR)) ;
				if (remoteDbF) {										//07-00
					ipCorba.frame.toFront() ;							//07-00
				} else {												//07-00
					remoteDbF = true ;									//07-00
					ipCorba = new ImportCorbaDB() ;
				}														//07-00
				InforBIO.frame.setCursor(Cursor.getPredefinedCursor(Cursor.DEFAULT_CURSOR)) ;
			}
		}
	}
	class DefModel extends DefaultTableModel {
		public DefModel(Vector table, Vector name) {
			super(table, name) ;
		}
	}
	class FfButtonListener implements ActionListener{			//12-00 add
		public void actionPerformed(ActionEvent e) {
			String s = e.getActionCommand() ;
//			System.out.println(" FF-Btn = "+s);//DEBUG
			if (s.equals("ApproveSelection")) {	//"OK"
				if (importFF.getSelectedFiles().length > 0) {
					OS.DbPath = importFF.getCurrentDirectory().toString()+OS.filSepa;
					fnames = importFF.getSelectedFiles();

					if ((fnames[0].toString()).endsWith(".xml")) {	//13-00 add all
						Thread TRD = new Thread() {
							public void run() {
//								localDbGet(fnames) ;
								OS.loadXmlData(fnames);	// XML-DB Data load
							}
						} ;
						TRD.start() ;
					} else if ((fnames[0].toString()).endsWith(".txt")) {//13-00 add all
						if (ITF == null) ITF = ImportTextFile.getFFInstance();//12-00
						Thread TRD = new Thread() {
							public void run() {
								ITF.importTF(fnames);
							}
						} ;
						TRD.start() ;
					} else {	//"Flat File"
						if (IFF == null) IFF = ImportFlatFile.getFFInstance();//12-00
						Thread TRD = new Thread() {					//12-00
							public void run() {						//12-00
								IFF.importFF(fnames);	// Flat File load
							}										//12-00
						} ;											//12-00
						TRD.start() ;								//12-00
					}
				}
			}
		}
	}

/*	private void localDbGet(File[] fnames) {		//add 13-00
		InforBIO.frame.setCursor(Cursor.getPredefinedCursor(Cursor.WAIT_CURSOR)) ;
		System.out.println(new Date() + " - XmlDbGet Start") ;//DEBUG

		for(int i=0; i<fnames.length; i++){
			OS.stringNameDB = fnames[i].toString();
			OS.DBName = OS.stringNameDB.substring(OS.DbPath.length());
//			System.out.println(" OS.stringNameDB = "+OS.stringNameDB);//DEBUG
//			System.out.println(" OS.DBName = "+OS.DBName);//DEBUG
			File wfile = new File(OS.stringNameDB);
			if (wfile.canRead() == false) {
				StatusPanel.status.setBackground(Color.yellow) ;
				StatusPanel.status.setFont(appCom.boldFontLL) ;
				StatusPanel.status.setText(" Selected file not found !! ") ;
				InforBIO.frame.setCursor(Cursor.getPredefinedCursor(Cursor.DEFAULT_CURSOR)) ;
				return ;
			}
			OS.loadXmlData(fnames) ;	//*******< XML-DB Data load >*******
		}

		if (OS.SysRtncd == 0) {									//10-01
			System.out.println(new Date() + " - XmlDbGet End \n") ;//DEBUG

			//-------- Search Category/Item/Entry Panel ReSet ---------
			SearchPanel.button[2].doClick();					//12-00
			SearchCategoryPanel.button[1].doClick();			//07-00
			SearchItemPanel.button[1].doClick();				//07-00
			SearchEntryPanel.button[2].doClick();				//11-00
			String bs = SearchCategoryPanel.buttonEdit[3].getActionCommand() ;//08-00
			if (bs.equals("Edit Mode : ON")) 					//08-00
				SearchCategoryPanel.buttonEdit[3].doClick();	//08-00
			bs = SearchItemPanel.buttonEdit[5].getActionCommand() ;//08-00
			if (bs.equals("Edit Mode : ON")) 					//08-00
				SearchItemPanel.buttonEdit[5].doClick();		//08-00
			bs = SearchEntryPanel.button3[4].getActionCommand() ;//12-00
			if (bs.equals("Edit Mode : ON")) 					//08-00
				SearchEntryPanel.button3[4].doClick();			//12-00
	//		System.out.println(" button = "+bs) ;//DEBUG

			StatusPanel.status.setBackground(appCom.waterBlue) ;//03-00
	//		StatusPanel.status.setForeground(Color.black) ;
	//		StatusPanel.status.setFont(appCom.defaultFont) ;
	//		StatusPanel.status.setText(" Local DB import complete !") ;//07-00
			if (OS.SysRtncd == 0) {								//07-00
				appCom.MessageDialog("Local DB import complete !", 1);//08-00
			}
			InforBIO.frame.setTitle(InforBIO.SystemTitle+" - ["+OS.stringNameDB+"]") ;
		}
		InforBIO.frame.setCursor(Cursor.getPredefinedCursor(Cursor.DEFAULT_CURSOR)) ;
	}
*/
}
