# Supplementary material for: G-InforBIO: integrated system for microbial genomics
Source: BMC Bioinformatics. 2006 Aug 4;7:368. doi: 10.1186/1471-2105-7-368 (PMC1552091; doi:10.1186/1471-2105-7-368)
Supplement: Additional File 1 — G-InforBIO_Src_V177. Zipped file of the source code of G-InforBIO system [file 1471-2105-7-368-S1.zip › src/JP/AC/nig/wdcm/client/unzip.java]

//////////////////////////////////////////////////////////////////
//                                                              //
//   class name : unzip                                         //
//                                                              //
//   history    : 12-00 2006.01.10 K.Koorikawa (HSK)            //
//                                                              //
//////////////////////////////////////////////////////////////////
package JP.AC.nig.wdcm.client ;

import java.awt.*;
import java.awt.event.*;
import java.io.*;
import java.lang.*;
import java.net.*;
import java.util.*;
import java.util.zip.*;
import java.text.*;
import javax.swing.* ;

class unzip {
	public unzip(String fname) {
		String archive_name = fname.replace('\\','/');//ZIPt@C¼
		String dir_name = archive_name.substring(0,archive_name.lastIndexOf("/")+1);
		try {
			if (fname.endsWith(".zip")) {
				ZipFile zipfile_name = new ZipFile(archive_name);
				Enumeration enum = zipfile_name.entries();
				// A[JCuÌet@Cð
				while(enum.hasMoreElements()) {
					ZipEntry zip_entry = (ZipEntry)enum.nextElement();
					if(zip_entry.isDirectory()) continue;
					// InputXg[Ìì¬
					ZipInputStream input = new ZipInputStream(zipfile_name.getInputStream(zip_entry));
					BufferedInputStream buffered_in = new BufferedInputStream(input);
					// OutputXg[Ìì¬
					String infile_name = zip_entry.getName();
					FileOutputStream file_out = new FileOutputStream(dir_name+infile_name);
					System.out.println(" OutFile = "+dir_name+infile_name);//DEBUG
					// Get input size
					long size = zip_entry.getSize();
//					System.out.println(" siz = "+size);//DEBUG
					byte data[] = new byte[(int)size];
					buffered_in.read(data, 0, (int)size);
					file_out.write(data);

					file_out.close();
					input.close();
				}
				zipfile_name.close();
			} 
			else {	//".gz"
				int size = 1024;
				FileInputStream reader = new FileInputStream(archive_name);
				GZIPInputStream input = new GZIPInputStream(reader, size);

				String out_name = archive_name.substring(0, archive_name.lastIndexOf(".gz"));
				FileOutputStream file_out = new FileOutputStream(out_name);
				System.out.println(" OutFile = "+out_name);//DEBUG

				byte data[] = new byte[size];
				int p = input.read(data, 0, size);
				while (p >= 0) {
					file_out.write(data, 0, p);
					p = input.read(data, 0, size);
				}

				file_out.close();
				input.close();
				reader.close() ;
			}
			//ZIPt@CÌí
			File file = new File(archive_name);
			file.delete();
		}
		catch(ZipException ze) {
			System.err.println(ze.toString());
		}
		catch(IOException e) {
			System.err.println(e.toString());
		}
	}

	public static void main(String args[]) {
		JFrame frame = new JFrame("unzip") ;
		FileDialog selectf = new FileDialog(frame, "Select ZIP file", FileDialog.LOAD);
		selectf.setDirectory("C:\\maildata\\GInforBIO_Develop\\SampleData");
		selectf.setFile("*.gz;*.zip;");
		selectf.show();
		if (selectf.getFile() != null) {
			String fnam = selectf.getDirectory();
			fnam += selectf.getFile();
			System.out.println(" ZipFile = "+fnam);//DEBUG
			new unzip(fnam);
		}
		System.out.println(" Unzip complete !");//DEBUG
	}
}
