# Supplementary material for: G-InforBIO: integrated system for microbial genomics
Source: BMC Bioinformatics. 2006 Aug 4;7:368. doi: 10.1186/1471-2105-7-368 (PMC1552091; doi:10.1186/1471-2105-7-368)
Supplement: Additional File 1 — G-InforBIO_Src_V177. Zipped file of the source code of G-InforBIO system [file 1471-2105-7-368-S1.zip › src/JP/AC/nig/wdcm/client/WebPanel.java]

////////////////////////////////////////////////////////////////
//                                                            //
//   class name : WebPanel                                    //
//                                                            //
//   history    : 00-00 1999.05.26 K.Kittaka   (HSK)          //
//                01-00 2000.03.10 K.Takahashi (HSK)          //
//                02-00 2000.06.22 K.Takahashi (HSK)          //
//                03-00 2001.02.16 K.Koorikawa (HSK)          //
//                04-03 2001.11.19 K.Koorikawa (HSK)          //
//                10-02 2004.10.07 K.Koorikawa (HSK)          //
//                                                            //
////////////////////////////////////////////////////////////////
package JP.AC.nig.wdcm.client ;

import java.io.* ;
import java.awt.* ;
import java.awt.event.* ;
import java.net.* ;
import java.util.* ;												//01-00
import javax.swing.* ;
import javax.swing.event.* ;
import javax.swing.text.* ;

public class WebPanel extends JPanel implements HyperlinkListener {
	private JEditorPane html ;
	private JTextField urlField = null ;
	private String DefaultURL = "" ;
	private String HomeURL0 = "http://wdcm.nig.ac.jp/" ;				//04-03
	private String HomeURL1 = "file:///C:/InforBIO/WDCMHOME/WDCMHOME.html" ;//04-03
	private String HelpURL = "file:///C:/InforBIO/Manual/index.html" ;	//02-00
	private String VersURL = "file:///C:/InforBIO/Manual/version.html" ;//02-00
	private URL url1 = null ;											//04-03
	private final String buttonString[] = {"Help", "Home", "Version"} ;	//02-00
	private ObjectStore OS = ObjectStore.getInstance() ;

	public WebPanel() {
		System.out.println(new Date() + " - Web Panel Set ") ;// DEBUG

		setLayout(new BorderLayout()) ;
		setBorder(appCom.Empty3333) ;
		JPanel p = appCom.CreateBorderLayoutPanel() ;
		p.setBorder(appCom.Etched_Empty3333) ;
		JPanel p1 = appCom.CreateGridLayoutPanel() ;

		String cPath = System.getProperty("user.dir") ;				//02-00
		cPath = cPath.replace('\\', '/') ;							//02-00
		int col = cPath.lastIndexOf("/") ;							//02-00
		cPath = cPath.substring(0, col) ;							//02-00
		
		if (OS.OSName.equals("Win")) {								//08-00
			OS.HelpURL = OS.HelpURL.replace('\\', '/') ;			//02-00
		}															//08-00
		if (OS.HelpURL.startsWith("file:")) {						//02-00
			HelpURL = OS.HelpURL ;									//02-00
		} else if (OS.HelpURL.startsWith("..")) {					//02-00
			col = OS.HelpURL.indexOf("/") ;							//02-00
			HelpURL = "file:///" + cPath + OS.HelpURL.substring(col) ;//02-00
		} else {													//02-00
			HelpURL = "file:///" + OS.HelpURL ;						//02-00
		}															//02-00
//		System.out.println(" HELP URL = "+HelpURL) ;// DEBUG
		
		col = HelpURL.lastIndexOf("/") ;							//02-00
		VersURL = HelpURL.substring(0, col) + "/version.htm" ;		//02-00
//		System.out.println(" Version URL = "+VersURL) ;// DEBUG
		
		if (OS.HomeURL.startsWith("file:")) {						//02-00
			HomeURL1 = OS.HomeURL ;									//04-03
		} else if (OS.HelpURL.startsWith("..")) {					//02-00
			OS.HomeURL = OS.HomeURL.replace('\\', '/') ;			//02-00
			col = OS.HomeURL.indexOf("/") ;							//02-00
			HomeURL1 = "file:///" + cPath + OS.HomeURL.substring(col) ;//04-03
		} else {													//02-00
			HomeURL1 = "file:///" + OS.HomeURL ;					//04-03
		}															//02-00
//		System.out.println(" HOME URL = "+HomeURL) ;// DEBUG

		DefaultURL = HelpURL ;										//02-00
		urlField = new JTextField(DefaultURL) ;
		urlField.addActionListener(new ActionListener() {
			public void actionPerformed(ActionEvent e) {
				URL url = null ;
				try {
					url = new URL(((JTextField)e.getSource()).getText()) ;
					linkActivated(url) ;
				} catch (java.net.MalformedURLException exc) {
					url = null ;
				}
			}
		}) ;
		p1.add(urlField, BorderLayout.CENTER) ;

		JPanel p2 = appCom.CreateGridLayoutPanel() ;
		p2.setBorder(appCom.Empty0000) ;						//08-00
		JButton button ;
		ButtonListener buttonListener = new ButtonListener() ;
		for (int i=0; i<buttonString.length; i++) {
			button = appCom.CreateControlButton(buttonString[i]) ;
			button.setActionCommand(buttonString[i]) ;
//			button.setToolTipText(buttonString[i]) ;			//03-00
			button.addActionListener(buttonListener) ;
			p2.add(button) ;
		}

		p.add(p1, BorderLayout.CENTER) ;
		p.add(p2, BorderLayout.EAST) ;
		add(p, BorderLayout.NORTH) ;

		try {
			URL url = null ;
			try {
				url = new URL(urlField.getText()) ;
			} catch (java.net.MalformedURLException exc) {
				url = null ;
			}
			if (url != null) {
				html = new JEditorPane(url) ;
				html.setEditable(false) ;
				html.addHyperlinkListener(this) ;
				JScrollPane scroller = new JScrollPane() ;
				scroller.setBorder(appCom.Empty3333_Lowered) ;
				JViewport vp = scroller.getViewport() ;
				vp.add(html) ;
//				vp.setBackingStoreEnabled(true) ;
				add(scroller, BorderLayout.CENTER) ;
			}
		} catch (MalformedURLException e) {
			System.out.println("Malformed URL: " + e) ;
		} catch (IOException e) {
			System.out.println("IOException: " + e) ;
		}
	}

//  ----------------------------------
	public void hyperlinkUpdate(HyperlinkEvent e) {
		if (e.getEventType() == HyperlinkEvent.EventType.ACTIVATED) {
			linkActivated(e.getURL()) ;
		}
	}

	protected void linkActivated(URL u) {
		urlField.setText(u.toString()) ;
		Cursor c = html.getCursor() ;
//		Cursor waitCursor = Cursor.getPredefinedCursor(Cursor.WAIT_CURSOR) ;
//		html.setCursor(waitCursor) ;
		SwingUtilities.invokeLater(new PageLoader(u, c)) ;
	}
	class PageLoader implements Runnable {
		URL url ;
		Cursor cursor ;

		public PageLoader(URL u, Cursor c) {
			url = u ;
			cursor = c ;
		}
		public void run() {
			if (url == null) {
				html.setCursor(cursor) ;
				Container parent = html.getParent() ;
				parent.repaint() ;
			}
			else {
				Document doc = html.getDocument();
				try {
					html.setPage(url) ;
//					System.out.println(" try ok") ;//DEBUG
				} catch (IOException ioe) {
					html.setDocument(doc) ;
					getToolkit().beep() ;
//					System.out.println(" IOExcept") ;//DEBUG
					urlField.setActionCommand(HomeURL1) ;		//04-03
					try {										//04-03
//						URL url1 = new URL(HomeURL1) ;			//04-03
						linkActivated(url1) ;					//04-03
					} finally {									//04-03
					}											//04-03
				} finally {
					url = null ;
					SwingUtilities.invokeLater(this) ;
//					System.out.println(" finaly") ;//DEBUG
				}
			}
		}
	}

//  ---------------------------------- change all 02-00
	class ButtonListener implements ActionListener {
		public void actionPerformed(ActionEvent e) {
			if (e.getActionCommand().equals("Home")) {
				urlField.setActionCommand(HomeURL0) ;				//04-03
				URL url = null ;
				try {
					if (OS.ProxyHost.equals("")) {					//10-02
						url = new URL(HomeURL0) ;					//04-03
					} else {										//10-02
						url = new URL("http", OS.ProxyHost, OS.ProxyPort, HomeURL0);//10-02
					}												//10-02
					linkActivated(url) ;
					url1 = new URL(HomeURL1) ;						//04-03
//					System.out.println(" FILE = "+url.getFile()) ;//file of URL
//					System.out.println(" HOST = "+url.getHost()) ;//host-name of URL
//					System.out.println(" PORT = "+url.getPort()) ;//port No.
//					System.out.println(" PROT = "+url.getProtocol()) ;//http or file
//					System.out.println(" REF  = "+url.getRef()) ;// name label
				} catch (java.net.MalformedURLException exc) {
					url = null ;
				}
			}
			else if (e.getActionCommand().equals("Help")) {
				urlField.setActionCommand(HelpURL) ;
				URL url = null ;
				try {
					url = new URL(HelpURL) ;
					linkActivated(url) ;
				} catch (java.net.MalformedURLException exc) {
					url = null ;
				}
			}
			else if (e.getActionCommand().equals("Version")) {
				urlField.setActionCommand(VersURL) ;
				URL url = null ;
				try {
					url = new URL(VersURL) ;
					linkActivated(url) ;
				} catch (java.net.MalformedURLException exc) {
					url = null ;
				}
			}
		}
	}
}
