# Supplementary material for: G-InforBIO: integrated system for microbial genomics
Source: BMC Bioinformatics. 2006 Aug 4;7:368. doi: 10.1186/1471-2105-7-368 (PMC1552091; doi:10.1186/1471-2105-7-368)
Supplement: Additional File 1 — G-InforBIO_Src_V177. Zipped file of the source code of G-InforBIO system [file 1471-2105-7-368-S1.zip › src/JP/AC/nig/wdcm/client/XmlDbGet.java]

////////////////////////////////////////////////////////////////
//                                                            //
//   class name : XmlDbGet  (IBM SAX used) (for Java4)        //
//                                                            //
//   history    : 02-00 2000.07.06 K.Takahashi (HSK)          //
//                03-00 2001.01.31 K.Koorikawa (HSK)          //
//                04-00 2001.08.30 K.Koorikawa (HSK)          //
//                06-00 2002.07.23 K.Koorikawa (HSK)          //
//                07-00 2002.09.09 K.Koorikawa (HSK)          //
//                07-01 2002.09.20 K.Koorikawa (HSK)          //
//                07-03 2002.11.19 K.Koorikawa (HSK) for J4   //
//                08-00 2003.04.01 K.Koorikawa (HSK)          //
//                10-00 2004.01.07 K.Koorikawa (HSK)          //
//                13-00 2006.02.21 K.Koorikawa (HSK)          //
//                                                            //
////////////////////////////////////////////////////////////////
package JP.AC.nig.wdcm.client ;

import java.awt.* ;
import java.io.* ;
import java.util.* ;
import java.text.* ;
import javax.swing.* ;
import javax.xml.parsers.*;
import org.xml.sax.* ;
import org.xml.sax.helpers.* ;

public class XmlDbGet extends DefaultHandler {						//07-03
	private static final int ST_ITEMS = 0, ST_ITEM = 1, ST_ENTR = 2,	//Input Item Code
				 ST_TEST = 3, ST_MISC = 4, ST_MOLEC = 5, ST_OPTION = 6;	//13-00
	private static int MainState ;									//07-00
	private static int SubState ;									//07-00
	private static String key ;
	private StringBuffer strbuf ;
	private static String categName ;	// <<=== Now Category Name("Fixed","Sequence","Misc",etc)
	private static int itemNo ;
	private static int wkCol ;

	private ObjectStore OS = null ;
	private Option OP = null;										//13-00
	private OptionPanel OPP = null;									//13-00
	private static DecimalFormat idFormat = new DecimalFormat("0000000") ;//10-00
	private static boolean addF = false;
	private static boolean optF = false;							//13-00
	private static BarGrafDialog BGD = null;						//08-00

	public XmlDbGet() {
		OS = ObjectStore.getInstance() ;
		OP = Option.getInstance();									//13-00
		OPP = OptionPanel.getInstance();							//13-00
		OS.tableName = " " ;										//07-03
		MainState = 9 ;												//07-03
		SubState = 9 ;												//07-03
		itemNo = 0 ;												//07-03
		wkCol = 0 ;													//07-03
		strbuf = new StringBuffer();
	}

	public int XmlDbGet(String dbnam) {								//07-00
		int rtncd = 0 ;												//07-00
//		BGD = new BarGrafDialog("Local DB data loading.") ;			//08-00 @@@@@@@@@@@@
		try {
//			System.out.println(" Import XML-DB("+OS.entryCnt+") = "+dbnam);

			// Create a JAXP SAXParserFactory and configure it
			SAXParserFactory spf = SAXParserFactory.newInstance();
			// Set namespaceAware to true to get a parser that corresponds to
			// the default SAX2 namespace feature setting.  This is necessary
			// because the default value from JAXP 1.0 was defined to be false.
			spf.setNamespaceAware(true);
			// Validation part 1: set whether validation is on
//			spf.setValidating(dtdValidate || xsdValidate);
			// Create a JAXP SAXParser
			SAXParser saxParser = spf.newSAXParser();
			// Get the encapsulated SAX XMLReader
			XMLReader xmlReader = saxParser.getXMLReader();
			// Set the ContentHandler of the XMLReader
			xmlReader.setContentHandler(new XmlDbGet());
			// Set an ErrorHandler before parsing
			xmlReader.setErrorHandler(new MyErrorHandler(System.err));
			// Tell the XMLReader to parse the XML document
			xmlReader.parse(convertToFileURL(dbnam));
		} catch (Exception e) {
			JOptionPane.showMessageDialog(null, "Xml Error ! Process Stoped !!", "ERROR", 0);//04-00
			System.out.println(" Import XML-DB error stoped ! ");// err processe
			InforBIO.frame.setCursor(Cursor.getPredefinedCursor(Cursor.DEFAULT_CURSOR)) ;//04-00
			e.printStackTrace();
			rtncd = 9 ;												//07-00
		}

		if (optF) OPP.optionReset();								//13-00
//		System.out.println(" IMPORT XML-DB END ! "+optF);
		return rtncd ;												//07-00
	}

    private static String convertToFileURL(String filename) {		//07-03
		System.out.println(" XML Name = "+filename);
        String path = filename ;
        path = path.replace('\\', '/');
        return "file:///" + path;
    }

    // Parser calls this once at the beginning of a document
    public void startDocument() throws SAXException {				//07-03
    }

    // Parser calls this for each element in a document
    public void startElement(String namespaceURI, String localName, String qName, Attributes attr) throws SAXException {//07-03
//		System.out.println(" Start Name = "+namespaceURI+", localName = "+localName+", qName = "+qName);
		strbuf.setLength(0);
		if (OS.tableName.equals(" ")) {
			OS.tableName = qName ;									//07-03
			for (int i=0; i<attr.getLength(); i++) {
				String atNam = attr.getQName(i);					//07-03
				String atVal = attr.getValue(i);
//				System.out.println(" Name = "+atNam+", Val = "+atVal) ;//DEBUG
				int siz = Integer.valueOf(atVal).intValue() ;
				if        (atNam.equals("CATEGORYCNT")) {
					if (OS.createNT) {								//10-00
						OS.categoryMax = siz ;
						OS.tableCategory = new String[siz][3] ;
						OS.categoryItems = new int[siz] ;
					}
				} else if (atNam.equals("ITEMCNT")) {
					if (OS.createNT) {								//10-00
						OS.itemMax = siz ;
						OS.tableItem = new String[siz][4] ;
					}
				} else if (atNam.equals("ENTRYCNT")) {
					if (OS.createNT) {								//10-00
						OS.entryMax = siz ;
						OS.tableEntry = new String[siz][OS.itemMax+1] ;
						OS.entryCnt = -1 ;							//10-00
//						OS.linkEntryMax = siz ;
//						OS.linkEntry = new String[siz] ;
					} else {
						String[][] wktb = OS.tableEntry;
						OS.entryMax += siz ;
						OS.tableEntry = new String[OS.entryMax][OS.itemMax+1] ;
						for (int k=0; k<OS.entryCnt; k++) {
							System.arraycopy(wktb[k], 0, OS.tableEntry[k], 0, OS.itemMax+1);
						}
						OS.entryCnt -= 1 ;							//10-00
//						OS.linkEntryMax += siz ;
//						OS.linkEntry = new String[siz] ;
					}
				}
			}
//			System.out.println(" Cate = "+OS.tableCategory.length+", Item = "+OS.tableItem.length+", Entry = "+OS.tableEntry.length+", Ecnt = "+OS.entryCnt) ;//DEBUG
		} 
		else {
//			System.out.println(" Name = "+qName) ;//DEBUG
			if (qName.equals("TEST")) {// <TAG> Name = "TEST"		//07-03
				SubState = ST_TEST ;								//07-00
				for (int i=0; i<attr.getLength(); i++) {
					String atNam = attr.getQName(i).trim() ;		//07-03
					String atVal = attr.getValue(i).trim() ;
//					System.out.println(" TEST Name = "+atNam+", Val = "+atVal) ;//DEBUG
					if (atNam.equals("ID")) {				// ATTR = "ID"
						itemNo = Integer.valueOf(atVal).intValue() ;//07-01
					} 
					else if (atNam.equals("NAME")) {		// ATTR = "NAME"
						if (OS.tableItem[itemNo-1][2].equals(atVal) == false) {//07-01
							System.out.println(" *** Entry TEST Name("+atVal+") Error. ***") ;
						}
					} 
					else if (atNam.equals("VALUE")) {		// ATTR = "VALUE"
						if (itemNo <= OS.entryCol) {
							OS.tableEntry[OS.entryCnt][itemNo] = atVal ;
						}
//						if (itemNo == 1) {								//DEBUG
//							System.out.println(" TEST RID = "+atVal) ;	//DEBUG
//						}												//DEBUG
					}
				}
			} 
			else if (qName.equals("CATEGORY")) {	// <TAG> Name = "CATEGORY"	//07-03
				for (int i = 0; i < attr.getLength(); i++) {
					String atNam = attr.getQName(i).trim() ;			//07-02
					String atVal = attr.getValue(i).trim() ;
					if (atNam.equals("NAME")) {		// ATTR = "NAME"
//						System.out.println(" CATEGORY = "+atVal) ;//DEBUG
						categName = atVal ;	// <<=== Now Category Name("Fixed","Sequence","Misc",etc)
						if (MainState == ST_ITEMS) {					//07-01
							addF = true ;
							for (int j = 0; j < OS.categoryCnt; j++) {
								if (OS.tableCategory[j][1].equals(atVal)) {
									addF = false ;
									break ;
								}
							}
							if (addF == true) {
								if (OS.categoryCnt < OS.categoryMax) {
									OS.tableCategory[OS.categoryCnt][0] = idFormat.format(OS.categoryCnt+1) ;
									OS.tableCategory[OS.categoryCnt][1] = atVal ;
									OS.tableCategory[OS.categoryCnt][2] = " " ;
									OS.categoryItems[OS.categoryCnt] = 0 ;
								}
								OS.categoryCnt++ ;
							}
						}
					}
				}
			} 
			else if (qName.equals("ITEM")) {// <TAG> Name = "ITEM"		//07-03
				SubState = ST_ITEM ;									//07-00
				if (!OS.createNT) return;								//10-00
				if (OS.itemCnt < OS.itemMax) {
					String molnam = "" ;								//06-00
					for (int i = 0; i < attr.getLength(); i++) {
						String atNam = attr.getQName(i).trim() ;		//07-03
						String atVal = attr.getValue(i).trim() ;
						if (atNam.equals("NAME")) {		// ATTR = "NAME"
//							System.out.println(" ITEM Name("+OS.itemCnt+") = "+atVal) ;//DEBUG
							OS.tableItem[OS.itemCnt][0] = idFormat.format(OS.itemCnt+1) ;
							OS.tableItem[OS.itemCnt][1] = categName ;
							OS.tableItem[OS.itemCnt][2] = atVal ;
						} 
						else if (atNam.equals("TYPE")) {	// ATTR = "TYPE"
							OS.tableItem[OS.itemCnt][3] = atVal ;

							if ((atVal.equals("Molecule")) && (molnam.equals("") == false)) {//06-00
								OS.seqCol[OS.seqCnt] = OS.itemCnt+1 ;	//06-00
								OS.seqGene[OS.seqCnt] = molnam ;		//06-00
								OS.seqCnt++ ;							//06-00
							}											//06-00
						}
					}
					itemNo = OS.entryCol ;
					OS.entryCol++ ;
				}
				OS.itemCnt++ ;
			} 
			else if (qName.equals("ITEMS")) {	// <TAG> Name = "ITEMS"
//				System.out.println(" ITEMS Start. Itemcnt = "+OS.itemCnt) ;//DEBUG
				MainState = ST_ITEMS ;								//07-00
			} 
			else if (qName.equals("ENTRY")) {	// <TAG> Name = "ENTRY"
				MainState = ST_ENTR ;								//07-00
				OS.entryCnt++ ;										//07-03
//				System.out.println("\n ENTRY No. = "+OS.entryCnt) ;//DEBUG
				if (attr.getLength() == 1) {	// New Format Entry	//07-01
//					OS.tableEntry[OS.entryCnt][0] = attr.getValue(0) ;//07-01
//					System.out.println(" - Import Entry("+attr.getValue(0)+"/"+OS.entryMax+")") ;//07-01
//					StatusPanel.status.setText(" Import Entry("+attr.getValue(0)+"/"+OS.entryMax+")") ;//08-00 @@@@@@@@@@@@
//					StatusPanel.status.repaint() ;					//08-00 @@@@@@@@@@@@
//					int val = (OS.entryCnt*100)/OS.entryMax ;		//08-00 @@@@@@@@@@@@
//					BGD.BarGrafSet(val) ;		// BarGraf set value  08-00 @@@@@@@@@@@@
					appCom.barGrafSet(OS.entryCnt, OS.entryMax) ;	//08-00 @@@@@@@@@@@@
				} else {						// Old Format Entry	//07-01
					wkCol = 1 ;
					for (int i=0; i<attr.getLength(); i++) {
						String atNam = attr.getQName(i);			//07-03
						String atVal = attr.getValue(i);
						if (i == 0) {
//							StatusPanel.status.setText(" Input Entry("+(OS.entryCnt+1)+"/"+OS.entryMax+") = "+atVal) ;
//							System.out.println(" - Input Entry("+(OS.entryCnt+1)+"/"+OS.entryMax+") = "+atVal) ;
							appCom.barGrafSet(OS.entryCnt, OS.entryMax) ;//08-00 @@@@@@@@@@@@
						}
						if (wkCol < OS.entryCol) {
							OS.tableEntry[OS.entryCnt][wkCol] = atVal ;
						}
						wkCol++ ;
					}
				}
			} 
			else if (qName.equals("LENTRY")) {		// <TAG> Name = "LENTRY"
				for (int i = 0; i < attr.getLength(); i++) {
					String atNam = attr.getQName(i);				//07-03
					String atVal = attr.getValue(i);
					if (atNam.equals("SLINK")) {
						if (OS.linkEntryCnt < OS.linkEntryMax) {
							String lname = OS.path + atVal ;
//							System.out.println("  lname = "+lname);
							OS.linkEntry[OS.linkEntryCnt] = lname ;
						}
						OS.linkEntryCnt++ ;
					}
				}
			} 
			else if (qName.equals("MOLECULE")) {	// <TAG> Name = "MOLECULE"
				SubState = ST_MOLEC ;
				int seqIdx = 0 ;
				int wk = 0 ;
				for (int i = 0; i < attr.getLength(); i++) {
					String atNam = attr.getQName(i);				//07-03
					String atVal = attr.getValue(i);
					if (atNam.equals("ID")) {			// ATTR = "ID"
						wk = Integer.valueOf(atVal).intValue() - 1 ;
						seqIdx = OS.seqCol[wk] ;
					} else if (atNam.equals("GENE")) {	// ATTR = "GENE"
						if (OS.seqGene[wk].equals(atVal) == false) {	//06-00
							OS.seqGene[wk] = atVal ;
							OS.tableItem[seqIdx-1][2] = atVal ;
						}
					} else if (atNam.equals("ACCESSION")) {	// ATTR = "ACCESSION"
						OS.tableEntry[OS.entryCnt][seqIdx-1] = atVal ;
					} else if (atNam.equals("VALUE")) {	// ATTR = "VALUE"
						OS.tableEntry[OS.entryCnt][seqIdx] = atVal ;
					} else {
						System.out.println(" *** UNNONE ATTR("+atNam+") in MOLECULE TAG ***") ;
					}
				}
				wkCol++ ;
			} 
			else if (qName.equals("MISC")) {
				SubState = ST_MISC ;									//07-00
				for (int i = 0; i < attr.getLength(); i++) {
					String atNam = attr.getQName(i).trim() ;			//07-03
					String atVal = attr.getValue(i).trim() ;
					if (atNam.equals("ID")) {
						itemNo = Integer.valueOf(atVal).intValue() - 1 ;
					} else if (atNam.equals("NAME")) {
						/******* Misc Name Check *****/
						addF = true ;
						for (int j=0; j<OS.itemCnt; j++) {				//07-02
							if ((OS.tableItem[j][2].equals(atVal)) &&	//07-00
								(OS.tableItem[j][1].equals(categName))) {//07-00
								addF = false ;
								itemNo = j + 1 ;
//								System.out.println(" ITEM No = "+itemNo+" : "+atVal) ;
								break ;
							}
						}
						if (addF == true) {
							System.out.println(" *** Entry MISC Name Err.("+atVal+") ***") ;
						}
						/******* Value set ***********/
					} else if (atNam.equals("VALUE")) {
						if (itemNo < OS.entryCol) {
							OS.tableEntry[OS.entryCnt][itemNo] = atVal ;
						}
					}
				}
			}
			else if (qName.equals("OPTIONS")) {// <TAG> Name = "OPTIONS"	//13-00 add all
				SubState = ST_OPTION;
				OP.optCnt = 0;
				optF = true;
//				System.out.println(" OPTIONS Start : "+optF);//DEBUG
			}
			else if (qName.equals("OPTION")) {// <TAG> Name = "OPTION"		//13-00 add all
//				System.out.println(" OPTION Start-"+OP.optCnt);//DEBUG
				for (int i = 0; i < attr.getLength(); i++) {
					String atNam = attr.getQName(i).trim();
					String atVal = attr.getValue(i).trim();
					if (atNam.equals("ID")) {		// ATTR = "ID"
						OP.optLine[OP.optCnt][0] = atVal;
					} else if (atNam.equals("VALUE")) {	// ATTR = "VALUE"
						OP.optLine[OP.optCnt][1] = atVal;
					} 
				}
				OP.optCnt++;
			} 
		}
	}

	//--- Not Called at Java2 SAX ---
	public void endElement(String name) throws SAXException {
		System.out.println(" End Element = "+name) ;
//		SubState = 0 ;												//07-00
//		if (name.equals("ENTRY")) {
//			OS.entryCnt++ ;
//		}
	}

	public void characters(char[] ch, int start, int length) throws SAXException {
		strbuf.append(ch, start, length) ;
		String str = strbuf.toString() ;							//07-03
		if (str.startsWith("\n")) return ;							//07-03

		if (SubState == ST_TEST || SubState == ST_MISC) {			//07-00
//			System.out.println(" Characters : start="+start+", length="+length+", row="+OS.entryCnt+", col="+itemNo+", str="+str) ;
			OS.tableEntry[OS.entryCnt][itemNo] = str ;				//07-03
		}
	}

    // Parser calls this once after parsing a document
	public void endDocument() throws SAXException {
//		System.out.println(" End Document ") ;
		if (OS.entryCnt == -1) OS.entryCnt = 0 ;					//07-03
		OS.entryCnt++ ;												//07-03
		strbuf = null ;
		key = null ;
//		BGD.BarGrafSet(100) ;		// BarGraf set value  08-00 @@@@@@@@@@@@
		appCom.barGrafSet(100,100) ;					//08-00 @@@@@@@@@@@@
	}

    // Error handler to report errors and warnings
    private static class MyErrorHandler implements ErrorHandler {
        /** Error handler output goes here */
        private PrintStream out;
        MyErrorHandler(PrintStream out) {
            this.out = out;
        }
        // Returns a string describing parse exception details
        private String getParseExceptionInfo(SAXParseException spe) {
            String systemId = spe.getSystemId();
            if (systemId == null) systemId = "null";
            String info = "URI="+systemId+" Line="+spe.getLineNumber()+" : "+spe.getMessage();
            return info;
        }
        // The following methods are standard SAX ErrorHandler methods.
        // See SAX documentation for more info.
        public void warning(SAXParseException spe) throws SAXException {
            out.println("Warning: " + getParseExceptionInfo(spe));
        }
        public void error(SAXParseException spe) throws SAXException {
            String message = "Error: " + getParseExceptionInfo(spe);
            throw new SAXException(message);
        }
        public void fatalError(SAXParseException spe) throws SAXException {
            String message = "Fatal Error: " + getParseExceptionInfo(spe);
            throw new SAXException(message);
        }
    }

}
