# Supplementary material for: G-InforBIO: integrated system for microbial genomics
Source: BMC Bioinformatics. 2006 Aug 4;7:368. doi: 10.1186/1471-2105-7-368 (PMC1552091; doi:10.1186/1471-2105-7-368)
Supplement: Additional File 1 — G-InforBIO_Src_V177. Zipped file of the source code of G-InforBIO system [file 1471-2105-7-368-S1.zip › src/JP/AC/nig/wdcm/client/XmlDbPut.java]

////////////////////////////////////////////////////////////////
//                                                            //
//   class name : XmlDbPut                                    //
//                                                            //
//   history    : 02-00 2000.07.05 K.Takahashi (HSK)          //
//                02-02 2000.10.20 T.Yagi      (HSK)          //
//                04-00 2001.08.30 K.Koorikawa (HSK)          //
//                04-03 2001.11.13 K.Koorikawa (HSK)          //
//                04-06 2002.01.31 K.Koorikawa (HSK)          //
//                05-00 2002.04.03 K.Koorikawa (HSK)          //
//                06-00 2002.07.23 K.Koorikawa (HSK)          //
//                07-00 2002.09.09 K.Koorikawa (HSK)          //
//                07-01 2002.10.16 K.Koorikawa (HSK)          //
//                08-00 2003.04.01 K.Koorikawa (HSK)          //
//                10-00 2004.01.05 K.Koorikawa (HSK)          //
//                13-00 2006.02.21 K.Koorikawa (HSK)          //
//                                                            //
////////////////////////////////////////////////////////////////
package JP.AC.nig.wdcm.client ;

import java.awt.* ;
import java.io.* ;
import java.util.* ;
import java.text.* ;
import javax.swing.* ;

public class XmlDbPut {
	private static String str = "";
	private static String fname = "";
	private static String path = "";
	private static String xmlver = "";
	private static String doctyp = "";
	private static String tblName = "";						//02-02
	private static String orgTblName = "";					//02-02

	private static FileWriter writer ;
	private static FileReader dtdreader ;					//02-02
	private static FileWriter dtdwriter ;					//02-02
	private static int ccnt=0, tcnt=0;
	private static DecimalFormat idFormat = new DecimalFormat("00000") ;

	private ObjectStore OS = null;
	private Option OP = null;								//13-00
	private boolean addF = false;

	private static int entryCnt = 0;						//10-00
	private static String[][] tableEntry = null;			//10-00

	public XmlDbPut() {
		OS = ObjectStore.getInstance();
		OP = Option.getInstance();							//13-00
	}

//  ----------------------------------------------------
//  ------------ LINK FORMAT XML DATA PUT --------------
//  ----------------------------------------------------
	public void XmlDbPutL(String dbnam, String expData) {	//10-00
		fname = dbnam ;	// full path XML-file name
		if (expData.startsWith("All")) {					//10-00 add all
			entryCnt = OS.entryCnt ;
			tableEntry = OS.tableEntry ;
		} else {
			entryCnt = OS.tableViewEntry.getRowCount() ;
			tableEntry = new String[entryCnt][OS.entryCol] ;
			for (int j=0; j<OS.entryCol; j++) {
				for (int i=0; i<entryCnt; i++) {
					tableEntry[i][j] = (String)OS.tableViewEntry.getValueAt(i,j) ;
				}
			}
		}

//		dtdChk() ;											//13-00 delete
		path = dbnam.substring(0, dbnam.lastIndexOf("\\")+1) ;
//		String dtdname = setDtdName(fname, 0);				//13-00 delete
//		if (dtdname == null) return ;						//13-00 delete

		System.out.println("  Export Devide-Format XML-DB = "+dbnam) ;
//      -------- INDEX FILE PUT ---------
		try {
			writer = new FileWriter(dbnam) ;
//			String dtd = dtdname ;							//02-02
			String dtd = "";								//13-00
			headrPut(dtd);
			optionPut();									//13-00
			itemsPut();

			for(int i=0; i<entryCnt; i++) {					//10-00
//				str = "\t<LENTRY SLINK=\""+OS.tableName+"\\";
				str = "\t<LENTRY SLINK=\""+tblName+"\\";	//02-02
				str += tableEntry[i][1].trim()+".xml\"></LENTRY>\n" ;//10-00
				writer.write(str) ;
			}
//			str = "</"+OS.tableName+">\n" ;
			str = "</"+tblName+">\n" ;						//02-02
			writer.write(str) ;
			writer.close() ;
			writer = null ;
			
//			File dir = new File(path + OS.tableName) ;
			File dir = new File(path + tblName) ;			//02-02
			dir.mkdir() ;		//Make folder for entry files
			// ---- add 02-02
			String orgDtdEntry ;
			if (fname.endsWith(".xml") == false){
				orgDtdEntry = OS.DbPath+"entry.dtd" ;		//new table
			} else {
				orgDtdEntry = path+orgTblName+dir.separatorChar+"entry.dtd" ;
			}
			File chkFile = new File(orgDtdEntry);
			if (chkFile.canRead() == false){
				orgDtdEntry = "."+dir.separatorChar+"entry.dtd" ;//set default entry.dtd 07-00
			}
//			String newDtdEntry = path + tblName + dir.separatorChar + "entry.dtd";		//02-02
//			if (!copyDtdFile(orgDtdEntry, newDtdEntry)) return;	//13-00 delete

//          ---------- ENTRY FILE PUT ----------
			for(int i=0; i<entryCnt; i++) {					//10-00
//				fname = path + OS.tableName + "\\" + OS.tableEntry[i][1].trim() + ".xml" ;
				fname = path + tblName + "\\" + tableEntry[i][1].trim() + ".xml" ;	//10-00
				writer = new FileWriter(fname) ;
//				System.out.println("  Export XML-DB("+i+") = "+fname);
				headrPut2() ;
				entryPut(i) ;
				
//				str = "</"+OS.tableName+">" ;
				str = "</"+tblName+">" ;					//02-02
				writer.write(str) ;
				writer.close() ;
				writer = null ;
				appCom.barGrafSet(i, entryCnt) ;			//10-00 @@@@@@@@@@@@
			}
		} catch (IOException e) {
			appCom.MessageDialog("Xml Write Error ! Process Stoped !!", 0);//04-00
			InforBIO.frame.setCursor(Cursor.getPredefinedCursor(Cursor.DEFAULT_CURSOR)) ;//04-00
			e.printStackTrace(System.out) ;
		}

		appCom.barGrafSet(100,100) ;						//08-00 @@@@@@@@@@@@
		System.out.println("  Export Count : Category = "+OS.categoryCnt+", Item = "+OS.itemCnt+", Entry = "+entryCnt) ;//10-00
	}


//  ----------------------------------------------------
//  ------------- SUM FORMAT XML DATA PUT --------------
//  ----------------------------------------------------
	public void XmlDbPutI(String dbnam, String expData) {	//10-00
		fname = dbnam ;
		System.out.println("  Export Sum-Format XML-DB = "+dbnam);
		if (expData.startsWith("All")) {					//10-00 add all
			entryCnt = OS.entryCnt ;
			tableEntry = OS.tableEntry ;
		} else {
			entryCnt = OS.tableViewEntry.getRowCount() ;
			tableEntry = new String[entryCnt][OS.entryCol] ;
			for (int j=0; j<OS.entryCol; j++) {
				for (int i=0; i<entryCnt; i++) {
					tableEntry[i][j] = (String)OS.tableViewEntry.getValueAt(i,j) ;
				}
			}
		}

//		dtdChk() ;											//13-00 delete
//		String dtdname = setDtdName(fname, 1);				//13-00 delete
//		if (dtdname == null) return;						//13-00 delete
		tblName = fname.substring(fname.lastIndexOf(OS.filSepa)+1, fname.lastIndexOf("."));//13-00

		try {
			writer = new FileWriter(dbnam) ;
//			String dtd = dtdname ;							//02-02
			String dtd = "";								//13-00
			headrPut(dtd);
			optionPut();									//13-00
			itemsPut() ;

//          -------- ENTRY DATA PUT -------
			for(int i=0; i<entryCnt; i++) {
//				System.out.println("  Export XML-DB("+i+") = "+OS.tableEntry[i][1]);
				entryPut(i) ;
				appCom.barGrafSet(i, entryCnt) ;			//10-00 @@@@@@@@@@@@
			}
			
//			str = "</"+OS.tableName+">" ;
			str = "</"+tblName+">" ;						//02-02
			writer.write(str) ;
			writer.close() ;
			writer = null ;
		} catch (IOException e) {
			appCom.MessageDialog("Xml Write Error ! Process Stoped !!", 0);//04-00
			InforBIO.frame.setCursor(Cursor.getPredefinedCursor(Cursor.DEFAULT_CURSOR)) ;//04-00
			e.printStackTrace(System.out) ;
		}

		appCom.barGrafSet(100,100) ;						//08-00 @@@@@@@@@@@@
		System.out.println("  Export Count : Category = "+OS.categoryCnt+", Item = "+OS.itemCnt+", Entry = "+entryCnt) ;//10-00
	}


//  ------------------------------------
//  -------- DTD File Name Check -------
//  ------------------------------------
	private void dtdChk() {
		BufferedReader  reader = null ;
		xmlver = "" ;
		doctyp = "" ;
//		System.out.println(" dtdChk : fname = "+fname) ;

 		try {
			reader = new BufferedReader(new FileReader(fname)) ;
			String line = reader.readLine() ;
			int lcnt = 0 ;
			while (line != null) {
//				System.out.println("  line-1 = "+line) ;
				if (lcnt == 0) {
					xmlver = line ;
				} else if (lcnt == 1) {
					doctyp = line ;
					break ;
				}
				lcnt++ ;
				line = reader.readLine() ;
			}
			reader = null ;
		} catch (Exception e) {
			try {
				if (xmlver.equals("") && OS.stringNameDB.endsWith(".xml")) {
					reader = new BufferedReader(new FileReader(OS.stringNameDB)) ;
					String line = reader.readLine() ;
					int lcnt = 0 ;
					while (line != null) {
//						System.out.println("  line-2 = "+line) ;
						if (lcnt == 0) {
							xmlver = line ;
						} else if (lcnt == 1) {
							doctyp = line ;
							break ;
						}
						lcnt++ ;
						line = reader.readLine() ;
					}
					reader = null ;
//				} else {
//					appCom.MessageDialog("Xml File not Found !!", 0);//04-00
				}
			} catch (Exception ee) {
				appCom.MessageDialog("Xml Reade Error ! Process Stoped !!", 0);//04-00
				InforBIO.frame.setCursor(Cursor.getPredefinedCursor(Cursor.DEFAULT_CURSOR)) ;//04-00
				System.err.println(e.toString()) ;
			}
		}
//		System.out.println("  xmlver = "+xmlver) ;
//		System.out.println("  doctyp = "+doctyp) ;
	}

//  --------------------------------
//  -------- HEADER DATA PUT -------
//  --------------------------------
	private void headrPut(String dtd) {
		try {
			if (xmlver.equals(""))
				 str = "<?xml version=\"1.0\"?>\n" ;
			else str = xmlver + "\n" ;
//			str += "<!DOCTYPE "+tblName+" SYSTEM \""+dtd+"\">\n" ;		//02-02
			str += "<!DOCTYPE "+tblName+">\n" ;							//13-00
			str += "<"+tblName+" CATEGORYCNT=\""+String.valueOf(OS.categoryCnt) ;//02-02
			str += "\" ITEMCNT=\""+String.valueOf(OS.itemCnt) ;
			str += "\" ENTRYCNT=\""+String.valueOf(entryCnt)+"\">\n" ;	//10-00
			writer.write(str) ;
		} catch (IOException e) {
			appCom.MessageDialog("Xml Write Error ! Process Stoped !!", 0);//04-00
			InforBIO.frame.setCursor(Cursor.getPredefinedCursor(Cursor.DEFAULT_CURSOR)) ;//04-00
			e.printStackTrace(System.out) ;
		}
	}

	private void headrPut2() {
		try {
			str = "<?xml version=\"1.0\"?>\n" ;
//			str += "<!DOCTYPE "+tblName+" SYSTEM \"entry.dtd\">\n" ;	//02-02
			str += "<!DOCTYPE "+tblName+">\n";							//13-00
			str += "<"+tblName+">\n" ;									//02-02
			writer.write(str) ;
		} catch (IOException e) {
			appCom.MessageDialog("Xml Write Error ! Process Stoped !!", 0);//04-00
			InforBIO.frame.setCursor(Cursor.getPredefinedCursor(Cursor.DEFAULT_CURSOR)) ;//04-00
			e.printStackTrace(System.out) ;
		}
	}

//  ---------------------------------
//  -------- OPTION DATA PUT --------
//  ---------------------------------	13-00 add all
	private void optionPut() {
		try {
			str = "\t<OPTIONS>\n";
			writer.write(str);
			int ist = 0;
			int ien = 0;
			for(int i=0; i<OP.optCnt; i++) {
				str = "\t\t<OPTION ID=\"" + OP.optLine[i][0];
				str += "\" VALUE=\"" + OP.optLine[i][1] + "\"/>\n" ;
				writer.write(str) ;
//				System.out.println(str) ;//DEBUG
			}
			str = "\t</OPTIONS>\n\n";
			writer.write(str) ;
		} catch (IOException e) {
			appCom.MessageDialog("Xml Write Error ! Process Stoped !!", 0);
			InforBIO.frame.setCursor(Cursor.getPredefinedCursor(Cursor.DEFAULT_CURSOR));
			e.printStackTrace(System.out);
		}
	}

//  --------------------------------
//  -------- ITEMS DATA PUT --------
//  --------------------------------
	private void itemsPut() {
		try {
			str = "\t<ITEMS>\n" ;
			writer.write(str) ;
			int ist = 0 ;												//07-00
			int ien = 0 ;												//07-00
			for(int i=0; i<OS.categoryCnt; i++) {						//07-00
				str = "\t\t<CATEGORY ID=\"" + OS.tableCategory[i][0] ;	//07-00
				str += "\" NAME=\"" + OS.tableCategory[i][1] + "\">\n" ;//07-00
				writer.write(str) ;
//				System.out.println(str) ;//DEBUG
				ist = ien ;												//07-00
				ien += OS.categoryItems[i] ;							//07-00
				for(int j=ist; j<ien; j++) {							//07-00
					str = "\t\t\t<ITEM ID=\"" + OS.tableItem[j][0] ;	//07-00
					str += "\" NAME=\"" + strCnv(OS.tableItem[j][2]) ;	//07-01
					str += "\" TYPE=\"" + OS.tableItem[j][3] + "\"/>\n" ;
					writer.write(str) ;
//					System.out.println(str) ;//DEBUG
				}
				str = "\t\t</CATEGORY>\n" ;
				writer.write(str) ;
			}															//07-00
			str = "\t</ITEMS>\n\n" ;
			writer.write(str) ;
		} catch (IOException e) {
			appCom.MessageDialog("Xml Write Error ! Process Stoped !!", 0);//04-00
			InforBIO.frame.setCursor(Cursor.getPredefinedCursor(Cursor.DEFAULT_CURSOR)) ;//04-00
			e.printStackTrace(System.out) ;
		}
	}

//  --------------------------------
//  -------- ENTRY DATA PUT --------
//  --------------------------------
	private void entryPut(int i) {
		int ccnt = 0 ;
		try {
			//-------- ENTRY DATA PUT --------
//			System.out.println("  ENTRY HEADER PUT ") ;
			str = "\t<ENTRY ID=\""+tableEntry[i][0]+"\">\n" ;		//10-00
			writer.write(str) ;

			//-------- TEST DATA PUT -------- all remake 07-01
//			System.out.println("  ENTRY TEST-DATA PUT ") ;
			boolean putF = false;						//07-01
			String categName = "" ;
			for(int j=0; j<OS.itemCnt; j++) {
				if (tableEntry[i][j+1].trim().equals("")) continue ;//10-00

				if (OS.tableItem[j][1].equals(categName) == false) {
					ccnt++ ;
					categName = OS.tableItem[j][1] ;
					if (putF) {							//07-01
						str = "\t\t</CATEGORY>\n" ;
						writer.write(str) ;
					}
					str = "\t\t<CATEGORY ID=\"" + idFormat.format(ccnt) ;
					str += "\" NAME=\"" + categName + "\">\n" ;
					writer.write(str) ;
					putF = true ;						//07-01
				}

				str = "\t\t\t<TEST ID=\"" + OS.tableItem[j][0] ;
				str += "\" NAME=\"" + OS.tableItem[j][2] ;
//				if (OS.tableItem[j][3].equals("String") || 
				if (OS.tableItem[j][3].equals("Text") ||
					OS.tableItem[j][3].equals("URL")) {
					str += "\">" + strCnv(tableEntry[i][j+1].trim()) + "</TEST>\n" ;//10-00
				} else {
					str += "\" VALUE=\"" + strCnv(tableEntry[i][j+1].trim()) + "\"/>\n" ;//10-00
				}
				writer.write(str) ;
			}
			if (putF) {									//07-01
				str = "\t\t</CATEGORY>\n" ;
				writer.write(str) ;
			}
			//----------------------------------

			str = "\t</ENTRY>\n\n" ;
			writer.write(str) ;
		} catch (IOException e) {
			appCom.MessageDialog("Xml Write Error ! Process Stoped !!", 0);//04-00
			InforBIO.frame.setCursor(Cursor.getPredefinedCursor(Cursor.DEFAULT_CURSOR)) ;//04-00
			e.printStackTrace(System.out) ;
		}
	}

//  ----------------------------------- add 02-02
//  -------- SET NEW DTD NAME ---------
//  -----------------------------------
/*    private String setDtdName(String fname, int kindFlg) {
		File orgFile;
		File newFile; 
		File chkFile1, chkFile2;
		String orgDtdfile, newDtdfile;
		String orgpath = "" ;
		String orgdtdname = "" ;
		String dtdname = "" ;
//		System.out.println(" setDtdName : stringNameDB="+OS.stringNameDB) ;

		if (OS.stringNameDB.endsWith(".xml") == false) {	//new table -- set default dtd
//			orgpath = OS.DbPath;							//default file path
			if (kindFlg == 0) {
				orgdtdname = "yeasts_idx.dtd";
			} else {
				orgdtdname = "yeasts.dtd";
			}
			chkFile1 = new File(orgdtdname);						//04-03
			if (chkFile1.canRead() == false) {				//no default dtd file
				orgTblName = "";
				System.out.println("  ERROR : DTD File not Found.") ;//04-03
				return dtdname = null;
			}
		} else {
			orgFile = new File(OS.stringNameDB);
			orgpath = orgFile.getParent() + orgFile.separatorChar;	//original file path
			orgTblName = orgFile.getName().substring(0, orgFile.getName().length() - 4);//original table
			orgdtdname = getOrgDtdName(kindFlg);					//original dtd
			if (orgdtdname == null) {
				return dtdname = null ;
			}
		}

		newFile = new File(fname);
		dtdname = newFile.getName().substring(0, newFile.getName().length() - 4);//remove ".xml"
		tblName = dtdname;											//new table name
		dtdname += ".dtd";											//new dtd name

		orgDtdfile = orgpath + orgdtdname;
		newDtdfile = newFile.getParent() + newFile.separatorChar + dtdname;

		if (!copyDtdFile(orgDtdfile, newDtdfile)){
			dtdname = null;
		}
		return dtdname;
    }

//  ----------------------------------- add 02-02
//  ------ GET ORIGINAL DTD NAME ------
//  -----------------------------------
    private String getOrgDtdName(int divideFlg) {
		String orgDtdName = "";
		String dtdName;

		String line ;
		FileReader orgreader ;
		StringTokenizer str ;

		try {
			orgreader = new FileReader(OS.stringNameDB);
			BufferedReader orgfile = new BufferedReader(orgreader) ;
			line = orgfile.readLine() ;
			while (line != null) {
				str = new StringTokenizer(line, "\"", false);
				while (str.hasMoreTokens()){
					dtdName = str.nextToken();
					dtdName = dtdName.trim();
					if (dtdName.endsWith(".dtd")) {
						orgDtdName = dtdName;
						orgreader.close() ;
						orgreader = null ;
						return orgDtdName;
					} else {
						orgDtdName = null;
					}
				}
				line = orgfile.readLine() ;
			}
			orgreader.close() ;
			orgreader = null ;
		} catch (Exception e) {
			appCom.MessageDialog("Xml Write Error ! Process Stoped !!", 0);//04-00
			InforBIO.frame.setCursor(Cursor.getPredefinedCursor(Cursor.DEFAULT_CURSOR)) ;//04-00
			e.printStackTrace(System.out) ;
			orgDtdName = null;
		}

		return orgDtdName;
    }

//  ----------------------------------- add 02-02
//  -------- COPY DTD FILE     --------
//  -----------------------------------
    private boolean copyDtdFile(String orgName, String newName) {
		boolean rtncode = true;
		String workstr;
		try {
			dtdreader = new FileReader(orgName);
			BufferedReader dtdfile = new BufferedReader(dtdreader) ;
			String line = dtdfile.readLine() ;
			try {
				dtdwriter = new FileWriter(newName) ;
				while (line != null) {
					workstr = line.toString();
					if (workstr.trim().startsWith("<!")){
						line = replaceELEM(line);
					}
					dtdwriter.write(line + "\n");
					line = dtdfile.readLine() ;
				}
				dtdwriter.close() ;
				dtdwriter = null ;
			} catch (IOException e) {
				e.printStackTrace(System.out) ;
				rtncode = false;
			}
			dtdreader.close() ;
			dtdreader = null ;
		} catch (Exception e) {
			appCom.MessageDialog("Xml Write Error ! Process Stoped !!", 0);//04-00
			InforBIO.frame.setCursor(Cursor.getPredefinedCursor(Cursor.DEFAULT_CURSOR)) ;//04-00
			e.printStackTrace(System.out) ;
			rtncode = false;
		}
		return rtncode;
    }
*/
//  ----------------------------------- add 02-02
//  -------- REPLACE ELEMENT NAME -----
//  -----------------------------------
    private String replaceELEM(String line) {
		String newLine = "";
		String work;
		StringTokenizer str = new StringTokenizer(line, " ", false);
		newLine = str.nextToken();
		while (str.hasMoreTokens()){
			work = str.nextToken();
			work.trim();
			if (work.equals("YEASTS") || work.equals(orgTblName)) {
				newLine = newLine + " " + tblName;
			} else {
				newLine = newLine + " " + work;
			}
		}
		return newLine;
    }

//  ----------------------------------- add 07-01
//  -------- replace &<>" to &nn; -----
//  -----------------------------------
    private String strCnv(String str) {
		String newStr = "" ;
		String work;
		for (int k=0; k<str.length(); k++) {
			if (str.charAt(k) == '&') {
				newStr += "&amp;" ;
			} else if (str.charAt(k) == '<') {
				newStr += "&lt;" ;
			} else if (str.charAt(k) == '>') {
				newStr += "&gt;" ;
			} else if (str.charAt(k) == '"') {
				newStr += "&quot;" ;
			} else {
				newStr += str.substring(k,k+1) ;
			}
		}
		return newStr;
    }

}
