# Supplementary material for: G-InforBIO: integrated system for microbial genomics
Source: BMC Bioinformatics. 2006 Aug 4;7:368. doi: 10.1186/1471-2105-7-368 (PMC1552091; doi:10.1186/1471-2105-7-368)
Supplement: Additional File 1 — G-InforBIO_Src_V177. Zipped file of the source code of G-InforBIO system [file 1471-2105-7-368-S1.zip › src/JP/AC/nig/wdcm/client/XmlFileFilter.java]

////////////////////////////////////////////////////////////////
//                                                            //
//   class name : XmlFileFilter                              //
//                                                            //
//   history    : 11-00 2005.01.28 K.Koorikawa (HSK)          //
//                                                            //
////////////////////////////////////////////////////////////////
package JP.AC.nig.wdcm.client ;

import java.io.File;
import javax.swing.*;
import javax.swing.filechooser.*;

public class XmlFileFilter extends FileFilter {
    public boolean accept(File f) {
        if (f.isDirectory()) {
            return true;
        }
        String extension = getExtension(f);
        if (extension != null) {
            if (extension.equals("xml")) {
                    return true;
            } else {
                return false;
            }
        }
        return false;
    }
    public static String getExtension(File f) {
        String ext = null;
        String s = f.getName();
        int i = s.lastIndexOf('.');
        if (i > 0 &&  i < s.length() - 1) {
            ext = s.substring(i+1).toLowerCase();
        }
        return ext;
    }

    public String getDescription() {
        return "XML File";
    }
}
