# Supplementary material for: G-InforBIO: integrated system for microbial genomics
Source: BMC Bioinformatics. 2006 Aug 4;7:368. doi: 10.1186/1471-2105-7-368 (PMC1552091; doi:10.1186/1471-2105-7-368)
Supplement: Additional File 1 — G-InforBIO_Src_V177. Zipped file of the source code of G-InforBIO system [file 1471-2105-7-368-S1.zip › src/JP/AC/nig/wdcm/feature/AbstractLocVisitor.java]

package JP.AC.nig.wdcm.feature ;

/**
 * LocVisitorÌÀðÈPÉ·é½ßÌx[XNXB
 * <p>½¾µAÅ©çÀÕÉ±ÌNXðx[XÉ·éÆAÀªKvÈ\bhÌ
 * ÀðYêéÌª\z³êéBµ½ªÁÄAR[fBOÌúiKÅÍÞµë
 * LocVisitorðimplementsµ½NXÆµÄì¬µA\ªÈÀªÏñ¾iKÅ
 * implements LocVisitorð~ßextends AbstractLocVisitorÆ·éÌª
 * }i[B</p>
 */

public class AbstractLocVisitor implements LocVisitor {
    protected final boolean traversalEnabled;
    public AbstractLocVisitor() {
      traversalEnabled = true;
    }
    public AbstractLocVisitor(boolean traversal) {
      traversalEnabled = traversal;
    }

    public boolean visit(LocOperator loc) { return traversalEnabled; }
    public boolean visit(LocEntry loc) { return traversalEnabled; }
    public boolean visit(LocListTerm loc) { return traversalEnabled; }
    public boolean visit(LocListLink loc) { return traversalEnabled; }
    public boolean visit(LocSymbol loc) { return traversalEnabled; }
    public boolean visit(LocForeign loc) { return traversalEnabled; }
    public boolean visit(LocRpartial loc) { return traversalEnabled; }
    public boolean visit(LocLpartial loc) { return traversalEnabled; }
    public boolean visit(LocNumber loc) { return traversalEnabled; }
    public boolean visit(LocBetween loc) { return traversalEnabled; }
    public boolean visit(LocInclusive loc) { return traversalEnabled; }
    public boolean visit(LocBounded loc) { return traversalEnabled; }
    public boolean visit(LocJoin loc) { return traversalEnabled; }
    public boolean visit(LocComplement loc) { return traversalEnabled; }
    public boolean visit(LocExcept loc) { return traversalEnabled; }
    public boolean visit(LocPair loc) { return traversalEnabled; }
    public boolean visit(LocCodon loc) { return traversalEnabled; }
    public boolean visit(LocConsSplice loc) { return traversalEnabled; }
}
