# Supplementary material for: G-InforBIO: integrated system for microbial genomics
Source: BMC Bioinformatics. 2006 Aug 4;7:368. doi: 10.1186/1471-2105-7-368 (PMC1552091; doi:10.1186/1471-2105-7-368)
Supplement: Additional File 1 — G-InforBIO_Src_V177. Zipped file of the source code of G-InforBIO system [file 1471-2105-7-368-S1.zip › src/JP/AC/nig/wdcm/feature/AppBase.java]

/**
 * AppBase - Base class for all applications.
 */
package JP.AC.nig.wdcm.feature ;

import java.io.*;
import java.util.*;

/**
 * bZ[W~Ï^oÍpobt@ÆAIuWFNgÌóÔðÛ·éAAvP[
 * VÌx[XNXÆµÄÌ@\ðñ·éB
 * bZ[Wobt@Ístaticé¾³êÄ¨èAAppBaseðp³·éSNXÉ¨¢ÄA
 * PêÌbZ[Wobt@ðgp·é±ÆªÂ\ÆÈÁÄ¢éB
 * bZ[Wobt@Ì¤¿ADebugMessage\bhÉæÁÄ`B³êébZ[WÍ
 * fobOÉ¨¢ÄÌÝLøÅAbZ[W`BÆ¯ÉSystem.errÉoÍ³êéB
 * Ü½AeNX©çNX¼ð¾¦µ½bZ[WðoÍ·éìÆðÈÉs¤×
 * ÌAbZ[Wì¬\bhàõ¦Ä¢éB
 * AppBaseÌS\bhÍfinal»³êÄ¨èAI[o[ChÈÇÍÅ«È¢B
 */
public class AppBase implements ILevelInfo, Externalizable {
	/* Ver.1.00; 2001.03.09 */
	private static final long serialVersionUID = -4005758426734978561L;

/* Static field. */
  /**
   * bZ[Wobt@B
   */
  private static ErrorBuffer err;

	/**
	 * sæØè¶B
	 */
	private static String lineSeparator;

/* Protected field. */
  /**
   * CX^XXe[^XB
   */
  protected boolean status;

	/**
	 * NXÏú»ubN
	 */
	static
	{
		try
		{
			lineSeparator = System.getProperty( "line.separator" );
			err = new ErrorBuffer( null, lineSeparator );
		}
		catch( SecurityException e )
		{
			err = new ErrorBuffer( null, "\n" );
			err.throwMessage(
			"I cannot get line.separator that VM defined. because access to system-property was refused." );
			lineSeparator = "\n";
		}
		/* End try. */
	}
	/* End static block. */

  /**
   * ftHgRXgN^B
   */
  public AppBase()
  {
	status = true;
  }
  /* end constructor. */

  /**
   * ÊíbZ[WðbZ[Wobt@É`BµÜ·B
   * @param message bZ[W¶B
   */
  public static final void throwMessage( String message )
  {
	err.add( LV_MESSAGE, message );
  }
  /* end throwMessage */

  /**
   * [jObZ[WðbZ[Wobt@É`BµÜ·B
   * @param message bZ[W¶B
   */
  public static final void throwWarning( String message )
  {
	err.add( LV_WARNING, message );
  }
  /* end throwWarning */

  /**
   * G[bZ[WðbZ[Wobt@É`BµÜ·B
   * @param message bZ[W¶B
   */
  public static final void throwError( String message )
  {
	err.add( LV_ERROR, message );
  }
  /* end throwError */

  /**
   * v½IG[bZ[WðbZ[Wobt@É`BµÜ·B
   * @param message bZ[W¶B
   */
  public static final void throwFatal( String message )
  {
	err.add( LV_FATAL, message );
  }
  /* end throwFatal */

  /**
   * bZ[Wobt@ÌàeðoÍµÜ·B
   * oÍãàAobt@ÌàeÍNA³êÜ¹ñBobt@ðNAµ½¢ê
   * ÍAclear()ðÄÑoµÄ­¾³¢B
   * @see #clear
   * @exception IOException oÍXg[ÖÌANZXG[ª­¶µ½êB
   */
  public static final void dumpMessage()
	throws IOException
  {
	err.dumpMessage();
  }
  /* end dumpMessage */

	/**
	 * bZ[W\¦pÌtH[}bgðÝè·é
	 * ¿ÈÝÉftHgÍ"[yyyy/MM/dd HH:mm:ss]"
	 * ¦Parsernc[ÅÌ\[XR[hÉæèAÝ·«ðÛÂ½ßVÝ
	 * @since 2002.12.05
	 * @author Hiroyuki Hashimoto
	 * @param dateFormatStr
	 */
	public static final void setDateFormat(String dateFormatStr) {
		err.setDateFormat(dateFormatStr);
	}

  /**
   * G[obt@É­ßçêébZ[WÌoÍXg[ðÝèµÜ·B
   * ]Ýè³êÄ¢½Xg[ÍAflush³ê½ãJú³êÜ·B
   * @param stream oÍæXg[B
   * @exception IOException Xg[ÖÌANZXG[ª­¶µ½êB
   */
  public static final void setErrorStream( OutputStream stream )
	throws IOException
  {
	err.setStream( stream );
  }
  /* end setErrorStream */

/* Static method */
  /**
   * eNX©ç°éExceptionpÌbZ[Wðì¬µÜ·BbZ[W¶ÍA
   * "<NX¼>: <message>"Ì®Åì¬³êÜ·B
   * @param obj bZ[Wð­·éNXÌCX^XB
   * @param message bZ[W{ÌB
   * @return ì¬³ê½bZ[W¶B
   */
  public static final String makeObjMessage( Object obj, String message )
  {
	StringBuffer buf = new StringBuffer( (obj.getClass().getName()) );
	buf.append( ":" );
	buf.append( message );

	return buf.toString();
  }
  /* end makeObjMessage */

  /**
   * fobOpÌbZ[Wobt@ÉbZ[Wð`BµÜ·B
   * ±Ì\bhÍAÄÑoµã¦ÀÉSystem.errÉbZ[WðoÍµÜ·BÜ½A
   * [XÉÍ³ø»³êÜ·B
   * @param message bZ[W¶B
   */
  public static final void DebugMessage( String message )
  {
	System.err.println(
	  (new StringBuffer( "[DEBUG]: " ).append( message ).toString()) );
  }
  /* end DebugMessage */

 /**
  * G[obt@Ìàeð·×ÄjüµÜ·B
  * obt@NAÌOÉA~Ï³ê½bZ[WðXg[ÖoÍ·éÈÇÌ
  * ®ìÍµÜ¹ñB
  */
 public static final void clear()
 {
	err.clear();
 }
 /* End clear. */

  /**
   * G[obt@É~Ï³êÄ¢ébZ[WÌ¤¿AÅåÌG[xðÔ
   * µÜ·B
   * Ô³êéxXe[^XÍAILevelInfoÅè`³ê½àÌÅ·B
   * obt@ÉbZ[WªÈ¢êÍALV_NULLðÔµÜ·B
   * @see tsunami.util.ILevelInfo
   */
  public static final byte getMaxLevel()
  {
	return err.getMaxLevel();
  }
  /* End getMaxLevel. */

  /**
   * wèÌErrorBufferÌàeðA¤ÊG[obt@ÌöÉRs[·éB
   * @param err Rs[ÎÛÌErrorBufferIuWFNgB
   */
  public static final void copyToSharedErrBuf( ErrorBuffer buf )
  {
	err.add( buf );
  }
  /* End copyToSharedErrBuf. */


	/**
	 * ¤ÊG[obt@Æ¯ÌÝèðÂAVµ¢G[obt@ðì¬·éB<BR>
	 * ±ÌAppBaseNXª®ìµÄ¢éVMÆÍÙÈéVMãÅAsæØè¶ÈÇð
	 * êµ½¢êÉgp·éB<BR>
	 * ì¬³ê½G[obt@Ìàeð¤ÊG[obt@É½fµ½¢êÍA
	 * copyToSharedErrBufðgp·é±ÆB
	 * @return Vµ¢G[obt@B
	 * @see #copyToSharedErrBuf
	 */
	public static final ErrorBuffer makeNewErrBuf()
	{
		return (ErrorBuffer)err.clone();
	}
	/* End makeNewErrBuf. */


	/**
	 * wèÌeLXgt@CðüsðÓ¯µÄÇÝAÊðString^ÌzñÆµÄ
	 * Ô·B<BR>
	 * eLXgt@CðBufferedReaderÅbsOµ½FileReaderðgpµÄ
	 * ÇÞB<BR>
	 * ÇÌGR[fBOÍAftHgÌàÌðgp·éB<BR>
	 * BufferedReader.readLine\bhÉæÁÄt@Cðüs²ÆÉªµAeXð
	 * vfÆ·éString^zñÆµÄÔ·B<BR>
	 * t@Cªó¾Á½Î ¢AÜ½ÍPsàÇßÈ©Á½êÍAóÌzñð
	 * Ô·BÜ½At@CÉ¶Ýµ½üsR[hÍÛ¶³êÈ¢B<BR>
	 * t@CANZXÉáOª­¶µ½êÍA»êð»ÌÜÜ°éB
	 * @param file ÇÞeLXgt@CÖÌpXB
	 * @return Çñ¾ÊB
	 * @exception FileNotFoundexception t@Cª©Â©çÈ©Á½B
	 * @exception IOException t@CANZXÉ¸sµ½B
	 */
	public final static String[] readTextFile( String file )
		throws FileNotFoundException, IOException
	{
		Vector lines = new Vector();
		if ( file == null )
		{
			throw new FileNotFoundException( "File name is NULL." );
		}
		else
		{
			BufferedReader reader =
				new BufferedReader( new FileReader( file ) );
			while( reader.ready() )
			{
				String s = reader.readLine();
				if ( s != null )
				{
					lines.addElement( s );
				}
				/* else */
			}
			reader.close();
		}

		String[] retList = new String[lines.size()];
		// for JDK 1.1.x
		lines.copyInto( retList );
		//lines.toArray( retList );
		return retList;
	}
	/* End readTextFile. */


	/**
	 * ¤ÊG[obt@ÉThrowableÌprintStackTrace\bhÌÀsÊðÇÁ
	 * ·éB<BR>
	 * target.printStackTrace()ÌPrintStreamðtbNµA»±ÖÌoÍàeð¶ñ
	 * ÆµÄ¤ÊG[obt@ÉÇÁ·éB<BR>
	 * levelÉÍAG[obt@ÉÇÁ·éÛÌG[xðwè·éBwèÂ\È
	 * lÍAILevelInfoÉè`³êÄ¢éB<BR>
	 * messageÉÍAtarget.printStackTrace()ÌÊPrintStreamÉ«Üêé
	 * ¶ñÌ¼OÉAè^Ì¶ñðoÍµ½¢êÉwè·éB<BR>
	 * nullªwè³ê½êÍAPÉprintStackTrace()ÌÊðG[obt@ÉÇÁ
	 * ·éB<BR>
	 * targetªnullÌêÅàAáOð­¶³¹é±ÆÍÈ¢B
	 * @param target printStackTrace\bhÌÀsÎÛÌThrowableIuWFNgB
	 * @param level G[obt@ÇÁÌG[xB
	 * @param message printStackTrace()ÊÌ¼OÉ¶ñðoÍµ½¢êÉwè
	 * ·éB
	 * @return target.printStackTrace()ÌÊ¶ñB
	 */
	public static final String addStackTrace(
								Throwable target, byte level, String message )
	{
		return err.addStackTrace( target, level, message );
	}
	/* End addStackTrace. */


	/**
	 * ¤ÊG[obt@ÉPropertiesÌlist\bhÌÀsÊðÇÁ·éB<BR>
	 * target.list()ÌPrintStreamðtbNµA»±ÖÌoÍàeð¶ñÆµÄ¤Ê
	 * G[obt@ÉÇÁ·éB<BR>
	 * levelÉÍAG[obt@ÉÇÁ·éÛÌG[xðwè·éBwèÂ\È
	 * lÍAILevelInfoÉè`³êÄ¢éB<BR>
	 * messageÉÍAtarget.list()ÌÊPrintStreamÉ«Üêé¶ñÌ¼OÉA
	 * è^Ì¶ñðoÍµ½¢êÉwè·éB<BR>
	 * nullªwè³ê½êÍAPÉlist()ÌÊðG[obt@ÉÇÁ·éB<BR>
	 * targetªnullÌêÅàAáOð­¶³¹é±ÆÍÈ¢B
	 * @param target list\bhÌÀsÎÛÌPropertiesIuWFNgB
	 * @param level G[obt@ÇÁÌG[xB
	 * @param message list()ÊÌ¼OÉ¶ñðoÍµ½¢êÉwè·éB
	 * @return target.list()ÌÊ¶ñB
	 */
	public static final String addPropertyList(
								Properties target, byte level, String message )
	{
		return err.addPropertyList( target, level, message );
	}
	/* End addPropertyList. */


	/**
	 * VMè`ÌsæØè¶ðÔ·B
	 * @return VXevpeBÌline.separatorÌlB
	 */
	public static final String lineSeparator()
	{
		return lineSeparator;
	}
	/* End lineSeparator. */

	/**
	 * ¤ÊG[obt@ÌàeðA­§IÉXg[ÖoÍµAobt@ðNA·éB<BR>
	 * áOª­¶µ½êA»êÌprintStackTrace()ðÀs·éB
	 */
	public static final void dumpSharedBuf()
	{
		try
		{
			dumpMessage();
		}
		catch( IOException e )
		{
			e.printStackTrace();
		}
		/* End try. */
		AppBase.clear();
	}
	/* End dumpSharedBuf. */

  /**
   * CX^XXe[^XðÔµÜ·B
   * @return CX^Xª³íÈêÍtrueB
   */
  public final boolean getStatus()
  {
	return status;
  }
  /* End getStatus. */


  public void writeExternal( ObjectOutput out )
	throws IOException
  {
	out.writeBoolean( status );
	out.writeObject( err );
  }
  /* End writeExternal. */


  public void readExternal(ObjectInput in)
	throws IOException, ClassNotFoundException
  {
	status = in.readBoolean();
	err.add( (ErrorBuffer)in.readObject() );
  }
  /* End readExternal. */


  /**
   * CX^XÌ¶ñ\»ðÔ·B<BR>
   * @return CX^XÌ¶ñ\»B
   */
	public String toString()
	{
		return (new StringBuffer( 80 )
			.append( "[" ).append( super.toString() ).append( "]" )
			.append( "status= " ).append( status )
			.append( ", err= " ).append( err )).toString();
	}
}
