# Supplementary material for: G-InforBIO: integrated system for microbial genomics
Source: BMC Bioinformatics. 2006 Aug 4;7:368. doi: 10.1186/1471-2105-7-368 (PMC1552091; doi:10.1186/1471-2105-7-368)
Supplement: Additional File 1 — G-InforBIO_Src_V177. Zipped file of the source code of G-InforBIO system [file 1471-2105-7-368-S1.zip › src/JP/AC/nig/wdcm/feature/BasicFeature2.java]

////////////////////////////////////////////////////////////////
//                                                            //
//   class name : BasicFeature2                                //
//                                                            //
//   history    : 11-00 2005.02.10 K.Koorikawa (HSK)          //
//                                                            //
////////////////////////////////////////////////////////////////
package JP.AC.nig.wdcm.feature ;

import javax.swing.*;
import java.awt.*;
import java.util.*;

public abstract class BasicFeature2 extends JPanel implements MouseExecutable {
	// instance members
	protected ConFocal focusagent;
	protected String entryname;
	protected String[] sequences;
	protected String[] featdescs;
	protected Color[] featcolrs;
	protected NucleotideFragment[][] featfrags;
	protected int lanenum;
	protected int[] featlanes;

	public BasicFeature2(ConFocal focusagent, String entryname, String[] sequences,
							String[] featdescs, Color[] featcolrs,
							NucleotideFragment[][] featfrags, int lanenum, int[] featlanes) {
		super();
		setBackground(Color.white);
		this.focusagent = focusagent;
		this.entryname = entryname;
		this.sequences = sequences;
		this.featdescs = featdescs;
		this.featcolrs = featcolrs;
		this.featfrags = featfrags;
		this.lanenum = lanenum;
		this.featlanes = featlanes;
	}
}
