# Supplementary material for: G-InforBIO: integrated system for microbial genomics
Source: BMC Bioinformatics. 2006 Aug 4;7:368. doi: 10.1186/1471-2105-7-368 (PMC1552091; doi:10.1186/1471-2105-7-368)
Supplement: Additional File 1 — G-InforBIO_Src_V177. Zipped file of the source code of G-InforBIO system [file 1471-2105-7-368-S1.zip › src/JP/AC/nig/wdcm/feature/BasicSequencer.java]

package JP.AC.nig.wdcm.feature ;

public class BasicSequencer extends PhantomSequencer implements VariableSequencer {
	protected String entryname;
	protected String sequence;

	public BasicSequencer(String entryname, String sequence) {
		this.entryname = entryname;
		this.sequence = sequence;
	}
	public String seqNormal(String entryname, int orig, int dest) throws Exception {
		if (this.entryname.equals(entryname)) {
			return sequence.substring(orig, dest);
		}
		else {
			return super.seqNormal(entryname, orig, dest);
		}
	}
	public void cache(String entryname, String sequence) {
		if (entryname.equals(this.entryname)) {
			this.sequence = sequence;
		}
		else {
			throw new Error("Attempt to cache non basic entry.");
		}
	}
}
