# Supplementary material for: G-InforBIO: integrated system for microbial genomics
Source: BMC Bioinformatics. 2006 Aug 4;7:368. doi: 10.1186/1471-2105-7-368 (PMC1552091; doi:10.1186/1471-2105-7-368)
Supplement: Additional File 1 — G-InforBIO_Src_V177. Zipped file of the source code of G-InforBIO system [file 1471-2105-7-368-S1.zip › src/JP/AC/nig/wdcm/feature/ClickPolygons.java]

package JP.AC.nig.wdcm.feature ;

import java.awt.*;
import java.util.*;

public class ClickPolygons implements Clickable {
	private int id;
	private int start;
	private int end;
	private Polygon[] polygons;
	private String label;
	private Color color;
	private Rectangle bound;

	public ClickPolygons(int id, int start, int end, Vector polygon_vector, String label, Color color) {
		this.id = id;
		this.start = start;
		this.end = end;
		this.polygons = new Polygon[polygon_vector.size()];
		polygon_vector.copyInto(this.polygons);
		this.label = label;
		this.color = color;
		if (polygons.length > 0) {
			bound = polygons[0].getBounds();
			for (int index = 1; index < polygons.length; index++) {
				bound.add(polygons[index].getBounds());
			}
		} else {
			bound = new Rectangle(0, 0, 0, 0);
		}
	}

	public int size() { return polygons.length; }
	public int getId() { return id; }
	public int getStart() { return start; }
	public int getEnd() { return end; }
	public Polygon getPolygon(int i) { return polygons[i]; }
	public String getLabel() { return label; }
	public String toString() { return label; }
	public Color getColor() { return color; }
	public void setColor(Color color) {								//add 10-00
		this.color = color;
	}
	public void setPolygon(Vector polygon_vector) {					//add 10-00
		this.polygons = new Polygon[polygon_vector.size()];
		polygon_vector.copyInto(this.polygons);
		if (polygons.length > 0) {
			bound = polygons[0].getBounds();
			for (int index = 1; index < polygons.length; index++) {
				bound.add(polygons[index].getBounds());
			}
		} else {
			bound = new Rectangle(0, 0, 0, 0);
		}
	}

	public boolean contains(Point point) {
		if (color == null) {
			return false;
		}
		else {
			if (!bound.contains(point)) {
				return false;
			}
			else {
				int j = 0;
				while ((j < polygons.length) && !polygons[j].contains(point)) j++;
				return j < polygons.length;
			}
		}
	}

	public boolean intersects(Rectangle clip) {
		return bound.intersects(clip);
	}

	public void reverse(Graphics g, Color revColor) {
//		System.out.println(" Reverse 1");//DEBUG
		g.setXORMode(revColor);
		for (int polyindex=0; polyindex<size(); polyindex++) {
			if (polygons[polyindex].npoints == 5 || polygons[polyindex].npoints == 4) {	//10-00
				g.fillPolygon(polygons[polyindex]);
			} else {
				g.drawPolygon(polygons[polyindex]);
			}
		}
		g.setPaintMode();
	}
	public void reverse2(Graphics g, Color revColor) {	//for Linear
//		System.out.println(" Reverse 2");//DEBUG
		for (int polyindex=0; polyindex<size(); polyindex++) {
			if (polygons[polyindex].npoints == 5 || polygons[polyindex].npoints == 4) {	//10-00
				g.setColor(revColor);
				g.fillPolygon(polygons[polyindex]);
				g.setColor(Color.black);
				g.drawPolygon(polygons[polyindex]);
			} else {
				g.setColor(revColor);
				g.drawPolygon(polygons[polyindex]);
			}
		}
	}
	public void reverse3(Graphics g, Color revColor) {	//for Matrix	//10-02 add all
//		System.out.println(" Reverse 3");//DEBUG
		g.setColor(revColor);
		for (int polyindex=0; polyindex<size(); polyindex++) {
			g.fillPolygon(polygons[polyindex]);
			g.drawPolygon(polygons[polyindex]);
		}
//		g.setPaintMode();
	}
	public void restore(Graphics g, Color revColor) {
//		System.out.println(" Restore 1");//DEBUG
		for (int polyindex=0; polyindex<size(); polyindex++) {
			if (polygons[polyindex].npoints == 5 || polygons[polyindex].npoints == 4) {	//10-00
				g.setColor(revColor);
				g.fillPolygon(polygons[polyindex]);
				g.setColor(Color.black);
				g.drawPolygon(polygons[polyindex]);
			} else {
				g.setColor(Color.black);
				g.drawPolygon(polygons[polyindex]);
			}
		}
		g.setPaintMode();
	}
	public void restore2(Graphics g, Color revColor) {		//10-02 add all
//		System.out.println(" Restore 2");//DEBUG
		for (int polyindex=0; polyindex<size(); polyindex++) {
			g.setColor(revColor);
			g.fillPolygon(polygons[polyindex]);
			g.drawPolygon(polygons[polyindex]);
		}
		g.setPaintMode();
	}

	public void paint(Graphics g) {
		for (int polyindex=0; polyindex<size(); polyindex++) {
			if (polygons[polyindex].npoints == 5 || polygons[polyindex].npoints == 4) {//10-00
				g.setColor(color);
				g.fillPolygon(polygons[polyindex]);
				g.setColor(Color.black);
				g.drawPolygon(polygons[polyindex]);
			} else {
				g.setColor(Color.black);
				g.drawPolygon(polygons[polyindex]);
			}
		}
	}
	public void paint2(Graphics g) {						//10-02 add all
		for (int polyindex=0; polyindex<size(); polyindex++) {
			g.setColor(color);
			g.fillPolygon(polygons[polyindex]);
			g.drawPolygon(polygons[polyindex]);
		}
	}
}
