# Supplementary material for: G-InforBIO: integrated system for microbial genomics
Source: BMC Bioinformatics. 2006 Aug 4;7:368. doi: 10.1186/1471-2105-7-368 (PMC1552091; doi:10.1186/1471-2105-7-368)
Supplement: Additional File 1 — G-InforBIO_Src_V177. Zipped file of the source code of G-InforBIO system [file 1471-2105-7-368-S1.zip › src/JP/AC/nig/wdcm/feature/ClickRect.java]

////////////////////////////////////////////////////////////////
//                                                            //
//   class name : ClickRect                                   //
//                                                            //
//   history    : 10-00 2004.02.02 K.Koorikawa (HSK)          //
//                                                            //
////////////////////////////////////////////////////////////////
package JP.AC.nig.wdcm.feature ;

import java.awt.*;

public class ClickRect extends Rectangle implements Clickable, Draggable {
	private int span;
	private String label;
	private Color baseColor;
	private Color[] density;
	private int rectlng;

	public ClickRect(int x, int y, int width, int height,
						String[] sequences, String label, Color baseColor) {
		super(x, y, width, height);
		rectlng = width ;												//10-00
		if (width < height) rectlng = height;							//10-00
		if (height > width) rectlng = height ;							//10-00
		this.span = sequences[0].length();
		this.label = label;
		this.baseColor = baseColor;
//		if (width < height) return;										//10-00

/*		this.density = new Color[rectlng];								//10-00
		Color[] palette = new Color[256];
		if (span <= rectlng) {											//10-00
			Color gcColor = gradation(255);
			Color atColor = gradation(0);
			for (int pixcel = 0; pixcel < rectlng; pixcel++) {			//10-00
				switch (sequences[0].charAt((int)((float)pixcel *
													(float)span / (float)rectlng))) {//10-00
				case 'G':
				case 'g':
				case 'C':
				case 'c':
					density[pixcel] = gcColor;
					break;
				default :
					density[pixcel] = atColor;
					break;
				}
			}
		}
		else {
			for (int pixcel = 0; pixcel < rectlng; pixcel++) {			//10-00
				int orig = (int)((float)span * (float)pixcel / (float)rectlng);//10-00
				int dest = (int)((float)span * (float)(pixcel + 1) / (float)rectlng);//10-00
				if ((orig == dest) && (dest < span)) dest++;
				if (orig < dest) {
					int count = 0;
					for (int baseindex = orig; baseindex < dest; baseindex++) {
						switch (sequences[0].charAt(baseindex)) {
						case 'g' :
						case 'G' :
						case 'c' :
						case 'C' :
							count++;
							break;
						default :
							break;
						}
					}
					int value = Math.min(255,
						(int)Math.round((float)count /
									(float)(dest - orig) * (float)255 / 0.75));
					if (palette[value] == null) {
						palette[value] = gradation(value);
					}
					density[pixcel] = palette[value];
				}
				else {
					density[pixcel] = baseColor;
				}
			}
		}
*/
	}
	private static Color gradation(int value) {
		return new Color(
					(Color.lightGray.getRed() * (255 - value) +
									Color.blue.getRed() * value) / 255,
					(Color.lightGray.getGreen() * (255 - value) +
									Color.blue.getGreen() * value) / 255,
					(Color.lightGray.getBlue() * (255 - value) +
									Color.blue.getBlue() * value) / 255);
	}

	public String getLabel() { return label; }
	public String toString() { return label; }
	Color getColor() { return baseColor; }

	public int toPhysical(int logical) {
		if (logical < 0) {
			return toPhysical(0);
		}
		else if (logical > span) {
			return toPhysical(span);
		}
		else {
			return x + (int)((float)rectlng * (float)logical / (float)span);//10-00
		}
	}
	public int toPhysicalY(int logical) {					//add 10-00
		if (logical < 0) {
			return toPhysicalY(0);
		}
		else if (logical > span) {
			return toPhysicalY(span);
		}
		else {
			return y + (int)((float)rectlng * (float)logical / (float)span);
		}
	}
	public int toLogical(int physical) {
		if (physical < x) {
			return toLogical(x);
		}
		else if (physical > x + rectlng) {						//10-00
			return toLogical(x + rectlng);						//10-00
		}
		else {
			return (int)((float)(physical - x) * (float)span / (float)rectlng);//10-00
		}
	}
	public int toLogicalY(int physical) {					//add 10-00
		if (physical < y) {
			return toLogicalY(y);
		}
		else if (physical > y + rectlng) {
			return toLogicalY(y + rectlng);
		}
		else {
			return (int)((float)(physical - y) * (float)span / (float)rectlng);
		}
	}
	public void reverse(Graphics g, int selOrig, int selDest) {
		if (selOrig > selDest) {
			reverse(g, selDest, selOrig);
		}
		else if (selOrig < selDest) {
			int ymm = this.y / 2;
			int yuu = 0;
			int ydd = this.y;
			int yum = (ymm * 2 + yuu) / 3;
			int ydm = (ymm * 2 + ydd) / 3;
			int xll = toPhysical(selOrig);
			int xrr = toPhysical(selDest);
			int xmm = (xll + xrr) / 2;
			int xlm = Math.min(xll + 5, xmm);
			int xrm = Math.max(xrr - 5, xmm);
			Polygon poly = new Polygon(
				new int[] {xll, xlm, xlm, xrm, xrm, xrr, xrm, xrm, xlm, xlm},
				new int[] {ymm, yuu, yum, yum, yuu, ymm, ydd, ydm, ydm, ydd},
				10
			);
			g.setColor(Color.white);
			g.setXORMode(Color.black);
			g.fillPolygon(poly);
			g.setPaintMode();
		}
	}
	public void reverse(Graphics g, int selOrig, int selPred, int selSucc) {
		if (toPhysical(selPred) != toPhysical(selSucc)) {
			reverse(g, selOrig, selPred);
			reverse(g, selOrig, selSucc);
		}
	}
	public void paint(Graphics g, int selOrig, int selDest) {
		if (selOrig > selDest) {
			paint(g, selDest, selOrig);
		}
		else {
/*			Rectangle bound = new Rectangle(g.getClipBounds());
			int pixorig = Math.max(0, bound.x - this.x);
			int pixdest = Math.min(width, bound.x + bound.width - this.x);
			for (int pixcel = pixorig; pixcel < pixdest; pixcel++) {
				g.setColor(density[pixcel]);
				g.drawLine(x + pixcel, y, x + pixcel, y + height);
			}
*/
			g.setColor(Color.blue);
			g.fillRect(x, y, width, height);
			g.setColor(Color.black);
			g.drawRect(x, y, width, height);
			FontMetrics fm = g.getFontMetrics();
			g.drawString("1 ", x - fm.stringWidth("1 "), y + height);
			g.drawString(" " + span, x + width, y + height);
			reverse(g, selOrig, selDest);
		}
	}
	public void paint(Graphics g, int selOrig, int selDest, String side) {	//add 10-00
		if (selOrig > selDest) {
			paint(g, selDest, selOrig);
		}
		else {
/*			Rectangle bound = new Rectangle(g.getClipBounds());
			int pixorig = Math.max(0, bound.y-this.y);
			int pixdest = Math.min(height, bound.y+bound.height-this.y);
			for (int pixcel=pixorig; pixcel<pixdest; pixcel++) {
				g.setColor(density[pixcel]);
				g.drawLine(x, y+pixcel, x+width, y+pixcel);
			}
*/
			Font font = g.getFont();
			g.setFont(new Font("Arial", Font.PLAIN, 9));
			g.setColor(Color.blue);
			g.fillRect(x, y, width, height);
			g.setColor(Color.black);
			g.drawRect(x, y, width, height);
			FontMetrics fm = g.getFontMetrics();
			if (side.equals("L")) {
				g.drawString("1 ", x-fm.stringWidth("1 "), y+4);
				g.drawString(span+" ", x-fm.stringWidth(span+" "), y+height+4);
			} else {
				g.drawString(" 1", x+width, y+4);
				g.drawString(" "+span, x+width, y+height+4);
			}
			g.setFont(font);
			reverse(g, selOrig, selDest);
		}
	}
}
