# Supplementary material for: G-InforBIO: integrated system for microbial genomics
Source: BMC Bioinformatics. 2006 Aug 4;7:368. doi: 10.1186/1471-2105-7-368 (PMC1552091; doi:10.1186/1471-2105-7-368)
Supplement: Additional File 1 — G-InforBIO_Src_V177. Zipped file of the source code of G-InforBIO system [file 1471-2105-7-368-S1.zip › src/JP/AC/nig/wdcm/feature/ClickSymbols.java]

package JP.AC.nig.wdcm.feature ;

import java.awt.*;

public class ClickSymbols extends Rectangle implements Clickable, Draggable {
	private int pos;
	private char[][] contents;
	private String label;
	private Color color;
	public ClickSymbols(int x, int y, int width, int height, int pos,
							String[] sequences, int origindex, int destindex,
														String label, Color color) {
		super(x, y, width, height);
		this.pos = pos;
		contents = new char[sequences.length][];
		for (int molindex = 0; molindex < contents.length; molindex++) {
			contents[molindex] = sequences[molindex].substring(origindex, destindex).toCharArray();
		}
		this.label = label;
		this.color = color;
	}
	public String toString() {
//		return label+":"+pos+".."+(pos+Math.min(60,contents[0].length)-1);
		return "Click to locate " + pos + "BP.";	//10-00
	}
	public Color getColor() { return color; }
	public void paint(Graphics g, Color selColor, int selOrig, int selDest) {
		//g.setFont(new Font("Monospaced", Font.PLAIN, 10));
		FontMetrics fm = g.getFontMetrics();
		g.setColor(color);
		g.drawString(pos + " ", x - fm.stringWidth(pos + " "), y + height / contents.length);
		for (int molindex = 0; molindex < contents.length; molindex++) {
			char[] content = contents[molindex];
			int ypos = y + (height * (molindex + 1)) / contents.length;
			int blkindex = 0;
			while (10 * blkindex < content.length) {
				int chrindex = 0;
				while ((chrindex < 10) && (10 * blkindex + chrindex < content.length)) {
					int seqnumber = pos + 10 * blkindex + chrindex;
					/*if ((seqnumber > selOrig) && (seqnumber <= selDest)) {
						g.setColor(selColor);
					}
					else {
						g.setColor(color);
					}*/
					g.drawString("" + content[10 * blkindex + chrindex],
									x + width * ((10 + 1) * blkindex + chrindex) /
														(60 + (60 - 1) / 10) + 1, ypos);
					chrindex++;
				}
				blkindex++;
			}
		}
	}
	/*public void reverse(Graphics g, Color color) {
		g.setXORMode(color);
		g.fillRect(x, y, width, height);
		g.setPaintMode();
	}*/
	public void reverse(Graphics g, Color color, int origindex, int destindex) {
		g.setColor(Color.white);
		g.setXORMode(Color.black);
		int lpos = x + (origindex + origindex / 10) * width / (60 + (60 - 1) / 10);
		int rpos = x + (destindex + (destindex - 1) / 10) * width / (60 + (60 - 1) / 10);
		g.fillRect(lpos, y, rpos - lpos, height + g.getFontMetrics().getDescent());
		g.setPaintMode();
	}
	public int getPos() { return pos; }
	public int getCursor(int clickx) {
		if (clickx < this.x) clickx = this.x;
		int col = Math.round((float)((clickx - this.x) * (60 + (60 - 1) / 10)) /
																	(float)this.width);
		col = col - col / (10 + 1);
		if (col > contents[0].length) col = contents[0].length;
		return (pos - 1) + col;
	}
}
