# Supplementary material for: G-InforBIO: integrated system for microbial genomics
Source: BMC Bioinformatics. 2006 Aug 4;7:368. doi: 10.1186/1471-2105-7-368 (PMC1552091; doi:10.1186/1471-2105-7-368)
Supplement: Additional File 1 — G-InforBIO_Src_V177. Zipped file of the source code of G-InforBIO system [file 1471-2105-7-368-S1.zip › src/JP/AC/nig/wdcm/feature/CodonList.java]

////////////////////////////////////////////////////////////////
//                                                            //
//   class name : CodonList                                   //
//                                                            //
//   history    : 10-02 2004.07.12 K.Koorikawa (HSK)          //
//                                                            //
////////////////////////////////////////////////////////////////
package JP.AC.nig.wdcm.feature ;

import java.awt.* ;
import java.awt.event.* ;
import java.awt.image.*;
import java.io.* ;
import java.net.* ;
import java.text.*;
import java.util.* ;
import javax.swing.* ;
import javax.swing.event.* ;
import javax.swing.text.* ;
import JP.AC.nig.wdcm.client.* ;
import JP.AC.nig.wdcm.analysis.* ;

public class CodonList {
	private int wsize = 510, hsize = 600;
	public JFrame frame ;
	private JPanel borderPanel ;
	private JPanel groundPanel ;
	private JTextArea textAreaCodon = null ;

	private String[] buttonStr = {"Exit"} ;
	private JButton[] button   = new JButton[buttonStr.length] ;
	private ButtonListener buttonListener = new ButtonListener() ;

	public CodonList() {
//		System.out.println(" - CodonList Panel Set ") ;//DEBUG
		frame = new JFrame("Genetic Code Table") ;
		frame.getContentPane().setLayout(new BorderLayout()) ;
		frame.setIconImage(Toolkit.getDefaultToolkit().getImage("InforBIO.jpg"));
		frame.addWindowListener(new frameListener());

		initComponents();

//		Dimension screenSize = Toolkit.getDefaultToolkit().getScreenSize() ;
//		frame.setLocation(screenSize.width/2-100, screenSize.height/2-300) ;
		Point p = InforBIO.frame.getLocationOnScreen();					//13-00
		frame.setLocation(p.x+145, p.y);								//13-00
		frame.setSize(wsize, hsize);
		frame.show() ;
	}

	public void initComponents(){
		groundPanel = new JPanel(new BorderLayout());
		groundPanel.setBorder(appCom.Empty5555_Lowered);
		frame.getContentPane().add(groundPanel, BorderLayout.CENTER) ;

		//----------- Codon list ------------
		textAreaCodon = appCom.CreateControlTextArea();
		textAreaCodon.setFont(appCom.fixedFont);
		textAreaCodon.setEditable(false);
		textAreaCodon.setText(appCom.LoadFile("codon_table.txt"));
		JScrollPane SP = new JScrollPane(textAreaCodon);
		groundPanel.add(SP, BorderLayout.CENTER);
		textAreaCodon.select(0,0);

		//----------- BUTTON ------------
		JPanel p0 = appCom.CreateGridLayoutPanel() ;
		p0.setBorder(appCom.Empty1111) ;
		for (int i=0; i<buttonStr.length; i++) {
			button[i] = appCom.CreateControlButton(buttonStr[i]) ;
			button[i].setActionCommand(buttonStr[i]) ;
			button[i].addActionListener(buttonListener) ;
			button[i].setEnabled(true) ;
			p0.add(button[i]) ;
		}
//		groundPanel.add(p0, BorderLayout.SOUTH) ;
		frame.getContentPane().add(p0, BorderLayout.SOUTH);
		groundPanel.revalidate() ;
	}

	class ButtonListener implements ActionListener {
		public void actionPerformed(ActionEvent e) {
			String ac = e.getActionCommand() ;
			InforBIO.frame.setCursor(Cursor.getPredefinedCursor(Cursor.DEFAULT_CURSOR)) ;
			if (ac.equals("Exit")) {
				FeatureSequence.codonLF = false ;
				frame.dispose() ;
			} 
		}
	}

	class frameListener extends WindowAdapter {
		public void windowClosing(WindowEvent e) {
			FeatureSequence.codonLF = false ;
			frame.dispose();
		}
	}
}
