# Supplementary material for: G-InforBIO: integrated system for microbial genomics
Source: BMC Bioinformatics. 2006 Aug 4;7:368. doi: 10.1186/1471-2105-7-368 (PMC1552091; doi:10.1186/1471-2105-7-368)
Supplement: Additional File 1 — G-InforBIO_Src_V177. Zipped file of the source code of G-InforBIO system [file 1471-2105-7-368-S1.zip › src/JP/AC/nig/wdcm/feature/CodonManipulator.java]

package JP.AC.nig.wdcm.feature ;

import java.io.*;
import java.lang.*;
import java.util.*;

public class CodonManipulator {
	private static final String CODON_TABLE_FILE = System.getProperty("user.dir") +
													System.getProperty("file.separator") + "resource" +
													System.getProperty("file.separator") + "codon" +
													System.getProperty("file.separator") + "codon_nr.table";
	private static final String AMINO_TABLE_FILE = System.getProperty("user.dir") +
													System.getProperty("file.separator") + "resource" +
													System.getProperty("file.separator") + "codon" +
													System.getProperty("file.separator") + "amino.table";
	protected Vector transdicts = null;
	protected Hashtable aminodict = null;
    protected Vector locexcepts = null;
    protected LocDescription locwhole = null;

	public CodonManipulator() throws Exception {
		this(CODON_TABLE_FILE, AMINO_TABLE_FILE);
	}
	public CodonManipulator(String transfile) throws Exception {
		this(transfile, AMINO_TABLE_FILE);
	}
	public CodonManipulator(String transfile, String aminofile) throws Exception {
        locexcepts = new Vector();
		transdicts = new Vector();
		BufferedReader transreader = new BufferedReader(new FileReader(transfile));
		String line = transreader.readLine();
		while (line != null) {
			StringTokenizer t = new StringTokenizer(line, " '\",\t");
			int table = Integer.valueOf(t.nextToken()).intValue();
			String codon = t.nextToken();
			String amino = t.nextToken();
			String start = t.nextToken();
			String combo = amino + start;
			while (table > 1 + transdicts.size()) {
				transdicts.addElement(null);
			}
			if (table > transdicts.size()) {
				transdicts.addElement(new Hashtable());
			}
			Hashtable singledict = (Hashtable)transdicts.elementAt(table - 1);
			if (table > 1) {
				Hashtable root = (Hashtable)transdicts.elementAt(0);
				if (!root.get(codon).equals(combo)) {
					singledict.put(codon, combo);
				}
			}
			else {
				singledict.put(codon, combo);
			}
			line = transreader.readLine();
		}
		transreader.close();
		aminodict = new Hashtable();
		BufferedReader aminoreader = new BufferedReader(new FileReader(aminofile));
		line = aminoreader.readLine();
		while (line != null) {
			StringTokenizer t = new StringTokenizer(line, "\t");
			String fullcode = t.nextToken();
			String abbrcode = t.nextToken();
			aminodict.put(fullcode, abbrcode);
			line = aminoreader.readLine();
		}
		aminoreader.close();
	}
	public boolean getValid(int table) {
		return (table > 0) && (table <= transdicts.size()) &&
					(transdicts.elementAt(table - 1) != null);
	}
	public int maxValid() {
		return transdicts.size();
	}
	public String get(int table, String codon) {
		Hashtable singledict = (Hashtable)transdicts.elementAt(table - 1);
		String result = (String)singledict.get(codon);
		if (result == null) {
			singledict = (Hashtable)transdicts.elementAt(0);
			result = (String)singledict.get(codon);
		}
		return result;
	}
	public char getAmino(int table, String codon, boolean prime) {
		String combo = (String)get(table, codon.toUpperCase());
		return prime ? combo.charAt(1) : combo.charAt(0);
	}
	public String translate(String sequence, int table, int start, boolean prime) {
		return translate(sequence, table, start, 1, sequence.length(), prime);
	}
	public String translate(String sequence, int table, int start, int lpos, int rpos, boolean prime) {
        return translate (sequence, table, start, lpos, rpos, prime, null);
    }
	public String translate(String sequence, int table, int start, boolean prime, Vector mesvec) {
        return translate (sequence, table, start, 1, sequence.length(), prime, mesvec);
    }
	public String translate(String sequence, int table, int start, int lpos, int rpos, boolean prime, Vector mesvec) {
		StringBuffer buff = new StringBuffer();
        int locexceptindex = -1;
        int nucexceptindex = -1;
        int lenexcept = -1;
        String aminoexcept = null;
        String qualvalue = null;
        String aminospec = null;
        Object[] locexcept = null;
        if (locexcepts.size() > 0) {
            locexceptindex = 0;
            locexcept = (Object[])locexcepts.elementAt(locexceptindex);
            nucexceptindex = ((Integer)locexcept[0]).intValue();
            lenexcept = ((Integer)locexcept[1]).intValue();
            aminoexcept = (String)locexcept[2];
            qualvalue = (String)locexcept[3];
            aminospec = (String)locexcept[4];
        }
		int index = lpos - 1;
		int space = 1;
		while (space < start) {
			buff.append(' ');
			index++;
			space++;
		}
        int translated = 0;
 		while (index + 3 <= rpos) {
            int addspace = nucexceptindex - index;
            if (addspace == 1 || addspace == 2) {
                buff.append('?');
                addspace--;
                index++;
                while (addspace > 0) {
                    buff.append(' ');
                    addspace--;
                    index++;
                }
            }
            if (index >= nucexceptindex && locexceptindex != -1) {
                while (index > nucexceptindex && locexceptindex != -1) {
                    if (mesvec != null) {
                        mesvec.addElement("/transl_except(" + qualvalue + ") is " +
                                        "piled up with other designation, so it was ignored." );
                    }
                    if (locexceptindex + 1 < locexcepts.size()) {
                        locexceptindex++;
                        locexcept = (Object[])locexcepts.elementAt(locexceptindex);
                        nucexceptindex = ((Integer)locexcept[0]).intValue();
                        lenexcept = ((Integer)locexcept[1]).intValue();
                        aminoexcept = (String)locexcept[2];
                        qualvalue = (String)locexcept[3];
                        aminospec = (String)locexcept[4];
                    }
                    else {
                        locexceptindex = -1;
                    }
                }
                if (index == nucexceptindex &&
                        ((lenexcept == 3) ||
                         ((lenexcept == 1 || lenexcept == 2) && aminospec.equals("TERM")))) {
                    buff.append(aminoexcept.charAt(0));
                    index++;
                    translated++;
                    while (index < nucexceptindex + lenexcept) {
                        buff.append(' ');
                        index++;
                    }
                    if (locexceptindex + 1 < locexcepts.size()) {
                        locexceptindex++;
                        locexcept = (Object[])locexcepts.elementAt(locexceptindex);
                        nucexceptindex = ((Integer)locexcept[0]).intValue();
                        lenexcept = ((Integer)locexcept[1]).intValue();
                        aminoexcept = (String)locexcept[2];
                        qualvalue = (String)locexcept[3];
                        aminospec = (String)locexcept[4];
                    }
                    else {
                        locexceptindex = -1;
                    }
                }
                else {
                    if (index == nucexceptindex) {
                        mesvec.addElement("/transl_except(" + qualvalue + ") has " +
                                        "illegular interval, so it was ignored." );
                        if (locexceptindex + 1 < locexcepts.size()) {
                            locexceptindex++;
                            locexcept = (Object[])locexcepts.elementAt(locexceptindex);
                            nucexceptindex = ((Integer)locexcept[0]).intValue();
                            lenexcept = ((Integer)locexcept[1]).intValue();
                            aminoexcept = (String)locexcept[2];
                            qualvalue = (String)locexcept[3];
                            aminospec = (String)locexcept[4];
                        }
                        else {
                            locexceptindex = -1;
                        }
                    }
                    buff.append(getAmino(table, sequence.substring(index, index + 3),
                           (translated == 0 ? prime : false)));
                    buff.append("  ");
                    index += 3;
                    translated++;
                }
            }
            else {
                buff.append(getAmino(table, sequence.substring(index, index + 3),
                        (translated == 0 ? prime : false)));
			    buff.append("  ");
			    index += 3;
                translated++;
            }
        }
		while (index < rpos) {
			buff.append(' ');
			index++;
		}
        return buff.toString();
	}

	public String abbreviate(String fullname) {
		return (String)aminodict.get(fullname);
	}

    public void changeCodonTable(int table, String qualVal) throws Exception {
        LocCodon loc = LocCodon.parseCodonAll(LocCodon.revise(qualVal));
		if (loc != null) {
			String amiexcept = abbreviate(loc.getAmino().toString());
			if (amiexcept != null) {
				String seqexcept = loc.getNucleotide().toString().toUpperCase();
                Hashtable singledict = (Hashtable)transdicts.elementAt(table - 1);
                String result = (String)singledict.get(seqexcept);
                if (result == null) {
                    singledict = (Hashtable)transdicts.elementAt(0);
                    result = (String)singledict.get(seqexcept);
                }
                singledict.put(seqexcept, amiexcept + (result != null && result.length() > 1 ?
                        result.substring(1) : "\0"));
			}
			else {
				throw new Exception("Invalid amino acid name in codon qualifier specification.");
			}
		}
		else {
			throw new Exception("Invalid codon qualifier specification.");
		}
    }
    public void addTranslExceptValue(String qualVal, String location) throws Exception {
        if (locwhole == null) {
            locwhole = LocDescription.parseDescriptionAll(location);
        }
		if (locwhole != null) {
			LocExcept locexcept = LocExcept.parseExceptAll(LocExcept.revise(qualVal));
			if (locexcept != null) {
                String aminospec = locexcept.getSymbol().toString();
				String amiabbrev = abbreviate(aminospec);
				if (amiabbrev != null) {
                    Object[] values = new Object[5];
                    values[0] = new Integer(locwhole.splice(locexcept.getRange(), true));
                    values[1] = new Integer(locexcept.getRange().splice());
                    values[2] = amiabbrev + amiabbrev;
                    values[3] = qualVal;
                    values[4] = aminospec;
                    /* System.err.println("values [0] >" + values[0] + "< values[1] >" +
                            values[1] + "< values[2] >" + values[2] + "< values[3] >" +
                            values[3] + "<"); // Debug */
                    if (locexcepts.size() > 0) {
                        int vecindex = 0;
                        Object[] exceptvals = (Object[])locexcepts.elementAt(vecindex);
                        vecindex++;
                        int tgtindexcept = ((Integer)values[0]).intValue();
                        int indexcept = ((Integer)exceptvals[0]).intValue();
                        while (tgtindexcept > indexcept && vecindex < locexcepts.size()) {
                            exceptvals = (Object[])locexcepts.elementAt(vecindex);
                            indexcept = ((Integer)exceptvals[0]).intValue();
                            vecindex++;
                        }
                        if (tgtindexcept < indexcept) {
                            if (vecindex > 1) {
                                locexcepts.insertElementAt(values, vecindex - 1);
                            }
                            else {
                                locexcepts.insertElementAt(values, 0);
                            }
                        }
                        else {
                            locexcepts.insertElementAt(values, vecindex);
                        }
                    }
                    else {
                        locexcepts.addElement(values);
                    }
				}
				else {
					throw new Exception("Invalid amino acid name in codon qualifier specification.");
				}
			}
			else {
				throw new Exception("Invalid transl_except specification.");
			}
		}
		else {
			throw new Exception("Invalid feature location specification.");
		}
    }
	static String[] bases = {"A", "T", "G", "C", "M", "R", "W", "S", "Y", "K", "V", "H", "D", "B", "N"};
	static public void printRedundant(CodonManipulator manip) throws Exception {
		for (int table = 1; table <= 23; table++) {
			if (manip.getValid(table)) {
				for (int i = 0; i < bases.length; i++) {
					for (int j = 0; j < bases.length; j++) {
						for (int k = 0; k < bases.length; k++) {
							String codon = bases[i] + bases[j] + bases[k];
							String twin = manip.get(table, codon);
							System.out.println("" + table + ",\"" + codon + "\",'" +
											twin.charAt(0) + "','" + twin.charAt(1) + "'");
						}
					}
				}
			}
		}
	}
	static public void printNonRedundant(CodonManipulator manip) throws Exception {
		for (int table = 1; table <= 23; table++) {
			if (manip.getValid(table)) {
				for (int i = 0; i < bases.length; i++) {
					for (int j = 0; j < bases.length; j++) {
						for (int k = 0; k < bases.length; k++) {
							String codon = bases[i] + bases[j] + bases[k];
							if ((table == 1) ||
									!manip.get(1, codon).equals(manip.get(table, codon))) {
								String twin = manip.get(table, codon);
								System.out.println("" + table + ",\"" + codon + "\",'" +
												twin.charAt(0) + "','" + twin.charAt(1) + "'");
							}
						}
					}
				}
			}
		}
	}
	static public void main(String[] args) throws Exception {
        /*** NormalCodonManipulator (deleted class) TEST DATA ***/
		if (args.length == 0) {
			CodonManipulator manip = new CodonManipulator();
			printNonRedundant(manip);
		}
		else {
			CodonManipulator manip = new CodonManipulator(args[0]);
			printRedundant(manip);
		}
		String[] fulls = {
			"Ala", "Arg", "Asn", "Asp", "Cys", "Gln", "Glu", "Gly", "His", "Ile", "Leu",
			"Lys", "Met", "Phe", "Pro", "Ser", "Thr", "Trp", "Tyr", "Val", "Asx", "Glx",
			"Xaa", "TERM", "Sec", "OTHER", "Aad", "bAad", "bAla", "Abu", "4Abu", "Acp", "Ahe",
			"Aib", "bAib", "Apm", "Dbu", "Des", "Dpm", "Dpr", "EtGly", "EtAsn", "Hyl", "aHyl",
			"3Hyp", "4Hyp", "Ide", "aIle", "MeGly", "MeIle", "MeLys", "MeVal", "Nva", "Nle", "Orn"
		};
		CodonManipulator manip = new CodonManipulator();
		for (int amiindex = 0; amiindex < fulls.length; amiindex++) {
			System.err.println(fulls[amiindex] + " => " + manip.abbreviate(fulls[amiindex]));
		}
        /***/
        /*** IntensionalCodonManipulator(deleted class) TEST DATA ***/
		manip = new CodonManipulator();
		System.err.println("aaa => " + manip.get(1, "AAA"));
		System.err.println("ata => " + manip.get(1, "ATA"));
		System.err.println("tga => " + manip.get(1, "TGA"));
		manip.addTranslExceptValue("(pos:16, aa:TERM)", "1..21");
		System.err.println("agtagtagtagtagtagtagtagt/1 => [" +
			manip.translate("agtagtagtagtagtagtagtagt", 1, 1, true) + "]");
		System.err.println("agtagtagtagtagtagtagtagt/2 => [" +
			manip.translate("agtagtagtagtagtagtagtagt", 1, 2, true) + "]");
		System.err.println("agtagtagtagtagtagtagtagt/3 => [" +
			manip.translate("agtagtagtagtagtagtagtagt", 1, 3, true) + "]");
        /***/
        /*** NormalCodonManipulator(deleted class) TEST DATA ***/
		manip = new CodonManipulator();
		System.err.println("aaa => " + manip.get(1, "AAA"));
		System.err.println("ata => " + manip.get(1, "ATA"));
		System.err.println("tga => " + manip.get(1, "TGA"));
        manip.changeCodonTable(1, "(seq:\"ata\", aa:Met)");
        manip.changeCodonTable(1, "(seq:tga,aa:Trp)");
		System.err.println("aaa => " + manip.get(1, "AAA"));
		System.err.println("ata => " + manip.get(1, "ATA"));
		System.err.println("tga => " + manip.get(1, "TGA"));
        /***/
	}
}
