# Supplementary material for: G-InforBIO: integrated system for microbial genomics
Source: BMC Bioinformatics. 2006 Aug 4;7:368. doi: 10.1186/1471-2105-7-368 (PMC1552091; doi:10.1186/1471-2105-7-368)
Supplement: Additional File 1 — G-InforBIO_Src_V177. Zipped file of the source code of G-InforBIO system [file 1471-2105-7-368-S1.zip › src/JP/AC/nig/wdcm/feature/ConFocal.java]

package JP.AC.nig.wdcm.feature ;

public abstract interface ConFocal {
	public void invoke(Object source, int id);		//10-00
	public void focus(Object source, int origBp, int destBp, int id);
	public void select(Object source, int selOrig, int selDest);
	public void reverse(Object source, int selOrig, int selDest);
	public void reverse(Object source, int selOrig, int selPred, int selSucc);
	public void scroll(Object source, int selOrig, int selDest);
}
