# Supplementary material for: G-InforBIO: integrated system for microbial genomics
Source: BMC Bioinformatics. 2006 Aug 4;7:368. doi: 10.1186/1471-2105-7-368 (PMC1552091; doi:10.1186/1471-2105-7-368)
Supplement: Additional File 1 — G-InforBIO_Src_V177. Zipped file of the source code of G-InforBIO system [file 1471-2105-7-368-S1.zip › src/JP/AC/nig/wdcm/feature/Context.java]

package JP.AC.nig.wdcm.feature ;

/**
 * ¶ñðªðEðÍ·é½ßÌÊuîñÂ«Ì¶ñîñNXB
 * <p>ì : Copyright (c) 2002</p>
 * <p>ïÐ¼: Hitachi Software Engineering Co.,Ltd.</p>
 * @version 1.0
 */
public class Context {
  private String text;
  private int head;
  private int tail;
  public Context(String text, int head, int tail) {
    this.text = text;
    this.head = head;
    this.tail = tail;
  }
  public Context(String text) {
    this(text, 0, text.length());
  }
  public String toString() {
    return text.substring(head, tail);
  }
  public int length() {
    return tail - head;
  }
  /**
   * wèÊuÌ¶ðÔ·B
   * @param index ±ÌcontextàÅÌCfbNXiæª©çÌÎÊujB
   * @return »ÌÊuÌ¶B
   */
  public char charAt(int index) {
    return text.charAt(head + index);
  }
  /**
   * wèÊu©çãëÅtokenðT·B
   * @param token T·ÎÛÌ¶ñB
   * @param index T·ÌæÌæªB±ÌcontextàÅÌCfbNXiæª©çÌÎÊujB
   * @return ©Â©Á½êÌÊuB±ÌcontextàÅÌCfbNXB
   * ©Â©çÈ¢ê0¢ÌlB
   */
  public int indexOf(String token, int index) {
    return text.substring(head).indexOf(token, index);
  }
  /**
   * ¶ñÌ[ÉBµ½©Ç¤©H
   * @return [ÌêtrueB
   */
  public boolean eos() {
    return head == tail;
  }
  /**
   * 1¶æªðißéB
   * ½¾µAiß½ÊÌÊuªóÈçAóÅÈ­ÈéÜÅ³çÉißéB
   * @return iñ¾ªÌ¶ñB
   */
  public String skip() {
    int back = head;
    if (head < tail) {
      head++;
    }
    while ((head < tail) && Character.isWhitespace(text.charAt(head))) {
      head++;
    }
    return text.substring(back, head);
  }
  /**
   * æÇÝpÉA»ÝÌæªÊu©çöÜÅÌcontextðÊÉì¬·éB
   * @return contextB
   */
  public Context lookAhead() {
    return new Context(text, head, tail);
  }
  /**
   * wèÊuÜÅÌªðØè£·B
   * contextÌæª©çwèÌÊuÜÅðØè£µÄ¶ñÆµÄÔµA±ÌcontextÌ
   * æªÊuðwèÊuÌêÉÏX·éB
   * @param index Vµ¢æªÌÊuB³Ìæª©çÌÎÊuÅwèB
   * @return Øè£³ê½æªªB
   */
  public String takeApart(int index) {
    try {
      return text.substring(head, head + index);
    } finally {
      head += index;
    }
  }
  /**
   * wèÊuÜÅÌªðØè£·B
   * ±ÌcontextÌªcontextðgÁÄA»ÌªcontextÜÅÌæªªðØè£·B
   * Vµ¢æªÊuÍ^¦çê½ªcontextÌæªÊuÆÈéB
   * @param that ±ÌcontextÌªcontextB
   * @return Øè£³ê½æªªB
   */
  public String takeApart(Context that) {
    try {
      return text.substring(this.head, that.head);
    } finally {
      this.head = that.head;
    }
  }
}
