# Supplementary material for: G-InforBIO: integrated system for microbial genomics
Source: BMC Bioinformatics. 2006 Aug 4;7:368. doi: 10.1186/1471-2105-7-368 (PMC1552091; doi:10.1186/1471-2105-7-368)
Supplement: Additional File 1 — G-InforBIO_Src_V177. Zipped file of the source code of G-InforBIO system [file 1471-2105-7-368-S1.zip › src/JP/AC/nig/wdcm/feature/DDBJFFimage.java]

package JP.AC.nig.wdcm.feature ;

import java.io.*;
import java.util.Vector;
import java.util.StringTokenizer;

/**
 * DDBJ‚ÌFlatFile‚ðŠi”[‚·‚éƒRƒ“ƒeƒi
 */

public class DDBJFFimage {
	public String[] features = null;
	public String[] locations = null;
	public String[][] qualifiers = null;
	public String[][] values = null;
	public String sequence = null;

	public String[] ff = null;
	public String accession = null;
	public String organism = "";						//10-02
	public String version = null;

	private static final String eoff = "//";
	private static final String noQueryMessage = "Can't find your query.";
	private static final String locus = "LOCUS";
	private static final String featspace = "     ";
	private static final int featindent = "     ".length();
	private static final String qualspace = "                     ";
	private static final int qualindent = qualspace.length();

	public DDBJFFimage(BufferedReader reader) throws IOException, QueryNotFoundException {
		ffReader(reader);
	}
	protected void ffReader(BufferedReader reader) throws IOException, QueryNotFoundException {
		Vector linevect = new Vector();
		String line = reader.readLine();
		while ((line != null) && ((line.length() < locus.length()) ||
			  !line.substring(0, locus.length()).equals(locus))) {
		  if (line.startsWith(noQueryMessage)) {
			throw new QueryNotFoundException(noQueryMessage);
		  }
		  line = reader.readLine();
		}

		while ((line != null) && !line.equals(eoff)) {
		  if ((linevect.size() > 0) &&
			(line.indexOf(qualspace) == 0) &&
			(line.indexOf("/") != qualspace.length())) {
			line = (String)linevect.elementAt(linevect.size() - 1) + line.trim();
			linevect.removeElementAt(linevect.size() - 1);
		  }
		  linevect.addElement(line);
		  line = reader.readLine();
		}

		if (!(linevect.size() > 0)) {
		  throw new QueryNotFoundException("Failed to access entry.");
		}
		linevect.addElement(eoff);
		ff = new String[linevect.size()];
		linevect.copyInto(ff);

		int lineindex = 0;
		while ((lineindex < ff.length) && (ff[lineindex].indexOf("ACCESSION") != 0)) {
		  lineindex++;
		}
		if (lineindex < ff.length) {
		  StringTokenizer t = new StringTokenizer(ff[lineindex], " ");
		  t.nextToken();
		  accession = t.nextToken();
		}

		//ADD kouwatan 2003/01/15 START (for GetEntry2)
		while ((lineindex < ff.length) && (ff[lineindex].indexOf("VERSION") != 0)) {
		  lineindex++;
		}
		if (lineindex < ff.length) {
		  StringTokenizer t = new StringTokenizer(ff[lineindex], " ");
		  t.nextToken();
		  version = t.nextToken();
		}

		//10-02 add all 
		while ((lineindex < ff.length) && (ff[lineindex].indexOf("ORGANISM") < 0)) {
			lineindex++;
		}
		if (lineindex < ff.length) {
			organism = ff[lineindex].substring(12);
		}
//		System.out.println("line = "+ff[lineindex]);//DEBUG

		//ADD kouwatan 2003/01/15 END (for GetEntry2)
		while ((lineindex < ff.length) && (ff[lineindex].indexOf("FEATURES") != 0)) {
		  lineindex++;
		}
		if (lineindex < ff.length) {
			Vector featvect = new Vector();
			Vector locvect = new Vector();
			Vector qualvect = new Vector();
			Vector valuevect = new Vector();
			lineindex++;
			while ((lineindex < ff.length) && (ff[lineindex].indexOf(featspace) == 0)) {
				featvect.addElement(ff[lineindex].substring(featindent, qualindent).trim());
				locvect.addElement(ff[lineindex].substring(qualindent));
				Vector qualvectsub = new Vector();
				Vector valuevectsub = new Vector();
				lineindex++;
				while ((lineindex < ff.length) && (ff[lineindex].indexOf(qualspace) == 0)) {
					int eqindex = ff[lineindex].indexOf('=');
					if (eqindex > qualindent) {
						String qual = ff[lineindex].substring(qualindent+1, eqindex);//10-00
						qualvectsub.addElement(qual);
						String value = ff[lineindex].substring(eqindex + 1);
						if ((value.length() > 2) && (value.charAt(0) == '"') &&
							(value.charAt(value.length() - 1) == '"')) {
							value = value.substring(1, value.length() - 1);
						}
						valuevectsub.addElement(value);
	//					System.out.println(" "+qual+" = "+value);//DEBUG
					} else {
						qualvectsub.addElement(ff[lineindex].substring(qualindent));
						valuevectsub.addElement("");
					}
					lineindex++;
				}
				String[] qualarraysub = new String[qualvectsub.size()];
				qualvectsub.copyInto(qualarraysub);
				qualvect.addElement(qualarraysub);
				String[] valuearraysub = new String[valuevectsub.size()];
				valuevectsub.copyInto(valuearraysub);
				valuevect.addElement(valuearraysub);
			}
			features = new String[featvect.size()];
			featvect.copyInto(features);
			locations = new String[locvect.size()];
			locvect.copyInto(locations);
			qualifiers = new String[qualvect.size()][];
			qualvect.copyInto(qualifiers);
			values = new String[valuevect.size()][];
			valuevect.copyInto(values);
		}

		while ((lineindex < ff.length) && (ff[lineindex].indexOf("ORIGIN") != 0)) {
			lineindex++;
		}
		if (lineindex < ff.length) {
			StringBuffer buff = new StringBuffer();
			lineindex++;
			while ((lineindex < ff.length) && (ff[lineindex].indexOf("//") != 0)) {
				StringTokenizer t = new StringTokenizer(ff[lineindex], " 0123456789");
				while (t.hasMoreTokens()) {
					buff.append(t.nextToken());
				}
			lineindex++;
		}
		sequence = buff.toString();
		}
	}

  public DDBJFFimage(String entryname, String sequence, String[] features,
                      String[] locations, String[][] qualifiers, String[][] values) {
    this.accession = entryname;
    this.sequence = sequence;
    this.features = features;
    this.locations = locations;
    this.qualifiers = qualifiers;
    this.values = values;
  }
}
