# Supplementary material for: G-InforBIO: integrated system for microbial genomics
Source: BMC Bioinformatics. 2006 Aug 4;7:368. doi: 10.1186/1471-2105-7-368 (PMC1552091; doi:10.1186/1471-2105-7-368)
Supplement: Additional File 1 — G-InforBIO_Src_V177. Zipped file of the source code of G-InforBIO system [file 1471-2105-7-368-S1.zip › src/JP/AC/nig/wdcm/feature/DomesticVisitorSet.java]

package JP.AC.nig.wdcm.feature ;

import java.util.Vector;

/**
 * ForeignÈºðvisitµÈ¢LocVisitorSetB
 */

public class DomesticVisitorSet extends LocVisitorSet {
    public boolean visit(LocForeign loc) {
        super.visit(loc);
        return false;
    }
}
