# Supplementary material for: G-InforBIO: integrated system for microbial genomics
Source: BMC Bioinformatics. 2006 Aug 4;7:368. doi: 10.1186/1471-2105-7-368 (PMC1552091; doi:10.1186/1471-2105-7-368)
Supplement: Additional File 1 — G-InforBIO_Src_V177. Zipped file of the source code of G-InforBIO system [file 1471-2105-7-368-S1.zip › src/JP/AC/nig/wdcm/feature/ErrorBuffer.java]

/**
 * ErrorBuffer.java - Error message buffer.
 */
package JP.AC.nig.wdcm.feature ;

import java.util.*;
import java.text.*;
import java.io.*;

/**
 * SiKÌbZ[WxA[UwèÌXg[ÖÌoÍ@\ðÁ½b
 * Z[Wobt@NXÅ·B<BR>
 * G[xÍ»ê¼êAgp³êé×«óµðzèµÄèßÄ èÜ·ªAó
 * µÉ¶½AvP[VÌ®üÍAeNXÅs¤Kvª èÜ·B<BR>
 * i½Æ¦ÎAAvP[Vðâ~·×«óµÅgp·éERROR_LEVELÌb
 * Z[WðErrorBufferCX^XÉ°ÄàAErrorBufferCX^X©gª
 * AvP[Vðâ~·é±ÆÍµÜ¹ñj<BR>
 * Ü½AErrorBufferNXÌeCX^XÉÍAgp·ésæØè¶ðè`·é
 * ±ÆªÅ«Ü·B±êðè`·é±ÆÉæèAÙÈéVMÔÅà¯êÌCX^Xð
 * gp·é±ÆªÂ\ÆÈèÜ·BÁÉè`µÈ©Á½êA"\n"ªè`³êÜ·B<BR>
 * ErrorBufferNXÍfinalNXÅ·Bp³ÍÅ«Ü¹ñB
 */
public final class ErrorBuffer implements ILevelInfo, Externalizable, Cloneable {
/* public constant values. */
	/**
	 * G[bZ[W¶¬útÌAftHgÌoÍ`®B
	 */
	public static final String DEFAULT_DATE_FORMAT = "[yyyy/MM/dd HH:mm:ss]";

	/**
	 * G[bZ[W¶¬útoÍ`®ðAVXevpeB©çæ¾·é½ßÌ
	 * ^OB
	 */
	public static final String DATE_FORMAT_TAG =
		"tsunami.util.errorbuffer.dateFormat";

		/* private constant values. */
	/* Ver.1.00; 2001.03.10 */
	private static final long serialVersionUID = 8338322632815824807L;

/* private static field. */
	/**
	 * G[bZ[WoÍÌAbZ[W¶¬útÌoÍ`®B
	 * VXevpeBÉtsunami.util.errorbuffer.dateFormatªwè³êÄ¢ê
	 * Î»ÌlªAftHgÅÍDEFAULT_DATE_FORMATªgp³êéB
	 */
	private static String dateFormat;

/* static block. */
	static
	{
		try
		{
			dateFormat =
				System.getProperty( DATE_FORMAT_TAG, DEFAULT_DATE_FORMAT );
		}
		catch( SecurityException e )
		{
			dateFormat = DEFAULT_DATE_FORMAT;
		}
		/* End try. */
	}
	/* End static block. */

/* Private field. */
	/**
	 * G[obt@{ÌBErrorBufferContainerði[B
	 */
	private Vector errBuf;

	/**
	 * G[bZ[WðoÍ·éXg[BftHgÅÍSystem.errB
	 */
	private OutputStream oStream;

	/**
	 * CX^XªÛ·éG[bZ[WÌÅåxB
	 */
	private byte maxLevel;

	/**
	 * sæØè¶B
	 */
	private String lineSeparator;

	/**
	 * ftHgRXgN^BoÍXg[ÉÍSystem.errªAsæØè¶É
	 * Í"\n"ªwè³êéB
	 */
	public ErrorBuffer()
	{
		errBuf = new Vector();
		oStream = System.err;
		maxLevel = LV_NULL;

		lineSeparator = "\n";
	}
	/* End constructor. */

	/**
	 * bZ[WÌoÍXg[ðwèÂ\ÈRXgN^BsæØè¶ÉÍ"\n"
	 * ªwè³êéB
	 * @param stream bZ[WÌoÍXg[BnullÌêÍASystem.errÆÈéB
	 */
	public ErrorBuffer( OutputStream stream )
	{
		this();

		if ( stream != null )
		{
			oStream = stream;
		}
		/* else */
	}
	/* End constructor. */

	/**
	 * bZ[WÌoÍXg[ÆAsæØè¶ðwèÂ\ÈRXgN^B
	 * @param stream bZ[WÌoÍXg[BnullÌêÍASystem.errÆÈéB
	 * @param lineSeparator sæØè¶B
	 */
	public ErrorBuffer( OutputStream stream, String lineSeparator )
	{
		this( stream );
		this.lineSeparator = lineSeparator;
	}
	/* End constructor. */

	/**
	 * G[xðwèµÄAG[bZ[Wðobt@ÌöÉÇÁµÜ·B
	 * @param level G[xB
	 * @param message bZ[WB
	 * @see tsunami.util.ILevelInfo
	 */
	public final void add( byte level, String message )
	{
	/* Add to buffer. */
		ErrorBufferContainer container =
			new ErrorBufferContainer( level, message );
		errBuf.addElement( container );

	/* Check Maxlevel. */
		if ( maxLevel < container.getLevel() )
		{
			maxLevel =  container.getLevel();
		}
		/* else */
	}
	/* end add */

	/**
	 *  wèÌErrorBufferÌàeð©ª©gÌobt@ÌÅãÉÇÁµÜ·B
	 *  @param err obt@ÉÇÁ·éàeðÂErrorBufferIuWFNgB
	 */
	public final void add( ErrorBuffer err )
	{
		Enumeration newErrs = err.errBuf.elements();
		while( newErrs.hasMoreElements() )
		{
			ErrorBufferContainer current =
				(ErrorBufferContainer)newErrs.nextElement();
			errBuf.addElement( current );
		}

		if ( maxLevel < err.maxLevel )
		{
			maxLevel = err.maxLevel;
		}
		/* else */
	}
	/* End add. */

  /**
   * bZ[Wðobt@ÌöÉÇÁµÜ·B
   * G[xÍLV_MESSAGEÆÈèÜ·B
   * @param message bZ[WB
   * @see tsunami.util.ILevelInfo#LV_MESSAGE
   */
  public final void throwMessage( String message )
  {
	this.add( LV_MESSAGE, message );
  }
  /* end throwMessage */

  /**
   * [jOðobt@ÌöÉÇÁµÜ·B
   * G[xÍLV_WARNINGÆÈèÜ·B
   * @param message bZ[WB
   * @see tsunami.util.ILevelInfo#LV_WARNING
   */
  public final void throwWarning( String message )
  {
	add( LV_WARNING, message );
  }
  /* end throwWarning */

  /**
   * G[ðobt@ÌöÉÇÁµÜ·B
   * G[xÍLV_ERRORÆÈèÜ·B
   * @param message bZ[WB
   * @see tsunami.util.ILevelInfo#LV_ERROR
   */
  public final void throwError( String message )
  {
	add( LV_ERROR, message );
  }
  /* end throwError */

  /**
   * v½IG[ðobt@ÌöÉÇÁµÜ·B
   * G[xÍLV_FATALÆÈèÜ·B
   * @param message bZ[WB
   * @see tsunami.util.ILevelInfo#LV_FATAL
   */
  public final void throwFatal( String message )
  {
	add( LV_FATAL, message );
  }
  /* end throwFatal */

  /**
   * bZ[WðoÍ·éXg[ðÄwèµÜ·B
   * ¯ÉA]wè³êÄ¢½Xg[ðflushµÜ·B
   * @param stream Vµ¢oÍXg[B
   * @exception IOException Xg[ÖÌANZXG[ª­¶µ½êB
   */
  public final void setStream( OutputStream stream )
	throws IOException
  {
	try
	{
	  if ( stream != null )
	  {
	  /* Flush old stream. */
		oStream.flush();

	  /* Change stream. */
		oStream = stream;
	  }
	  else
	  {
		AppBase.DebugMessage(
		  AppBase.makeObjMessage( this, "I was set a NULL stream." ) );
	  }
	}
	catch( IOException e )
	/* Stream I/O error. */
	{
	  throw e;
	}
	/* end try */
  }

  /**
   * bZ[WðPÂA»ÝÌXg[ÉoÍµÜ·B<BR>
   * @param level bZ[WxB
   * @param message oÍbZ[WB
   * @param date bZ[WÌ¶¬útB
   * @exception IOException Xg[ÖÌANZXG[ª­¶µ½êB
   */
  public final void writeMessage( byte level, String message, Date date )
	throws IOException
  {
	StringBuffer mess = new StringBuffer();

	switch( level )
	{
	  case LV_MESSAGE:
		mess.append( "[Message]" );
		break;

	  case LV_WARNING:
		mess.append( "[Warning]" );
		break;

	  case LV_ERROR:
		mess.append( "[Error  ]" );
		break;

	  case LV_FATAL:
		mess.append( "[Fatal  ]" );
		break;

	  default:
		mess.append( "[Illegal]" );
		break;
	}
	/* end switch */

	mess.append( (new SimpleDateFormat( dateFormat ).format( date )) );
	mess.append( ": " ).append( message ).append( lineSeparator );

	try
	{
	  oStream.write( mess.toString().getBytes() );
	}
	catch( IOException e )
	{
	  throw e;
	}
	/* end try */
  }

	/**
	 * bZ[W\¦pÌtH[}bgðÝè·é
	 * ¿ÈÝÉftHgÍ"[yyyy/MM/dd HH:mm:ss]"
	 * ¦Parsernc[ÅÌ\[XR[hÉæèAÝ·«ðÛÂ½ßVÝ
	 * @since 2002.12.05
	 * @param dateFormatStr
	 */
	public void setDateFormat(String dateFormatStr) {
		this.dateFormat = dateFormatStr;
	}

  /**
   * obt@É­ßçêÄ¢ébZ[Wð»ÝÌXg[ÉoÍµÜ·B
   * oÍãàAobt@ÌàeÍNA³êÜ¹ñBobt@ðNAµ½¢ê
   * ÍAclear()ðÄÑoµÄ­¾³¢B
   * @see #clear
   * @exception IOException oÍXg[ÖÌANZXG[ª­¶µ½êB
   */
  public final void dumpMessage()
	throws IOException
  {
	int bufIdx = 0;
	for( bufIdx = 0; bufIdx < errBuf.size(); bufIdx ++ )
	{
	  try
	  {
		ErrorBufferContainer container =
			(ErrorBufferContainer)errBuf.elementAt( bufIdx );

		writeMessage( container.getLevel(), container.getMessage(), container.getDate() );
	  }
	  catch( IOException e )
	  {
		throw e;
	  }
	  /* end try */
	}
  }

  /**
   * obt@Ìàeð³ðÉóÉµÜ·B
   * obt@NAÌOÉA~Ï³ê½bZ[WðXg[ÖoÍ·éÈÇÌ
   * ®ìÍµÜ¹ñB
   */
  public final void clear()
  {
	errBuf = new Vector();

	maxLevel = LV_NULL;
  }
  /* End clear. */

  /**
   * obt@É~Ï³êÄ¢ébZ[WÌ¤¿AÅåÌG[xðÔµÜ·B
   * Ô³êéxXe[^XÍAILevelInfoÅè`³ê½àÌÅ·B
   * obt@ÉbZ[WªÈ¢êÍALV_NULLðÔµÜ·B
   * @see tsunami.util.ILevelInfo
   */
  public final byte getMaxLevel()
  {
	return maxLevel;
  }
  /* End getMaxLevel. */

	/**
	 * CX^XÉè`³êÄ¢ésæØè¶ðÔµÜ·B
	 * @return sæØè¶B
	 */
	public final String lineSeparator()
	{
		return lineSeparator;
	}
	/* End lineSeparator. */

	/**
	 * ThrowableIuWFNgðó¯æèAprintStackTraceÌÊðbZ[WÆµÄobt@
	 * ÉÇÁ·éB<BR>
	 * \bhàÅtargetÉwè³ê½ThrowableIuWFNgÌprintStackTrace\bh
	 * ðÄÑoµA»ÌàeSÄðPÂÌbZ[WÆµÄobt@ÉÇÁ·éB<BR>
	 * ÇÁ³êébZ[WÌG[xÍAlevelÅwè·éB<BR>
	 * messageðwèµ½êAprintStackTraceÊÌæªÉ±ÌàeªÇÁ³êA±¯Ä
	 * printStackTrace{Ìªobt@ÉÇÁ³êéB<BR>
	 * messageÉnullðwèµ½êÍAPÉprintStackTraceÌÊÌÝªobt@ÉÇÁ
	 * ³êéB<BR>
	 * targetªnullÌêÅàAáOð­¶³¹é±ÆÍÈ¢B
	 * @param target printStackTraceðsÈ¤ThrowableIuWFNgB
	 * @param level bZ[Wi[ÌG[xB
	 * @param message printStackTraceÊÌ¼OÉÇÁ·é¶ñB
	 * @return targetÌprintStackTraceÌÊB
	 * @see tsunami.util.ILevelInfo
	 */
	public final String addStackTrace(
		Throwable target, byte level, String message )
	{
		ByteArrayOutputStream out = new ByteArrayOutputStream();
		PrintStream pOut = new PrintStream( out );
		String retValue = null;
		try
		{
			target.printStackTrace( pOut );
			pOut.close();
			retValue = out.toString();
			if ( message != null )
			{
				add( level, message + retValue );
			}
			else
			{
				add( level, retValue );
			}
		}
		catch( NullPointerException e )
		{
			add( level, "[ErrorBuffer#addStackTrace] target is NULL." );
		}
		/* End try. */

		return retValue;
	}
	/* End addStackTrace. */

	/**
	 * PropertiesIuWFNgðó¯æèAlist\bhÌÊðbZ[WÆµÄobt@É
	 * ÇÁ·éB<BR>
	 * \bhàÅtargetÉwè³ê½PropertiesIuWFNgÌlist\bhðÄÑoµA
	 * »ÌàeSÄðPÂÌbZ[WÆµÄobt@ÉÇÁ·éB<BR>
	 * ÇÁ³êébZ[WÌG[xÍAlevelÅwè·éB<BR>
	 * messageðwèµ½êAprintStackTraceÊÌæªÉ±ÌàeªÇÁ³êA±¯Ä
	 * printStackTrace{Ìªobt@ÉÇÁ³êéB<BR>
	 * messageÉnullðwèµ½êÍAPÉprintStackTraceÌÊÌÝªobt@ÉÇÁ
	 * ³êéB<BR>
	 * targetªnullÌêÅàAáOð­¶³¹é±ÆÍÈ¢B
	 * @param target listðsÈ¤PropertiesIuWFNgB
	 * @param level bZ[Wi[ÌG[xB
	 * @param message listÊÌ¼OÉÇÁ·é¶ñB
	 * @return targetÌlistÌÊB
	 * @see tsunami.util.ILevelInfo
	 */
	public final String addPropertyList(
								Properties target, byte level, String message )
	{
		ByteArrayOutputStream out = new ByteArrayOutputStream();
		PrintStream pOut = new PrintStream( out );
		String retValue = null;
		try
		{
			target.list( pOut );
			pOut.close();
			retValue = out.toString();
			if ( message != null )
			{
				add( level, message + retValue );
			}
			else
			{
				add( level, retValue );
			}
		}
		catch( NullPointerException e )
		{
			add( level, "[ErrorBuffer#addStackTrace] target is NULL." );
		}
		/* End try. */

		return retValue;
	}
	/* End addPropertyList. */

	/**
	 * IuWFNgVACYÉgpµÜ·BCX^XðVACYµÜ·B<BR>
	 * oÍXg[ÍVACYÎÛÆÈèÜ¹ñB
	 * @param VACYµ½CX^XðoÍ·éObjectOutputB
	 */
	public final void writeExternal( ObjectOutput out )
		throws IOException
	{
		out.writeObject( errBuf );
		out.writeByte( maxLevel );
		out.writeObject( lineSeparator );
	}
	/* End writeExternal. */

	/**
	 * IuWFNgVACYÉgpµÜ·BVACY³ê½CX^Xð³
	 * ÉßµÜ·B
	 * @param VACY³ê½CX^XðÇÞ·éObjectInputB
	 */
	public final void readExternal( ObjectInput in )
		throws IOException, ClassNotFoundException
	{
		errBuf = (Vector)in.readObject();
		maxLevel = in.readByte();
		lineSeparator = (String)in.readObject();
	}
	/* End readExternal. */

	/**
	 * CX^XÌV[Rs[ðÀsµÜ·B<BR>
	 * oÍXg[A¨æÑsæØè¶ÌàeÌÝð¡»µÜ·B
	 * @return ¡»³ê½ErrorBufferB
	 */
	public final Object clone()
	{
		return new ErrorBuffer( oStream, lineSeparator );
	}
	/* End clone. */


	/**
	 * CX^XÌ¶ñ\»ðÔ·B<BR>
	 * @return CX^XÌ¶ñ\»B
	 */
	public String toString()
	{
		return (new StringBuffer( 80 )
			.append( "[" ).append( super.toString() ).append( "]" )
			.append( "dateFormat= " ).append( dateFormat )
			.append( ", errBuf= " ).append( errBuf )
			.append( ", lineSeparator= " ).append( lineSeparator )
			.append( ", maxLevel= ").append( maxLevel )
			.append( ", oStream= " ).append( oStream )).toString();
	}
}
/* End ErrorBuffer. */


final class ErrorBufferContainer
	implements ILevelInfo, Serializable
{
/* private fields. */
	/**
	 * bZ[Wª¶¬³ê½útB
	 */
	private Date date;

	/**
	 * bZ[WÌG[xB
	 */
	private byte level;

	/**
	 * bZ[W{ÌB
	 */
	private String message;

	/**
	 * G[bZ[WðÜÜÈ¢CX^Xðì¬·éB
	 * åÉIuWFNgVACYÌ½ßÌRXgN^B
	 */
	public ErrorBufferContainer()
	{
		date = null;
		level = LV_NULL;
		message = null;
	}
	/* End constructor. */

	/**
	 * wèÌG[bZ[WðÜÞCX^Xðì¬·éB
	 * ¯ÉARXgN^ªì¬³ê½_ÌútðCX^XÉÛ¶·éB
	 * @param level G[xB
	 * @param message G[bZ[WB
	 * @see tsunami.util.ILevelInfo
	 */
	public ErrorBufferContainer( byte level, String message )
	{
		this();
		date = new Date();

		if ( (level == LV_MESSAGE)
			|| (level == LV_WARNING)
			|| (level == LV_ERROR)
			|| (level == LV_FATAL) )
		{
			this.level = level;
		}
		else
		{
			this.level = LV_MESSAGE;
		}

		this.message = message;
	}
	/* End constructor. */

	/**
	 * G[bZ[Wª¶¬³ê½útðÔ·B
	 * @param útîñB
	 */
	public final Date getDate()
	{
		return date;
	}
	/* End getDate. */

	/**
	 * G[xðÔ·B
	 * @return G[xB
	 */
	public final byte getLevel()
	{
		return level;
	}
	/* End getLevel. */

	/**
	 * G[bZ[WðÔ·B
	 * @return G[bZ[WB
	 */
	public final String getMessage()
	{
		return message;
	}
	/* End getMessage. */


	/**
	 * CX^XÌ¶ñ\»ðÔ·B<BR>
	 * @return CX^XÌ¶ñ\»B
	 */
	public String toString()
	{
		return (new StringBuffer( 80 )
			.append( "[" ).append( super.toString() ).append( "]" )
			.append( "date= " ).append( date )
			.append( ", level= " ).append( level )
			.append( ", message= " ).append( message )).toString();
	}
}
