# Supplementary material for: G-InforBIO: integrated system for microbial genomics
Source: BMC Bioinformatics. 2006 Aug 4;7:368. doi: 10.1186/1471-2105-7-368 (PMC1552091; doi:10.1186/1471-2105-7-368)
Supplement: Additional File 1 — G-InforBIO_Src_V177. Zipped file of the source code of G-InforBIO system [file 1471-2105-7-368-S1.zip › src/JP/AC/nig/wdcm/feature/ExcelAnnotation.java]

package JP.AC.nig.wdcm.feature ;

import java.io.*;
import java.util.Vector; // WGS ADD

public class ExcelAnnotation {
    public static class CommonCache {
        private Vector entries = new Vector();
        private Vector indices = new Vector();
        private ExcelEntry chunk = null;

        public CommonCache(Vector allentries) {
            buildCache(allentries);
        }
        public Vector getEntries() {
            return entries;
        }
        public Vector getIndices() {
            return indices;
        }
        public ExcelEntry getChunk() {
            if (chunk == null) {
                chunk = buildChunk();
            }
            return chunk;
        }
        private void buildCache(Vector allentries) {
            entries.removeAllElements();
            indices.removeAllElements();
            for (int entryIndex = 0; entryIndex < allentries.size(); entryIndex++) {
                ExcelEntry entry = (ExcelEntry)allentries.elementAt(entryIndex);
                if (entry.identity().trim().equals("COMMON")) {
                    entries.addElement(entry);
                    indices.addElement(new Integer(entryIndex));
                }
            }
        }
        private void copyFeatures(ExcelEntry from, ExcelEntry to) {
            for (int featIndex = 0; featIndex < from.size(); featIndex++) {
                to.addFeature(from.featureAt(featIndex));
            }
        }
        private ExcelEntry buildChunk() {
            ExcelEntry built = new ExcelEntry("COMMON");
            for (int entIndex = 0; entIndex < entries.size(); entIndex++) {
                ExcelEntry common = (ExcelEntry)entries.elementAt(entIndex);
                copyFeatures(common, built);
            }
            return built;
        }
        private void clearChunk() {
            chunk = null;
        }
        public void entryAdded(ExcelEntry added, int index) {
            // shift indices of entries which is at behind of the insertion point.
            int i = indices.size() - 1;
            while ((i >= 0) &&
                    (((Integer)indices.elementAt(i)).intValue() >= index)) {
                Integer shifted = new Integer(
                    (((Integer)indices.elementAt(i)).intValue() + 1));
                indices.setElementAt(shifted, i);
                i--;
            }

            // insert if it is a common
            if (added.identity().equals("COMMON")) {
                i++;    // i is over decremented at the end of the loop.
                entries.insertElementAt(added, i);
                indices.insertElementAt(new Integer(index), i);
                // if chunk is already built, chunk should be updated.
                if (chunk != null) {
                    copyFeatures(added, chunk);
                }
            }
        }
        public void entryRemoved(int index) {
            // shift indices of entries which is behind of the deletion point.
            int i = indices.size() - 1;
            while ((i >= 0) &&
                    (((Integer)indices.elementAt(i)).intValue() > index)) {
                Integer shifted = new Integer(
                    (((Integer)indices.elementAt(i)).intValue() - 1));
                indices.setElementAt(shifted, i);
                i--;
            }
            // clear chunk if removed one is a common
            if ((i >= 0) &&
                    (((Integer)indices.elementAt(i)).intValue() == index)) {
                entries.removeElementAt(i);
                indices.removeElementAt(i);
                clearChunk();
            }
        }
        public int logicalToPhysical(int logicalIndex) {
            int physicalIndex = logicalIndex;
            for (int i = 0; i < indices.size(); i++) {
                Integer commonIndex = (Integer)indices.elementAt(i);
                if (commonIndex.intValue() <= physicalIndex) {
                    physicalIndex++;
                }
                else {
                    break;
                }
            }
            return physicalIndex;
        }
    }

    private java.util.Vector entries;
    private CommonCache commons;
    public final static String COMMON = "COMMON"; // WGS-cor 20030402 ADD
    public ExcelAnnotation() {
        entries = new java.util.Vector();
    }
    public int size() {
        return entries.size();
    }

    /*** WGS-cor 20030402 ADD ***/
    /**
     * ExcelEntryIuWFNgðÇÁ·é
     * @param entry@ÇÁ·éExcelEntryIuWFNg
     */
    public synchronized void addEntry(ExcelEntry entry) {
        entries.addElement(entry);

        if (commons != null) {
            commons.entryAdded(entry, entries.size() - 1);
        }
    }
    /*** WGS-cor 20030402 ADD ***/

    /*** WGS-cor 20030402 DEL ***
    public synchronized void addEntry(ExcelEntry entry) {
        entries.addElement(entry);
    }
    *** WGS-cor 20030402 DEL ***/

    public synchronized ExcelEntry entryAt(int index) {
        return (ExcelEntry)(entries.elementAt(index));
    }
    public synchronized ExcelEntry entry() {
        try { // AF010101
            return entryAt(size() - 1);
        } catch (ArrayIndexOutOfBoundsException aie) { // AF010101
            return null; // AF010101
        } // AF010101
    }

    /*** WGS-cor 20030402 MOD ***/
    public synchronized void removeEntryAt(int index) {
        entries.removeElementAt(index);

        if (commons != null) {
            commons.entryRemoved(index);
        }
    }
    /*** WGS-cor 20030402 MOD ***/

    /*** WGS-cor 20030402 DEL ***
    public synchronized void removeEntryAt(int index) {
        entries.removeElementAt(index);
    }
    *** WGS-cor 20030402 DEL ***/

    public synchronized void print(PrintWriter writer) {
        for (int entrindex = 0; entrindex < size(); entrindex++) {
            entryAt(entrindex).print(writer);
        }
    }

    /*** COMMON-1 ADD START ***/
    public int logicalEntrySize() {
        return entries.size() - getCommon().size();
    }
    public synchronized ExcelEntry logicalEntryAt(int targetIndex) {
        getCommon(); // to ensure cache is built.

        ExcelEntry combEntry = null;
        int physicalIndex = commons.logicalToPhysical(targetIndex);
        if (physicalIndex < entries.size()) {
            ExcelEntry physicalEntry = (ExcelEntry)entries.elementAt(physicalIndex);
            combEntry = new ExcelEntry(physicalEntry.identity(), physicalEntry.lineNum());
            ExcelEntry commonEntry = commons.getChunk();

            // copy features from common to comb
            for (int i = 0; i < commonEntry.size(); i++) {
                combEntry.addFeature(commonEntry.featureAt(i));
            }

            // copy features from physical to comb
            for (int i = 0; i < physicalEntry.size(); i++) {
                combEntry.addFeature(physicalEntry.featureAt(i));
            }
        }
        return combEntry;
    }
    public synchronized ExcelEntry logicalEntry() {
        try {
            return (ExcelEntry)logicalEntryAt(logicalEntrySize() - 1);
        } catch (ArrayIndexOutOfBoundsException aie) {
            return null;
        }
    }
    public synchronized void removeLogicalEntryAt(int targetIndex) {
        getCommon(); // to ensure cache is built.

        int physicalIndex = commons.logicalToPhysical(targetIndex);
        removeEntryAt(physicalIndex);
    }
    public synchronized void logicalPrint(PrintWriter writer) {
        for (int entryIndex = 0; entryIndex < logicalEntrySize(); entryIndex++) {
            ((ExcelEntry)logicalEntryAt(entryIndex)).print(writer);
        }
    }

    /*** WGS MOD START ***/
    /**
     * COMMONGgðvectorÉi[µÄÔ·B]ÌgetCommon()ÍÄÎêé½ÑÉA
     * SGgðõµÄ¢½ÌÅASGgÖÌõªêxÉÈéæ¤ÉÏXµ½B
     * @return@Vector Gg¼ª"COMMON"ÌExcelEntryIuWFNgªi[³ê½Vector
     * @since WGS
     */
    public synchronized java.util.Vector getCommon() {
        //@ßÄ{\bhªÄÎê½Æ«¾¯AcommonsÌú»WbNðÀs·éB
        if (commons == null) {
            constCommonCash(); // WGS-cor 20030402
        }
        return commons.getEntries();
    }

    /**
     * COMMONGgÌLbVú»E\z\bh
     * @since WGS-cor 20030402
     */
    protected synchronized void constCommonCash() {
        commons = new CommonCache(entries);
    }

    /*** WGS MOD END ***/

    /*** WGS DEL START ***
    public synchronized java.util.Vector getCommon() {
        java.util.Vector commonEntries = new java.util.Vector();
        int entryIndex = 0;
        while (entryIndex < size()) {
            if (((ExcelEntry)entries.elementAt(entryIndex)).identity().trim().equals("COMMON")) {
                commonEntries.addElement((ExcelEntry)entries.elementAt(entryIndex));
            }
            entryIndex++;
        }
        return commonEntries;
    }
    *** WGS DEL END ***/
    /*** COMMON-1 ADD END ***/
}
