# Supplementary material for: G-InforBIO: integrated system for microbial genomics
Source: BMC Bioinformatics. 2006 Aug 4;7:368. doi: 10.1186/1471-2105-7-368 (PMC1552091; doi:10.1186/1471-2105-7-368)
Supplement: Additional File 1 — G-InforBIO_Src_V177. Zipped file of the source code of G-InforBIO system [file 1471-2105-7-368-S1.zip › src/JP/AC/nig/wdcm/feature/ExcelEntry.java]

package JP.AC.nig.wdcm.feature ;

import java.util.*;

/**
 * B
 * <p>DEVNOTE:FeatureÌLbVÉÂ¢Ä<br>
 * LbVÍAfeature keyÉExcelFeatureðXg»µA»êðfeature keyð
 * L[ÆµÄHashtableÉi[µ½\¢BL[ÊXgÉÍASÌÌXg{ÌÆÌ®«ª
 * Û½êÄ¢é©Ç¤©ÌtOðÝ¯éB<br>
 * f[^ìnC^tF[XÆA»ê¼êÉÖ·éLbVìÍÈºÌÊèB
 * <ul>
 * <li>addFeature(ExcelFeature)<br>
 * SXgÌöÉÇÁBL[ÊXgÌ®«ªÛ½êÄ¢éêÍL[ÊXgÉà
 * öÉÇÁBÛ½êÄ¢È¢êÍL[ÊXgÉÍ½àµÈ¢B</li>
 * <li>addFeature(ExcelFeature,int)<br>
 * SXgÌwèÊuÉ}üB»ÌfeatureÉÎ·éL[ÊXgðNAµA
 * ®«tOðs®ÉZbgB</li>
 * <li>feature()<br>
 * SXgÌÅãÌfeatureðÔ·B
 * <li>featureAt(int)<br>
 * SXgÌwèÊuÌfeatureðÔ·B
 * <li>featureAt(String)<br>
 * LbVÌL[ÊXgðÔ·B±ÌÆ«A®«tOªs®ÆÈÁÄ¢éêÍ
 * »ÌL[ÉÂ¢ÄÌL[ÊXgðÄ\zµÄ©çÔ·B</li>
 * <li>featureAt(String[])<br>
 * LbVÌL[ÊXgÌVectorðzñÉµÄÔ·B
 * ±ÌÆ«A®«tOªs®ÆÈÁÄ¢éêÍ
 * »ÌL[ÉÂ¢ÄÌL[ÊXgðÄ\zµÄ©çÔ·B</li>
 * <li>removeFeature(ExcelFeature)<br>
 * SXg©çíBL[ÊXgÌ®«ª êÎL[ÊXg©çàíB
 * È¯êÎL[ÊXgÉÍ½àµÈ¢B</li>
 * <li>removeFeature(int)<br>
 * SXg©çíBL[ÊXgÌ®«ªÛ½êÄ¢éêAí³ê½featureðA
 * L[ÊXg©çàíB</li>
 * </ul>
 * <p>LbVÍON/OFFªÂ\BONÌêAÅÌgetFeatureAt(String)ÅSíÞÌ
 * featureÉÖµÄLbVðì¬·éB»ÌãÌadd/removeÉÂ¢ÄÍAÊuwèÌ
 * addFeature(ExcelFeature,int)ÈOÍXVðLbVÉA^CÉ½f·éB
 * addFeature(ExcelFeature,int)ÉÂ¢ÄÍAsíê½iKÅALbVÌA»Ì
 * featureÌL[ÉÎ·éªÌÝðÌÄéBÌÄ½L[ÉÎ·éadd/removeª­¶
 * µ½êÍALbVÖÌ½fÍLZ³êéªAãÌLbVÄ\zÌ
 * iKÅÄÑLbVÌ®«ªmÛ³êéBÌÄ½ªÉfeatureAt(String)³ê½
 * êÍAcache update policyªPARTIAL_UPDATEÌêÍ»ÌL[ª¾¯ÌLbVð
 * Ä\zµAWHOLE_UPDATEÌêÍSÄÌL[ÉÎ·éLbVðÄ\z·éBPARTIAL_UPDATE
 * ÌêAÌÄçê½LbVª½­ÌL[Å¶Ý·éP[XÅÍAeL[²ÆÉÄ\zð
 * sÁÄ¢½ÌÅÍASfeatureÌXLªL[Ì¾¯­¶µÄø¦ª«¢B±¤µ½
 * P[XÅÍAKÈ^C~OÅrebuildCache()µASLbVð¾¦IÉ\z·éB</p>
 * <p>ì : Copyright (c) 2003</p>
 * <p>ïÐ¼: Hitachi Software Engineering Co.,Ltd.</p>
 * @version 1.0
 */
public class ExcelEntry {
    /**
     * L[ÊÌExcelFeatureÌLbVB
     * @author Tomohiro Koike
     * @version 1.0
     */
    protected class KeyCache {
        private final String key;
        private final Vector feats = new Vector();
        private boolean dirty = true;
        public KeyCache(String key) {
            this.key = key;
        }
        public String getKey() {
            return key;
        }
        public Vector features() {
            return feats;
        }
        public void clear() {
            feats.removeAllElements();
        }
        public void add(Object o) {
            feats.addElement(o);
        }
        public void remove(Object o) {
            feats.removeElement(o);
        }
        public int size() {
            return feats.size();
        }
        public boolean isDirty() {
            return dirty;
        }
        public void setDirty(boolean dirty) {
            this.dirty = dirty;
        }
    }
    /**
     * L[ÊLbVÌJ^}B
     * @author Tomohiro Koike
     * @version 1.0
     */
    protected class FeatCache {
        private boolean uninitialized = true;
        private final Hashtable cache = new Hashtable();

        // low level interfaces
        protected KeyCache getCache(String key) {
            KeyCache kc = (KeyCache)cache.get(key);
            return kc;
        }
        protected KeyCache acquireCache(String key) {
            KeyCache kc = (KeyCache)cache.get(key);
            if (kc == null) {
                kc = new KeyCache(key);
                cache.put(key, kc);
            }
            return kc;
        }
        protected void removeCache(String key) {
            cache.remove(key);
        }

        // high level interfaces
        public void addFeature(ExcelFeature feature) {
            String key = feature.identity();
            KeyCache kc = this.acquireCache(key);   // íÉKeyCacheÌì¬Ís¤
            if (!kc.isDirty()) {
                kc.add(feature);
            }
        }
        public void clearCache(ExcelFeature feature) {
            String key = feature.identity();
            KeyCache kc = this.getCache(key);
            if (kc != null) {
                kc.clear();
                kc.setDirty(true);
            }
        }
        public void removeFeature(ExcelFeature feature) {
            String key = feature.identity();
            KeyCache kc = this.getCache(key);
            if ((kc != null) && !kc.isDirty()) {
                kc.remove(feature);
                if (kc.size() == 0) {
                    this.removeCache(key);
                }
            }
        }
        public Vector getFeatures(String keyfeat) {
            if (uninitialized) {
                // for the first time
                rebuildCache();
            }

            KeyCache kc = this.getCache(keyfeat);
            if (kc != null) {
                if (kc.isDirty()) {
                    if (cacheUpdatePolicy == PARTIAL_UPDATE) {
                        rebuildCache(kc);
                    }
                    else {
                        rebuildCache();
                    }
                }
                return (Vector)kc.features().clone();
            }
            else {
                return null;
            }
        }

        // ExcelEntry dependent interfaces
        protected void rebuildCache(KeyCache kc) {
            kc.clear();
            for (int i = 0; i < features.size(); i++) {
                ExcelFeature f = (ExcelFeature)features.elementAt(i);
                if (kc.getKey().equals(f.identity())) {
                    kc.add(f);
                }
            }
            kc.setDirty(false);
        }
        public void rebuildCache() {
            Hashtable oldcache = (Hashtable)cache.clone();

            cache.clear();
            for (int i = 0; i < features.size(); i++) {
                ExcelFeature f = (ExcelFeature)features.elementAt(i);
                String key = f.identity();
                KeyCache kc = (KeyCache)cache.get(key);
                if (kc == null) {
                    kc = (KeyCache)oldcache.get(key);
                    if (kc != null) {
                        kc.clear();
                        kc.setDirty(false);
                    }
                    else {
                        kc = new KeyCache(key);
                        kc.setDirty(false);
                    }
                    cache.put(key, kc);
                }
                kc.add(f);
            }
            uninitialized = false;
        }
    }

    public static final boolean ENABLED = true;
    public static final boolean DISABLED = false;
    public static final int PARTIAL_UPDATE = 1;
    public static final int WHOLE_UPDATE = 2;

    /**
     * Gg[JÌl
     */
    private String name;
    /**
     * Gg[ªàÂtB[`[
     */
    private Vector features;
    /**
     * tB[`[²ÆÉªÞµ½LbVB
     * @since WGS
     */
    private FeatCache cache;
    /**
     * LbVÌAbvf[gÌ|V[B
     * PARTIAL_UPDATEÅÍAÚIÌL[ÉY·éLbVªÌÄçêÄ¢½êA
     * ÚIÌL[ÌªÌÝðÄ\z·éBWHOLE_UPDATEÅÍASÄÌL[ÉÎ·é
     * LbVðÄ\z·éB
     */
    private int cacheUpdatePolicy = PARTIAL_UPDATE;
    /**
     * GgÌAme[Vt@CãÌÊu
     * COMMON-1 ADD
     */
    private int linenum;
    /**
     * RXgN^
     * @param name
     */
    public ExcelEntry(String name) {
        this(name, 0);
    }
    /**
     * RXgN^
     * COMMON-1 ADD
     * @param name
     * @param linenum
     */
    public ExcelEntry(String name, int linenum) {
        this.name = name;
        features = new Vector();
        this.linenum = linenum;
        setCacheEnabled(true);
    }
    public void setCacheEnabled(boolean enabled) {
        if (enabled) {
            this.cache = new FeatCache();
        }
        else {
            this.cache = null;
        }
    }
    public boolean isCacheEnabled() {
        return (this.cache != null);
    }
    public void setCacheUpdatePolicy(int policy) {
        cacheUpdatePolicy = policy;
    }
    public int getCacheUpdatePolicy() {
        return cacheUpdatePolicy;
    }
    public void rebuildCache() {
        if (cache != null) {
            cache.rebuildCache();
        }
    }
    /**
     * Gg[ªàÂtB[`[ÌðÔ·
     * @return featureÌ
     */
    public int size() {
        return features.size();
    }
    /**
     * Gg[JÌlðÔ·
     * @return Gg[¼
     */
    public String identity() {
        return name;
    }
    /**
     * ±ÌGgÌAme[Vt@CãÌÊuðÔ·
     * COMMON-1 ADD
     * @return sÔ
     */
    public int lineNum() {
        return linenum;
    }
    /**
     * Gg[JÌlÆÌär
     */
    public boolean equals(String name) {
        return (name == null) || name.equals("") || name.equals(this.name);
    }
    /**
     * tB[`[ðV½ÉÇÁ·é
     * @param feature
     */
    public synchronized void addFeature(ExcelFeature feature) {
        features.addElement(feature);
        if (cache != null) {
            cache.addFeature(feature);
        }
    }

    /**
     * tB[`[ðV½ÉÇÁ·é
     * @param feature
     * @param index
     */
    public synchronized void addFeature(ExcelFeature feature, int index) {
        features.insertElementAt(feature, index);
        if (cache != null) {
            cache.clearCache(feature);
        }
    }
    /**
     * tB[`[ðí·é
     * @param feature
     * @since 2003.3.25
     */
    public synchronized void removeFeature(ExcelFeature feature) {
        features.removeElement(feature);
        if (cache != null) {
            cache.removeFeature(feature);
        }
    }
    /**
     * indexÌÊuÌtB[`[ðí·é
     * @param index
     * @since 2003.3.25
     */
    public synchronized void removeFeature(int index) {
        ExcelFeature feature = (ExcelFeature)features.elementAt(index);
        features.removeElementAt(index);
        if ((cache != null) && (feature != null)) {
            cache.removeFeature(feature);
        }
    }
    /**
     * indexÔÚÌtB[`[ðÔ·
     * @param index
     * @return
     */
    public synchronized ExcelFeature featureAt(int index) {
        return (ExcelFeature)(features.elementAt(index));
    }

    /**
     * {IuWFNgªÛ·éExcelFeatureðAtB[`[¼ðwèµÄ
     * êæ¾·é½ßÌ\bhB
     * ]©ç¶Ýµ½¯¼\bhð¬»ü¢µ½B
     * @param keyfeat@æ¾ÎÛÌtB[`[¼
     * @return ÎÛÌExcelFeatureªi[³ê½VectorªÔéBÎÛª
     * ¶ÝµÈ©Á½êÍAvfª0ÂÌVectorªÔéB
     */
    public synchronized Vector featureAt(String keyfeat) {
        Vector v;
        if (cache != null) {
            v = cache.getFeatures(keyfeat);
            if (v == null) {
                v = new Vector();
            }
        }
        else {
            v = gatherFeatures(keyfeat);
        }
        return v;
    }

    protected Vector gatherFeatures(String keyfeat) {
        Vector v = new Vector();
        for (int i = 0; i < features.size(); i++) {
            ExcelFeature f = (ExcelFeature)features.elementAt(i);
            String fk = f.identity();
            if (keyfeat.equals(fk)) {
                v.addElement(f);
            }
        }
        return v;
    }

    public synchronized ExcelFeature feature() {
        try { // AF010101
            return featureAt(size() - 1);
        } catch (ArrayIndexOutOfBoundsException aie) { // AF010101
            return null; // AF010101
        } // AF010101
        //return (size() == 0) ? null : featureAt(size() - 1); // AF010101 rev.
    }
    public synchronized void print(java.io.PrintWriter anntwriter) {
        String entryname = name;
        for (int featindex = 0; featindex < size(); featindex++) {
            String featname = featureAt(featindex).identity();
            Object loc = featureAt(featindex).location();
            String locname = (loc != null) ? loc.toString() : "";
            for (int qualindex = 0; qualindex < featureAt(featindex).size(); qualindex++) {
                ExcelQualifier qual = featureAt(featindex).qualifierAt(qualindex);
                anntwriter.println(entryname + '\t' + featname + '\t' + locname + '\t' +
                                                    qual.identity() + '\t' + qual.value());
                entryname = featname = locname = "";
            }
        }
    }
}
