# Supplementary material for: G-InforBIO: integrated system for microbial genomics
Source: BMC Bioinformatics. 2006 Aug 4;7:368. doi: 10.1186/1471-2105-7-368 (PMC1552091; doi:10.1186/1471-2105-7-368)
Supplement: Additional File 1 — G-InforBIO_Src_V177. Zipped file of the source code of G-InforBIO system [file 1471-2105-7-368-S1.zip › src/JP/AC/nig/wdcm/feature/ExcelFasta.java]

package JP.AC.nig.wdcm.feature ;

public class ExcelFasta implements NucleotideSequencer {
	private java.util.Vector sequences;
	public ExcelFasta() {
		sequences = new java.util.Vector();
	}
	public int size() {
		return sequences.size();
	}
	public synchronized void addSequence(ExcelSequence sequence) {
		sequences.addElement(sequence);
	}
	public synchronized ExcelSequence sequenceAt(int index) {
		return (ExcelSequence)(sequences.elementAt(index));
	}
	public synchronized ExcelSequence sequence() {
		try { // AF010101
			return sequenceAt(size() - 1);
		} catch (ArrayIndexOutOfBoundsException aie) { // AF010101
			return null; // AF010101
		} // AF010101
		//return (size() == 0) ? null : sequenceAt(size() - 1); // AF010101 rev.
	}
	public synchronized void removeSequenceAt(int index) {
		sequences.removeElementAt(index);
	}
	public synchronized String seqNormal(String name, int orig, int dest)
																throws Exception {
		int index = 0;
		while ((index < size()) && !sequenceAt(index).identity().equals(name)) {
			index++;
		}
		if (index < size()) {
			return sequenceAt(index).basesBetween(orig, dest);
		}
		else {
			throw new Exception("No such entry.");
		}
	}
	public synchronized String seqComplement(String name, int orig, int dest)
																throws Exception {
		return new NucleotideManipulator(seqNormal(name, orig, dest)).complement();
	}
}
