# Supplementary material for: G-InforBIO: integrated system for microbial genomics
Source: BMC Bioinformatics. 2006 Aug 4;7:368. doi: 10.1186/1471-2105-7-368 (PMC1552091; doi:10.1186/1471-2105-7-368)
Supplement: Additional File 1 — G-InforBIO_Src_V177. Zipped file of the source code of G-InforBIO system [file 1471-2105-7-368-S1.zip › src/JP/AC/nig/wdcm/feature/ExcelFeature.java]

package JP.AC.nig.wdcm.feature ;

import java.util.*;

public class ExcelFeature {
    private String keyname;
    private LocDescription location;
    private int linenum;
    private java.util.Vector qualifiers;
    /**
     * IuWFNgªÂNIt@CA²ÆÉªÞµ½Hashtable
     * @since WGS
     */
    private Hashtable qualHash;

    public ExcelFeature(String keyname, LocDescription location, int linenum) {
        this.keyname = keyname;
        this.location = location;
        this.linenum = linenum;
        qualifiers = new java.util.Vector();
    }
    public int size() {
        return qualifiers.size();
    }
    public String identity() {
        return keyname;
    }
    public LocDescription location() {
        return location;
    }
    /**
     * P[Vðu«·¦é
     * @param location P[V
     * @since 2003.4.1
     */
    public synchronized void setLocation(LocDescription location) {
        this.location = location;
    }
    public int lineNum() {
        return linenum;
    }
    public boolean equals(String keyname, String locname) {
        return ((keyname == null) || keyname.equals("") ||
                                        keyname.equals(this.keyname)) &&
                ((locname == null) || locname.equals("") ||
                                        locname.equals(this.location.toString()));
    }

    /***  WGS-cor MOD START ***/
    public synchronized void addQualifier(ExcelQualifier qualifier) {
        qualHash = null;
        qualifiers.addElement(qualifier);
    }
    /***  WGS-cor MOD END ***/

    /**
     * wèÊuÉQualifierðÇÁ·é
     * Vector.insertElementAt(Object, int)Æ¯¶dl
     * @param qualifier
     * @param index wèÊu
     */
    public synchronized void addQualifier(ExcelQualifier qualifier, int index) {
        qualHash = null;
        qualifiers.insertElementAt(qualifier, index);
    }

    /***  WGS-cor DEL START ***
    public synchronized void addQualifier(ExcelQualifier qualifier) {
        qualifiers.addElement(qualifier);
    }
     ***  WGS-cor DEL END ***/
   /**
     * NIt@Cðí·é
     * @param qualifier
     * @since 2003.3.25
     */
    public synchronized void removeQualifier(ExcelQualifier qualifier) {
        qualHash = null;
        qualifiers.removeElement(qualifier);
    }
    /**
     * indexÔÚÌNIt@Cðí·é
     * @param index
     * @since 2003.3.25
     */
    public synchronized void removeQualifier(int index) {
        qualHash = null;
        qualifiers.removeElementAt(index);
    }

    public synchronized ExcelQualifier qualifierAt(int index) {
        return (ExcelQualifier)(qualifiers.elementAt(index));
    }

    /*** WGS MOD START ***/
    /**
     * {IuWFNgªÛ·éExcelQualifierðANIt@CA¼ðwèµÄ
     * êæ¾·é½ßÌ\bhB
     * ]©ç¶Ýµ½¯¼\bhð¬»ü¢µ½B
     * @param keyqual@æ¾µ½¢NIt@CA¼
     * @return@ÎÛÌExcelQualifierªi[³ê½VectorªÔéBÎÛª
     * ¶ÝµÈ©Á½êÍAvfª0ÂÌVectorªÔéB
     */
    public synchronized Vector qualifierAt(String keyqual) {
        if (qualHash == null) {
            constQualifierCash();
        }
        Vector retvec = (Vector)qualHash.get(keyqual);
        return (retvec != null) ? retvec : new Vector();
    }

     /**
     * ExcelQualifierÌLbVpHashtableÌú»E\z\bh
     * @since WGS-cor 20030402
     */
    protected synchronized void constQualifierCash() {
        qualHash = new Hashtable();

        // qualHashÉlðÇÁ·é
        for (int qualindex = 0; qualindex < this.size(); qualindex++) {
            ExcelQualifier exlQualifier = this.qualifierAt(qualindex);
            String qualName = exlQualifier.identity();
            Vector qualVec;
            qualVec = (Vector)qualHash.get(qualName);
            if (qualVec == null) {
                qualVec = new Vector();
            }
            qualVec.addElement(exlQualifier);
            qualHash.put(qualName, qualVec);
        }
    }
    /*** WGS MOD END ***/

    /*** WGS DEL START ***
    public synchronized java.util.Vector qualifierAt(String keyqual) {
        java.util.Vector qualifierSet = new java.util.Vector();
        for (int qualindex = 0; qualindex < this.size(); qualindex++) {
            if (this.qualifierAt(qualindex).identity().equals(keyqual)) {
                qualifierSet.addElement(this.qualifierAt(qualindex));
            }
        }
        return qualifierSet;
    }
    *** WGS DEL END ***/

    public synchronized ExcelQualifier qualifier() {
        try { // AF010101
            return qualifierAt(size() - 1);
        } catch (ArrayIndexOutOfBoundsException aie) { // AF010101
            return null; // AF010101
        } // AF010101
        //return (size() == 0) ? null : qualifierAt(size() - 1); // AF010101 rev.
    }
    /**
     * ExcelQualifierÌi[³ê½VectorðÔ·
     * m0004 add
     */
    public synchronized Vector qualifiers() {
      return qualifiers;
    }
}
