# Supplementary material for: G-InforBIO: integrated system for microbial genomics
Source: BMC Bioinformatics. 2006 Aug 4;7:368. doi: 10.1186/1471-2105-7-368 (PMC1552091; doi:10.1186/1471-2105-7-368)
Supplement: Additional File 1 — G-InforBIO_Src_V177. Zipped file of the source code of G-InforBIO system [file 1471-2105-7-368-S1.zip › src/JP/AC/nig/wdcm/feature/ExcelFeatureWrapper.java]

package JP.AC.nig.wdcm.feature ;

/**
 * <p>^Cg: TSUNAMI Project : The Annotation System of DNA DataBank of Japan </p>
 * <p>à¾: tsunami.util.QuickSortðp¢ÄAvectorÌExcelFeatureIuWFNgð
 * locationÉ\[g·é×ÌAExcelFeatureÌbp[NXB</p>
 * <p>gpû@F\[gÎÛÌVectorÉExcelFeatureðaddElement·éÛÉA
 * vector.(new ExcelFeatureWrapper(ExcelFeature))Ìæ¤ÉLq·éB</p>
 * <p>ì : Copyright (c) 2002</p>
 * <p>ïÐ¼:  HITACHI Software Engineering Co., Ltd.</p>
 * @author Toshikazu Takaki
 * @version 1.0
 */

public class ExcelFeatureWrapper {
    private ExcelFeature feature;
    public ExcelFeatureWrapper(ExcelFeature feature) {
        this.feature = feature;
    }
    /**
     * {IuWFNgªÛ·éAExcelFeatureÌP[VðStringÅÔ·
     * @return@P[V
     */
    public String toString() {
        return ((LocDescription)feature.location()).toString();
    }

    /**
     * {IuWFNgªÛ·éAExcelFeatureðÔ·
     * @return ExcelFeatureIuWFNg
     */
    public ExcelFeature feature() {
        return feature;
    }
}
