# Supplementary material for: G-InforBIO: integrated system for microbial genomics
Source: BMC Bioinformatics. 2006 Aug 4;7:368. doi: 10.1186/1471-2105-7-368 (PMC1552091; doi:10.1186/1471-2105-7-368)
Supplement: Additional File 1 — G-InforBIO_Src_V177. Zipped file of the source code of G-InforBIO system [file 1471-2105-7-368-S1.zip › src/JP/AC/nig/wdcm/feature/ExcelQualifier.java]

package JP.AC.nig.wdcm.feature ;

public class ExcelQualifier {
	private String qualifier;
	private LocRelative value;
	private int linenum;
	public ExcelQualifier(String qualifier, LocRelative value, int linenum) {
		this.qualifier = qualifier;
		this.value = value;
		this.linenum = linenum;
	}
	public String identity() {
		return qualifier;
	}
	public void setIdentity(String qualifier) {
		this.qualifier = qualifier;
	}
	public LocRelative value() {
		return value;
	}
	public int lineNum() {
		return linenum;
	}
	public void setValue(LocRelative value) {
		this.value = value;
	}
	public boolean equals(String qualname, String valuename) {
		return ((qualname == null) || qualname.equals("") ||
								qualname.equals(this.qualifier)) &&
				((valuename == null) || valuename.equals("") ||
								valuename.equals(this.value.toString()));
	}
	public boolean equals(ExcelQualifier excelqual) {
		//System.err.println(excelqual.identity() + " : " + excelqual.value().toString());
		return this.equals(excelqual.identity(), excelqual.value().toString());
	}
}
