# Supplementary material for: G-InforBIO: integrated system for microbial genomics
Source: BMC Bioinformatics. 2006 Aug 4;7:368. doi: 10.1186/1471-2105-7-368 (PMC1552091; doi:10.1186/1471-2105-7-368)
Supplement: Additional File 1 — G-InforBIO_Src_V177. Zipped file of the source code of G-InforBIO system [file 1471-2105-7-368-S1.zip › src/JP/AC/nig/wdcm/feature/ExcelSequence.java]

package JP.AC.nig.wdcm.feature ;

import java.io.*;

public class ExcelSequence {
  private String entname;
  private String comment;
  private int blockSize;
  private java.util.Vector lines;
  public ExcelSequence(String entname, String comment) {
    this.entname = entname;
    this.comment = comment;
    this.blockSize = 60;
    lines = new java.util.Vector();
    lines.addElement("");
  }
  public String identity() {
    return entname;
  }
  public String comment() {
    return comment;
  }
  public int size() {
    return blockSize * (lines.size() - 1) +
          ((String)(lines.elementAt(lines.size() - 1))).length();
  }
  public synchronized void addBases(String bases) {
    String currline = (String)(lines.elementAt(lines.size() - 1));
    if (currline.length() == blockSize) {
      currline = "";
    }
    else {
      lines.removeElementAt(lines.size() - 1);
    }
    currline = currline + bases;
    int index = 0;
    while (index + blockSize < currline.length()) {
      lines.addElement(currline.substring(index, index + blockSize));
      index += blockSize;
    }
    lines.addElement(currline.substring(index));
  }
  public synchronized String basesBetween(int orig, int dest) {
    int currblock = orig / blockSize;
    int currindex = orig % blockSize;
    int termindex = dest % blockSize;
    StringBuffer result = new StringBuffer(dest - orig);
    while (currblock < dest / blockSize) {
      result.append(((String)lines.elementAt(currblock)).substring(currindex));
      currblock++;
      currindex = 0;
    }
    if (currindex < termindex) {
      result.append(
        ((String)lines.elementAt(currblock)).substring(currindex, termindex));
    }
    return result.toString();
  }
  public void print(PrintWriter out) {
    out.println(">" + entname + comment);
    for (int i = 0; i < lines.size(); i++) {
      out.println(lines.elementAt(i));
    }
    out.println("//");
  }
  public static void main(String[] args) {
    ExcelSequence seq = new ExcelSequence("test", "no comment");
    //            123456789012345678901234567890123456789012345678901234567890
    seq.addBases("        10        20        30        40        50        60");
    System.err.println("size = " + seq.size());
    seq.addBases("        70        80        90       100       110       120");
    System.err.println("size = " + seq.size());
    seq.addBases("       130");
    seq.addBases("       140");
    System.err.println("size = " + seq.size());
    System.err.println("0, 60 =    [" + seq.basesBetween(0, 60) + "]");
    System.err.println("60, 120 =  [" + seq.basesBetween(60, 120) + "]");
    System.err.println("120, 140 = [" + seq.basesBetween(120, 140) + "]");
    System.err.println("40, 90 =   [" + seq.basesBetween(40, 90) + "]");
    System.err.println("40, 100 =  [" + seq.basesBetween(40, 100) + "]");
    System.err.println("40, 110 =  [" + seq.basesBetween(40, 110) + "]");
    System.err.println("100, 140 = [" + seq.basesBetween(100, 140) + "]");
    System.err.println("100, 140 = [" + seq.basesBetween(100, 140) + "]");
  }
}
