# Supplementary material for: G-InforBIO: integrated system for microbial genomics
Source: BMC Bioinformatics. 2006 Aug 4;7:368. doi: 10.1186/1471-2105-7-368 (PMC1552091; doi:10.1186/1471-2105-7-368)
Supplement: Additional File 1 — G-InforBIO_Src_V177. Zipped file of the source code of G-InforBIO system [file 1471-2105-7-368-S1.zip › src/JP/AC/nig/wdcm/feature/FeatColor.java]

////////////////////////////////////////////////////////////////
//                                                            //
//   class name : FeatColor                                   //
//                                                            //
//   history    : 10-00 2004.01.20 K.Koorikawa (HSK)          //
//                                                            //
////////////////////////////////////////////////////////////////
package JP.AC.nig.wdcm.feature ;

import java.awt.Color;

public class FeatColor {
	public static java.util.Hashtable map = new java.util.Hashtable();
	static final Color aqua        = Color.decode(String.valueOf(Integer.valueOf("00ffff",16))) ;
	static final Color aquamarine  = Color.decode(String.valueOf(Integer.valueOf("7fffd4",16))) ;
	static final Color black       = Color.decode(String.valueOf(Integer.valueOf("000000",16))) ;
	static final Color blue        = Color.decode(String.valueOf(Integer.valueOf("0000ff",16))) ;
	static final Color brown       = Color.decode(String.valueOf(Integer.valueOf("a52a2a",16))) ;
	static final Color coral       = Color.decode(String.valueOf(Integer.valueOf("ff7f50",16))) ;
	static final Color cyan        = Color.decode(String.valueOf(Integer.valueOf("00ccff",16))) ;
	static final Color darkblue    = Color.decode(String.valueOf(Integer.valueOf("00008b",16))) ;
	static final Color darkgray    = Color.decode(String.valueOf(Integer.valueOf("a9a9a9",16))) ;
	static final Color darkgreen   = Color.decode(String.valueOf(Integer.valueOf("556b2f",16))) ;
	static final Color darkkhaki   = Color.decode(String.valueOf(Integer.valueOf("bdb76b",16))) ;
	static final Color deeppink    = Color.decode(String.valueOf(Integer.valueOf("ff1493",16))) ;
	static final Color dimgray     = Color.decode(String.valueOf(Integer.valueOf("696969",16))) ;
	static final Color gold        = Color.decode(String.valueOf(Integer.valueOf("ffd700",16))) ;
	static final Color gray        = Color.decode(String.valueOf(Integer.valueOf("808080",16))) ;
	static final Color green       = Color.decode(String.valueOf(Integer.valueOf("008000",16))) ;
	static final Color hotpink     = Color.decode(String.valueOf(Integer.valueOf("ff69b4",16))) ;
	static final Color indigo      = Color.decode(String.valueOf(Integer.valueOf("4b0082",16))) ;
	static final Color ivory       = Color.decode(String.valueOf(Integer.valueOf("fffff0",16))) ;
	static final Color khaki       = Color.decode(String.valueOf(Integer.valueOf("f0e68c",16))) ;
	static final Color lavender    = Color.decode(String.valueOf(Integer.valueOf("e6e6fa",16))) ;
	static final Color lightgrey   = Color.decode(String.valueOf(Integer.valueOf("cccccc",16))) ;
	static final Color lightgreen  = Color.decode(String.valueOf(Integer.valueOf("ccff99",16))) ;
	static final Color lightpink   = Color.decode(String.valueOf(Integer.valueOf("ffb6c1",16))) ;
	static final Color lightblue   = Color.decode(String.valueOf(Integer.valueOf("87cefa",16))) ;
	static final Color lightyellow = Color.decode(String.valueOf(Integer.valueOf("ffffe0",16))) ;
	static final Color lime        = Color.decode(String.valueOf(Integer.valueOf("00ff00",16))) ;
	static final Color magenta     = Color.decode(String.valueOf(Integer.valueOf("ff00ff",16))) ;
	static final Color navajowhite = Color.decode(String.valueOf(Integer.valueOf("ffdead",16))) ;
	static final Color navy        = Color.decode(String.valueOf(Integer.valueOf("000080",16))) ;
	static final Color olive       = Color.decode(String.valueOf(Integer.valueOf("808000",16))) ;
	static final Color orange      = Color.decode(String.valueOf(Integer.valueOf("ffa500",16))) ;
	static final Color orchid      = Color.decode(String.valueOf(Integer.valueOf("da70d6",16))) ;
	static final Color palegold    = Color.decode(String.valueOf(Integer.valueOf("eee8aa",16))) ;
	static final Color peru        = Color.decode(String.valueOf(Integer.valueOf("cd853f",16))) ;
	static final Color pink        = Color.decode(String.valueOf(Integer.valueOf("ffc0cb",16))) ;
	static final Color plum        = Color.decode(String.valueOf(Integer.valueOf("dda0dd",16))) ;
	static final Color purple      = Color.decode(String.valueOf(Integer.valueOf("800080",16))) ;
	static final Color red         = Color.decode(String.valueOf(Integer.valueOf("ff0000",16))) ;
	static final Color saddlebrown = Color.decode(String.valueOf(Integer.valueOf("8b4513",16))) ;
	static final Color salmon      = Color.decode(String.valueOf(Integer.valueOf("fa8072",16))) ;
	static final Color silver      = Color.decode(String.valueOf(Integer.valueOf("c0c0c0",16))) ;
	static final Color slateblue   = Color.decode(String.valueOf(Integer.valueOf("6a5acd",16))) ;
	static final Color springgreen = Color.decode(String.valueOf(Integer.valueOf("00ff7f",16))) ;
	static final Color tan         = Color.decode(String.valueOf(Integer.valueOf("d2b48c",16))) ;
	static final Color violet      = Color.decode(String.valueOf(Integer.valueOf("ee82ee",16))) ;
	static final Color wheat       = Color.decode(String.valueOf(Integer.valueOf("f5deb3",16))) ;
	static final Color yellow      = Color.decode(String.valueOf(Integer.valueOf("ffff00",16))) ;
	static final Color yellowgreen = Color.decode(String.valueOf(Integer.valueOf("9acd32",16))) ;

	static {
		//--- CDS ---
		map.put("CDS", deeppink);
		//--- RNA ---
		map.put("mRNA", hotpink);
		map.put("rRNA", magenta);
		map.put("scRNA", orchid);
		map.put("snRNA", plum);
		map.put("tRNA", lightpink);
		map.put("misc_RNA", pink);
		//--- other 1 ---
		map.put("gene", aquamarine);
		map.put("-10_signal", aqua);
		map.put("-35_signal", aqua);
		map.put("LTR", cyan);
		map.put("RBS", cyan);
		map.put("intron", slateblue);
		map.put("exon", darkkhaki);
		map.put("misc_difference", lightgreen);
		map.put("misc_feature", lightgreen);
		map.put("promoter", lightgreen);
		map.put("protein_bind", gold);
		map.put("rep_origin", gold);
		map.put("repeat_region", yellow);
		map.put("repeat_unit", yellow);
		map.put("stem_loop", yellow);
		map.put("terminator", lime);
		map.put("variation", lime);
		//--- other 2 ---
		map.put("3'clip", yellowgreen);
		map.put("5'clip", yellowgreen);
		map.put("3'UTR", green);
		map.put("5'UTR", green);
		map.put("C_region", peru);
		map.put("N_region", peru);
		map.put("S_region", peru);
		map.put("V_region", peru);
		map.put("D_segment", orange);
		map.put("J_segment", orange);
		map.put("V_segment", orange);
		map.put("GC_signal", coral);
		map.put("CAAT_signal", coral);
		map.put("TATA_signal", coral);
		map.put("polyA_signal", coral);
		map.put("misc_signal", coral);
		map.put("attenuator", tan);
		map.put("conflict", tan);
		map.put("enhancer", tan);
		map.put("iDNA", tan);
		map.put("D-loop", navajowhite);
		map.put("STS", navajowhite);
		map.put("mat_peptide", khaki);
		map.put("misc_binding", khaki);
		map.put("misc_recomb", khaki);
		map.put("misc_structure", khaki);
		map.put("modified_base", palegold);
		map.put("old_sequence", palegold);
		map.put("primer_bind", palegold);
		map.put("polyA_site", olive);
		map.put("precursor_RNA", olive);
		map.put("prim_transcript", olive);
		map.put("sig_peptide", silver);
		map.put("satellite", silver);
		map.put("transit_peptide", gray);
		map.put("unsure", gray);
	}
}
