# Supplementary material for: G-InforBIO: integrated system for microbial genomics
Source: BMC Bioinformatics. 2006 Aug 4;7:368. doi: 10.1186/1471-2105-7-368 (PMC1552091; doi:10.1186/1471-2105-7-368)
Supplement: Additional File 1 — G-InforBIO_Src_V177. Zipped file of the source code of G-InforBIO system [file 1471-2105-7-368-S1.zip › src/JP/AC/nig/wdcm/feature/FeatColorList.java]

////////////////////////////////////////////////////////////////
//                                                            //
//   class name : FeatColorList                               //
//                                                            //
//   history    : 10-00 2004.01.20 K.Koorikawa (HSK)          //
//                                                            //
////////////////////////////////////////////////////////////////
package JP.AC.nig.wdcm.feature ;

import java.awt.* ;
import java.awt.event.* ;
import java.awt.image.*;
import java.io.* ;
import java.net.* ;
import java.text.*;
import java.util.* ;
import javax.swing.* ;
import javax.swing.event.* ;
import javax.swing.text.* ;
import JP.AC.nig.wdcm.client.* ;
import JP.AC.nig.wdcm.analysis.* ;

public class FeatColorList {
	private int wsize = 200, hsize = 600;
	public JFrame frame ;
	private JPanel borderPanel ;
	private JPanel groundPanel ;

	//----------- Button Name -------------
	private String[] CdsStr  = {"CDS"} ;
	private String[] RnaStr  = {"mRNA",
								"rRNA",
								"scRNA",
								"snRNA",
								"tRNA",
								"misc_RNA"} ; 
	private String[] OthStr  = {"gene",
								"-10_signal", 
								"-35_signal", 
								"LTR",
								"RBS",
								"intron",
								"exon",
								"misc_difference",
								"misc_feature",
								"promoter",
								"protein_bind",
								"rep_origin",
								"repeat_region",
								"repeat_unit",
								"stem_loop",
								"terminator",
								"variation",
								"3'clip",
								"5'clip",
								"3'UTR",
								"5'UTR",
								"C_region",
								"N_region",
								"S_region",
								"V_region",
								"D_segment",
								"J_segment",
								"V_segment",
								"GC_signal",
								"CAAT_signal",
								"TATA_signal",
								"polyA_signal",
								"misc_signal",
								"attenuator",
								"conflict",
								"enhancer",
								"iDNA",
								"D-loop",
								"STS",
								"mat_peptide",
								"misc_binding",
								"misc_recomb",
								"misc_structure",
								"modified_base",
								"old_sequence",
								"primer_bind",
								"polyA_site",
								"precursor_RNA",
								"prim_transcript",
								"sig_peptide",
								"satellite",
								"transit_peptide",
								"unsure"} ;

//	private JTextField[] CdsTf = new JTextField[CdsStr.length];
//	private JTextField[] RnaTf = new JTextField[RnaStr.length];
//	private JTextField[] OthTf = new JTextField[OthStr.length];

	private JLabel[] CdsLB = new JLabel[CdsStr.length] ;
	private JLabel[] RnaLB = new JLabel[RnaStr.length] ;
	private JLabel[] OthLB = new JLabel[OthStr.length] ;

	private Color[] CdsColor = new Color[CdsStr.length];
	private Color[] RnaColor = new Color[RnaStr.length];
	private Color[] OthColor = new Color[OthStr.length];

	private String[] buttonStr = {
//								"Apply", 
//								"Reset",
//								"Cancel",
//								"Import Option File",
//								"Export Option File",
								"Exit"} ;
	private JButton[] button   = new JButton[buttonStr.length] ;
	private ButtonListener buttonListener = new ButtonListener() ;
	private String mode = "";									//12-00

	public FeatColorList(String mod) {
//		System.out.println(" - FeatColorList Panel Set ") ;//DEBUG
		mode = mod;
		frame = new JFrame("Features Color List ") ;
		frame.getContentPane().setLayout(new BorderLayout()) ;
		frame.setIconImage(Toolkit.getDefaultToolkit().getImage("InforBIO.jpg"));
		frame.addWindowListener(new frameListener());

		// color allocation
		for (int i=0; i<CdsStr.length; i++) {
			CdsColor[i] = (Color)FeatColor.map.get(CdsStr[i]);
		}
		for (int i=0; i<RnaStr.length; i++) {
			RnaColor[i] = (Color)FeatColor.map.get(RnaStr[i]);
		}
		for (int i=0; i<OthStr.length; i++) {
			OthColor[i] = (Color)FeatColor.map.get(OthStr[i]);
		}

		initComponents();

//		Dimension screenSize = Toolkit.getDefaultToolkit().getScreenSize() ;
//		frame.setLocation(screenSize.width/2+200, screenSize.height/2-300) ;
		Point p = InforBIO.frame.getLocationOnScreen();					//13-00
		frame.setLocation(p.x+600, p.y);								//13-00
		frame.setSize(wsize, hsize);
		frame.show() ;
	}

	public void initComponents(){
		groundPanel = new JPanel(new BorderLayout());
		groundPanel.setBorder(appCom.Empty5555_Lowered);
		frame.getContentPane().add(groundPanel, BorderLayout.CENTER) ;
		Box yBox = new Box(BoxLayout.Y_AXIS);
		JScrollPane SP = new JScrollPane(yBox);
		groundPanel.add(SP, BorderLayout.CENTER) ;

		//----------- CDS ------------
		JPanel p1 = appCom.CreateGridLayoutPanel() ;
		p1.setBorder(BorderFactory.createTitledBorder(" CDS ")) ;
		p1.setLayout(new GridLayout(CdsStr.length, 1, 1, 1)) ;
		yBox.add(p1) ;

		for (int i=0; i<CdsStr.length; i++) {
//			CdsTf[i] = appCom.CreateControlTextField("     ") ;
//			CdsTf[i].setBackground(CdsColor[i]) ;
//			p1.add(CdsTf[i]) ;
			CdsLB[i] = appCom.CreateControlLabel(CdsStr[i]) ;
			CdsLB[i].setBackground(CdsColor[i]) ;
			p1.add(CdsLB[i]) ;
		}

		//----------- RNA ------------
		JPanel p2 = appCom.CreateGridLayoutPanel() ;
		p2.setBorder(BorderFactory.createTitledBorder(" RNA ")) ;
		p2.setLayout(new GridLayout(RnaStr.length, 1, 1, 1)) ;
		yBox.add(p2) ;

		for (int i=0; i<RnaStr.length; i++) {
			RnaLB[i] = appCom.CreateControlLabel(RnaStr[i]) ;
			RnaLB[i].setBackground(RnaColor[i]) ;
			p2.add(RnaLB[i]) ;
		}

		//----------- other ------------
		JPanel p3 = appCom.CreateGridLayoutPanel() ;
		p3.setBorder(BorderFactory.createTitledBorder(" other ")) ;
		p3.setLayout(new GridLayout(OthStr.length, 1, 1, 1)) ;
		yBox.add(p3) ;

		for (int i=0; i<OthStr.length; i++) {
			OthLB[i] = appCom.CreateControlLabel(OthStr[i]) ;
			OthLB[i].setBackground(OthColor[i]) ;
			p3.add(OthLB[i]) ;
		}

		//----------- BUTTON ------------
		JPanel p0 = appCom.CreateGridLayoutPanel() ;
		p0.setBorder(appCom.Empty1111) ;
		for (int i=0; i<buttonStr.length; i++) {
			button[i] = appCom.CreateControlButton(buttonStr[i]) ;
			button[i].setActionCommand(buttonStr[i]) ;
//			button[i].setToolTipText(buttonStr[i]) ;
			button[i].addActionListener(buttonListener) ;
			button[i].setEnabled(true) ;
			p0.add(button[i]) ;
		}
//		button[0].setBackground(appCom.lightYellow) ;
		frame.getContentPane().add(p0, BorderLayout.SOUTH);
	}

	class ButtonListener implements ActionListener {
		public void actionPerformed(ActionEvent e) {
			String ac = e.getActionCommand() ;
			InforBIO.frame.setCursor(Cursor.getPredefinedCursor(Cursor.DEFAULT_CURSOR)) ;
			if (ac.equals("Apply")) {
			}
			else if (ac.equals("Reset")) {
			}
			else if (ac.equals("Cancel")) {
			}
			else if (ac.equals("Import Option File")) {
				if (importOption()){
					StatusPanel.status.setBackground(Color.white) ;
					StatusPanel.status.setText(" Import option file complete ! ") ;
				} else {
					StatusPanel.status.setBackground(Color.yellow) ;
					StatusPanel.status.setFont(appCom.boldFontLL) ;
					StatusPanel.status.setText(" Import option file faled !! ") ;
				}
			} 
			else if (ac.equals("Export Option File")) {
			}
			else if (ac.equals("Exit")) {
				if (mode.equals("FV")) FeatureViewer.colorLF = false ;		//12-00
				else if (mode.equals("AF")) AlignFeatureViewer.colorLF = false ;//12-00
				else if (mode.equals("VS")) VsgFeatureViewer.colorLF = false ;	//12-00
				else if (mode.equals("SO")) SomFeatureViewer.colorLF = false ;	//12-00
				else if (mode.equals("BL")) BlatFeatureViewer.colorLF = false ;	//12-00
				else if (mode.equals("SI")) Sim4FeatureViewer.colorLF = false ;	//12-00
				frame.dispose() ;
			} 
		}
	}


	private boolean importOption() {
		boolean rtncode = true;
		InforBIO.frame.setCursor(Cursor.getPredefinedCursor(Cursor.DEFAULT_CURSOR)) ;
		return rtncode;
	}

	class CheckBoxListener implements ActionListener {
		public void actionPerformed(ActionEvent e) {
		}
	}

	class frameListener extends WindowAdapter {
		public void windowClosing(WindowEvent e) {
			if (mode.equals("FV")) FeatureViewer.colorLF = false ;		//12-00
			else if (mode.equals("AF")) AlignFeatureViewer.colorLF = false ;//12-00
			else if (mode.equals("VS")) VsgFeatureViewer.colorLF = false ;	//12-00
			else if (mode.equals("SO")) SomFeatureViewer.colorLF = false ;	//12-00
			else if (mode.equals("BL")) BlatFeatureViewer.colorLF = false ;	//12-00
			else if (mode.equals("SI")) Sim4FeatureViewer.colorLF = false ;	//12-00
			frame.dispose();
		}
	}
}
