# Supplementary material for: G-InforBIO: integrated system for microbial genomics
Source: BMC Bioinformatics. 2006 Aug 4;7:368. doi: 10.1186/1471-2105-7-368 (PMC1552091; doi:10.1186/1471-2105-7-368)
Supplement: Additional File 1 — G-InforBIO_Src_V177. Zipped file of the source code of G-InforBIO system [file 1471-2105-7-368-S1.zip › src/JP/AC/nig/wdcm/feature/FeaturePrimitive.java]

////////////////////////////////////////////////////////////////
//                                                            //
//   class name : FeaturePrimitive                            //
//                                                            //
//   history    : 10-00 2004.01.05 K.Koorikawa (HSK)          //
//                                                            //
////////////////////////////////////////////////////////////////
package JP.AC.nig.wdcm.feature ;

import java.awt.*;
import java.awt.event.*;
import java.awt.datatransfer.*;
import java.util.*;
import javax.swing.*;
import javax.swing.text.*;
import javax.swing.event.*;

public abstract class FeaturePrimitive extends JPanel implements MouseInformable, ActionListener, ItemListener {
	protected JScrollPane upane = null;
	protected JScrollPane dpane = null;
	protected MacroFeature macrofeat = null;
	protected MicroFeature microfeat = null;
	protected JTextField locprompt = null;
	protected int currScale = 1;
	String[] scaleval = {"Zoom x1","Zoom x2","Zoom x4","Zoom x8","Zoom x16","Zoom x32","Zoom x64"};
	protected JComboBox scale = new JComboBox(scaleval);
	protected JTextField telop;

	protected String[] sequences = new String[1];

//	private MouseManipulator mouse = null;
	protected Hashtable helpdb = new Hashtable();
	protected Vector children = new Vector();

//	abstract protected void activate();
//	abstract protected void deactivate();

	public void actionPerformed(ActionEvent ae){ }
	public void itemStateChanged(ItemEvent ie) { }

	public FeaturePrimitive(String title) {
		super();
	}

	public void copy() {
		Clipboard clipboard = Toolkit.getDefaultToolkit().getSystemClipboard();
		String sequence = microfeat.getSelectedSequence();
		String nl = System.getProperty("line.separator");
		StringBuffer form = new StringBuffer();
		int charindex = 0;
		while (charindex + 60 < sequence.length()) {
			form.append(sequence.substring(charindex, charindex + 60));
			form.append(nl);
			charindex += 60;
		}
		form.append(sequence.substring(charindex));
		form.append(nl);
		sequence = form.toString();
		StringSelection selection = new StringSelection(sequence);
		clipboard.setContents(selection, null);
	}
	protected void copy(String[] header, String[][] content) {
		Clipboard clipboard = Toolkit.getDefaultToolkit().getSystemClipboard();
		String nl = System.getProperty("line.separator");
		StringBuffer form = new StringBuffer();
		form.append(header[0]);
		for (int j = 1; j < header.length; j++) {
			form.append('\t');
			form.append(header[j]);
		}
		form.append(nl);
		for (int i = 0; i < content.length; i++) {
			form.append(content[i][0]);
			for (int j = 1; j < content[i].length; j++) {
				form.append('\t');
				form.append(content[i][j]);
			}
			form.append(nl);
		}
		StringSelection selection = new StringSelection(form.toString());
		clipboard.setContents(selection, null);
	}

/*	protected void activate() {
		enlisten(macrofeat);
		enlisten(microfeat);
	}
	protected void deactivate() {
		delisten(macrofeat);
		delisten(microfeat);
	}
*/
	protected void reset() {
		macrofeat.select(0, 0);
		macrofeat.scroll(0, 1, upane.getViewport().getViewRect(), MacroFeature.LESS);
		microfeat.select(0, 0);
		microfeat.scroll(0, 1);
	}

	public void focus(Object source, int origBp, int destBp, int id) {
		if ((source == microfeat) && (macrofeat != null)) {
			macrofeat.scroll(origBp - 1, destBp,
						upane.getViewport().getViewRect(), MacroFeature.LESS);
			macrofeat.traceObjLater(id);
		}
		else if ((source == macrofeat) && (microfeat != null)) {
			microfeat.scroll(origBp - 1, destBp);
			microfeat.traceObjLater(id);
		}
	}

	public void select(Object source, int selOrig, int selDest) {
		if ((source == microfeat) && (macrofeat != null)) {
			macrofeat.select(selOrig, selDest);
		}
		else if ((source == macrofeat) && (microfeat != null)) {
			microfeat.select(selOrig, selDest);
		}
	}

	public void reverse(Object source, int selOrig, int selDest) {
		if ((source == microfeat) && (macrofeat != null)) {
			macrofeat.reverse(selOrig, selDest);
		}
		else if ((source == macrofeat) && (microfeat != null)) {
			microfeat.reverse(selOrig, selDest);
		}
	}
	public void reverse(Object source, int selOrig, int selPred, int selSucc) {
		if ((source == microfeat) && (macrofeat != null)) {
			macrofeat.reverse(selOrig, selPred, selSucc);
		}
		else if ((source == macrofeat) && (microfeat != null)) {
			microfeat.reverse(selOrig, selPred, selSucc);
		}
	}

	public void scroll(Object source, int selOrig, int selDest) {
		if ((source == microfeat) && (macrofeat != null)) {
			macrofeat.scroll(selOrig, selDest, upane.getViewport().getViewRect());
		}
		else if ((source == macrofeat) && (microfeat != null)) {
			microfeat.scroll(selOrig, selDest);
		}
	}

	protected void locate_actionPerformed(ActionEvent ae) {
//		System.out.println(" locate_actionPerformed Start ");// DEBUG
		LocDescription desc = LocDescription.parseDescriptionAll(locprompt.getText());
		if (desc != null) {
			if (desc instanceof LocPoint) {
				int pos = ((LocPoint)desc).minValue();
				if ((pos > 0) && (pos <= sequences[0].length())) {
					microfeat.scroll(pos - 1, pos);
					macrofeat.scroll(pos - 1, pos,
								upane.getViewport().getViewRect(), MacroFeature.LESS);
				}
				else {
					locprompt.selectAll();
				}
			}
			else if (desc instanceof LocMetrical) {
				int origpos = ((LocMetrical)desc).minValue();
				int destpos = ((LocMetrical)desc).maxValue();
				if ((origpos <= destpos) && (origpos > 0) && (destpos <= sequences[0].length())) {
					microfeat.scroll(origpos - 1, destpos);
					microfeat.select(origpos - 1, destpos);
					microfeat.repaint();
					macrofeat.scroll(origpos - 1, destpos,
								upane.getViewport().getViewRect(), MacroFeature.LESS);
					macrofeat.select(origpos - 1, destpos);
					macrofeat.repaint();
				}
				else {
					locprompt.selectAll();
				}
			}
			else {
				locprompt.selectAll();
			}
		}
		else {
			locprompt.selectAll();
		}
	}

	protected void scale_actionPerformed(ActionEvent ae) {
//		System.out.println(" scale_actionPerformed Start ");// DEBUG
		int nextScale = Integer.valueOf(scale.getSelectedItem().toString().substring(6)).intValue();//00-00
		if (nextScale != currScale) {
			showStatus("scale changed to " + nextScale);
			int orig = macrofeat.toLogical(upane.getViewport().getViewPosition().x);
			int dest = macrofeat.toLogical(upane.getViewport().getViewPosition().x +
												upane.getViewport().getExtentSize().width);
			macrofeat.remake(nextScale);
			upane.setViewportView(macrofeat.remake(nextScale));
			upane.setHorizontalScrollBarPolicy((nextScale > 1) ?
													JScrollPane.HORIZONTAL_SCROLLBAR_ALWAYS :
													JScrollPane.HORIZONTAL_SCROLLBAR_NEVER);
			if ((currScale > 1) && (nextScale > 1)) {
				dest = orig + (int)((float)(dest - orig) * (float)currScale / (float)nextScale);
				macrofeat.scroll(orig, dest, upane.getViewport().getViewRect(), MacroFeature.LESS);
			}
			currScale = nextScale;
		}
	}

	//-----------------------------------
	public String mouseInfo(Object obj, Point point) {
		return "";
	}
	public Object mouseLocate(Point point) {
		this.setCursor(Cursor.getDefaultCursor());
		return null;
	}

	public void addHelp(JComponent jcomp, String help) {
		helpdb.put(jcomp, help);
	}
/*	public void enlisten(Component comp) {
		if (mouse != null) {
			mouse.enlisten(comp);
		}
	}
	public void delisten(Component comp) {
		if (mouse != null) {
			mouse.delisten(comp);
		}
	}
	public void setMouseManipulator(JTextField telop) {
		this.mouse = new MouseManipulator(null, telop);
	}*/
	public void showStatus(String message) {
		if (telop != null) {
			telop.setText(message);
		}
	}
//	public void addChild(JInternalFrame frame) {
	public void addChild(JPanel frame) {
		children.addElement(frame);
	}

}
