# Supplementary material for: G-InforBIO: integrated system for microbial genomics
Source: BMC Bioinformatics. 2006 Aug 4;7:368. doi: 10.1186/1471-2105-7-368 (PMC1552091; doi:10.1186/1471-2105-7-368)
Supplement: Additional File 1 — G-InforBIO_Src_V177. Zipped file of the source code of G-InforBIO system [file 1471-2105-7-368-S1.zip › src/JP/AC/nig/wdcm/feature/FeatureViewer.java]

////////////////////////////////////////////////////////////////
//                                                            //
//   class name : FeatureViewer                               //
//                                                            //
//   history    : 10-00 2004.01.05 K.Koorikawa (HSK)          //
//              : 11-00 2004.11.09 K.Koorikawa (HSK)          //
//              : 11-01 2005.04.21 K.Koorikawa (HSK)          //
//                                                            //
////////////////////////////////////////////////////////////////
package JP.AC.nig.wdcm.feature ;

import java.awt.*;
import java.awt.event.*;
import java.awt.datatransfer.*;
import java.io.*;
import java.util.*;
import javax.swing.*;
import javax.swing.text.*;
import javax.swing.event.*;
import JP.AC.nig.wdcm.client.* ;

public class FeatureViewer extends JPanel implements ActionListener, MouseInformable, ItemListener, 
									ConFocal, IResourceTypeInfo, ITextResourceKeyInfo, AdjustmentListener {
	private FeatureViewer instance = null ;
	private static JPanel groundPanel = null ;
	private static JPanel pUP = null;
	private static JPanel pDN = null;
	private static JPanel pFV1 = null;
	private static JPanel pFV2 = null;
	private static JScrollPane upane1 = null;
	private static JScrollPane dpane1 = null;
	private static JScrollPane upane2 = null;
	private static JScrollPane dpane2 = null;
	private static MacroFeature macrofeat1 = null;
	private static MicroFeature microfeat1 = null;
	private static MacroFeature2 macrofeat2 = null;
	private static MicroFeature2 microfeat2 = null;
	private JScrollBar SB1 = null;
	private JScrollBar SB2 = null;

	private Hashtable helpdb = new Hashtable();
	private Vector children = new Vector();
	public void itemStateChanged(ItemEvent ie) { }
    private Vector fvListeners = new Vector(1);

	private static JTextField entprompt = null;
	private static JTextField locstart = null;
	private static JTextField locend = null;
	private static JTextField telop = null;
	private static JButton imports = null;
	private static JButton importf = null;
	private static JButton upload = null;
	private static JButton locate = null;
	private static JButton zoomin = null;
	private static JButton zoomout = null;
	private static JButton colorl = null;
	private static JButton picseq = null;
	private static JButton popupv = null;
	private static JButton slock = null;

	private static float currScale1 = 1;
	private static float nextScale1 = 1;
	private static float currScale2 = 1;
	private static float nextScale2 = 1;
	private static int currSB1 = 0;	//befor Scroll Bar-1 Value
	private static int nextSB1 = 0;	//after Scroll Bar-1 Value
	private static int currSB2 = 0;	//befor Scroll Bar-2 Value
	private static int nextSB2 = 0;	//after Scroll Bar-2 Value

	private static JTextField namet = null;
	private static JTextField locat = null;
	private static JTextField catet = null;

	//----------- parameters-1 ------------
	private static String entryname1 = null;
	private static String[] features1 = null;
	private static String[] locations1 = null;
	private static String[] sequences1 = new String[1];
	private static String[][] qualifiers1 = null;
	private static String[][] values1 = null;
	private static VariableSequencer sequencer1 = null;
	private static GetEntry[] entries1 = null;
	private static int seqlng1 = 0;

	private String[] featdescs1 = null;
	private Color[] featcolrs1 = null;
	private NucleotideFragment[][] featfrags1 = null;
	private int[] featlanes1 = null;
	private int lanenum1 = 0;

	//----------- parameters-2 ------------
	private static String entryname2 = null;
	private static String[] features2 = null;
	private static String[] locations2 = null;
	private static String[] sequences2 = new String[1];
	private static String[][] qualifiers2 = null;
	private static String[][] values2 = null;
	private static VariableSequencer sequencer2 = null;
	private static GetEntry[] entries2 = null;
	private static int seqlng2 = 0;

	private String[] featdescs2 = null;
	private Color[] featcolrs2 = null;
	private NucleotideFragment[][] featfrags2 = null;
	private int[] featlanes2 = null;
	private int lanenum2 = 0;

	//------------- PopUpMenue ------------
	private static JPopupMenu popup = null;					//10-00
	private static JMenuItem menuItem1 = null;				//10-00
	private static JMenuItem menuItem2 = null;				//10-00
	private static JMenuItem menuItem3 = null;				//10-00
	private static JMenuItem menuItem4 = null;				//10-00
	private static boolean popupF = false;					//10-00

	private static Insets buttonInset = new Insets(1,5,1,5);//top, left, bottom, right margin
	private boolean inside = false;
	private Object operable = null;
	private Point origPoint = null;
	private Point currPoint = null;
	private ObjectStore OS = ObjectStore.getInstance() ;

	private FeatColorList FCL = null;
	private PickSeq PS = null;
	private static boolean compleF = false;
	public static boolean colorLF = false;
	public static boolean picseqF = false;
	public static boolean slockF = false;
	public static boolean ifsF1 = false;							//12-00
	public static boolean ifsF2 = false;							//12-00
	private int clkcnt = 0;
	private int viewNo = 0;											//11-00
	public static int codnIdx = 0;									//11-00

	public FeatureViewer() {
		super(new BorderLayout(), true);
		instance = this ;

		//---------- PopUpMenue ------------
		popup = new JPopupMenu();
		menuItem1 = new JMenuItem();
		menuItem2 = new JMenuItem();
		menuItem3 = new JMenuItem();
		menuItem4 = new JMenuItem();
		popup.add(menuItem1);
		popup.addSeparator();
		popup.add(menuItem2);
		popup.addSeparator();
		popup.add(menuItem3);
		popup.addSeparator();
		popup.add(menuItem4);
		menuItem1.setBackground(Color.white);
		menuItem2.setBackground(Color.white);
		menuItem3.setBackground(Color.white);
		menuItem4.setBackground(Color.white);
		popup.setVisible(false);

		//---------- groundPanel -------------------------------
//		System.out.println(" new FeatureViewer(2) ");//DEBUG
		groundPanel = new JPanel(new BorderLayout());
		groundPanel.setBorder(appCom.Empty0000_Lowered);
		add(groundPanel) ;
		//---------- pUP/pDN ------------
		pUP = appCom.CreateBorderLayoutPanel();
		pUP.setBorder(BorderFactory.createTitledBorder("Feature View-1"));
//		pUP.setLayout(new GridLayout(2, 1, 0, 0));
		pDN = appCom.CreateBorderLayoutPanel();
		pDN.setBorder(BorderFactory.createTitledBorder("Feature View-2"));
//		pDN.setLayout(new GridLayout(2, 1, 0, 0));
		//------ Split Line ------
		JSplitPane splitPaneV = new JSplitPane(JSplitPane.VERTICAL_SPLIT, pUP, pDN) ;
		splitPaneV.setDividerLocation(220) ;
		splitPaneV.setOneTouchExpandable(true) ;
		groundPanel.add(splitPaneV, BorderLayout.CENTER) ;

		//---------- View-1 ------------------------------
		pFV1 = new JPanel(new BorderLayout());
		pUP.add(pFV1, BorderLayout.CENTER) ;
		JTextArea dmy11 = new JTextArea();//8,10
		dmy11.setEnabled(false) ;
		upane1 = new JScrollPane(dmy11);
//		pUP.add(upane1);
		JTextArea dmy12 = new JTextArea();//8,10
		dmy12.setEnabled(false) ;
		dpane1 = new JScrollPane(dmy12);
//		pUP.add(dpane1);
		JSplitPane spV1 = new JSplitPane(JSplitPane.VERTICAL_SPLIT, upane1, dpane1);
		spV1.setDividerLocation(130);
		spV1.setOneTouchExpandable(true);
		pFV1.add(spV1);

		//---------- View-2 -------------------------------
		pFV2 = new JPanel(new BorderLayout());
		pDN.add(pFV2, BorderLayout.CENTER) ;
		JTextArea dmy21 = new JTextArea();//17,10
		dmy21.setEnabled(false) ;
		upane2 = new JScrollPane(dmy21);
//		pDN.add(upane2);
		JTextArea dmy22 = new JTextArea();//17,10
		dmy22.setEnabled(false) ;
		dpane2 = new JScrollPane(dmy22);
//		pDN.add(dpane2);
		JSplitPane spV2 = new JSplitPane(JSplitPane.VERTICAL_SPLIT, upane2, dpane2);
		spV2.setDividerLocation(130);
		spV2.setOneTouchExpandable(true);
		pFV2.add(spV2);

		//---------- Monitor ------------
		JPanel BP = new JPanel(new BorderLayout());
		BP.setLayout(new GridLayout(2, 1, 0, 0));
		groundPanel.add(BP, BorderLayout.SOUTH);

		Box p0 = new Box(BoxLayout.X_AXIS);
		BP.add(p0);

		JLabel namel = new JLabel("  Name ", SwingConstants.RIGHT);
		p0.add(namel);
		namet = new JTextField();
		namet.setFont(new Font("Dialog", Font.PLAIN, 12));
		namet.setBackground(appCom.waterBlue);
		namet.setEditable(false);
		namet.setColumns(5);
		p0.add(namet);

		JLabel locatl = new JLabel("  Location ", SwingConstants.RIGHT);
		p0.add(locatl);
		locat = new JTextField();
		locat.setFont(new Font("Dialog", Font.PLAIN, 12));
		locat.setBackground(appCom.waterBlue);
		locat.setEditable(false);
		locat.setColumns(10);
		p0.add(locat);

		JLabel catel = new JLabel("  Information ", SwingConstants.RIGHT);
		p0.add(catel);
		catet = new JTextField();
		catet.setFont(new Font("Dialog", Font.PLAIN, 12));
		catet.setBackground(appCom.waterBlue);
		catet.setEditable(false);
		catet.setColumns(20);
		p0.add(catet);

		JLabel dmy = new JLabel("   ");
		p0.add(dmy);

		popupv = new JButton("Pop Up : OFF");
		popupv.setFont(new Font("Dialog", Font.BOLD, 12));
		popupv.addActionListener(this);
		popupv.setMargin(buttonInset);	//Margin
		popupv.setBackground(appCom.lightYellow);
		addHelp(popupv, "Pop up information view.");
		popupv.setToolTipText((String)helpdb.get(popupv));
		p0.add(popupv);

		zoomin = new JButton("Zoom IN");
		zoomin.setFont(new Font("Dialog", Font.BOLD, 12));
		zoomin.addActionListener(this);
		zoomin.setMargin(buttonInset);	//Margin
//		addHelp(zoomin, "Changes scale magnitude of feature overview map.");
//		zoomin.setToolTipText((String)helpdb.get(zoomin));
		p0.add(zoomin);

		zoomout = new JButton("Zoom OUT");
		zoomout.setFont(new Font("Dialog", Font.BOLD, 12));
		zoomout.addActionListener(this);
		zoomout.setMargin(buttonInset);	//Margin
//		addHelp(zoomout, "Changes scale magnitude of feature overview map.");
//		zoomout.setToolTipText((String)helpdb.get(zoomout));
		p0.add(zoomout);

		slock = new JButton("Free");
		slock.setFont(new Font("Dialog", Font.BOLD, 12));
		slock.addActionListener(this);
		slock.setMargin(buttonInset);	//Margin
		slock.setBackground(appCom.lightYellow);
		p0.add(slock);

		//---------- Button ------------
		Box p1 = new Box(BoxLayout.X_AXIS) ;
		BP.add(p1);
//		groundPanel.add(p1, BorderLayout.SOUTH) ;

		imports = new JButton("Import from Search");
		imports.setFont(new Font("Dialog", Font.BOLD, 12));
		imports.addActionListener(this);
		imports.setMargin(buttonInset);	//Margin
		imports.setBackground(appCom.lightYellow);
//		addHelp(imports, "Import data from Search Panel.");
//		imports.setToolTipText((String)helpdb.get(imports));
		p1.add(imports);

		importf = new JButton("Import Flat File");
		importf.setFont(new Font("Dialog", Font.BOLD, 12));
		importf.addActionListener(this);
		importf.setMargin(buttonInset);	//Margin
//		addHelp(importf, "Import flat file from local file.");
//		importf.setToolTipText((String)helpdb.get(importf));
		p1.add(importf);

		entprompt = new JTextField("");
		entprompt.setFont(new Font("Dialog", Font.PLAIN, 12));
		entprompt.setBackground(Color.white);
		entprompt.setEditable(false);
		entprompt.setColumns(12);
		addHelp(entprompt, "Enter entry name to retrieve.");
		entprompt.setToolTipText((String)helpdb.get(entprompt));
		p1.add(entprompt);

/*		upload = new JButton("Upload");
		upload.setFont(new Font("Dialog", Font.BOLD, 12));
		upload.addActionListener(this);
		upload.setMargin(buttonInset);	//Margin
//		addHelp(upload, "Retrieves left entry from the internet.");
//		upload.setToolTipText((String)helpdb.get(upload));
		p1.add(upload);
*/
		locstart = new JTextField("");
		locstart.setFont(new Font("Dialog", Font.PLAIN, 12));
		locstart.setBackground(Color.white);
//		locstart.setEditable(false);
		locstart.setColumns(5);
		addHelp(locstart, "Enter start location.");
		locstart.setToolTipText((String)helpdb.get(locstart));
		p1.add(locstart);

		locend = new JTextField("");
		locend.setColumns(5);
		locend.setFont(new Font("Dialog", Font.PLAIN, 12));
		locend.setBackground(Color.white);
		addHelp(locend, "Enter end location.");
		locend.setToolTipText((String)helpdb.get(locend));
		p1.add(locend);

		locate = new JButton("Locate");
		locate.setFont(new Font("Dialog", Font.BOLD, 12));
		locate.addActionListener(this);
		locate.setMargin(buttonInset);	//Margin
//		addHelp(locate, "Locates or selects left expression.");
//		locate.setToolTipText((String)helpdb.get(locate));
		p1.add(locate);

		picseq = new JButton("Pick SEQ");
		picseq.setFont(new Font("Dialog", Font.BOLD, 12));
		picseq.addActionListener(this);
		picseq.setMargin(buttonInset);	//Margin
//		addHelp(picseq, "Pick sequence of location.");
//		picseq.setToolTipText((String)helpdb.get(picseq));
		p1.add(picseq);

		colorl = new JButton("Color List");
		colorl.setFont(new Font("Dialog", Font.BOLD, 12));
		colorl.addActionListener(this);
		colorl.setMargin(buttonInset);	//Margin
//		addHelp(colorl, "View features color list.");
//		colorl.setToolTipText((String)helpdb.get(colorl));
		p1.add(colorl);

		groundPanel.validate() ;
	}

	public void FeatureViewer1(String entryname, String Organism, String[] features, String[] locations, String sequence,//10-02
							String[][] qualifiers, String[][] values, VariableSequencer sequencer, GetEntry[] entries) {
		this.entryname1 = entryname;
		this.features1 = features;
		this.locations1 = locations;
		this.sequences1[0] = sequence;
		this.qualifiers1 = qualifiers;
		this.values1 = values;
		this.sequencer1 = sequencer;
		this.entries1 = entries;
		seqlng1 = sequence.length();
		featParser1();
		currScale1 = scaleChk(seqlng1);
		nextScale1 = currScale1;				//12-00

		//---------- set JTextField ---------
//		entprompt.setText(entryname);
		locstart.setText("");

		PanelMouseListener panelMouseListener = new PanelMouseListener() ;
		//------------ MacroFeature -------------
		pUP.setBorder(BorderFactory.createTitledBorder("Feature View-1 [ "+Organism+" ]"));//10-02
		pFV1.removeAll();
		macrofeat1 = new MacroFeature(this, entryname1, sequences1,
								featdescs1, featcolrs1, featfrags1, lanenum1, featlanes1, currScale1);
		macrofeat1.addMouseListener(panelMouseListener) ;
		macrofeat1.addMouseMotionListener(panelMouseListener) ;
		upane1 = new JScrollPane(macrofeat1);
		upane1.setHorizontalScrollBarPolicy(JScrollPane.HORIZONTAL_SCROLLBAR_ALWAYS);

		//---------- Micro ------------
		microfeat1 = new MicroFeature(this, locstart, entryname1, sequences1,
								featdescs1, featcolrs1, featfrags1, lanenum1, featlanes1);
		microfeat1.addMouseListener(panelMouseListener) ;
		microfeat1.addMouseMotionListener(panelMouseListener) ;
		dpane1 = new JScrollPane(microfeat1);

		JSplitPane spV1 = new JSplitPane(JSplitPane.VERTICAL_SPLIT, upane1, dpane1);
		spV1.setDividerLocation(130);
		spV1.setOneTouchExpandable(true);
		pFV1.add(spV1);
		pFV1.validate();
		pUP.validate();
		groundPanel.validate();
		SB1 = upane1.getHorizontalScrollBar();
		SB1.addAdjustmentListener(this);
		showStatusInfo(" "+features.length+" Features Found. ");
		macrofeat1.select(0, 0);
//		macrofeat1.scroll(0, 1, upane1.getViewport().getViewRect(), MacroFeature.LESS);
		microfeat1.select(0, 0);
//		microfeat1.scroll(0, 1);
	}
	public void FeatureViewer2(String entryname, String Organism, String[] features, String[] locations, String sequence,//10-02
							String[][] qualifiers, String[][] values, VariableSequencer sequencer, GetEntry[] entries) {
		this.entryname2 = entryname;
		this.features2 = features;
		this.locations2 = locations;
		this.sequences2[0] = sequence;
		this.qualifiers2 = qualifiers;
		this.values2 = values;
		this.sequencer2 = sequencer;
		this.entries2 = entries;
		seqlng2 = sequence.length();
		featParser2();
		currScale2 = scaleChk(seqlng2);
		nextScale2 = currScale2;				//12-00

		//---------- set JTextField ---------
//		entprompt.setText(entryname);
		locstart.setText("");

		PanelMouseListener panelMouseListener = new PanelMouseListener() ;
		//---------- MacroFeature ------------
		pDN.setBorder(BorderFactory.createTitledBorder("Feature View-2 [ "+Organism+" ]"));//10-02
		pFV2.removeAll();
		macrofeat2 = new MacroFeature2(this, entryname2, sequences2,
								featdescs2, featcolrs2, featfrags2, lanenum2, featlanes2, currScale2);
		macrofeat2.addMouseListener(panelMouseListener) ;
		macrofeat2.addMouseMotionListener(panelMouseListener) ;
		upane2 = new JScrollPane(macrofeat2);
		upane2.setHorizontalScrollBarPolicy(JScrollPane.HORIZONTAL_SCROLLBAR_ALWAYS);

		//---------- MicroFeature ------------
		microfeat2 = new MicroFeature2(this, locstart, entryname2, sequences2,
								featdescs2, featcolrs2, featfrags2, lanenum2, featlanes2);
		microfeat2.addMouseListener(panelMouseListener) ;
		microfeat2.addMouseMotionListener(panelMouseListener) ;
		dpane2 = new JScrollPane(microfeat2);

		JSplitPane spV2 = new JSplitPane(JSplitPane.VERTICAL_SPLIT, upane2, dpane2);
		spV2.setDividerLocation(130);
		spV2.setOneTouchExpandable(true);
		pFV2.add(spV2);
		pFV2.validate();
		pDN.validate();
		groundPanel.validate();
		SB2 = upane2.getHorizontalScrollBar();
		SB2.addAdjustmentListener(this);
		showStatusInfo(" "+features.length+" Features Found. ");
		macrofeat2.select(0, 0);
//		macrofeat2.scroll(0, 1, upane1.getViewport().getViewRect(), MacroFeature.LESS);
		microfeat2.select(0, 0);
//		microfeat2.scroll(0, 1);
	}

	private float scaleChk(int seqlng) {
		float scale = (float)seqlng / 70000;
		if (scale < 1) scale = 1;
/*		else if (scale <= 2) scale = 2;
		else if (scale <= 4) scale = 4;
		else if (scale <= 8) scale = 8;
		else if (scale <= 16) scale = 16;
		else if (scale <= 32) scale = 32;
		else if (scale <= 64) scale = 64;
		else if (scale <= 128) scale = 128;
		else if (scale <= 256) scale = 256;
		else if (scale <= 512) scale = 512;
		else scale = 1024;
*/
//		System.out.println(" Scale = "+scale);//DEBUG
		return scale;
	}

	protected void featParser1() {
		int fidx;
		// feature description
		featdescs1 = new String[features1.length];
		for (fidx = 0; fidx < features1.length; fidx++) {
			featdescs1[fidx] = features1[fidx] + " " + locations1[fidx];
			for (int q=0; q<qualifiers1[fidx].length; q++) {			//add 10-00
				if (qualifiers1[fidx][q].equals("gene")) {
					featdescs1[fidx] += " " + values1[fidx][q];
				}
				if (qualifiers1[fidx][q].equals("product")) {
					featdescs1[fidx] += " ;" + values1[fidx][q];		//11-00
				}
			}
		}

		// color allocation
		featcolrs1 = new Color[features1.length];
		for (fidx = 0; fidx < features1.length; fidx++) {
			featcolrs1[fidx] = (Color)FeatColor.map.get(features1[fidx]);
		}

		// location parsing
		featfrags1 = new NucleotideFragment[features1.length][];
		for (fidx = 0; fidx < features1.length; fidx++) {
			if (featcolrs1[fidx] != null) {
				try {
					LocDescription desc = LocDescription.parseDescriptionAll(locations1[fidx]);
					featfrags1[fidx] = desc.splice(entryname1, true);
				}
				catch (Exception exc) {
					featfrags1[fidx] = new NucleotideFragment[0];
				}
			}
			else {
				featfrags1[fidx] = new NucleotideFragment[0];
			}
		}

		// line allocation
		Vector summary = new Vector();
		NucleotideMapper mapper = new NucleotideMapper(sequences1[0].length());
		featlanes1 = new int[features1.length];
		for (fidx = 0; fidx < features1.length; fidx++) {
			if (featfrags1[fidx].length > 0) {
				if (mapper.within(entryname1, featfrags1[fidx])) {
					featlanes1[fidx] = mapper.peek(entryname1, featfrags1[fidx]);
					mapper.poke(featlanes1[fidx], entryname1, featfrags1[fidx]);
				}
				else {
					String[] linedesc = {features1[fidx], locations1[fidx]};
					summary.addElement(linedesc);
					featfrags1[fidx] = new NucleotideFragment[0];
				}
			}
		}

		lanenum1 = mapper.size();
		if (summary.size() > 0) {
			String[] header = {"features", "exceeding locations"};
			String[][] content = new String[summary.size()][];
			summary.copyInto(content);
			JTable table = new JTable(content, header);
			JScrollPane spane = new JScrollPane(table);
			table.setAutoResizeMode(JTable.AUTO_RESIZE_OFF);
			table.getColumnModel().getColumn(0).setPreferredWidth(120);
			table.getColumnModel().getColumn(1).setPreferredWidth(360);
			spane.setPreferredSize(new Dimension(450, 300));
			JOptionPane.showMessageDialog(this, spane, "<Feature span inconsistency>", JOptionPane.WARNING_MESSAGE);
			copy(header, content);
		}
	}
	protected void featParser2() {
		int fidx;
		// feature description
		featdescs2 = new String[features2.length];
		for (fidx = 0; fidx < features2.length; fidx++) {
			featdescs2[fidx] = features2[fidx] + " " + locations2[fidx];
			for (int q=0; q<qualifiers2[fidx].length; q++) {			//add 10-00
				if (qualifiers2[fidx][q].equals("gene")) {
					featdescs2[fidx] += " " + values2[fidx][q];
				}
				if (qualifiers2[fidx][q].equals("product")) {
					featdescs2[fidx] += " ;" + values2[fidx][q];		//11-00
				}
			}
		}

		// color allocation
		featcolrs2 = new Color[features2.length];
		for (fidx = 0; fidx < features2.length; fidx++) {
			featcolrs2[fidx] = (Color)FeatColor.map.get(features2[fidx]);
		}

		// location parsing
		featfrags2 = new NucleotideFragment[features2.length][];
		for (fidx=0; fidx<features2.length; fidx++) {
			if (featcolrs2[fidx] != null) {
				try {
					LocDescription desc2 = LocDescription.parseDescriptionAll(locations2[fidx]);
					featfrags2[fidx] = desc2.splice(entryname2, true);
				}
				catch (Exception exc) {
					featfrags2[fidx] = new NucleotideFragment[0];
				}
			}
			else {
				featfrags2[fidx] = new NucleotideFragment[0];
			}
		}

		// line allocation
		Vector summary = new Vector();
		NucleotideMapper mapper = new NucleotideMapper(sequences2[0].length());
		featlanes2 = new int[features2.length];
		for (fidx=0; fidx<features2.length; fidx++) {
			if (featfrags2[fidx].length > 0) {
				if (mapper.within(entryname2, featfrags2[fidx])) {
					featlanes2[fidx] = mapper.peek(entryname2, featfrags2[fidx]);
					mapper.poke(featlanes2[fidx], entryname2, featfrags2[fidx]);
				}
				else {
					String[] linedesc = {features2[fidx], locations2[fidx]};
					summary.addElement(linedesc);
					featfrags2[fidx] = new NucleotideFragment[0];
				}
			}
		}

		lanenum2 = mapper.size();
		if (summary.size() > 0) {
			String[] header = {"features", "exceeding locations"};
			String[][] content = new String[summary.size()][];
			summary.copyInto(content);
			JTable table = new JTable(content, header);
			JScrollPane spane = new JScrollPane(table);
			table.setAutoResizeMode(JTable.AUTO_RESIZE_OFF);
			table.getColumnModel().getColumn(0).setPreferredWidth(120);
			table.getColumnModel().getColumn(1).setPreferredWidth(360);
			spane.setPreferredSize(new Dimension(450, 300));
			JOptionPane.showMessageDialog(this, spane, "<Feature span inconsistency>", JOptionPane.WARNING_MESSAGE);
			copy(header, content);
		}
	}
/*
	protected void upload_actionPerformed(ActionEvent ae) {
//		System.out.println(" upload_actionPerformed Start ");//DEBUG
		if (!entryname.equals(entprompt.getText())) {
			try {
				InforBIO.frame.setCursor(Cursor.getPredefinedCursor(Cursor.WAIT_CURSOR)) ;
				GetEntry netentry = new GetEntry(entprompt.getText());
				setEntry(netentry);
			}
			catch (Exception exc) {
				JOptionPane.showMessageDialog(this,
					"Failed to retrieve entry : " + entprompt.getText(),
						"<Entry access failure.>", JOptionPane.WARNING_MESSAGE);
			}
			InforBIO.frame.setCursor(Cursor.getPredefinedCursor(Cursor.DEFAULT_CURSOR)) ;
		}
	}
	protected void setEntry(GetEntry entry) {
		entryname = entry.getName();
		sequences[0] = entry.getSequence();
		if (sequencer instanceof BasicSequencer) {
			sequencer = new BasicSequencer(entryname, sequences[0]);
		}
		features = entry.getFeatures();
		locations = entry.getLocations();
		qualifiers = entry.getQualifiers();
		values = entry.getValues();
		featParser();
		currScale = 1;
//		scale.setSelectedIndex(0);
		locstart.setText("");
		upane1.setViewportView(macrofeat1.remake(entryname, sequences,
								featdescs, featcolrs, featfrags, lanenum, featlanes, 1));
//		upane.setHorizontalScrollBarPolicy(JScrollPane.HORIZONTAL_SCROLLBAR_NEVER);
		dpane1.setViewportView(microfeat1.remake(entryname, sequences,
								featdescs, featcolrs, featfrags, lanenum, featlanes));
		reset();
	}
*/
/*	protected void entchoice_actionPerformed(ActionEvent ae) {
		setEntry(entries[entchoice.getSelectedIndex()]);
	}
*/
	public void actionPerformed(ActionEvent ae) {
		StatusPanel.status.setFont(appCom.defaultFont) ;
		StatusPanel.status.setBackground(Color.white) ;
		StatusPanel.status.setText("") ;

		String ss = ae.getActionCommand() ;
		Object source = ae.getSource();
		if (source == imports) {			//"Import from Search"	10-00
			imports_actionPerformed(ae);
		}
		else if (source == importf) {		//"Import Flat File"
			importf_actionPerformed(ae);
		}
//		else if (source == upload) {		//"Upload"
//			upload_actionPerformed(ae);
//		}
		else if (source == locate) {		//"Locate"
			locate_actionPerformed(ae);
		}
		else if (source == zoomin) {		//"Zoom IN"				10-00
			if(slockF){
				nextScale1 = currScale1 * 2;
				nextScale2 = currScale2 * 2;
			} else {
				String view = entprompt.getText();
				if(view.startsWith("View-2"))
					 nextScale2 = currScale2 * 2;
				else nextScale1 = currScale1 * 2;
			}
//			System.out.println(" Scale1 = "+nextScale1+", Scale2 = "+nextScale2);//DEBUG
			scale_actionPerformed(ae);
			pUP.validate() ;
			pDN.validate() ;
			if (!(locstart.getText().equals(""))) locate_actionPerformed(ae);
		}
		else if (source == zoomout) {		//"Zoom OUT"			10-00
			if(slockF){
				nextScale1 = currScale1 / 2;
				if(nextScale1 < 1) nextScale1 = 1;
				nextScale2 = currScale2 / 2;
				if(nextScale2 < 1) nextScale2 = 1;
			} else {
				String view = entprompt.getText();
				if(view.startsWith("View-2")) {
					nextScale2 = currScale2 / 2;
					if(nextScale2 < 1) nextScale2 = 1;
				} else {
					nextScale1 = currScale1 / 2;
					if(nextScale1 < 1) nextScale1 = 1;
				}
			}
//			System.out.println(" Scale1 = "+nextScale1+", Scale2 = "+nextScale2);//DEBUG
			scale_actionPerformed(ae);
			pUP.validate() ;
			pDN.validate() ;
			if (!(locstart.getText().equals(""))) locate_actionPerformed(ae);
		}
		else if (source == picseq) {		//"Pic SEQ"				10-00
			picseq_actionPerformed(ae);
		}
		else if (source == colorl) {		//"Color List"			10-00
			colorl_actionPerformed(ae);
		}
		else if (source == popupv) {		//"Pop Up"				10-00
			popup_actionPerformed(ae);
		}
		else if (source == slock) {			//"LOCK"/"FREE"			11-00
			slock_actionPerformed(ae);
		}
	}

	//-------------- Import from Search -----------------------
	protected void imports_actionPerformed(ActionEvent ae) {	//add 10-00
		System.out.println(" Featurs import from SearchEntry panel. ");//DEBUG
		GetFeature getfeat = new GetFeature() ;
		if (getfeat.getReturn()) {
			if(SelectView()){
				InforBIO.frame.setCursor(Cursor.getPredefinedCursor(Cursor.WAIT_CURSOR)) ;
				if(viewNo == 1){
					System.out.println(" Featurs View-1 set start. ");//DEBUG
					sequencer1 = new NetworkSequencer(getfeat.getName(), getfeat.getSequence()) ;
					FeatureViewer1(getfeat.getName(), getfeat.getOrgan(), getfeat.getFeatures(),//10-02
										getfeat.getLocations(), getfeat.getSequence(), 
										getfeat.getQualifiers(), getfeat.getValues(), 
										sequencer1, entries1);
					ifsF1 = true;							//12-00
				} else {
					System.out.println(" Featurs View-2 set start. ");//DEBUG
					sequencer2 = new NetworkSequencer(getfeat.getName(), getfeat.getSequence()) ;
					FeatureViewer2(getfeat.getName(), getfeat.getOrgan(), getfeat.getFeatures(),
										getfeat.getLocations(), getfeat.getSequence(), 
										getfeat.getQualifiers(), getfeat.getValues(), 
										sequencer2, entries2);
					ifsF2 = true;							//12-00
				}
				InforBIO.frame.setCursor(Cursor.getPredefinedCursor(Cursor.DEFAULT_CURSOR)) ;
			}
		}
	}

	//-------------- Import Flat File -----------------------
	protected void importf_actionPerformed(ActionEvent ae) {
//		System.out.println(" Import Flat File Start ");//DEBUG
		FileDialog importF = new FileDialog(InforBIO.frame, "Import Flat File", FileDialog.LOAD) ;
		importF.setDirectory(OS.DbPath) ;
		importF.setFile("*.seq;*.gb;*.gbk;.ff") ;					//10-02
		importF.show();
		if (importF.getFile() != null) {
			OS.DbPath = importF.getDirectory() ;
			String fname = importF.getDirectory() ;
			fname += importF.getFile() ;
			File wfile = new File(fname);
			if (wfile.canRead() == false) {
				showStatusErr("Selected file not found !!");
				return ;
			}

			if(SelectView()){
				InforBIO.frame.setCursor(Cursor.getPredefinedCursor(Cursor.WAIT_CURSOR)) ;
				try {
					BufferedReader reader = new BufferedReader(new FileReader(wfile));
					System.out.println(" Featurs import from Flat-File. ");//DEBUG
					GetEntry getentry = new GetEntry(reader) ;
					if(viewNo == 1){
						System.out.println(" Featurs View-1 set start. ");//DEBUG
						sequencer1 = new NetworkSequencer(getentry) ;
						FeatureViewer1(getentry.getName(), getentry.getOrgan(), getentry.getFeatures(),//10-02
											getentry.getLocations(), getentry.getSequence(), 
											getentry.getQualifiers(), getentry.getValues(), 
											sequencer1, entries1);
						ifsF1 = false;							//12-00
					} else if(viewNo == 2){
						System.out.println(" Featurs View-2 set start. ");//DEBUG
						sequencer2 = new NetworkSequencer(getentry) ;
						FeatureViewer2(getentry.getName(), getentry.getOrgan(), getentry.getFeatures(),
											getentry.getLocations(), getentry.getSequence(), 
											getentry.getQualifiers(), getentry.getValues(), 
											sequencer2, entries2);
						ifsF2 = false;							//12-00
					} else {
						System.out.println(" View-No Error : "+viewNo);//DEBUG
					}
					reader.close();
				}
				catch (Exception exc) {
					showStatusErr("Flat File Read Error !!");
					exc.printStackTrace() ;
				}
				InforBIO.frame.setCursor(Cursor.getPredefinedCursor(Cursor.DEFAULT_CURSOR)) ;
			}
		}
	}

	protected void picseq_actionPerformed(ActionEvent ae) {		//11-01 change all
		if (locstart.getText().equals("") || locend.getText().equals("")) {
			showStatusErr(" Please set location.");
			return;
		}
		String sst = locstart.getText();
		String sen = locend.getText();
		String loc = sst+".."+sen;
		int st = Integer.valueOf(sst).intValue();
		int en = 0;
		if(sen.indexOf(",") > 0)
			 en = Integer.valueOf(sen.substring(0,sen.indexOf(","))).intValue();
		else en = Integer.valueOf(sen).intValue();
		if (st > en) {
			int wk = st;
			st = en;
			en = wk;
		}
		if (st == en) {
			showStatusErr(" Location invalid.");
			return;
		}
		String view = (entprompt.getText()).substring(0,6);
		String entry = (entprompt.getText()).substring(8);
		if(view.startsWith("View-1")) {
//			System.out.println(" ST = "+st+", EN = "+en);//DEBUG
			String seq = sequences1[0].substring(st-1,en);
			int p1 = sen.indexOf(",");
			int p2 = sen.indexOf("..",p1);
			while (p1 > 0) {	//join
				st = Integer.valueOf(sen.substring(p1+1,p2)).intValue();
				p1 = p2+2;
				p2 = sen.indexOf(",",p1);
				if (p2 > 0) {
					en = Integer.valueOf(sen.substring(p1,p2)).intValue();
					p1 = p2;
					p2 = sen.indexOf("..",p1);
				} else {
					en = Integer.valueOf(sen.substring(p1)).intValue();
					p1 = -1;
				}
//				System.out.println(" ST = "+st+", EN = "+en);//DEBUG
				seq += sequences1[0].substring(st-1,en);
			}
			PS = new PickSeq(instance, entry, seq, loc, compleF);
		} else {
			String seq = sequences2[0].substring(st-1,en);
			int p1 = sen.indexOf(",");
			int p2 = sen.indexOf("..",p1);
			while (p1 > 0) {	//join
				st = Integer.valueOf(sen.substring(p1+1,p2)).intValue();
				p1 = p2+2;
				p2 = sen.indexOf(",",p1);
				if (p2 > 0) {
					en = Integer.valueOf(sen.substring(p1,p2)).intValue();
					p1 = p2;
					p2 = sen.indexOf("..",p1);
				} else {
					en = Integer.valueOf(sen.substring(p1)).intValue();
					p1 = -1;
				}
				seq += sequences2[0].substring(st-1,en);
			}
			PS = new PickSeq(instance, entry, seq, loc, compleF);
		}
		picseqF = true ;
	}

	protected void colorl_actionPerformed(ActionEvent ae) {
//		System.out.println(" View Features Color List Start ");//DEBUG
		if (colorLF) {
			FCL.frame.toFront() ;
		} else {
			FCL = new FeatColorList("FV");					//12-00
			colorLF = true ;
		}
	}

	protected void popup_actionPerformed(ActionEvent ae) {
		if (popupF) {
			popupv.setText("Pop Up : OFF");
			popupv.setBackground(appCom.lightYellow);
			popupF = false ;
		} else {
			popupv.setText("Pop Up : ON");
			popupv.setBackground(appCom.lightGreen);
			popupF = true ;
		}
	}

	protected void slock_actionPerformed(ActionEvent ae) {
		if (slockF) {
			slock.setText("Free");
			slock.setActionCommand("Free");
			slock.setBackground(appCom.lightYellow);
			slockF = false;
		} else {
			slock.setText("Lock");
			slock.setActionCommand("Lock");
			slock.setBackground(appCom.lightGreen);
			slockF = true;
		}
	}

	class PanelMouseListener implements MouseListener, MouseMotionListener {
		public void mouseClicked(MouseEvent me) {
		}
		public void mousePressed(MouseEvent me) {
			Object source = me.getSource();
			if ((source == microfeat1) || (source == macrofeat1))
				 entprompt.setText("View-1: "+entryname1);
			else entprompt.setText("View-2: "+entryname2);

			if (source instanceof MouseExecutable) {
				MouseExecutable executor = (MouseExecutable)source;
				operable = executor.mouseLocate(me.getPoint());
				if (operable != null) {
					if (operable instanceof Draggable) {		//Seq area
						origPoint = currPoint = me.getPoint();
						executor.dragObj((Draggable)operable, origPoint);
						MouseInformable informer = (MouseInformable)source;
						String msg = informer.mouseInfo(operable, me.getPoint());
						showStatus(msg, me);
						int p = msg.lastIndexOf(" ");
						String loc = msg.substring(p+1, msg.length()-3);
						if (locstart.getText().equals("")) {
							locstart.setText(loc);
							locend.setText("");
						} else if (locend.getText().equals("")){
							locend.setText(loc);
						} else {
							locstart.setText(loc);
							locend.setText("");
						}
						compleF = false;
//						System.out.println(" - mousePressed 1 : "+msg);
					}
					else if (operable instanceof Clickable) {	//Feature area
						clkcnt = me.getClickCount();
//						if (clkcnt > 1) {//Double click			//10-00
//							executor.clickObj((Clickable)operable);//Feature diteil view
//							System.out.println(" - mouse 2-Clicked -");
//						} else {								//10-00
							inside = true;
							executor.traceObj((Clickable)operable);
//							System.out.println(" - mouse 1-Clicked -");
//						}

						//------ Set location of Feature ------ add 10-00
						String loc = locat.getText();
						int p1 = 0;
						int p2 = loc.indexOf("..");
						for (int k=p2-1; k>=0; k--) {
							if (loc.charAt(k)<'0' || loc.charAt(k)>'9') break;
							p1 = k;
						}
						locstart.setText(loc.substring(p1,p2));
						p1 = p2+2;
						if (loc.charAt(p1) == '<' || loc.charAt(p1) == '>') p1++;
						for (int k=p1; k<loc.length(); k++) {
							if (loc.charAt(k)<'0' || loc.charAt(k)>'9') break;
							p2 = k+1;
						}
						locend.setText(loc.substring(p1,p2));
						if (loc.indexOf("complement") >= 0) compleF = true;
					}
				}
				else {
					executor.clearObj();
					showStatus("", me);
				}
			}
		}
		public void mouseReleased(MouseEvent me) {
			Object source = me.getSource();
			if (source instanceof MouseExecutable) {
				MouseExecutable executor = (MouseExecutable)source;
				if (operable != null) {
					if (operable instanceof Draggable) {		//Seq area
						executor.dragObj((Draggable)operable, origPoint, currPoint);
					}
					else if (operable instanceof Clickable) {	//Feature area
						if (inside) {
							executor.traceObj((Clickable)operable);//Color change
							executor.clickObj((Clickable)operable);//Feature diteil view  10-00
							inside = false;
						}
					}
					operable = null;
				}
			}
		}
		public void mouseEntered(MouseEvent me) {}
		public void mouseExited(MouseEvent me) {}
		public void mouseDragged(MouseEvent me) {
			Object source = me.getSource();
			if (source instanceof MouseExecutable) {
				MouseExecutable executor = (MouseExecutable)source;
				if (operable != null) {
					if (operable instanceof Draggable) {
						executor.dragObj((Draggable)operable, origPoint, currPoint, me.getPoint());
					}
					else if (operable instanceof Clickable) {
						if (inside ^ executor.mouseInside((Clickable)operable, me.getPoint())) {
							executor.traceObj((Clickable)operable);
							inside = !inside;
						}
					}
				}
			}
		}
		public void mouseMoved(MouseEvent me) {
			Object source = me.getSource();
			if (source instanceof MouseInformable) {
				MouseInformable informer = (MouseInformable)source;
				Object operable = informer.mouseLocate(me.getPoint());
				if (operable != null) {
					showStatus(informer.mouseInfo(operable, me.getPoint()), me);
//					showStatusErr(" - mouseMoved -");//DEBUG
				}
				else {
					showStatus("", me);
				}
			}
		}
		private void drawSelectRect(int wx, int wy, boolean mode){ }
	}


//--------------- extends FeaturePrimitive -------------------------------------
	protected void copy(String[] header, String[][] content) {
		Clipboard clipboard = Toolkit.getDefaultToolkit().getSystemClipboard();
		String nl = System.getProperty("line.separator");
		StringBuffer form = new StringBuffer();
		form.append(header[0]);
		for (int j = 1; j < header.length; j++) {
			form.append('\t');
			form.append(header[j]);
		}
		form.append(nl);
		for (int i = 0; i < content.length; i++) {
			form.append(content[i][0]);
			for (int j = 1; j < content[i].length; j++) {
				form.append('\t');
				form.append(content[i][j]);
			}
			form.append(nl);
		}
		StringSelection selection = new StringSelection(form.toString());
		clipboard.setContents(selection, null);
	}

	protected void reset() {
		macrofeat1.select(0, 0);
		macrofeat1.scroll(0, 1, upane1.getViewport().getViewRect(), MacroFeature.LESS);
		microfeat1.select(0, 0);
		microfeat1.scroll(0, 1);

		macrofeat2.select(0, 0);
		macrofeat2.scroll(0, 1, upane1.getViewport().getViewRect(), MacroFeature.LESS);
		microfeat2.select(0, 0);
		microfeat2.scroll(0, 1);
	}

	protected void locate_actionPerformed(ActionEvent ae) {
//		System.out.println(" locate_actionPerformed Start ");//DEBUG
		LocDescription desc = LocDescription.parseDescriptionAll(locstart.getText());
		String view = entprompt.getText();
		if (desc != null) {
			if (desc instanceof LocPoint) {
				int pos = ((LocPoint)desc).minValue();
				if(view.startsWith("View-2")) {
					if ((pos > 0) && (pos <= sequences2[0].length())) {
						microfeat2.scroll(pos-1, pos);
						macrofeat2.scroll(pos-1, pos, upane2.getViewport().getViewRect(), MacroFeature.JUST);
					} else locstart.selectAll();
				} else {
					if ((pos > 0) && (pos <= sequences1[0].length())) {
						microfeat1.scroll(pos-1, pos);
						macrofeat1.scroll(pos-1, pos, upane1.getViewport().getViewRect(), MacroFeature.JUST);
					} else locstart.selectAll();
				}
			}
			else if (desc instanceof LocMetrical) {
				int origpos = ((LocMetrical)desc).minValue();
				int destpos = ((LocMetrical)desc).maxValue();
				if(view.startsWith("View-1")) {
					if ((origpos <= destpos) && (origpos > 0) && (destpos <= sequences1[0].length())) {
						microfeat1.scroll(origpos-1, destpos);
						microfeat1.select(origpos-1, destpos);
						microfeat1.repaint();
						macrofeat1.scroll(origpos-1, destpos,
									upane1.getViewport().getViewRect(), MacroFeature.JUST);
						macrofeat1.select(origpos-1, destpos);
						macrofeat1.repaint();
					} else locstart.selectAll();
				} else {
					if ((origpos <= destpos) && (origpos > 0) && (destpos <= sequences2[0].length())) {
						microfeat2.scroll(origpos-1, destpos);
						microfeat2.select(origpos-1, destpos);
						microfeat2.repaint();
						macrofeat2.scroll(origpos-1, destpos,
									upane2.getViewport().getViewRect(), MacroFeature.JUST);
						macrofeat2.select(origpos-1, destpos);
						macrofeat2.repaint();
					} else locstart.selectAll();
				}
			}
			else locstart.selectAll();
		}
		else locstart.selectAll();
	}

	protected void scale_actionPerformed(ActionEvent ae) {
		InforBIO.frame.setCursor(Cursor.getPredefinedCursor(Cursor.WAIT_CURSOR)) ;
		if (macrofeat1 != null && nextScale1 != currScale1) {			//10-00
			upane1.setViewportView(macrofeat1.remake(nextScale1));
			currScale1 = nextScale1;
		}
		if (macrofeat2 != null && nextScale2 != currScale2) {			//11-00
			upane2.setViewportView(macrofeat2.remake(nextScale2));
			currScale2 = nextScale2;
		}
//		showStatusInfo(" Scale changed to " + nextScale);
		InforBIO.frame.setCursor(Cursor.getPredefinedCursor(Cursor.DEFAULT_CURSOR)) ;
	}


//----------- ConFocal interface ------------------------------------
	public void invoke(Object source, int id) {	//Click YAJIRUSI of MicroFeature
		if (clkcnt > 1) {//Double Click
//			System.out.println(" FeatSeq Id="+id+", Feat="+features[id]+", Loc="+locations[id]+", Seq="+sequences[0].length());//DEBUG
			InforBIO.frame.setCursor(Cursor.getPredefinedCursor(Cursor.WAIT_CURSOR));
			if ((source == microfeat1) || (source == macrofeat1)) {
				FeatureSequence fs1 = new FeatureSequence(entryname1, features1[id],
										locations1[id], sequences1[0],
										(qualifiers1 != null) ? qualifiers1[id] : new String[0],
										(values1 != null) ? values1[id] : new String[0], sequencer1);
			} else if ((source == microfeat2) || (source == macrofeat2)) {
				FeatureSequence2 fs2 = new FeatureSequence2(entryname2, features2[id],
										locations2[id], sequences2[0],
										(qualifiers2 != null) ? qualifiers2[id] : new String[0],
										(values2 != null) ? values2[id] : new String[0], sequencer2);
			}
			InforBIO.frame.setCursor(Cursor.getPredefinedCursor(Cursor.DEFAULT_CURSOR)) ;
		}
		return ;
	}
	public void focus(Object source, int origBp, int destBp, int id) {
		if ((source == microfeat1) && (macrofeat1 != null)) {
			macrofeat1.scroll(origBp - 1, destBp,
						upane1.getViewport().getViewRect(), MacroFeature.LESS);
			macrofeat1.traceObjLater(id);
		}
		else if ((source == macrofeat1) && (microfeat1 != null)) {
			microfeat1.scroll(origBp - 1, destBp);
			microfeat1.traceObjLater(id);
		}
		else if ((source == microfeat2) && (macrofeat2 != null)) {
			macrofeat2.scroll(origBp - 1, destBp,
						upane2.getViewport().getViewRect(), MacroFeature.LESS);
			macrofeat2.traceObjLater(id);
		}
		else if ((source == macrofeat2) && (microfeat2 != null)) {
			microfeat2.scroll(origBp - 1, destBp);
			microfeat2.traceObjLater(id);
		}
	}
	public void select(Object source, int selOrig, int selDest) {
		if ((source == microfeat1) && (macrofeat1 != null)) {
			macrofeat1.select(selOrig, selDest);
		}
		else if ((source == macrofeat1) && (microfeat1 != null)) {
			microfeat1.select(selOrig, selDest);
		}
		else if ((source == microfeat2) && (macrofeat2 != null)) {
			macrofeat2.select(selOrig, selDest);
		}
		else if ((source == macrofeat2) && (microfeat2 != null)) {
			microfeat2.select(selOrig, selDest);
		}
	}
	public void reverse(Object source, int selOrig, int selDest) {
		if ((source == microfeat1) && (macrofeat1 != null)) {
			macrofeat1.reverse(selOrig, selDest);
		}
		else if ((source == macrofeat1) && (microfeat1 != null)) {
			microfeat1.reverse(selOrig, selDest);
		}
		else if ((source == microfeat2) && (macrofeat2 != null)) {
			macrofeat2.reverse(selOrig, selDest);
		}
		else if ((source == macrofeat2) && (microfeat2 != null)) {
			microfeat2.reverse(selOrig, selDest);
		}
	}
	public void reverse(Object source, int selOrig, int selPred, int selSucc) {
		if ((source == microfeat1) && (macrofeat1 != null)) {
			macrofeat1.reverse(selOrig, selPred, selSucc);
		}
		else if ((source == macrofeat1) && (microfeat1 != null)) {
			microfeat1.reverse(selOrig, selPred, selSucc);
		}
		else if ((source == microfeat2) && (macrofeat2 != null)) {
			macrofeat2.reverse(selOrig, selPred, selSucc);
		}
		else if ((source == macrofeat2) && (microfeat2 != null)) {
			microfeat2.reverse(selOrig, selPred, selSucc);
		}
	}
	public void scroll(Object source, int selOrig, int selDest) {
		if ((source == microfeat1) && (macrofeat1 != null)) {
			macrofeat1.scroll(selOrig, selDest, upane1.getViewport().getViewRect());
		}
		else if ((source == macrofeat1) && (microfeat1 != null)) {
			microfeat1.scroll(selOrig, selDest);
		}
		else if ((source == microfeat2) && (macrofeat2 != null)) {
			macrofeat2.scroll(selOrig, selDest, upane1.getViewport().getViewRect());
		}
		else if ((source == macrofeat2) && (microfeat2 != null)) {
			microfeat2.scroll(selOrig, selDest);
		}
	}


//------------------------------------------------------------------------
	public String mouseInfo(Object obj, Point point) {
		return "";
	}
	public Object mouseLocate(Point point) {
		this.setCursor(Cursor.getDefaultCursor());
		return null;
	}
	public void addHelp(JComponent jcomp, String help) {
		helpdb.put(jcomp, help);
	}
	public void addChild(JPanel frame) {
		children.addElement(frame);
	}

	public void showStatus(String message, MouseEvent me) {
		if (message.equals("")) {
//			telop.setText(message);
			StatusPanel.status.setText(message);
			popup.setVisible(false);
		} else if (message.startsWith("Click")) {
//			telop.setText(message);
			StatusPanel.status.setText(message);
//			int p = message.lastIndexOf(" ");
//			String loc = message.substring(p+1, message.length()-3);
//			locstart.setText(loc);
			popup.setVisible(false);
		} else {
			int p1 = message.indexOf(" ");
			int p2 = message.indexOf(" ",p1+1);
			String loca = "";
			String gene = "";
			String prod = "";
//			System.out.println(" Message = "+message);//DEBUG
			if (p1<0) {
				StatusPanel.status.setText(message);
			} else {
				String feat = message.substring(0,p1);
				namet.setText(feat);

				if (p2 > 0) {
					loca = message.substring(p1+1,p2);
					locat.setText(loca);

					gene = message.substring(p2+1);
					catet.setText(gene);
					int p3 = gene.indexOf(";");						//11-00
					if (p3>0) {
						prod = gene.substring(p3+1);				//11-00
						gene = gene.substring(0,p3);
					} else if (p3==0) {								//11-00
						prod = gene.substring(p3+1);				//11-00
						gene = "";									//11-00
					} else {
						prod = "";
					}
				} else {
					loca = message.substring(p1+1);
					locat.setText(loca);
					catet.setText("");
					gene = "";
					prod = "";
				}

				if (popupF) {
					menuItem1.setText(feat);
					menuItem2.setText("location = "+loca);
					menuItem3.setText("gene      = "+gene);
					menuItem4.setText("product  = "+prod);
					int x = me.getX()+20;
					int y = me.getY()+10;
					popup.show(me.getComponent(),x,y);
				}
			}
		}
	}
	public void showStatusInfo(String message) {
		StatusPanel.status.setFont(appCom.defaultFont) ;
		StatusPanel.status.setBackground(Color.white) ;
		StatusPanel.status.setText(message);
	}
	public void showStatusErr(String message) {
		StatusPanel.status.setBackground(Color.yellow) ;
		StatusPanel.status.setFont(appCom.boldFontLL) ;
		StatusPanel.status.setText(message);
	}


//  ----------------------------------------
//  --------- Select View Dialog -----------
//  ---------------------------------------- 11-00 add all
	private boolean SelectView() {
		viewNo = 1;
		JRadioButton[] selButton = new JRadioButton[2];
		ButtonGroup bg = new ButtonGroup() ;
		SelListener selListener = new SelListener() ;
		selButton[0] = new JRadioButton("View-1", true);
		selButton[1] = new JRadioButton("View-2");
		bg.add(selButton[0]);
		bg.add(selButton[1]);
		selButton[0].addActionListener(selListener);
		selButton[1].addActionListener(selListener);
		Object[] options = { "OK", "CANCEL" };
		int rtn  = JOptionPane.showOptionDialog(InforBIO.frame, (Object[])selButton
												,"Select View Name"
												,JOptionPane.DEFAULT_OPTION
												,JOptionPane.QUESTION_MESSAGE
												,null, options, options[0]);
		if (rtn != JOptionPane.OK_OPTION) return false ;
		return true ;
	}
	//----- SelListener class -----
	class SelListener implements ActionListener {
		public void actionPerformed(ActionEvent e) {
			if (e.getActionCommand().equals("View-1")) viewNo = 1;
			else if (e.getActionCommand().equals("View-2")) viewNo = 2;
//			System.out.println(" View-No = "+viewNo);//DEBUG
		}
	}

//	class ScrollBarListener implements AdjustmentListener {
		public void adjustmentValueChanged(AdjustmentEvent ae) {
			Object source = ae.getSource();
			if(slockF){
				if (source == SB1) {//Scroll Bar-1 = Macro View-1
					nextSB1 = SB1.getValue();
					SB2.setValue(currSB2+nextSB1-currSB1);//Scroll Bar-1 = Macro View-1
					currSB1 = nextSB1;
	//				System.out.println(" SB2 set="+val);
				}
				else if (source == SB2) {//Scroll Bar-2 = Macro View-2
					nextSB2 = SB2.getValue();
					SB1.setValue(currSB1+nextSB2-currSB2);
					currSB2 = nextSB2;
	//				System.out.println(" SB1 set="+val);
				}
			} else {
				if (source == SB1) currSB1 = SB1.getValue();
				else if (source == SB2) currSB2 = SB2.getValue();
			}
		}
//	}
}
