# Supplementary material for: G-InforBIO: integrated system for microbial genomics
Source: BMC Bioinformatics. 2006 Aug 4;7:368. doi: 10.1186/1471-2105-7-368 (PMC1552091; doi:10.1186/1471-2105-7-368)
Supplement: Additional File 1 — G-InforBIO_Src_V177. Zipped file of the source code of G-InforBIO system [file 1471-2105-7-368-S1.zip › src/JP/AC/nig/wdcm/feature/ForeignRangeValidater.java]

package JP.AC.nig.wdcm.feature ;

/**
 * OQÆàÜßÄzñ·É¶½Êu©Ç¤©Ì`FbNðs¤B
 * <p>ì : Copyright (c) 2003</p>
 * <p>ïÐ¼: Hitachi Software Engineering Co.,Ltd.</p>
 * @author Tomohiro Koike
 * @version 1.0
 */

public class ForeignRangeValidater extends RangeValidater {
    /**
     * wèÌ¼OÉÎ·éÍÍÌÅ¬EÅålðæ¾·éC^tF[XB
     */
    public static interface RangeSource {
        /**
         * wèÌ¼OÉÎ·éÍÍÌÅ¬lðÔµÜ·B
         * @param name Gg¼
         * @return Å¬lBæ¾Å«È¢êÍ-1B
         */
        public int getMin(String name);
        /**
         *
         * wèÌ¼OÉÎ·éÍÍÌÅålðÔµÜ·B
         * @param name Gg¼
         * @return ÅålBæ¾Å«È¢êÍ-1B
         */
        public int getMax(String name);
    }

    protected RangeSource source = null;
    public ForeignRangeValidater(int min, int max) {
        this(min, max, (RangeSource)null);
    }
    public ForeignRangeValidater(int min, int max, LocMessageCapsule messages) {
        this(min, max, messages, null);
    }
    public ForeignRangeValidater(int min, int max, RangeSource source) {
        super(min, max);
        this.source = source;
    }
    public ForeignRangeValidater(int min, int max, LocMessageCapsule messages, RangeSource source) {
        super(min, max, messages);
        this.source = source;
    }
    public boolean visit(LocForeign loc) {
        if (source != null) {
            LocEntry entry = loc.getEntry();
            LocDescription subloc = loc.getDescription();

            if ((entry != null) && (subloc != null)) {
                String name = entry.toString();
                if (name != null) {
                    int min = source.getMin(name);
                    int max = source.getMax(name);
                    if ((min >= 1) && (max >= 1)) {
                        ForeignRangeValidater validater =
                                new ForeignRangeValidater(min, max, source);
                        subloc.accept(validater);
                        for (int i = 0; i < validater.getErrorCount(); i++) {
                            String e = validater.getErrorAt(i);
                            throwError(e + " (" + name + ")");
                        }
                        for (int i = 0; i < validater.getWarningCount(); i++) {
                            String w = validater.getWarningAt(i);
                            throwWarning(w + " (" + name + ")");
                        }
                    }
                    else {
                        throwError("Entry " + name + " not found");
                    }
                }
                else {
                    throwError("No entry name for ':' operator");
                }
            }
            else {
                if (entry == null) {
                    throwError("No entry part for foreign operator");
                }
                if (subloc == null) {
                    throwError("No sub-location for entry '" + entry + "'");
                }
            }
        }
        return false;
    }
}
