# Supplementary material for: G-InforBIO: integrated system for microbial genomics
Source: BMC Bioinformatics. 2006 Aug 4;7:368. doi: 10.1186/1471-2105-7-368 (PMC1552091; doi:10.1186/1471-2105-7-368)
Supplement: Additional File 1 — G-InforBIO_Src_V177. Zipped file of the source code of G-InforBIO system [file 1471-2105-7-368-S1.zip › src/JP/AC/nig/wdcm/feature/GeneralValidater.java]

package JP.AC.nig.wdcm.feature ;

/**
 * êÊIÈLocationÌØðs¤B
 * <p>±ÌNXÅÍAForeign©Ç¤©ÉÖíç¸`FbNªKvÈÚÌ
 * Øðs¤B»ÝAForeignÅÈ¢àÌÌÝÌØðs¤½ßÌNXÆ
 * µÄARangeValidaterª éªA³çÉForeignÅÈ¢àÌÌÝðÎÛÆ
 * ·éæ¤ÈØÚª¦éæ¤ÈçAÈºÌÇ¿çÌûjðÌé©ð¢·éB</p>
 * <ul>
 * <li>RangeValidaterÆÊÉÂÊÌValidaterðìÁÄØR[hðûßA
 * »êðDomesticVisitorSetÉüêÄgp·éB</li>
 * <li>RangeValidaterÌ¼OðÏXADomesticValidaterÆµÄAForeign
 * ÈOÌàÌðÎÛÉ·éØÚÍSÄ±±ÉÀ·éB</li>
 * </ul>
 * <p>È¨AuForeignÌàÌðÎÛÉµÈ¢vÚÆAuSÄðÎÛÉ·évÚÆð
 * ª¯éÌÍAvisit(LocForeign)ÌÔèlÅfalseðÔ·±ÆÅForeignÈºÌ
 * `FbNðð¯éÆ¢¤û®ãA¼ÒðêÂÉÜÆßçêÈ¢½ßB</p>
 * <p>»ÝÌ`FbNàe:
 * <ul>
 * <li>m^n ÉÂ¢Ä m=nÅ Á½êÉÍERRORðo·B</li>
 * <li>m^n ÉÂ¢Ä m&gt;nÅ Á½êÉÍWarningðo·B</li>
 * <li>m..n, (m.n), ÉÂ¢Ä m&gt;=nÅ Á½êÉÍERRORðo·B</li>
 * <li>join()ÉvfªêÂµ©È¢êERRORðo·B</li>
 * </ul></p>
 */

public class GeneralValidater extends VisitingLocValidater {

    public GeneralValidater() {
    }
    public GeneralValidater(LocMessageCapsule messages) {
        super(messages);
    }
    public boolean visit(LocBetween loc) {
        //m^n ÉÂ¢Ä m=nÅ Á½êÉÍERRORðo·B
        //m^n ÉÂ¢Ä m>nÅ Á½êÉÍWarningðo·B
        LocNumber lnum = loc.getLnumber();
        LocNumber rnum = loc.getRnumber();
        if ((lnum != null) && (rnum != null)) {
            int lval = lnum.getValue();
            int rval = rnum.getValue();
            if (lval == rval) {
                throwError("Invalid pair of start/end: " + loc.toString());
            }
            else if (lval > rval) {
                throwWarning("Invalid pair of start/end: " + loc.toString());
            }
        }
        else {
            if (lnum == null) {
                throwError("Start position of between_position not found: " + loc.toString());
            }
            if (rnum == null) {
                throwError("End position of between_position not found: " + loc.toString());
            }
        }
        return false;
    }
    public boolean visit(LocInclusive loc) {
        //m..n, (m.n), ÉÂ¢Ä m>=nÅ Á½êÉÍERRORðo·B
        LocNumber lnum = loc.getLnumber();
        LocNumber rnum = loc.getRnumber();
        if ((lnum != null) && (rnum != null)) {
            int lval = lnum.getValue();
            int rval = rnum.getValue();
            if (lval >= rval) {
                throwError("Invalid pair of start/end: " + loc.toString());
            }
        }
        else {
            if (lnum == null) {
                throwError("Start position of two_base_bound not found: " + loc.toString());
            }
            if (rnum == null) {
                throwError("End position of two_base_bound not found: " + loc.toString());
            }
        }
        return false;
    }
    public boolean visit(LocBounded loc) {
        //m..n, (m.n), ÉÂ¢Ä m>=nÅ Á½êÉÍERRORðo·B
        LocPoint lpoint = loc.getLpoint();
        LocPoint rpoint = loc.getRpoint();
        if ((lpoint != null) && (rpoint != null)) {
            if (((lpoint instanceof LocInclusive) || (lpoint instanceof LocBetween)) &&
                    ((rpoint instanceof LocInclusive) || (rpoint instanceof LocBetween))) {
                // (m1.m2)..(n1.n2)
                // m2 >= n1 ÈçÎ warning
                // m2 > n2 ÈçÎ error
                // m1 > n1 ÈçÎ error
                // m1 >= n2 ÈçÎ error
                int m1 = lpoint.minValue();
                int m2 = lpoint.maxValue();
                int n1 = rpoint.minValue();
                int n2 = rpoint.maxValue();
                if ((m2 > n2) || (m1 > n1) || (m1 >= n2)) {
                    throwError("Invalid pair of start/end: " + loc.toString());
                }
                else if (m2 >= n1) {
                    throwWarning("Invalid pair of start/end: " + loc.toString());
                }
            }
            else if ((lpoint instanceof LocInclusive) || (lpoint instanceof LocBetween)) {
                // (m1.m2)..n
                // m2 = n ÈçÎ warning
                // m2 > n ÈçÎ error
                int m1 = lpoint.minValue();
                int m2 = lpoint.maxValue();
                int n = rpoint.minValue();
                if (m2 > n) {
                    throwError("Invalid pair of start/end: " + loc.toString());
                }
                else if (m2 == n) {
                    throwWarning("Invalid pair of start/end: " + loc.toString());
                }
            }
            else if ((rpoint instanceof LocInclusive) || (rpoint instanceof LocBetween)) {
                // m..(n1.n2)
                // m = n1 ÈçÎ warning
                // m > n1 ÈçÎ error
                int m = lpoint.maxValue();
                int n1 = rpoint.minValue();
                int n2 = rpoint.minValue();
                if (m > n1) {
                    throwError("Invalid pair of start/end: " + loc.toString());
                }
                else if (m == n1) {
                    throwWarning("Invalid pair of start/end: " + loc.toString());
                }
            }
            else {
                // m..n, (m.n), ÉÂ¢Ä m>=nÅ Á½êÉÍERRORðo·B
                int m = lpoint.maxValue();
                int n = rpoint.minValue();
                if (m >= n) {
                    throwError("Invalid pair of start/end: " + loc.toString());
                }
            }
        }
        else {
            if (lpoint == null) {
                throwError("Start position of base_range not found: " + loc.toString());
            }
            if (rpoint == null) {
                throwError("End position of base_range not found: " + loc.toString());
            }
        }
        return true;
    }
    public boolean visit(LocJoin loc) {
        // ÌXgªPêÌvfµ©È©Á½çG[
        LocList list = loc.getList();
        if (list != null) {
            if (list instanceof LocListTerm) {
                throwError("Join has only one element: " + loc.toString());
            }
        }
        else {
            throwError("Join has no element: " + loc.toString());
        }
        return true;
    }
}
