# Supplementary material for: G-InforBIO: integrated system for microbial genomics
Source: BMC Bioinformatics. 2006 Aug 4;7:368. doi: 10.1186/1471-2105-7-368 (PMC1552091; doi:10.1186/1471-2105-7-368)
Supplement: Additional File 1 — G-InforBIO_Src_V177. Zipped file of the source code of G-InforBIO system [file 1471-2105-7-368-S1.zip › src/JP/AC/nig/wdcm/feature/GetEntry.java]

package JP.AC.nig.wdcm.feature ;

import java.net.*;
import java.io.*;
import java.util.*;

public class GetEntry implements SequenceRetriever {
  public static class EntryNameMismatchException extends Exception {
    public EntryNameMismatchException(String mes) {
      super(mes);
    }
  }

  protected DDBJFFimage ffimage = null;
  protected static final String standard_server = "http://getentry.ddbj.nig.ac.jp/cgi-bin/get_entry2.pl";
  private static final String standard_DBname = "ddbj";

  public GetEntry(BufferedReader reader) throws IOException, QueryNotFoundException {
    ffimage = new DDBJFFimage(reader);
  }

  public GetEntry(String entryname, String urlstr, String DBname)
            throws QueryNotFoundException, MalformedURLException, IOException {
    URL url = new URL(urlstr + "?database=" + DBname + "&query=" + entryname);
    URLConnection conn = url.openConnection();
    HtmlBufferedReader reader = new HtmlBufferedReader(new
    BufferedReader(new InputStreamReader(conn.getInputStream())));
    if (DBname.equals("ddbj") || DBname.equals("ver_ddbj")) {
      ffimage = new DDBJFFimage(reader);
    }
    else {
      //not ddbj format
      throw new QueryNotFoundException(DBname + " : Except DDBJ format are not supported.");
    }
    reader.close();
  }

  public GetEntry(String entryname, String urlstr) throws IOException, QueryNotFoundException {
    this(entryname, urlstr, standard_DBname);
  }
  public GetEntry(String entryname) throws IOException, QueryNotFoundException {
    this(entryname, standard_server, standard_DBname);
  }
  public GetEntry(String entryname, String sequence, String[] features, String[] locations,
                      String[][] qualifiers, String[][] values) {
    ffimage = new DDBJFFimage(entryname, sequence, features, locations, qualifiers, values);
  }
/*
  public static GetEntry[] parse(RetroBufferedReader anntreader, BufferedReader fastreader) throws IOException, EntryNameMismatchException {
    Vector featcomm = new Vector();
    Vector loccomm = new Vector();
    Vector qualcomm = new Vector();
    Vector valuecomm = new Vector();
    String[] anntline = anntreader.readLine(5);

    while ((anntline != null) && (anntline[0].equals("") ||
                  anntline[0].equalsIgnoreCase("Entry"))) {
      anntline = anntreader.readLine(5);
    }
    String fastline = fastreader.readLine();
    while ((fastline != null) && ((fastline.length() == 0) || (fastline.charAt(0) != '>'))) {
      fastline = fastreader.readLine();
    }

    Vector entvect = new Vector();
    while (anntline != null) {
      String accession = anntline[0];
      anntline[0] = "";
      Vector featvect = new Vector();
      Vector locvect = new Vector();
      Vector qualvect = new Vector();
      Vector valuevect = new Vector();
      for (int commindex = 0; commindex < featcomm.size(); commindex++) {
        featvect.addElement(featcomm.elementAt(commindex));
        locvect.addElement(loccomm.elementAt(commindex));
        qualvect.addElement(qualcomm.elementAt(commindex));
        valuevect.addElement(valuecomm.elementAt(commindex));
      }
      while ((anntline != null) && anntline[0].equals("")) {
        featvect.addElement(anntline[1]);
        locvect.addElement(anntline[2]);
        Vector qualvectsub = new Vector();
        Vector valuevectsub = new Vector();
        anntline[1] = anntline[2] = "";
        while ((anntline != null) && anntline[1].equals("") && anntline[2].equals("")) {
          qualvectsub.addElement("/" + anntline[3]);
          valuevectsub.addElement(anntline[4]);
          anntline = anntreader.readLine(5);
        }
        String[] qualarraysub = new String[qualvectsub.size()];
        qualvectsub.copyInto(qualarraysub);
        qualvect.addElement(qualarraysub);
        String[] valuearraysub = new String[valuevectsub.size()];
        valuevectsub.copyInto(valuearraysub);
        valuevect.addElement(valuearraysub);
      }

      if (accession.equals("COMMON")) {
        featcomm = featvect;
        loccomm = locvect;
        qualcomm = qualvect;
        valuecomm = valuevect;
      } else {
        String[] features = new String[featvect.size()];
        featvect.copyInto(features);
        String[] locations = new String[locvect.size()];
        locvect.copyInto(locations);
        String[][] qualifiers = new String[qualvect.size()][];
        qualvect.copyInto(qualifiers);
        String[][] values = new String[valuevect.size()][];
        valuevect.copyInto(values);
        StringBuffer buff = new StringBuffer();
        if (fastline.indexOf(accession) != 1) {
          throw new EntryNameMismatchException("Entry name mismatch.");
        } else {
          fastline = fastreader.readLine();
          while ((fastline != null) && (fastline.indexOf("//") != 0)) {
            StringTokenizer t = new StringTokenizer(fastline, " 0123456789");
            while (t.hasMoreTokens()) {
              buff.append(t.nextToken());
            }
            fastline = fastreader.readLine();
          }
          if (fastline != null) {
            fastline = fastreader.readLine();
          }
        }
        entvect.addElement(new GetEntry(accession, buff.toString(),
                  features, locations, qualifiers, values));
      }
    }

    GetEntry[] entries = new GetEntry[entvect.size()];
    entvect.copyInto(entries);
    return entries;
  }
*/
  public int linenum() {
    return (ffimage.ff != null) ? ffimage.ff.length : 0;
  }
  public String getLine(int i) {
    return ((ffimage.ff != null) && (ffimage.ff.length > i)) ? ffimage.ff[i] : null;
  }
  public String getSequence() {
    return ffimage.sequence;
  }
  public String getName() {
    return getAccession();
  }
  public String getOrgan() {									//10-02
    return ffimage.organism;
  }
  public String getAccession() {
    return ffimage.accession;
  }
  public String getVersionName() {
    return ffimage.version;
  }
  public String[] getFeatures() {
    return ffimage.features;
  }
  public String[] getLocations() {
    return ffimage.locations;
  }
  public String[][] getQualifiers() {
    return ffimage.qualifiers;
  }
  public String[][] getValues() {
    return ffimage.values;
  }

  public String toString() {
    StringBuffer buff = new StringBuffer();
    if (ffimage.ff != null) {
      for (int index = 0; index < ffimage.ff.length; index++) {
        buff.append(ffimage.ff[index]);
        buff.append('\n');
      }
    }
    else if ((ffimage.sequence != null) && (ffimage.features != null)) {
      buff.append("Entry : " + ffimage.accession);
      buff.append('\n');
      buff.append("#seqlen : " + ffimage.sequence.length());
      buff.append('\n');
      buff.append("#Features : " + ffimage.features.length);
      buff.append('\n');
      for (int featindex = 0; featindex < ffimage.features.length; featindex++) {
        buff.append("\t" + ffimage.features[featindex] + " " + ffimage.locations[featindex]);
        buff.append('\n');
      }
    }
    return buff.toString();
  }
/*
  public static void main(String[] args) {//throws Exception {
    try {
      FileReader reader = new FileReader(args[0]);
      if (reader == null) throw new Error("Null FileReader");
      BufferedReader breader = new BufferedReader(reader);
      if (breader == null) throw new Error("Null BufferedReader");
      RetroBufferedReader rreader = new RetroBufferedReader(breader);
      if (rreader == null) throw new Error("Null RetroBufferedReader");
      GetEntry[] entries = parse(rreader, new BufferedReader(new FileReader(args[1])));
      System.err.println("#entries = " + entries.length);
      for (int entindex = 0; entindex < entries.length; entindex++) {
        System.err.println();
        System.err.println("******** #" + (entindex + 1) + " ********");
        System.err.println();
        System.err.println(entries[entindex]);
      }
    }
    catch (Exception exc) {
      exc.printStackTrace();
    }
  }

  public static void nmain(String[] args) {//throws Exception {
    for (int argindex = 0; argindex < args.length; argindex++) {
      try {
        GetEntry entry = new GetEntry(args[argindex]);
        System.err.println("Entry : " + entry.getName());
        System.err.println("*** features ***");
        String[] featlist = entry.getFeatures();
        String[] loclist = entry.getLocations();
        for (int i = 0; i < featlist.length; i++) {
          System.err.println('"' + featlist[i] + '"' +
                    ' ' + '"' + loclist[i] + '"');
          String[] quallist = entry.getQualifiers()[i];
          for (int j = 0; j < quallist.length; j++) {
            System.err.println("\t" + '"' + quallist[j] + '"');
          }
        }
        System.err.println("seqlen =" + entry.getSequence().length());
      }
      catch (Exception exc) {
        exc.printStackTrace();
      }
    }
  }
*/
}
