# Supplementary material for: G-InforBIO: integrated system for microbial genomics
Source: BMC Bioinformatics. 2006 Aug 4;7:368. doi: 10.1186/1471-2105-7-368 (PMC1552091; doi:10.1186/1471-2105-7-368)
Supplement: Additional File 1 — G-InforBIO_Src_V177. Zipped file of the source code of G-InforBIO system [file 1471-2105-7-368-S1.zip › src/JP/AC/nig/wdcm/feature/GetFeature.java]

////////////////////////////////////////////////////////////////
//                                                            //
//   class name : GetFeature                                  //
//                                                            //
//   history    : 10-00 2004.01.13 K.Koorikawa (HSK)          //
//                                                            //
////////////////////////////////////////////////////////////////
package JP.AC.nig.wdcm.feature ;

import java.io.* ;
import java.awt.* ;
import java.awt.event.* ;
import java.lang.* ;
import java.util.* ;
import java.text.* ;
import javax.swing.* ;
import javax.swing.table.* ;
import JP.AC.nig.wdcm.client.* ;

public class GetFeature {
	private ObjectStore OS = ObjectStore.getInstance() ;
	private static String accession = "";
	private static String organism = "";						//10-02
	private static String version = "";
	private static String sequence = "";
	private static String[] features = null;
	private static String[] locations = null;
	private static String[][] qualifiers = null;
	private static String[][] values = null;
	private static boolean rtncd = true;
	private static int genomeNo = 0;
	private JDialog selDialog;

	public GetFeature() {
		String ffname = "" ;
/*
		appCom.QuickSort(OS.tableEntryVect, 0, OS.tableEntryVect.size()-1, 0, true);//12-00
		SearchEntryPanel.basePanel.removeAll();					//12-00
		SearchEntryPanel.basePanel.add(new JScrollPane(OS.tableViewEntry), BorderLayout.CENTER);//12-00
		SearchEntryPanel.basePanel.validate();					//12-00
*/
		int[] selected = OS.tableViewEntry.getSelectedRows() ;
		if (OS.entryCnt == 0) {
			StatusPanel.status.setBackground(Color.yellow) ;
			StatusPanel.status.setFont(appCom.boldFontLL) ;
			StatusPanel.status.setText(" Entry data is empty !") ;
			rtncd = false;
			return ;
		}

		if ((OS.selectF.equals("Column")) || (selected.length == 0)) {
			selected = new int[0];
			accession = OS.tableEntry[0][OS.ACCECOL];
			ffname = OS.DbPath+OS.tableEntry[0][OS.SEQUCOL];
		} else {
			accession = OS.tableEntry[selected[0]][OS.ACCECOL];
			ffname = OS.DbPath+OS.tableEntry[selected[0]][OS.SEQUCOL];
		}

		if (OS.genomeNam.size() > 1) {							//10-02
//			rtncd = SelectGenome();
//			if (rtncd == false) return;
			SelectGenome selGDialog = new SelectGenome();		//12-00
			selGDialog.setVisible(true);						//12-00
			if (selGDialog.okFlg == false) return;				//12-00

			String[] wgenom = (String[])OS.genomeNam.elementAt(genomeNo);//10-02
			accession = wgenom[0] ;								//10-02
			organism = wgenom[1];								//10-02
			ffname = wgenom[3]+wgenom[2] ;						//10-02
//			System.out.println(" GNo = "+genomeNo+" : "+accession+" : "+ffname);
		} else {
			String[] wgenom = (String[])OS.genomeNam.elementAt(0);//10-02
			accession = wgenom[0] ;								//10-02
			organism = wgenom[1];								//10-02
			ffname = wgenom[3]+wgenom[2] ;						//10-02
		}

//		System.out.println(" accession = "+accession);// DEBUG
//		System.out.println(" FFname = "+ffname);// DEBUG
		Vector featvect = new Vector();
		Vector locavect = new Vector();
		Vector qualvect = new Vector();
		Vector valuvect = new Vector();
		Vector qualvectsub = new Vector();
		Vector valuvectsub = new Vector();

		int selNo = 0;									//12-00
		int rowMax = OS.tableViewEntry.getRowCount() ;
		for (int row=0; row<rowMax; row++) {
			boolean addF = true ;
			if (selected.length > 0) {
				addF = false ;
				for (int j=0; j<selected.length; j++) {
					if (selected[j] == row) {
						selNo = j;						//12-00
						addF = true ;
						break ;
					}
				}
			}
			if (addF == false) continue ;

			int rno = Integer.valueOf((String)OS.tableViewEntry.getValueAt(row,0)).intValue() - 1 ;
			if (!(OS.tableEntry[rno][OS.ACCECOL].equals(accession))) continue ;

			String feat = OS.tableEntry[rno][OS.FEATCOL];			//12-00
			String loca = OS.tableEntry[rno][OS.LOCACOL];			//12-00
			if (selected.length > 0) {								//12-00 add
				if ((selNo > 0) &&
					(((String)OS.tableViewEntry.getValueAt(selected[selNo-1],OS.FEATCOL)).equals(feat)) &&
					(((String)OS.tableViewEntry.getValueAt(selected[selNo-1],OS.LOCACOL)).equals(loca))) continue;
			} else {
				if ((row > 0) && 									//12-00
					(((String)OS.tableViewEntry.getValueAt(row-1,OS.FEATCOL)).equals(feat)) &&
					(((String)OS.tableViewEntry.getValueAt(row-1,OS.LOCACOL)).equals(loca))) continue;
			}

			if (qualvectsub.size() > 0) {
				String[] qualarraysub = new String[qualvectsub.size()];
				qualvectsub.copyInto(qualarraysub);
				qualvect.addElement(qualarraysub);
				String[] valuarraysub = new String[valuvectsub.size()];
				valuvectsub.copyInto(valuarraysub);
				valuvect.addElement(valuarraysub);
			}

			featvect.addElement(feat) ;
			locavect.addElement(loca);
			qualvectsub = new Vector();
			valuvectsub = new Vector();
			for (int k=rno; k>=0; k--) {							//12-00 add
				if (!(feat.equals(OS.tableEntry[k][OS.FEATCOL])) ||
					!(loca.equals(OS.tableEntry[k][OS.LOCACOL]))) break;
				qualvectsub.addElement(OS.tableEntry[k][OS.QUALCOL]);
				valuvectsub.addElement(OS.tableEntry[k][OS.QUALCOL+1]);
			}
			for (int k=rno+1; k<OS.entryCnt; k++) {					//12-00 add
				if (!(feat.equals(OS.tableEntry[k][OS.FEATCOL])) ||
					!(loca.equals(OS.tableEntry[k][OS.LOCACOL]))) break;
				qualvectsub.addElement(OS.tableEntry[k][OS.QUALCOL]);
				valuvectsub.addElement(OS.tableEntry[k][OS.QUALCOL+1]);
			}
		}

		if (qualvectsub.size() > 0) {
			String[] qualarraysub = new String[qualvectsub.size()];
			qualvectsub.copyInto(qualarraysub);
			qualvect.addElement(qualarraysub);
			String[] valuarraysub = new String[valuvectsub.size()];
			valuvectsub.copyInto(valuarraysub);
			valuvect.addElement(valuarraysub);
		}
		features = new String[featvect.size()];
		featvect.copyInto(features);
		locations = new String[locavect.size()];
		locavect.copyInto(locations);
		qualifiers = new String[qualvect.size()][];
		qualvect.copyInto(qualifiers);
		values = new String[valuvect.size()][];
		valuvect.copyInto(values);
//		System.out.println(" FeatSize = "+featvect.size()+" LocSize = "+locavect.size()+" QualSize = "+qualvect.size());// DEBUG

		//----- FastaFile get -----
		StringBuffer buff = new StringBuffer();
		FileReader freader = null ;
		String line = null;
		try {
			freader = new FileReader(ffname);
			BufferedReader lineRead = new BufferedReader(freader) ;
			line = lineRead.readLine() ;
			line = lineRead.readLine() ;
			while (line != null){
				buff.append(line);
				line = lineRead.readLine() ;
			}
			freader.close() ;
			freader = null ;
		} catch (Exception e) {
			String errMsg = " Fasta file read error. (at GetFeature) !" ;
			appCom.MessageDialog(errMsg, 0);
			rtncd = false;
		}
		sequence = buff.toString();
	}


	public boolean getReturn() {
		return rtncd;
	}
	public String getName() {
		String name = "";
		int p = accession.indexOf(" ");
		if (p > 0) name = accession.substring(0,p);
		else name = accession; 
		return name;
	}
	public String getOrgan() {									//10-02
		return organism;
	}
	public String[] getFeatures() {
//		System.out.println(" FeatSz = "+features.length+" ,LocSz = "+locations.length+" ,QualSz = "+qualifiers.length+" ,Valu = "+values.length);// DEBUG
//		for (int j=0; j<features.length; j++) {
//			System.out.println(" Feat = "+features[j]+" ,Loc = "+locations[j]);// DEBUG
//		}
		return features;
	}
	public String[] getLocations() {
		return locations;
	}
	public String getSequence() {
		return sequence;
	}
	public String[][] getQualifiers() {
		return qualifiers;
	}
	public String[][] getValues() {
		return values;
	}

//  ----------------------------------------
//  --------- Select Genome Dialog ---------
//  ----------------------------------------
/*	private boolean SelectGenome() {
		genomeNo = 0;
		JRadioButton[] selButton = new JRadioButton[OS.genomeNam.size()] ;//10-02
		ButtonGroup bg = new ButtonGroup() ;
		SelListener selListener = new SelListener() ;
		for (int i=0; i<OS.genomeNam.size(); i++) {
			String[] wgenom = (String[])OS.genomeNam.elementAt(i);	//10-02
			if(i==0) selButton[i] = new JRadioButton(wgenom[1], true);//10-02
			else	 selButton[i] = new JRadioButton(wgenom[1]);	//10-02
			bg.add(selButton[i]);
			selButton[i].addActionListener(selListener);
		}
		Object[] options = { "OK", "CANCEL" };
		int rtn  = JOptionPane.showOptionDialog(InforBIO.frame, (Object[])selButton
												,"Select Genome Name"
												,JOptionPane.DEFAULT_OPTION
												,JOptionPane.QUESTION_MESSAGE
												,null, options, options[0]);
		if (rtn != JOptionPane.OK_OPTION) return false ;
		return true ;
	}
	//----- SelListener class -----
	class SelListener implements ActionListener {
		public void actionPerformed(ActionEvent e) {
			if (e.getActionCommand().equals("OK")) {
				selDialog.dispose();
			} else {
				for (int i=0; i<OS.genomeNam.size(); i++) {			//10-02
					String[] wgenom = (String[])OS.genomeNam.elementAt(i);//10-02
					if (e.getActionCommand().equals(wgenom[1])) {	//10-02
						genomeNo = i;
						break;
					}
				}
			}
		}
	}
*/
	class SelectGenome extends JDialog {					//12-00 change all
		public boolean okFlg = false;
		JPanel groundPanel;
		JButton OK_Button, CN_Button;
		ButtonListener buttonListener = new ButtonListener();
		JRadioButton[] selButton = new JRadioButton[OS.genomeNam.size()] ;//10-02
		ButtonGroup bg = new ButtonGroup() ;
		SelListener selListener = new SelListener() ;
		Dimension screenSize;
		int xsiz = 400;
		int ysiz = 600;
		int row = OS.genomeNam.size();
		int col = 1;

		public SelectGenome(){
			super(InforBIO.frame, "Select Genome Name", true);
			initComponents();
			setSize(xsiz, ysiz);
//			screenSize = Toolkit.getDefaultToolkit().getScreenSize();
//			setLocation(screenSize.width/2-xsiz/2, screenSize.height/2-ysiz/2);
			Point p = InforBIO.frame.getLocationOnScreen();		//13-00
			setLocation(p.x+400-xsiz/2, p.y+300-ysiz/2);		//13-00
		}
		private void initComponents(){
			groundPanel = new JPanel(new BorderLayout());
			groundPanel.setBorder(appCom.Empty1111);
			getContentPane().add(groundPanel);

			genomeNo = 0;
			while (row > 23) {
				col++;
				row = OS.genomeNam.size()/col;
			}
			if (OS.genomeNam.size()%col > 0) row++;
			JPanel p0 = appCom.CreateBorderLayoutPanel();
			p0.setLayout(new GridLayout(row, col, 0, 0));
			JScrollPane p1 = new JScrollPane(p0);
			for (int i=0; i<OS.genomeNam.size(); i++) {
				String[] wgenom = (String[])OS.genomeNam.elementAt(i);	//10-02
				if(i==0) selButton[i] = new JRadioButton(wgenom[1], true) ;//10-02
				else	 selButton[i] = new JRadioButton(wgenom[1]) ;	//10-02
				bg.add(selButton[i]);
				selButton[i].addActionListener(selListener);
				p0.add(selButton[i]);
			}
			groundPanel.add(p1, "Center");

//			System.out.println(" clstNo="+clstNo+", row="+row+", col="+col);//DEBUG
			xsiz = col*82+10;
			if (xsiz < 400) xsiz = 400;
			else if (xsiz > 800) xsiz = 800;
			ysiz = row*23+75;

			JPanel p2 = appCom.CreateBorderLayoutPanel();
			p2.setLayout(new GridLayout(1, 2, 0, 0));
			OK_Button = new JButton("OK");
			CN_Button = new JButton("CANCEL");
			OK_Button.addActionListener(buttonListener);
			CN_Button.addActionListener(buttonListener);
			p2.add(OK_Button);
			p2.add(CN_Button);
			groundPanel.add(p2, "South");
		}
		class ButtonListener implements ActionListener{
			public void actionPerformed(ActionEvent e) {
				String path, value, rtnMsg;
				if (e.getSource() == OK_Button) {			// "OK"
					okFlg = true;
					dispose();
				} 
				else if (e.getSource() == CN_Button) {		// "CANCEL"
					okFlg = false;
					dispose();
				} 
			}
		}
		//----- SelListener class -----
		class SelListener implements ActionListener {
			public void actionPerformed(ActionEvent e) {
				if (e.getActionCommand().equals("OK")) {
					selDialog.dispose();
				} else {
					for (int i=0; i<OS.genomeNam.size(); i++) {			//10-02
						String[] wgenom = (String[])OS.genomeNam.elementAt(i);//10-02
						if (e.getActionCommand().equals(wgenom[1])) {	//10-02
							genomeNo = i;
							break;
						}
					}
				}
			}
		}
	}


}
