# Supplementary material for: G-InforBIO: integrated system for microbial genomics
Source: BMC Bioinformatics. 2006 Aug 4;7:368. doi: 10.1186/1471-2105-7-368 (PMC1552091; doi:10.1186/1471-2105-7-368)
Supplement: Additional File 1 — G-InforBIO_Src_V177. Zipped file of the source code of G-InforBIO system [file 1471-2105-7-368-S1.zip › src/JP/AC/nig/wdcm/feature/GetVersion.java]

package JP.AC.nig.wdcm.feature ;

import java.io.IOException;

/**
 * GetEntryNXÌTuNX Version¼©çGetEntryðs¤
 * <p>ì : Copyright (c) 2002</p>
 * <p>ïÐ¼: Hitachi Software Engineering Co.,Ltd.</p>
 * @author Kouji Watanabe
 */

public class GetVersion extends GetEntry {

  private static final String DBname = "ver_ddbj";

  /**
   * @param entryname Version Name
   * @throws Exception
   */
  public GetVersion(String entryname) throws IOException, QueryNotFoundException {
    super(entryname, GetEntry.standard_server, DBname);
  }
  public String getName() {
    return getVersionName();
  }
}
