# Supplementary material for: G-InforBIO: integrated system for microbial genomics
Source: BMC Bioinformatics. 2006 Aug 4;7:368. doi: 10.1186/1471-2105-7-368 (PMC1552091; doi:10.1186/1471-2105-7-368)
Supplement: Additional File 1 — G-InforBIO_Src_V177. Zipped file of the source code of G-InforBIO system [file 1471-2105-7-368-S1.zip › src/JP/AC/nig/wdcm/feature/GetVersionFactory.java]

package JP.AC.nig.wdcm.feature ;

import java.io.IOException;

/**
 * GetVersionð¶¬·éFactoryB
 * <p>ì : Copyright (c) 2002</p>
 * <p>ïÐ¼: Hitachi Software Engineering Co.,Ltd.</p>
 * @author Tomohiro Koike
 * @version 1.0
 */

public class GetVersionFactory implements SequenceRetrieverFactory {
  public SequenceRetriever create(String name)
      throws IOException, QueryNotFoundException {
    return new GetVersion(name);
  }
}
