# Supplementary material for: G-InforBIO: integrated system for microbial genomics
Source: BMC Bioinformatics. 2006 Aug 4;7:368. doi: 10.1186/1471-2105-7-368 (PMC1552091; doi:10.1186/1471-2105-7-368)
Supplement: Additional File 1 — G-InforBIO_Src_V177. Zipped file of the source code of G-InforBIO system [file 1471-2105-7-368-S1.zip › src/JP/AC/nig/wdcm/feature/HtmlBufferedReader.java]

package JP.AC.nig.wdcm.feature ;

import java.io.*;

public class HtmlBufferedReader extends java.io.BufferedReader {
	private void skipHeader() {
		try {
			String line = readLine();
			while (!line.equalsIgnoreCase("<PRE>")) {
				line = super.readLine();
			}
		}
		catch (IOException exc) {
		}
	}
	HtmlBufferedReader(Reader in) {
		super(in);
		skipHeader();
	}
	HtmlBufferedReader(Reader in, int sz) {
		super(in, sz);
		skipHeader();
	}
	public String readLine() throws IOException {
		String line = super.readLine();
		if ((line != null) && (line.equalsIgnoreCase("</PRE>"))) {
			while (line != null) {
				line = super.readLine();
			}
		}
		if (line != null) {
			int tail = line.indexOf(">");
			int head = line.indexOf("<");
			while (head < tail) {
				line = line.substring(0, head) + line.substring(tail + 1);
				tail = line.indexOf(">", head);
				head = line.indexOf("<", head);
			}
			String meta[] = {"&lt;", "&gt;", "&amp;", "&quot;"};
			String norm[] = {"<",    ">",    "&",     "\""};
			for (int metaindex = 0; metaindex < meta.length; metaindex++) {
				int metapos = line.indexOf(meta[metaindex]);
				while (metapos != -1) {
					line = line.substring(0, metapos) + norm[metaindex] +
								line.substring(metapos + meta[metaindex].length());
					metapos = line.indexOf(meta[metaindex]);
				}
			}
		}
		return line;
	}
}
