# Supplementary material for: G-InforBIO: integrated system for microbial genomics
Source: BMC Bioinformatics. 2006 Aug 4;7:368. doi: 10.1186/1471-2105-7-368 (PMC1552091; doi:10.1186/1471-2105-7-368)
Supplement: Additional File 1 — G-InforBIO_Src_V177. Zipped file of the source code of G-InforBIO system [file 1471-2105-7-368-S1.zip › src/JP/AC/nig/wdcm/feature/ILevelInfo.java]

/**
 * ILevelInfo - Error level statuses information interface.
 * Last update: 2000/12/26 (Release Version 1.00)
 */

package JP.AC.nig.wdcm.feature ;

/**
 * ILevelInfoC^tF[XÍAErrorBufferNXÉ¨¢ÄG[xÇÉ
 * p¢çêéG[x^Oðè`µ½àÌÅ·B
 * Ü½AErrorBuffer¨æÑMessengerNXÌgetMaxLevel()\bh©çÌßè
 * lÆµÄàgp³êÜ·B
 * @see tsunami.util.ErrorBuffer#getMaxLevel
 * @see tsunami.util.base.AppBase#getMaxLevel
 */
public interface ILevelInfo
{
/* public constant value. */
  public static final byte LV_NULL   = (byte)0x0;
  public static final byte LV_MESSAGE = (byte)0x1;
  public static final byte LV_WARNING = (byte)0x2;
  public static final byte LV_ERROR   = (byte)0x3;
  public static final byte LV_FATAL   = (byte)0x4;
};
