# Supplementary material for: G-InforBIO: integrated system for microbial genomics
Source: BMC Bioinformatics. 2006 Aug 4;7:368. doi: 10.1186/1471-2105-7-368 (PMC1552091; doi:10.1186/1471-2105-7-368)
Supplement: Additional File 1 — G-InforBIO_Src_V177. Zipped file of the source code of G-InforBIO system [file 1471-2105-7-368-S1.zip › src/JP/AC/nig/wdcm/feature/IResource.java]

package JP.AC.nig.wdcm.feature ;

import java.rmi.*;

/**
 * IResourceC^tF[XÍÍAvP[VÉ¨¢Ägp·é\[XlÌWð
 * ¦·B<BR>
 * <P>±ÌC^tF[XÅÍAÝ¢ÉÖAÌ é\[XlÌWÉÂ¢ÄKvÈ@\
 * ðè`·éB<BR>
 * Ü½A±ÌC^tF[XÍjava.rmi.Remoteðp³µA[gNXÆµÄÀ
 * ·é±ÆªÂ\Å éB</P>
 * <p>ì : Copyright (c) 2002</p>
 * <p>ïÐ¼: Hitachi Software Engineering Co., Ltd.</p>
 * @author Kentarou Mamiya (kmamiya@genes.nig.ac.jp)
 * @version 1.0
 */
public interface IResource extends Remote
{
/* Method definitions. */
	/**
	 * ±ÌNXÌResourceTypeðÔ·B<BR>
	 * <P>±Ì\bhÉæÁÄÔ³êéResourceTypeÍA
	 * SIResourceÀNXÔÅêÓÅ éæ¤ÉÀ·éKvª éB</P>
	 * @return ±ÌNXÌResourceTypeB
	 * @exception RemoteException [gÀsÉâèª­¶µ½êB
	 */
	public ResourceType getResourceType()
		throws RemoteException;
	/**
	 * keyÉÎ·é\[XlðÔ·B<BR>
	 * <P>¢è`Ìkeyªwè³ê½êÌ®ìÍeÀNXÉË¶·éB</P>
	 * @param key \[XlÉÎ·éResourceKeyB
	 * @return keyÉÎ·é\[XlB
	 * @exception RemoteException [gÀsÉâèª­¶µ½êB
	 */
	public Object getValue( ResourceKey key )
		throws RemoteException;
}
