# Supplementary material for: G-InforBIO: integrated system for microbial genomics
Source: BMC Bioinformatics. 2006 Aug 4;7:368. doi: 10.1186/1471-2105-7-368 (PMC1552091; doi:10.1186/1471-2105-7-368)
Supplement: Additional File 1 — G-InforBIO_Src_V177. Zipped file of the source code of G-InforBIO system [file 1471-2105-7-368-S1.zip › src/JP/AC/nig/wdcm/feature/IResourceServer.java]

package JP.AC.nig.wdcm.feature ;

import java.rmi.*;

/**
 * IResourceServerÍ\[XT[oÉKvÈ@\ðè`·éB<BR>
 * <P>±ÌC^tF[XÍjava.rmi.Remoteðp³µA[gNXÆµÄÀ
 * ·é±ÆªÂ\Å éB</P>
 * <p>ì : Copyright (c) 2002</p>
 * <p>ïÐ¼: Hitachi Software Engineering Co., Ltd.</p>
 * @author Kentarou Mamiya (kmamiya@genes.nig.ac.jp)
 * @version 1.0
 */
public interface IResourceServer extends Remote {
/* Public constant values. */
	/**
	 * ±ÌC^tF[XðÀµ½NXðRMI RegistyÉbind·éÛÉgp·éB
	 */
	public static final String OBJ_NAME = "ResourceServer";

/* Method definitions. */
	/**
	 * CÓÌ\[Xðæèo·B<BR>
	 * @param type ÎÛ\[Xð¦·ResourceTypeB
	 * @return typeÉÎ·éIResourceB
	 * @exception UnDefinedResourceException ¢è`Ì\[Xªwè³ê½êB
	 * @exception UnSupportedResourceException gpÅ«È¢\[Xªwè³ê½
	 * êB
	 * @exception RemoteException [gÀsÉâèª­¶µ½êB
	 */
	public IResource getResource( ResourceType type )
		throws RemoteException;


	/**
	 * ÇÎÛÌS\[XÉÎµA\[XÌú»ðv·éB<BR>
	 * @exception RemoteException [gÀsÉâèª­¶µ½êB
	 */
	public void resetAllResource()
		throws RemoteException;
}
