# Supplementary material for: G-InforBIO: integrated system for microbial genomics
Source: BMC Bioinformatics. 2006 Aug 4;7:368. doi: 10.1186/1471-2105-7-368 (PMC1552091; doi:10.1186/1471-2105-7-368)
Supplement: Additional File 1 — G-InforBIO_Src_V177. Zipped file of the source code of G-InforBIO system [file 1471-2105-7-368-S1.zip › src/JP/AC/nig/wdcm/feature/IResourceTypeInfo.java]

package JP.AC.nig.wdcm.feature ;

/**
 * tsunamipbP[WÉ¨¢Ägp³êéSÄÌ\[X^Cvðè`·éB<BR>
 * <P>±ÌC^tF[XÅè`³êÄ¢éResourceTypeIuWFNgÈOðgpµÄÍ
 * ÈçÈ¢Bgpµ½êÌ®ìÍeNXÉË¶·éB<BR>
 * î{IÉÍ±ÌC^tF[Xð¼Úgp·é±ÆÍÈ­AResourceManagerªñ
 * ·éIResourceÌgetResourceType\bhÉæÁÄ¾çêéResourceType
 * IuWFNgðgp·é±ÆÉÈéB</P>
 * <P>DEVNOTE:</P>
 * <DL>
 *  <DT>»ÝgpÌÅ­R[h
 *  <DD>0(EMAIL_TEMPLATE)
 *  <DT>»ÝgpÌÅåR[h
 *  <DD>6(TEXT)
 * </DL>
 * <p>ì : Copyright (c) 2002</p>
 * <p>ïÐ¼: Hitachi Software Engineering Co., Ltd.</p>
 * @author Kentarou Mamiya (kmamiya@genes.nig.ac.jp)
 * @version 1.0
 */
public interface IResourceTypeInfo {
	public static final int EMAIL_TEMPLATE_CODE = 0;
	/**
	 * EMailTemplateResourceÉ¨¢Ägp³êéB<BR>
	 */
	public static final ResourceType EMAIL_TEMPLATE =
		new ResourceType( "EmailTemplate", EMAIL_TEMPLATE_CODE );

	public static final int ACC_PREFIX_CODE = 1;
	/**
	 * AccessionPrefixResourceÉ¨¢Ägp³êéB<BR>
	 */
	public static final ResourceType ACC_PREFIX =
		new ResourceType( "AccessionPrefix", ACC_PREFIX_CODE );

	public static final int DB_STATUS_CODE = 2;
	/**
	 * DBStatusResourceÉ¨¢Ägp³êéB<BR>
	 */
	public static final ResourceType DB_STATUS =
		new ResourceType( "DBStatus", DB_STATUS_CODE );

	public static final int FEATURE_QUALIFIER_CODE = 3;
	/**
	 * FeatureQualifierResourceÉ¨¢Ägp³êéB<BR>
	 */
	public static final ResourceType FEATURE_QUALIFIER =
		new ResourceType( "FeatureQualifier", FEATURE_QUALIFIER_CODE );

	public static final int KQ_NOTE_CODE = 4;
	/**
	 * KqNoteResourceÉ¨¢Ägp³êéB<BR>
	 */
	public static final ResourceType KQ_NOTE =
		new ResourceType( "KqNote", KQ_NOTE_CODE );

	public static final int SQL_TEMPLATE_CODE = 5;
	/**
	 * SQLTemplateResourceÉ¨¢Ägp³êéB<BR>
	 */
	public static final ResourceType SQL_TEMPLATE =
		new ResourceType( "SQLTemplate", SQL_TEMPLATE_CODE );

	public static final int TEXT_CODE = 6;
	/**
	 * TextResourceÉ¨¢Ägp³êéB<BR>
	 */
	public static final ResourceType TEXT =
		new ResourceType( "Text", TEXT_CODE );
}
