# Supplementary material for: G-InforBIO: integrated system for microbial genomics
Source: BMC Bioinformatics. 2006 Aug 4;7:368. doi: 10.1186/1471-2105-7-368 (PMC1552091; doi:10.1186/1471-2105-7-368)
Supplement: Additional File 1 — G-InforBIO_Src_V177. Zipped file of the source code of G-InforBIO system [file 1471-2105-7-368-S1.zip › src/JP/AC/nig/wdcm/feature/ITextResourceKeyInfo.java]

package JP.AC.nig.wdcm.feature ;


/**
 * ITextResourceKeyInfoC^tF[XÍALocalTextResourceÌgetValue
 * \bhÉ¨¢ÄAøÆµÄgpÂ\ÈResourceKeyCX^Xðè`·éB<BR>
 * <p>ì : Copyright (c) 2002</p>
 * <p>ïÐ¼: Hitachi Software Engineering Co., Ltd.</p>
 * @author Kentarou Mamiya (kmamiya@genes.nig.ac.jp)
 * @version 1.0
 */
public interface ITextResourceKeyInfo
{
	/**
	 * WebÅBLASTT[rXENGüÍy[WÌHTML
	 * \[Xt@Cðæ¾·éÛÉgp·éB<BR>
	 */
	public static final ResourceKey KEY_BLAST_QUERY_HTML =
		new ResourceKey( "blast_query.shtml" );
	/**
	 * TPA CheckerT[rXEServiceAssignerNXÌURLðæ¾·éÛÉgp·éB<BR>
	 */
	public static final ResourceKey KEY_TPA_CHECKER_URL =
		new ResourceKey( "TPAChecker.url" );

	/**
	 * C^tF[XàÅè`³êÄ¢éResourceKeyÌXgB
	 */
	public static final ResourceKey RESOURCE_KEYS[] = {
		KEY_BLAST_QUERY_HTML, KEY_TPA_CHECKER_URL
	};
}
