# Supplementary material for: G-InforBIO: integrated system for microbial genomics
Source: BMC Bioinformatics. 2006 Aug 4;7:368. doi: 10.1186/1471-2105-7-368 (PMC1552091; doi:10.1186/1471-2105-7-368)
Supplement: Additional File 1 — G-InforBIO_Src_V177. Zipped file of the source code of G-InforBIO system [file 1471-2105-7-368-S1.zip › src/JP/AC/nig/wdcm/feature/LocalResource.java]

package JP.AC.nig.wdcm.feature ;

import java.io.*;

/**
 * LocalResourceÍ[JÂ«É¨¯é\[XÇ@\ðÀ»·é½ßÌî{@\
 * ðÀ·éB<BR>
 * <P>±ÌNXÍVACYÂ\Å éB</P>
 * <p>ì : Copyright (c) 2002</p>
 * <p>ïÐ¼: Hitachi Software Engineering Co., Ltd.</p>
 * @author Kentarou Mamiya (kmamiya@genes.nig.ac.jp)
 * @version 1.0
 */
public abstract class LocalResource implements IResource, Serializable
{
/* protected fields. */
	/**
	 * \[XÇÌÀÌÆµÄgp·éB
	 */
	protected ResourceObject object;


	/**
	 *±ÌNXÌResourceTypeðÔ·B<BR>
	 * @return ±ÌNXÌResourceTypeB
	 */
	public ResourceType getResourceType()
	{
		return object.getResourceType();
	}
	/* End getResourceType. */


	/**
	 * keyÉÎ·é\[XlðÔ·B<BR>
	 * @param key \[XlÉÎ·éResourceKeyB
	 * @return keyÉÎ·é\[XlB
	 */
	public Object getValue( ResourceKey key )
	{
		return object.getValue( key );
	}
	/* End getValue. */


	/**
	 * \[XÌú»ðsÈ¤B<BR>
	 * @exception IOException \[XÌú»É¸sµ½êB
	 */
	public void resetResource()
		throws IOException
	{
		object.load();
	}
	/* End resetResource. */
}
