# Supplementary material for: G-InforBIO: integrated system for microbial genomics
Source: BMC Bioinformatics. 2006 Aug 4;7:368. doi: 10.1186/1471-2105-7-368 (PMC1552091; doi:10.1186/1471-2105-7-368)
Supplement: Additional File 1 — G-InforBIO_Src_V177. Zipped file of the source code of G-InforBIO system [file 1471-2105-7-368-S1.zip › src/JP/AC/nig/wdcm/feature/LocalTextResource.java]

package JP.AC.nig.wdcm.feature ;

import java.rmi.*;
import java.io.*;

/**
 * LocalTextResourceÍ[JÂ«É¶Ý·éeLXgt@CðÇñÅ\[X
 * ÆµÄÇA¯êVMãÌAvP[VÉñ·éB<BR>
 * <P>±ÌNXªÇ·é\[XÉANZX·é½ßÉÍAITextResourceKeyInfo
 * Åè`³êÄ¢éResourceKeyðgp·éB<BR>
 * Ü½AResourceManagerÉ¨¢Ä±Ì\[XNX©ÌÉANZX·é½ßÉÍA
 * IResourceTypeInfo.TEXTðgp·éB</P>
 * <P>NXÌ@\{ÌÍTextResourceObjectÉ¨¢ÄÀ³êÄ¢éB</P>
 * <P>±ÌNXÍVACYÂ\Å éB</P>
 * <p>ì : Copyright (c) 2002</p>
 * <p>ïÐ¼: Hitachi Software Engineering Co., Ltd.</p>
 * @author Kentarou Mamiya (kmamiya@genes.nig.ac.jp)
 * @version 1.0
 */
public final class LocalTextResource extends LocalResource
{
/* Methods. */
	/**
	 * ú»³ê½\[XðÂLocalTextResourceðì¬·éB<BR>
	 * <P>TextResourceObjectÌCX^Xðì¬·éB</P>
	 * @exception IOException \[XÌú»É¸sµ½êB
	 */
	public LocalTextResource()
		throws IOException
	{
		object = new TextResourceObject();
	}
	/* End constructor. */
}
