# Supplementary material for: G-InforBIO: integrated system for microbial genomics
Source: BMC Bioinformatics. 2006 Aug 4;7:368. doi: 10.1186/1471-2105-7-368 (PMC1552091; doi:10.1186/1471-2105-7-368)
Supplement: Additional File 1 — G-InforBIO_Src_V177. Zipped file of the source code of G-InforBIO system [file 1471-2105-7-368-S1.zip › src/JP/AC/nig/wdcm/feature/LocBetween.java]

package JP.AC.nig.wdcm.feature ;

/**
 * &lt;between&gt; ::= &lt;number&gt; ^ &lt;number&gt;
�B
 * <p>
 * Copyright Hitachi Software Engineering Co., Ltd.<BR>
 * Developer Toshitugu Okayama, Hiroyuki Hashimoto, Toshikazu Takaki<BR>
 * @since 1999/12
 */
public class LocBetween extends LocPoint {
    // <between> ::= <number> ^ <number>
    protected LocNumber lnumber;
    protected LocOperator operator;
    protected LocNumber rnumber;
    public LocBetween(String spell, LocNumber lnumber, LocOperator operator, LocNumber rnumber) {
        super(spell);
        this.lnumber = lnumber;
        this.operator = operator;
        this.rnumber = rnumber;
    }
    public LocBetween(LocNumber lnumber, LocOperator operator, LocNumber rnumber) {
        this("" + lnumber + operator + rnumber, lnumber, operator, rnumber);
    }
    public LocBetween(LocNumber lnumber, LocNumber rnumber) {
        this(lnumber, new LocOperator("^"), rnumber);
    }
    public final int minValue() {
        return lnumber.minValue();
    }
    public final int maxValue() {
        return rnumber.maxValue();
    }
    public LocRelative shift(int offset) {
        return new LocBetween((LocNumber)lnumber.shift(offset), operator, (LocNumber)rnumber.shift(offset));
    }
    public static LocBetween parseBetween(Context context) {
        LocNumber lnumber;
        LocOperator operator;
        LocNumber rnumber;
        Context subcontext = context.lookAhead();
        if (accept(lnumber = LocNumber.parseNumber(subcontext)) &&
                accept(operator = LocOperator.parseOperator(subcontext, "^")) &&
                accept(rnumber = LocNumber.parseNumber(subcontext))) {
            return new LocBetween(context.takeApart(subcontext), lnumber, operator, rnumber);
        }
        else {
            return null;
        }
    }
    public LocNumber getLnumber() {
        return lnumber;
    }
    public LocOperator getOperator() {
        return operator;
    }
    public LocNumber getRnumber() {
        return rnumber;
    }
    public void accept(LocVisitor visitor) {
        if (visitor.visit(this)) {
            if (lnumber != null) {
                lnumber.accept(visitor);
            }
            if (operator != null) {
                operator.accept(visitor);
            }
            if (rnumber != null) {
                rnumber.accept(visitor);
            }
        }
    }
}
