# Supplementary material for: G-InforBIO: integrated system for microbial genomics
Source: BMC Bioinformatics. 2006 Aug 4;7:368. doi: 10.1186/1471-2105-7-368 (PMC1552091; doi:10.1186/1471-2105-7-368)
Supplement: Additional File 1 — G-InforBIO_Src_V177. Zipped file of the source code of G-InforBIO system [file 1471-2105-7-368-S1.zip › src/JP/AC/nig/wdcm/feature/LocBounded.java]

package JP.AC.nig.wdcm.feature ;

/**
 * &lt;bounded&gt; ::= &lt;point except rpartial&gt; &#46;&#46; &lt;point except lpartial&gt;
 */
public class LocBounded extends LocMetrical {
    // <bounded> ::= <point except rpartial> .. <point except lpartial>
    protected LocPoint lpoint;
    protected LocOperator operator;
    protected LocPoint rpoint;
    public LocBounded(String spell, LocPoint lpoint, LocOperator operator, LocPoint rpoint) {
        super(spell);
        this.lpoint = lpoint;
        this.operator = operator;
        this.rpoint = rpoint;
    }
    public LocBounded(LocPoint lpoint, LocOperator operator, LocPoint rpoint) {
        this("" + lpoint + operator + rpoint, lpoint, operator, rpoint);
    }
    public LocBounded(LocPoint lpoint, LocPoint rpoint) {
        this(lpoint, new LocOperator(".."), rpoint);
    }
    public boolean partial5() {
        return lpoint instanceof LocLpartial;
    }
    public boolean partial3() {
        return rpoint instanceof LocRpartial;
    }
    public int minValue() {
        return lpoint.minValue();
    }
    public int maxValue() {
        return rpoint.maxValue();
    }
    public boolean includes2(int offset) {
        return lpoint.includes2(offset) || rpoint.includes2(offset);
    }
    public boolean includes(LocBounded that) {
        return (that == null) ||
            (this.minValue() <= that.minValue()) && (this.maxValue() >= that.maxValue());
    }
    public LocRelative shift(int offset) {
        return new LocBounded((LocPoint)lpoint.shift(offset),
                                    operator, (LocPoint)rpoint.shift(offset));
    }
    public LocRelative cut(int orig, int dest) {
        if (minValue() > dest) {
            return null;
        }
        else if (maxValue() <= orig) {
            return null;
        }
        else if ((minValue() > orig) && (maxValue() <= dest)) {
            return this;
        }
        else if ((minValue() <= orig) && (maxValue() > dest)) {
            return new LocBounded(new LocNumber(orig + 1), operator, new LocNumber(dest));
        }
        else if (minValue() <= orig) {
            return new LocBounded(new LocNumber(orig + 1), operator, rpoint);
        }
        else /*if (maxValue() > dest)*/ {
            return new LocBounded(lpoint, operator, new LocNumber(dest));
        }
    }
    public LocRelative cut(int block, int[] offsets, String[] names) {
        int minblock = minBlock(offsets);
        int maxblock = maxBlock(offsets);
        if (minblock != maxblock) {
            return new LocJoin((LocDescription)cut(offsets[minblock], offsets[minblock + 1]),
                        (LocDescription)cut(offsets[minblock + 1], offsets[offsets.length - 1])).
                                                                        cut(block, offsets, names);
        }
        else {
            // minblock == maxblock
            if (block == minblock) {
                return this.shift(offsets[block]);
            }
            else {
                return new LocForeign(names[minblock], (LocDescription)(this.shift(offsets[minblock])));
            }
        }
    }
    public static LocBounded parseBounded(Context context) {
        LocPoint lpoint;
        LocOperator operator;
        LocPoint rpoint;
        Context subcontext = context.lookAhead();
        if (accept(lpoint = LocPoint.parsePoint(subcontext)) &&
                                    !(lpoint instanceof LocRpartial) &&
                accept(operator = LocOperator.parseOperator(subcontext, "..")) &&
                accept(rpoint = LocPoint.parsePoint(subcontext)) &&
                                    !(rpoint instanceof LocLpartial)) {
            return new LocBounded(context.takeApart(subcontext), lpoint, operator, rpoint);
        }
        else {
            return null;
        }
    }
    public LocPoint getLpoint() {
        return lpoint;
    }
    public LocOperator getOperator() {
        return operator;
    }
    public LocPoint getRpoint() {
        return rpoint;
    }
    public void accept(LocVisitor visitor) {
        if (visitor.visit(this)) {
            if (lpoint != null) {
                lpoint.accept(visitor);
            }
            if (operator != null) {
                operator.accept(visitor);
            }
            if (rpoint != null) {
                rpoint.accept(visitor);
            }
        }
    }
}
