# Supplementary material for: G-InforBIO: integrated system for microbial genomics
Source: BMC Bioinformatics. 2006 Aug 4;7:368. doi: 10.1186/1471-2105-7-368 (PMC1552091; doi:10.1186/1471-2105-7-368)
Supplement: Additional File 1 — G-InforBIO_Src_V177. Zipped file of the source code of G-InforBIO system [file 1471-2105-7-368-S1.zip › src/JP/AC/nig/wdcm/feature/LocCodon.java]

package JP.AC.nig.wdcm.feature ;

/**
 * &lt;pair&gt; ::= (seq: "&lt;symbol&gt;"  ,aa: &lt;entry&gt; )B
 */
public class LocCodon extends LocRelative {
    // <pair> ::= (seq: "<symbol>"  ,aa: <symbol> )
    // <pair> ::= (seq: "<symbol>"  ,aa: <entry> ) // since 2000/12/25 (10003-46)
    protected LocOperator loperator;
    protected LocSymbol nucseq;
    protected LocOperator moperator;
    //protected LocSymbol symbol; // since 2000/12/25(10003-46)
    protected LocEntry entry;     // since 2000/12/25(10003-46)
    protected LocOperator roperator;

    public LocCodon(String spell, LocOperator loperator, LocSymbol nucseq,
                    LocOperator moperator, LocEntry entry, LocOperator roperator) {     // since 2000/12/25(10003-46)
                    //LocOperator moperator, LocSymbol symbol, LocOperator roperator) { // since 2000/12/25(10003-46)
        super(spell);
        this.loperator = loperator;
        this.nucseq = nucseq;
        this.moperator = moperator;
        //this.symbol = symbol; // since 2000/12/25(10003-46)
        this.entry = entry;     // since 2000/12/25(10003-46)
        this.roperator = roperator;
    }
    public LocCodon(LocOperator loperator, LocSymbol nucseq,
                    LocOperator moperator, LocEntry entry, LocOperator roperator) {     // since 2000/12/25(10003-46)
                    //LocOperator moperator, LocSymbol symbol, LocOperator roperator) { // since 2000/12/25(10003-46)
        /* // since 2000/12/25(10003-46)
        this("" + loperator + nucseq + moperator + symbol + roperator,
                            loperator, nucseq, moperator, symbol, roperator);
        */
        this("" + loperator + nucseq + moperator + entry + roperator,
                            loperator, nucseq, moperator, entry, roperator); // since 2000/12/25(10003-46)
    }
    //public LocCodon(LocSymbol nucseq, LocSymbol symbol) { // since 2000/12/25(10003-46)
    public LocCodon(LocSymbol nucseq, LocEntry entry) {
        this(new LocOperator("(seq:"), nucseq, new LocOperator(",aa:"),
                                                entry, new LocOperator(")"));
    }
    public LocSymbol getNucleotide() {
        return nucseq;
    }
    public LocEntry getAmino() { // since 2000/12/25(10003-46)
        return entry;
    }
    /* // since 2000/12/25(10003-46)
    public LocSymbol getAmino() {
        return symbol;
    }
    */
    public boolean includesMin(int offset) {
        return false;
    }
    public boolean includesMax(int offset) {
        return false;
    }
    public boolean includes1(int offset) {
        return false;
    }
    public boolean includes2(int offset) {
        return false;
    }
    public int minBlock(int[] offsets) {
        return offsets.length - 1;
    }
    public int maxBlock(int[] offsets) {
        return offsets.length - 1;
    }
    public LocRelative shift(int offset) {
        return this;
    }
    public LocRelative cut(int orig, int dest) {
        return this;
    }
    public LocRelative cut(int block, int[] offsets, String[] names) {
        return this;
    }
    public LocVariable rename(java.util.Dictionary dict) {
        return this;
    }
    public boolean partial5() {
        return false;
    }
    public boolean partial3() {
        return false;
    }
    public NucleotideFragment[] splice(String name, boolean normal) throws Exception {
        throw new Exception("not for splice.");
    }
    public String splice(String name, NucleotideSequencer sequencer, boolean normal) throws Exception {
        throw new Exception("not for splice.");
    }
    public int splice(LocDescription focus, boolean normal) throws Exception {
        throw new Exception("not for splice.");
    }
    public int splice() throws Exception {
        throw new Exception("not for splice.");
    }
    public static LocCodon parseCodon(Context context) {
        LocOperator loperator;
        LocOperator ope1;
        LocSymbol nucseq;
        LocOperator ope2;
        LocOperator moperator;
        //LocSymbol symbol; // since 2000/12/25(10003-46)
        LocEntry entry;     // since 2000/12/25(10003-46)
        LocOperator roperator;
        Context subcontext = context.lookAhead();
        if (accept(loperator = LocOperator.parseOperator(subcontext, "(seq:")) &&
                accept(ope1 = LocOperator.parseOperator(subcontext, "\"")) &&
                accept(nucseq = LocSymbol.parseSymbol(subcontext)) &&
                accept(ope2 = LocOperator.parseOperator(subcontext, "\"")) &&
                accept(moperator = LocOperator.parseOperator(subcontext, ",aa:")) &&
                //accept(symbol = LocSymbol.parseSymbol(subcontext)) && // since 2000/12/25(10003-46)
                accept(entry = LocEntry.parseEntry(subcontext)) &&
                accept(roperator = LocOperator.parseOperator(subcontext, ")"))) {
            return new LocCodon(context.takeApart(subcontext), loperator,
                                        nucseq, moperator, entry, roperator); // since 2000/12/25(10003-46)
                                    //nucseq, moperator, symbol, roperator);  // since 2000/12/25(10003-46)
        }
        else {
            return null;
        }
    }
    public static LocCodon parseCodonAll(String text) {
        Context context = new Context(text);
        LocCodon pair = parseCodon(context);
        if ((pair != null) && context.eos()) {
            return pair;
        }
        else {
            return null;
        }
    }
     //ADD Javadoc kouwatan 2002/10/08
    /**
     * /codon QualifierÌvalueüÍtH[}bgÉ¨¢ÄA
     * tH[}bgð»stH[}bgÉÏXµÜ·B<BR>
     * ex.(seq:"ttt",<font color="red"><u> </u></font>aa:Leu) :ºü(Xy[X)ð
     * @param text codonüÍtH[}bg
     * @return tH[}bg:»stH[}bgðÔ·<br>
     * »êÈOÌ¶ñ:øðString.trim()µ½¶ñðÔ·B
     */
    public static String revise(String text) {
        text = text.trim();

        /* üÍ³ê½Qualifier valueÌ¶ñ·ªOÅ Á½ê */ //ADD kouwatan 2002/10/08
        if (text.length() == 0) {
            return text;    //tH[}bgðI¹·é
        }

        if ((text.charAt(0) == '(') &&
                (text.charAt(text.length() - 1) == ')') &&
                (text.indexOf("seq:") == 1) &&
                                (text.indexOf("aa:") > 8)) {
            java.util.StringTokenizer t = new java.util.StringTokenizer(text, " ():\",");
            String seq = t.hasMoreTokens() ? t.nextToken() : "";
            String codon = t.hasMoreTokens() ? t.nextToken() : "";
            String aa = t.hasMoreTokens() ? t.nextToken() : "";
            String ami = t.hasMoreTokens() ? t.nextToken() : "";
            if (seq.equals("seq") && aa.equals("aa") &&
                    (codon.length() == 3) && (ami.length() > 1)) {
                return "(seq:\"" + codon + "\",aa:" + ami + ")";
            }
            else {
                return text;
            }
        }
        else {
            return text;
        }
    }
    public static void main(String[] args) {
        System.out.println(parseCodonAll("(pos:clone3:100..200,aa:Phe)"));
        System.out.println(parseCodonAll("(seq:\"ttt\",aa:Leu)"));
        System.out.println(parseCodonAll(revise("(seq: ttt ,aa:Trp)")));
        System.out.println(parseCodonAll("(pos:213..215, aa:Trp)"));
        System.out.println(parseCodonAll("(pos:1017,aa:Trp)"));
        System.out.println(parseCodonAll("(pos:2000..2001,aa:TERM)"));
        System.out.println(parseCodonAll("(pos:X22222:15..17,aa:Ala)"));
    }
    public LocOperator getLoperator() {
        return loperator;
    }
    public LocSymbol getNucseq() {
        return nucseq;
    }
    public LocOperator getMoperator() {
        return moperator;
    }
    public LocEntry getEntry() {
        return entry;
    }
    public LocOperator getRoperator() {
        return roperator;
    }
    public void accept(LocVisitor visitor) {
        if (visitor.visit(this)) {
            if (loperator != null) {
                loperator.accept(visitor);
            }
            if (nucseq != null) {
                nucseq.accept(visitor);
            }
            if (moperator != null) {
                moperator.accept(visitor);
            }
            if (entry != null) {
                entry.accept(visitor);
            }
            if (roperator != null) {
                roperator.accept(visitor);
            }
        }
    }
}
