# Supplementary material for: G-InforBIO: integrated system for microbial genomics
Source: BMC Bioinformatics. 2006 Aug 4;7:368. doi: 10.1186/1471-2105-7-368 (PMC1552091; doi:10.1186/1471-2105-7-368)
Supplement: Additional File 1 — G-InforBIO_Src_V177. Zipped file of the source code of G-InforBIO system [file 1471-2105-7-368-S1.zip › src/JP/AC/nig/wdcm/feature/LocComplement.java]

package JP.AC.nig.wdcm.feature ;

/**
 * &lt;complement&gt; ::= complement( &lt;description except complement&gt; )�B

 * <p>
 * Copyright Hitachi Software Engineering Co., Ltd.<BR>
 * Developer Toshitugu Okayama, Hiroyuki Hashimoto, Toshikazu Takaki<BR>
 * @since 1999/12
 */
public class LocComplement extends LocFunctional {
    // <complement> ::= complement( <description except complement> )
    protected LocOperator loperator;
    protected LocDescription description;
    protected LocOperator roperator;
    public LocComplement(String spell, LocOperator loperator,
                                LocDescription description, LocOperator roperator) {
        super(spell);
        this.loperator = loperator;
        this.description = description;
        this.roperator = roperator;
    }
    public LocComplement(LocOperator loperator, LocDescription description, LocOperator roperator) {
        this("" + loperator + description + roperator, loperator, description, roperator);
    }
    public LocComplement(LocDescription description) {
        this(new LocOperator("complement("), description, new LocOperator(")"));
    }
    public boolean includesMin(int offset) {
        return description.includesMin(offset);
    }
    public boolean includesMax(int offset) {
        return description.includesMax(offset);
    }
    public boolean includes1(int offset) {
        return description.includes1(offset);
    }
    public boolean includes2(int offset) {
        return description.includes2(offset);
    }
    public int minBlock(int[] offsets) {
        return description.minBlock(offsets);
    }
    public int maxBlock(int[] offsets) {
        return description.maxBlock(offsets);
    }
    public LocRelative shift(int offset) {
        return new LocComplement(loperator, (LocDescription)description.shift(offset), roperator);
    }
    public LocRelative cut(int orig, int dest) {
        LocDescription cutdesc = (LocDescription)description.cut(orig, dest);
        if (cutdesc != null) {
            return new LocComplement(loperator, cutdesc, roperator);
        }
        else {
            return null;
        }
    }
    public LocRelative cut(int block, int[] offsets, String[] names) {
        return new LocComplement(loperator,
                    (LocDescription)description.cut(block, offsets, names), roperator);
    }
    public LocVariable rename(java.util.Dictionary dict) {
        return new LocComplement(loperator, (LocDescription)description.rename(dict), roperator);
    }
    public boolean partial5() {
        return description.partial3();
    }
    public boolean partial3() {
        return description.partial5();
    }
    public String splice(String name, NucleotideSequencer sequencer, boolean normal) throws Exception {
        return description.splice(name, sequencer, !normal);
    }
    public NucleotideFragment[] splice(String name, boolean normal) throws Exception {
        return description.splice(name, !normal);
    }
    public int splice(LocDescription focus, boolean normal) throws Exception {
        return description.splice(focus, !normal);
    }
    public int splice() throws Exception {
        return description.splice();
    }
    public static LocComplement parseComplement(Context context) {
        LocOperator loperator;
        LocDescription description;
        LocOperator roperator;
        Context subcontext = context.lookAhead();
        if (accept(loperator =
                    LocOperator.parseOperator(subcontext, "complement(")) &&
                accept(description = LocDescription.parseDescription(subcontext)) &&
                                            !(description instanceof LocComplement) &&
                accept(roperator = LocOperator.parseOperator(subcontext, ")"))) {
            return new LocComplement(context.takeApart(subcontext), loperator, description, roperator);
        }
        else {
            return null;
        }
    }
    public LocOperator getLoperator() {
        return loperator;
    }
    public LocDescription getDescription() {
        return description;
    }
    public LocOperator getRoperator() {
        return roperator;
    }
    public void accept(LocVisitor visitor) {
        if (visitor.visit(this)) {
            if (loperator != null) {
                loperator.accept(visitor);
            }
            if (description != null) {
                description.accept(visitor);
            }
            if (roperator != null) {
                roperator.accept(visitor);
            }
        }
    }
}
