# Supplementary material for: G-InforBIO: integrated system for microbial genomics
Source: BMC Bioinformatics. 2006 Aug 4;7:368. doi: 10.1186/1471-2105-7-368 (PMC1552091; doi:10.1186/1471-2105-7-368)
Supplement: Additional File 1 — G-InforBIO_Src_V177. Zipped file of the source code of G-InforBIO system [file 1471-2105-7-368-S1.zip › src/JP/AC/nig/wdcm/feature/LocConsSplice.java]

package JP.AC.nig.wdcm.feature ;

/**
 * &lt;pair&gt; ::= (5'site:symbol,aa:symbol)
 */
public class LocConsSplice extends LocRelative {
    // <pair> ::= (5'site:symbol,aa:symbol)
    protected LocOperator loperator;
    protected LocSymbol lsymbol;
    protected LocOperator moperator;
    protected LocSymbol rsymbol;
    protected LocOperator roperator;

    public LocConsSplice(String spell, LocOperator loperator, LocSymbol lsymbol,
                    LocOperator moperator, LocSymbol rsymbol, LocOperator roperator) {
        super(spell);
        this.loperator = loperator;
        this.lsymbol = lsymbol;
        this.moperator = moperator;
        this.rsymbol = rsymbol;
        this.roperator = roperator;
    }
    public LocConsSplice(LocOperator loperator, LocSymbol lsymbol,
                    LocOperator moperator, LocSymbol rsymbol, LocOperator roperator) {
        this("" + loperator + lsymbol + moperator + rsymbol + roperator,
                            loperator, lsymbol, moperator, rsymbol, roperator);
    }
    public LocConsSplice(LocSymbol lsymbol, LocSymbol rsymbol) {
        this(new LocOperator("(5'site:"), lsymbol, new LocOperator(",3'site:"),
                                                rsymbol, new LocOperator(")"));
    }
    public LocSymbol getLeftSymbol() {
        return lsymbol;
    }
    public LocSymbol getRightSymbol() {
        return rsymbol;
    }
    public boolean includesMin(int offset) {
        return false;
    }
    public boolean includesMax(int offset) {
        return false;
    }
    public boolean includes1(int offset) {
        return false;
    }
    public boolean includes2(int offset) {
        return false;
    }
    public int minBlock(int[] offsets) {
        return offsets.length - 1;
    }
    public int maxBlock(int[] offsets) {
        return offsets.length - 1;
    }
    public LocRelative shift(int offset) {
        return this;
    }
    public LocRelative cut(int orig, int dest) {
        return this;
    }
    public LocRelative cut(int block, int[] offsets, String[] names) {
        return this;
    }
    public LocVariable rename(java.util.Dictionary dict) {
        return this;
    }
    public boolean partial5() {
        return false;
    }
    public boolean partial3() {
        return false;
    }
    public String splice(String name, NucleotideSequencer sequencer, boolean normal) throws Exception {
        throw new Exception("not for splice.");
    }
    public NucleotideFragment[] splice(String name, boolean normal) throws Exception {
        throw new Exception("not for splice.");
    }
    public int splice(LocDescription focus, boolean normal) throws Exception {
        throw new Exception("not for splice.");
    }
    public int splice() throws Exception {
        throw new Exception("not for splice.");
    }
    public static LocConsSplice parseConsSplice(Context context) {
        LocOperator loperator;
        LocSymbol lsymbol;
        LocOperator moperator;
        LocSymbol rsymbol;
        LocOperator roperator;
        Context subcontext = context.lookAhead();
        if (accept(loperator = LocOperator.parseOperator(subcontext, "(5'site:")) &&
                accept(lsymbol = LocSymbol.parseSymbol(subcontext)) &&
                accept(moperator = LocOperator.parseOperator(subcontext, ",3'site:")) &&
                accept(rsymbol = LocSymbol.parseSymbol(subcontext)) &&
                accept(roperator = LocOperator.parseOperator(subcontext, ")"))) {
            return new LocConsSplice(context.takeApart(subcontext), loperator,
                                    lsymbol, moperator, rsymbol, roperator);
        }
        else {
            return null;
        }
    }
    public static LocConsSplice parseConsSpliceAll(String text) {
        Context context = new Context(text);
        LocConsSplice pair = parseConsSplice(context);
        if ((pair != null) && context.eos()) {
            return pair;
        }
        else {
            return null;
        }
    }
    public static void main(String[] args) {
        System.out.println(parseConsSpliceAll("(pos:clone3:100..200,aa:Phe)"));
        System.out.println(parseConsSpliceAll("(seq:\"ttt\",aa:Leu)"));
        System.out.println(parseConsSpliceAll("(seq: \"ttt\" ,aa:Leu)"));
        System.out.println(parseConsSpliceAll("(pos:213..215,aa:Trp)"));
        System.out.println(parseConsSpliceAll("(pos:1017,aa:Trp)"));
        System.out.println(parseConsSpliceAll("(pos:2000..2001,aa:TERM)"));
        System.out.println(parseConsSpliceAll("(pos:X22222:15..17,aa:Ala)"));
    }
    public LocOperator getLoperator() {
        return loperator;
    }
    public LocSymbol getLsymbol() {
        return lsymbol;
    }
    public LocOperator getMoperator() {
        return moperator;
    }
    public LocSymbol getRsymbol() {
        return rsymbol;
    }
    public LocOperator getRoperator() {
        return roperator;
    }
    public void accept(LocVisitor visitor) {
        if (visitor.visit(this)) {
            if (loperator != null) {
                loperator.accept(visitor);
            }
            if (lsymbol != null) {
                lsymbol.accept(visitor);
            }
            if (moperator != null) {
                moperator.accept(visitor);
            }
            if (rsymbol != null) {
                rsymbol.accept(visitor);
            }
            if (roperator != null) {
                roperator.accept(visitor);
            }
        }
    }
}
