# Supplementary material for: G-InforBIO: integrated system for microbial genomics
Source: BMC Bioinformatics. 2006 Aug 4;7:368. doi: 10.1186/1471-2105-7-368 (PMC1552091; doi:10.1186/1471-2105-7-368)
Supplement: Additional File 1 — G-InforBIO_Src_V177. Zipped file of the source code of G-InforBIO system [file 1471-2105-7-368-S1.zip › src/JP/AC/nig/wdcm/feature/LocDescription.java]

package JP.AC.nig.wdcm.feature ;

/**
 * &lt;description&gt; ::= &lt;functional&gt; | &lt;referencial&gt; | &lt;metrical&gt;
�B
 * <p>
 * Copyright Hitachi Software Engineering Co., Ltd.<BR>
 * Developer Toshitugu Okayama, Hiroyuki Hashimoto, Toshikazu Takaki<BR>
 * @since 1999/12
 */
public abstract class LocDescription extends LocRelative {
    // <description> ::= <functional> | <referencial> | <metrical>
    public LocDescription(String spell) {
        super(spell);
    }
    public static LocDescription parseDescription(Context context) {
        LocDescription description;
        if (accept(description = LocFunctional.parseFunctional(context)) ||
                accept(description = LocReferencial.parseReferencial(context)) ||
                accept(description = LocMetrical.parseMetrical(context))) {
            return description;
        }
        else {
            return null;
        }
    }
    public static LocDescription parseDescriptionAll(String text) {
        Context context = new Context(text);
        LocDescription description = parseDescription(context);
        if ((description != null) && context.eos()) {
            return description;
        }
        else {
            return null;
        }
    }
    public static void parse(String str) {
        if (!str.equals(parseDescriptionAll(str).toString())) {
            System.out.println("NG");
        }
        System.out.println("shift(100) parseDescriptionAll(\"" +
                str + "\") = \"" + parseDescriptionAll(str).shift(100) + "\"");
    }
    public static void cut(String str) {
        int[] pos = {0, 200, 400, 600, 800, 1000, 1500, 2000, 2147483647};
        String[] name = {
                        "HIROHASH-1",
                        "HIROHASH-2",
                        "HIROHASH-3",
                        "HIROHASH-4",
                        "HIROHASH-5",
                        "HIROHASH-6",
                        "HIROHASH-7",
                        "HIROHASH-8"
        };
        java.util.Hashtable dict = new java.util.Hashtable();
        dict.put("HIROHASH-1", "AB012345");
        dict.put("HIROHASH-2", "AB012346");
        dict.put("HIROHASH-3", "AB012347");
        dict.put("HIROHASH-4", "AB012348");
        dict.put("HIROHASH-5", "AB012349");
        dict.put("HIROHASH-6", "AB012350");
        dict.put("HIROHASH-7", "AB012351");
        dict.put("HIROHASH-8", "AB012352");
        LocDescription desc = parseDescriptionAll(str);
        if (desc == null) {
            System.out.println("parse failed for " + str);
        }
        else {
            System.out.println("cut(\"" + str + "\") = " +
                        "\"" + desc.cut(desc.maxBlock(pos), pos, name).rename(dict) + "\"");
        }
    }
    public static void main(String[] args) {
        parse("123");
        parse("12345");
        parse("hladr");
        parse("Alu_rpt1");
        parse("J00193:hladr");
        parse("123ABC:234..567");
        parse("pos:clone3:100..200");
        parse("join(pos:clone3:100..200,aa:Phe)");
        parse("122..221");
        parse("<122..>221");
        parse("<122..(221.224)");
        parse("(122.133)");
        parse("(122.133)..221");
        parse("(122.133)..(204.221)");
        parse("(102.110)");
        parse("(201.202)");
        parse(">234");
        parse("<234");
        parse(">4126");
        parse("complement(334..356)");
        parse("complement(1034..(1122.1126))");
        parse("join(101..110,123..456)");
        parse("join(101..110,123..>456)");
        parse("join(101..110,complement(123..>456))");
        parse("AB001234:(108..202)");
        parse("108^202");
        parse("order(AB023630:(101..110),complement(123..> 456))");
        parse("order(AB023630:(101..110),complement(123..>456))");
        parse("101 ..110");
        parse("AB001234:(join(3..5, 10..20))");
        parse("AB001234:(join(3..5, 10..(20.22)))");
        parse("AB001234:(join(3..5, 10..20^22))");
        parse("join(4..1000, complement((2001.2003)..3000), AB001234:(join(3..5, 10..20^22)))");
        cut("1..50");
        cut("join(1..50,410..420)");
        cut("join(1..250,410..420)");
        cut("join(1..50,410..720)");
        cut("1..775");
        cut("complement(1..775)");
        cut("join(1..150, 350..370)");
        cut("join(1..150, complement(350..370))");
        cut("join(1..300, 350..370)");
        cut("join(1..300, complement(350..370))");
        cut("join(1..300, 350..470)");
        cut("join(1..300, complement(350..470))");
        cut("join(4..300, (351.353)..721)");
        cut("join(4..300, complement((401.403)..567))");
        cut("join(4..300, complement((401.403)..567), AB001234:(join(3..5, 10..20^22)))");
        cut("complement(join(4..300, (503. 505)..700))");
    }
}
