# Supplementary material for: G-InforBIO: integrated system for microbial genomics
Source: BMC Bioinformatics. 2006 Aug 4;7:368. doi: 10.1186/1471-2105-7-368 (PMC1552091; doi:10.1186/1471-2105-7-368)
Supplement: Additional File 1 — G-InforBIO_Src_V177. Zipped file of the source code of G-InforBIO system [file 1471-2105-7-368-S1.zip › src/JP/AC/nig/wdcm/feature/LocEntry.java]

package JP.AC.nig.wdcm.feature ;

/**
 * &lt;entry&gt; ::= &lt;letter|digit|-&gt;[letter|digit|-|_]&#46;&#46;&#46; :B
 */
public class LocEntry extends LocVariable {
    // <entry> ::= <letter|digit|->[letter|digit|-|_]... :
    public LocEntry(String spell) {
        super(spell);
    }
    public LocVariable rename(java.util.Dictionary dict) {
        String accession = (String)dict.get(toString());
        if (accession != null) {
            return new LocEntry(accession);
        }
        else {
            return this;
        }
    }

    /**
     * P[V¶ñðparse·éB
     * @return parse³ê½LocEntryIuWFNgAÅ«È¢ênull
     */
    public static LocEntry parseEntry(Context context) {
        int index = 0;
        while ((index < context.length()) &&
                (Character.isLetterOrDigit(context.charAt(index)) ||
                (context.charAt(index) == '-') ||
                (context.charAt(index) == '_') ||
                (context.charAt(index) == '.'))) {
            // .à·æ¤ÉÏX@by hirohash since 2002.3.14
            index++;
        }
        String locentry = context.lookAhead().takeApart(index);
        //if (index > 0) {
        if ((locentry.length() > 0) &&
                (locentry.indexOf("..") == -1) &&
                (!locentry.startsWith(".")) &&
                (!locentry.endsWith(".")) &&
                (LocMetrical.parseMetrical(new Context(locentry)) == null)) {
            // .ðµ½½ßÌÎô by hirohash since 2002.3.15
            return new LocEntry(context.takeApart(index));
        }
        else {
            return null;
        }
    }
	public void accept(LocVisitor visitor) {
		visitor.visit(this);
	}
}
