# Supplementary material for: G-InforBIO: integrated system for microbial genomics
Source: BMC Bioinformatics. 2006 Aug 4;7:368. doi: 10.1186/1471-2105-7-368 (PMC1552091; doi:10.1186/1471-2105-7-368)
Supplement: Additional File 1 — G-InforBIO_Src_V177. Zipped file of the source code of G-InforBIO system [file 1471-2105-7-368-S1.zip › src/JP/AC/nig/wdcm/feature/LocExcept.java]

package JP.AC.nig.wdcm.feature ;

/**
 * &lt;pair&gt; ::= (pos: &lt;metrical&gt;  ,aa: &lt;symbol&gt; ) | (pos: &lt;foreign&gt; ,aa: &lt;symbol&gt; )
�B
 * <p>
 * Copyright Hitachi Software Engineering Co., Ltd.<BR>
 * Developer Toshitugu Okayama, Hiroyuki Hashimoto, Toshikazu Takaki<BR>
 * @since 1999/12
 */
public class LocExcept extends LocRelative {
    // <pair> ::= (pos: <metrical>  ,aa: <symbol> ) | (pos: <foreign> ,aa: <symbol> )
    protected LocOperator loperator;
    protected LocDescription rangedesc;
    protected LocOperator moperator;
    protected LocEntry entry;
    protected LocOperator roperator;

    public LocExcept(String spell, LocOperator loperator, LocDescription metricalOrForeign,
                    LocOperator moperator, LocEntry entry, LocOperator roperator) {
        super(spell);
        this.loperator = loperator;
        this.rangedesc = metricalOrForeign;
        this.moperator = moperator;
        this.entry = entry;
        this.roperator = roperator;
    }
    public LocExcept(LocOperator loperator, LocDescription metricalOrForeign,
                    LocOperator moperator, LocEntry entry, LocOperator roperator) {
        this("" + loperator + metricalOrForeign + moperator + entry + roperator,
                            loperator, metricalOrForeign, moperator, entry, roperator);
    }
    public LocExcept(LocDescription metricalOrForeign, LocEntry entry) {
        this(new LocOperator("(pos:"), metricalOrForeign, new LocOperator(",aa:"),
                                                            entry, new LocOperator(")"));
    }
    public LocDescription getRange() {
        return rangedesc;
    }
    public LocEntry getSymbol() {
        return entry;
    }
    public boolean includesMin(int offset) {
        return rangedesc.includesMin(offset);
    }
    public boolean includesMax(int offset) {
        return rangedesc.includesMax(offset);
    }
    public boolean includes1(int offset) {
        return rangedesc.includes1(offset);
    }
    public boolean includes2(int offset) {
        return rangedesc.includes2(offset);
    }
    public int minBlock(int[] offsets) {
        return rangedesc.minBlock(offsets);
    }
    public int maxBlock(int[] offsets) {
        return rangedesc.maxBlock(offsets);
    }
    public LocRelative shift(int offset) {
        return new LocExcept(loperator, (LocDescription)rangedesc.shift(offset),
                                                        moperator, entry, roperator);
    }
    public LocRelative cut(int orig, int dest) {
        throw new Error("Invalid attempt to cut inside <pair>.");
    }
    public LocRelative cut(int block, int[] offsets, String[] names) {
        throw new Error("Invalid attempt to cut inside <pair>.");
    }
    public LocVariable rename(java.util.Dictionary dict) {
        return this;
    }
    public boolean partial5() {
        return false;
    }
    public boolean partial3() {
        return false;
    }
    public String splice(String name, NucleotideSequencer sequencer, boolean normal) throws Exception {
        throw new Exception("not for splice.");
    }
    public NucleotideFragment[] splice(String name, boolean normal) throws Exception {
        throw new Exception("not for splice.");
    }
    public int splice(LocDescription focus, boolean normal) throws Exception {
        throw new Exception("not for splice.");
    }
    public int splice() throws Exception {
        throw new Exception("not for splice.");
    }
    public static LocExcept parseExcept(Context context) {
        LocOperator loperator;
        LocDescription rangedesc;
        LocOperator moperator;
        LocEntry entry;
        LocOperator roperator;
        Context subcontext = context.lookAhead();
        if (accept(loperator = LocOperator.parseOperator(subcontext, "(pos:")) &&
                accept(rangedesc = LocDescription.parseDescription(subcontext)) &&
                ((rangedesc instanceof LocMetrical) ||
                            (rangedesc instanceof LocForeign)) &&
                accept(moperator = LocOperator.parseOperator(subcontext, ",aa:")) &&
                accept(entry = LocEntry.parseEntry(subcontext)) &&
                accept(roperator = LocOperator.parseOperator(subcontext, ")"))) {
            return new LocExcept(context.takeApart(subcontext), loperator,
                                    rangedesc, moperator, entry, roperator);
        }
        else {
            return null;
        }
    }
    public static LocExcept parseExceptAll(String text) {
        Context context = new Context(text);
        LocExcept pair = parseExcept(context);
        if ((pair != null) && context.eos()) {
            return pair;
        }
        else {
            return null;
        }
    }
    public static String revise(String text) {
        java.util.StringTokenizer t = new java.util.StringTokenizer(text, " ");
        StringBuffer buff = new StringBuffer();
        while (t.hasMoreTokens()) {
            buff.append(t.nextToken());
        }
        return buff.toString();
    }
    public static void main(String[] args) {
        System.out.println(parseExceptAll(revise("(pos:16..17, aa:TERM)")));
        System.out.println(parseExceptAll("(pos:clone3:100..200,aa:Phe)"));
        System.out.println(parseExceptAll("(seq:\"ttt\",aa:Leu)"));
        System.out.println(parseExceptAll("(pos:213..215,aa:Trp)"));
        System.out.println(parseExceptAll("(pos:1017,aa:Trp)"));
        System.out.println(parseExceptAll("(pos:2000..2001,aa:TERM)"));
        System.out.println(parseExceptAll("(pos:X22222:15..17,aa:Ala)"));
        LocDescription cds = LocDescription.parseDescriptionAll("join(101..200,301..600,701..900)");
        LocExcept exc = parseExceptAll("(pos:315..317,aa:Ala)");
        LocDescription range = exc.getRange();
        try {
            System.out.println(cds.splice(range, true));
        }
        catch (Exception exception) {
            System.err.println(exception.toString());
        }
        cds = LocDescription.parseDescriptionAll("join(101..200,complement(X22222:1..300),601..900)");
        exc = parseExceptAll("(pos:X22222:15..17,aa:Ala)");
        range = exc.getRange();
        try {
            System.out.println(cds.splice(range, true));
        }
        catch (Exception exception) {
            System.err.println(exception.toString());
        }
    }
    public LocOperator getLoperator() {
        return loperator;
    }
    public LocDescription getRangedesc() {
        return rangedesc;
    }
    public LocOperator getMoperator() {
        return moperator;
    }
    public LocEntry getEntry() {
        return entry;
    }
    public LocOperator getRoperator() {
        return roperator;
    }
    public void accept(LocVisitor visitor) {
        if (visitor.visit(this)) {
            if (loperator != null) {
                loperator.accept(visitor);
            }
            if (rangedesc != null) {
                rangedesc.accept(visitor);
            }
            if (moperator != null) {
                moperator.accept(visitor);
            }
            if (entry != null) {
                entry.accept(visitor);
            }
            if (roperator != null) {
                roperator.accept(visitor);
            }
        }
    }
}
