# Supplementary material for: G-InforBIO: integrated system for microbial genomics
Source: BMC Bioinformatics. 2006 Aug 4;7:368. doi: 10.1186/1471-2105-7-368 (PMC1552091; doi:10.1186/1471-2105-7-368)
Supplement: Additional File 1 — G-InforBIO_Src_V177. Zipped file of the source code of G-InforBIO system [file 1471-2105-7-368-S1.zip › src/JP/AC/nig/wdcm/feature/LocForeign.java]

package JP.AC.nig.wdcm.feature ;

/**
 * &lt;foreign&gt; ::= &lt;entry&gt; : [(] &lt;description&gt; [)]�B
 */
public class LocForeign extends LocReferencial {
    // <foreign> ::= <entry> : [(] <description> [)]
    protected LocEntry entry;
    protected LocOperator eoperator;
    protected LocOperator loperator;
    protected LocDescription description;
    protected LocOperator roperator;
    public LocForeign(String spell, LocEntry entry, LocOperator eoperator,
                LocOperator loperator, LocDescription description, LocOperator roperator) {
        super(spell);
        this.entry = entry;
        this.eoperator = eoperator;
        this.loperator = loperator;
        this.description = description;
        this.roperator = roperator;
    }
    public LocForeign(String spell, LocEntry entry,
                        LocOperator eoperator, LocDescription description) {
        this(spell, entry, eoperator, new LocOperator(""), description, new LocOperator(""));
    }
    public LocForeign(LocEntry entry, LocOperator eoperator, LocOperator loperator,
                                    LocDescription description, LocOperator roperator) {
        this("" + entry + eoperator + loperator + description + roperator,
                                    entry, eoperator, loperator, description, roperator);
    }
    public LocForeign(String name, LocDescription description) {
        this(new LocEntry(name), new LocOperator(":"), new LocOperator(""),
                                                        description, new LocOperator(""));
    }
    public LocVariable rename(java.util.Dictionary dict) {
        return new LocForeign((LocEntry)entry.rename(dict), eoperator,
                        loperator, (LocDescription)description.rename(dict), roperator);
    }
    public boolean partial5() {
        return description.partial5();
    }
    public boolean partial3() {
        return description.partial3();
    }
    public String splice(String name, NucleotideSequencer sequencer,
                                            boolean normal) throws Exception {
        return description.splice(entry.toString(), sequencer, normal);
    }
    public NucleotideFragment[] splice(String name, boolean normal) throws Exception {
        return description.splice(entry.toString(), normal);
    }
    public int splice(LocDescription focus, boolean normal) throws Exception {
        if ((focus instanceof LocForeign) &&
                ((LocForeign)focus).entry.toString().equals(entry.toString())) {
            return description.splice(((LocForeign)focus).description, normal);
        }
        else {
            return description.splice();
        }
    }
    public int splice() throws Exception {
        return description.splice();
    }
    public static LocForeign parseForeign(Context context) {
        LocEntry entry;
        LocOperator eoperator;
        LocOperator loperator;
        LocDescription description;
        LocOperator roperator;
        Context subcontext = context.lookAhead();
        if (accept(entry = LocEntry.parseEntry(subcontext)) &&
                accept(eoperator = LocOperator.parseOperator(subcontext, ":"))) {
            if (accept(loperator = LocOperator.parseOperator(subcontext, "("))) {
                if (accept(description = LocDescription.parseDescription(subcontext)) &&
                        accept(roperator = LocOperator.parseOperator(subcontext, ")"))) {
                    return new LocForeign(context.takeApart(subcontext),
                                    entry, eoperator, loperator, description, roperator);
                }
                else {
                    return null;
                }
            }
            else if (accept(description = LocDescription.parseDescription(subcontext))) {
                return new LocForeign(context.takeApart(subcontext), entry, eoperator, description);
            }
            else {
                return null;
            }
        }
        else {
            return null;
        }
    }
    public LocEntry getEntry() {
        return entry;
    }
    public LocOperator getEoperator() {
        return eoperator;
    }
    public LocOperator getLoperator() {
        return loperator;
    }
    public LocDescription getDescription() {
        return description;
    }
    public LocOperator getRoperator() {
        return roperator;
    }
    public void accept(LocVisitor visitor) {
        if (visitor.visit(this)) {
            if (entry != null) {
                entry.accept(visitor);
            }
            if (eoperator != null) {
                eoperator.accept(visitor);
            }
            if (loperator != null) {
                loperator.accept(visitor);
            }
            if (description != null) {
                description.accept(visitor);
            }
            if (roperator != null) {
                roperator.accept(visitor);
            }
        }
    }
}
