# Supplementary material for: G-InforBIO: integrated system for microbial genomics
Source: BMC Bioinformatics. 2006 Aug 4;7:368. doi: 10.1186/1471-2105-7-368 (PMC1552091; doi:10.1186/1471-2105-7-368)
Supplement: Additional File 1 — G-InforBIO_Src_V177. Zipped file of the source code of G-InforBIO system [file 1471-2105-7-368-S1.zip › src/JP/AC/nig/wdcm/feature/LocFunctional.java]

package JP.AC.nig.wdcm.feature ;

/**
 * &lt;functional&gt; ::= &lt;complement&gt; | &lt;join&gt;�B

 * <p>
 * Copyright Hitachi Software Engineering Co., Ltd.<BR>
 * Developer Toshitugu Okayama, Hiroyuki Hashimoto, Toshikazu Takaki<BR>
 * @since 1999/12
 */
public abstract class LocFunctional extends LocDescription {
    // <functional> ::= <complement> | <join>
    public LocFunctional(String spell) {
        super(spell);
    }
    public static LocFunctional parseFunctional(Context context) {
        LocFunctional functional;
        if (accept(functional = LocComplement.parseComplement(context)) ||
                            accept(functional = LocJoin.parseJoin(context))) {
            return functional;
        }
        else {
            return null;
        }
    }
}
