# Supplementary material for: G-InforBIO: integrated system for microbial genomics
Source: BMC Bioinformatics. 2006 Aug 4;7:368. doi: 10.1186/1471-2105-7-368 (PMC1552091; doi:10.1186/1471-2105-7-368)
Supplement: Additional File 1 — G-InforBIO_Src_V177. Zipped file of the source code of G-InforBIO system [file 1471-2105-7-368-S1.zip › src/JP/AC/nig/wdcm/feature/LocInclusive.java]

package JP.AC.nig.wdcm.feature ;

/**
 * &lt;inclusive&gt; ::= ( &lt;number&gt; &#46; &lt;number&gt; )�B
 */
public class LocInclusive extends LocPoint {
    // <inclusive> ::= ( <number> . <number> )
    protected LocOperator loperator;
    protected LocNumber lnumber;
    protected LocOperator moperator;
    protected LocNumber rnumber;
    protected LocOperator roperator;
    public LocInclusive(String spell, LocOperator loperator, LocNumber lnumber,
                    LocOperator moperator, LocNumber rnumber, LocOperator roperator) {
        super(spell);
        this.loperator = loperator;
        this.lnumber = lnumber;
        this.moperator = moperator;
        this.rnumber = rnumber;
        this.roperator = roperator;
    }
    public LocInclusive(LocOperator loperator, LocNumber lnumber,
                    LocOperator moperator, LocNumber rnumber, LocOperator roperator) {
        this("" + loperator + lnumber + moperator + rnumber + roperator,
                        loperator, lnumber, moperator, rnumber, roperator);
    }
    public LocInclusive(LocNumber lnumber, LocNumber rnumber) {
        this(new LocOperator("("), lnumber, new LocOperator("."), rnumber, new LocOperator(")"));
    }
    public final int minValue() {
        return lnumber.minValue();
    }
    public final int maxValue() {
        return rnumber.maxValue();
    }
    public LocRelative shift(int offset) {
        return new LocInclusive(loperator, (LocNumber)lnumber.shift(offset),
                                    moperator, (LocNumber)rnumber.shift(offset), roperator);
    }
    public static LocInclusive parseInclusive(Context context) {
        LocOperator loperator;
        LocNumber lnumber;
        LocOperator moperator;
        LocNumber rnumber;
        LocOperator roperator;
        Context subcontext = context.lookAhead();
        if (accept(loperator = LocOperator.parseOperator(subcontext, "(")) &&
                accept(lnumber = LocNumber.parseNumber(subcontext)) &&
                accept(moperator = LocOperator.parseOperator(subcontext, ".")) &&
                accept(rnumber = LocNumber.parseNumber(subcontext)) &&
                accept(roperator = LocOperator.parseOperator(subcontext, ")"))) {
            return new LocInclusive(context.takeApart(subcontext),
                                loperator, lnumber, moperator, rnumber, roperator);
        }
        else {
            return null;
        }
    }
    public LocOperator getLoperator() {
        return loperator;
    }
    public LocNumber getLnumber() {
        return lnumber;
    }
    public LocOperator getMoperator() {
        return moperator;
    }
    public LocNumber getRnumber() {
        return rnumber;
    }
    public LocOperator getRoperator() {
        return roperator;
    }
    public void accept(LocVisitor visitor) {
        if (visitor.visit(this)) {
            if (loperator != null) {
                loperator.accept(visitor);
            }
            if (lnumber != null) {
                lnumber.accept(visitor);
            }
            if (moperator != null) {
                moperator.accept(visitor);
            }
            if (rnumber != null) {
                rnumber.accept(visitor);
            }
            if (roperator != null) {
                roperator.accept(visitor);
            }
        }
    }
}
