# Supplementary material for: G-InforBIO: integrated system for microbial genomics
Source: BMC Bioinformatics. 2006 Aug 4;7:368. doi: 10.1186/1471-2105-7-368 (PMC1552091; doi:10.1186/1471-2105-7-368)
Supplement: Additional File 1 — G-InforBIO_Src_V177. Zipped file of the source code of G-InforBIO system [file 1471-2105-7-368-S1.zip › src/JP/AC/nig/wdcm/feature/LocJoin.java]

package JP.AC.nig.wdcm.feature ;

/**
 * &lt;join&gt; ::= join( &lt;list&gt; ) | order( &lt;list&gt; )
 */
public class LocJoin extends LocFunctional {
    // <join> ::= join( <list> ) | order( <list> )
    protected LocOperator loperator;
    protected LocList list;
    protected LocOperator roperator;
    public LocJoin(String spell, LocOperator loperator, LocList list, LocOperator roperator) {
        super(spell);
        this.loperator = loperator;
        this.list = list;
        this.roperator = roperator;
    }
    public LocJoin(LocOperator loperator, LocList list, LocOperator roperator) {
        this("" + loperator + list + roperator, loperator, list, roperator);
    }
    public LocJoin(LocList list) {
        this(new LocOperator("join("), list, new LocOperator(")"));
    }
    public LocJoin(LocDescription descpred, LocDescription descsucc) {
        this(new LocListLink(descpred, new LocListTerm(descsucc)));
    }
    public LocList list() {
        return list;
    }
    public boolean includesMin(int offset) {
        return list.includesMin(offset);
    }
    public boolean includesMax(int offset) {
        return list.includesMax(offset);
    }
    public boolean includes1(int offset) {
        return list.includes1(offset);
    }
    public boolean includes2(int offset) {
        return list.includes2(offset);
    }
    public int minBlock(int[] offsets) {
        return list.minBlock(offsets);
    }
    public int maxBlock(int[] offsets) {
        return list.maxBlock(offsets);
    }
    public LocRelative shift(int offset) {
        return new LocJoin(loperator, (LocList)list.shift(offset), roperator);
    }
    public LocRelative cut(int orig, int dest) {
        LocRelative content = list.cut(orig, dest);
        if (content == null) {
            return null;
        }
        else if (content instanceof LocDescription) {
            return content;
        }
        else {
            return new LocJoin(loperator, (LocList)content, roperator);
        }
    }
    public LocRelative cut(int block, int[] offsets, String[] names) {
        int minblock = minBlock(offsets);
        int maxblock = maxBlock(offsets);
        if (minblock != maxblock) {
            return new LocJoin(loperator,
                (LocList)(list.cut(block, offsets, names)), roperator);
        }
        else {
            // minblock == maxblock
            if (block == minblock) {
                return this.shift(offsets[block]);
            }
            else {
                return new LocForeign(names[minblock], (LocDescription)(this.shift(offsets[minblock])));
            }
        }
    }
    public LocVariable rename(java.util.Dictionary dict) {
        return new LocJoin(loperator, (LocList)list.rename(dict), roperator);
    }
    public boolean partial5() {
        return list.partial5();
    }
    public boolean partial3() {
        return list.partial3();
    }
    public String splice(String name, NucleotideSequencer sequencer, boolean normal) throws Exception {
        return list.splice(name, sequencer, normal);
    }
    public NucleotideFragment[] splice(String name, boolean normal) throws Exception {
        return list.splice(name, normal);
    }
    public int splice(LocDescription focus, boolean normal) throws Exception {
        return list.splice(focus, normal);
    }
    public int splice() throws Exception {
        return list.splice();
    }
    public static LocJoin parseJoin(Context context) {
        LocOperator loperator;
        LocList list;
        LocOperator roperator;
        Context subcontext = context.lookAhead();
        if ((accept(loperator = LocOperator.parseOperator(subcontext, "join(")) ||
                    accept(loperator = LocOperator.parseOperator(subcontext, "order("))) &&
                accept(list = LocList.parseList(subcontext)) &&
                accept(roperator = LocOperator.parseOperator(subcontext, ")"))) {
            return new LocJoin(context.takeApart(subcontext), loperator, list, roperator);
        }
        else {
            return null;
        }
    }
    public LocOperator getLoperator() {
        return loperator;
    }
    public LocList getList() {
        return list;
    }
    public LocOperator getRoperator() {
        return roperator;
    }
    public void accept(LocVisitor visitor) {
        if (visitor.visit(this)) {
            if (loperator != null) {
                loperator.accept(visitor);
            }
            if (list != null) {
                list.accept(visitor);
            }
            if (roperator != null) {
                roperator.accept(visitor);
            }
        }
    }
}
