# Supplementary material for: G-InforBIO: integrated system for microbial genomics
Source: BMC Bioinformatics. 2006 Aug 4;7:368. doi: 10.1186/1471-2105-7-368 (PMC1552091; doi:10.1186/1471-2105-7-368)
Supplement: Additional File 1 — G-InforBIO_Src_V177. Zipped file of the source code of G-InforBIO system [file 1471-2105-7-368-S1.zip › src/JP/AC/nig/wdcm/feature/LocList.java]

package JP.AC.nig.wdcm.feature ;

/**
 * &lt;list&gt; ::= &lt;listlink&gt; | &lt;listterm&gt;
 */
public abstract class LocList extends LocRelative {
    // <list> ::= <listlink> | <listterm>
    protected LocDescription description;
    public LocList(String spell, LocDescription description) {
        super(spell);
        this.description = description;
    }
    abstract public LocList append(LocOperator opToAppend, LocList listToAppend);
    public static LocList parseList(Context context) {
        LocList list;
        if (accept(list = LocListLink.parseListLink(context)) ||
                    accept(list = LocListTerm.parseListTerm(context))) {
            return list;
        }
        else {
            return null;
        }
    }
    public static LocList parseListAll(String text) {
        Context context = new Context(text);
        LocList list = parseList(context);
        if ((list != null) && context.eos()) {
            return list;
        }
        else {
            return null;
        }
    }
    public LocDescription getDescription() {
        return description;
    }
}
