# Supplementary material for: G-InforBIO: integrated system for microbial genomics
Source: BMC Bioinformatics. 2006 Aug 4;7:368. doi: 10.1186/1471-2105-7-368 (PMC1552091; doi:10.1186/1471-2105-7-368)
Supplement: Additional File 1 — G-InforBIO_Src_V177. Zipped file of the source code of G-InforBIO system [file 1471-2105-7-368-S1.zip › src/JP/AC/nig/wdcm/feature/LocListLink.java]

package JP.AC.nig.wdcm.feature ;

/**
 * &lt;listlink&gt; ::= &lt;description except join&gt; , &lt;list&gt;�B
 */
public class LocListLink extends LocList {
    // <listlink> ::= <description except join> , <list>
    protected LocOperator operator;
    protected LocList list;
    public LocListLink(String spell, LocDescription description, LocOperator operator, LocList list) {
        super(spell, description);
        this.operator = operator;
        this.list = list;
    }
    public LocListLink(LocDescription description, LocOperator operator, LocList list) {
        this("" + description + operator + list, description, operator, list);
    }
    public LocListLink(LocDescription description, LocList list) {
        this(description, new LocOperator(","), list);
    }
    public LocList append(LocOperator opToAppend, LocList listToAppend) {
        return new LocListLink(description, operator,
                                    list.append(opToAppend, listToAppend));
    }
    public boolean includesMin(int offset) {
        return description.includesMin(offset) || list.includesMin(offset);
    }
    public boolean includesMax(int offset) {
        return description.includesMax(offset) || list.includesMax(offset);
    }
    public boolean includes1(int offset) {
        return description.includes1(offset) || list.includes1(offset);
    }
    public boolean includes2(int offset) {
        return description.includes2(offset) || list.includes2(offset);
    }
    public int minBlock(int[] offsets) {
        return Math.min(description.minBlock(offsets), list.minBlock(offsets));
    }
    public int maxBlock(int[] offsets) {
        return Math.max(description.maxBlock(offsets), list.maxBlock(offsets));
    }
    public LocRelative shift(int offset) {
        return new LocListLink((LocDescription)description.shift(offset),
                                        operator, (LocList)list.shift(offset));
    }
    public LocRelative cut(int orig, int dest) {
        LocRelative head = description.cut(orig, dest);
        LocRelative body = list.cut(orig, dest);
        if (head != null) {
            if (body != null) {
                if (body instanceof LocDescription) {
                    body = new LocListTerm((LocDescription)body);
                }
                return new LocListLink((LocDescription)head, operator, (LocList)body);
            }
            else {
                return head;
            }
        }
        else {
            return body;
        }
    }
    public LocRelative cut(int block, int[] offsets, String[] names) {
        LocRelative head = description.cut(block, offsets, names);
        LocList body = (LocList)(list.cut(block, offsets, names));
        if (head instanceof LocJoin) {
            return ((LocJoin)head).list().append(operator, body);
        }
        else {
            return new LocListLink((LocDescription)head, operator, body);
        }
    }
    public LocVariable rename(java.util.Dictionary dict) {
        return new LocListLink((LocDescription)description.rename(dict),
                                        operator, (LocList)list.rename(dict));
    }
    public boolean partial5() {
        return description.partial5();
    }
    public boolean partial3() {
        return list.partial3();
    }
    public String splice(String name, NucleotideSequencer sequencer, boolean normal) throws Exception {
        if (normal) {
            return description.splice(name, sequencer, true) +
                                list.splice(name, sequencer, true);
        }
        else {
            return list.splice(name, sequencer, false) +
                                description.splice(name, sequencer, false);
        }
    }
    public NucleotideFragment[] splice(String name, boolean normal) throws Exception {
        NucleotideFragment[] head;
        NucleotideFragment[] tail;
        if (normal) {
            head = description.splice(name, true);
            tail = list.splice(name, true);
        }
        else {
            head = list.splice(name, false);
            tail = description.splice(name, false);
        }
        NucleotideFragment[] comb = new NucleotideFragment[head.length + tail.length];
        int index;
        for (index = 0; index < head.length; index++) {
            comb[index] = head[index];
        }
        for (index = 0; index < tail.length; index++) {
            comb[head.length + index] = tail[index];
        }
        return comb;
    }
    public int splice(LocDescription focus, boolean normal) throws Exception {
        if (normal) {
            int span = description.splice();
            int offset = description.splice(focus, true);
            return (offset < span) ? offset : span + list.splice(focus, true);
        }
        else {
            int span = list.splice();
            int offset = list.splice(focus, false);
            return (offset < span) ? offset : span + description.splice(focus, false);
        }
    }
    public int splice() throws Exception {
        return description.splice() + list.splice();
    }
    public static LocListLink parseListLink(Context context) {
        LocDescription description;
        LocOperator operator;
        LocList list;
        Context subcontext = context.lookAhead();
        if (accept(description = LocDescription.parseDescription(subcontext)) &&
                                            !(description instanceof LocJoin) &&
                accept(operator = LocOperator.parseOperator(subcontext, ",")) &&
                                    accept(list = LocList.parseList(subcontext))) {
            return new LocListLink(context.takeApart(subcontext),
                                                        description, operator, list);
        }
        else {
            return null;
        }
    }
    public LocOperator getOperator() {
        return operator;
    }
    public LocList getList() {
        return list;
    }
    public void accept(LocVisitor visitor) {
        if (visitor.visit(this)) {
            if (description != null) {
                description.accept(visitor);
            }
            if (operator != null) {
                operator.accept(visitor);
            }
            if (list != null) {
                list.accept(visitor);
            }
        }
    }
}
