# Supplementary material for: G-InforBIO: integrated system for microbial genomics
Source: BMC Bioinformatics. 2006 Aug 4;7:368. doi: 10.1186/1471-2105-7-368 (PMC1552091; doi:10.1186/1471-2105-7-368)
Supplement: Additional File 1 — G-InforBIO_Src_V177. Zipped file of the source code of G-InforBIO system [file 1471-2105-7-368-S1.zip › src/JP/AC/nig/wdcm/feature/LocListTerm.java]

package JP.AC.nig.wdcm.feature ;

/**
 * &lt;listterm&gt; ::= &lt;description except join&gt;
 */
public class LocListTerm extends LocList {
    // <listterm> ::= <description except join>
    public LocListTerm(String spell, LocDescription description) {
        super(spell, description);
    }
    public LocListTerm(LocDescription description) {
        this("" + description, description);
    }
    public LocList append(LocOperator opToAppend, LocList listToAppend) {
        return new LocListLink(description, opToAppend, listToAppend);
    }
    public boolean includesMin(int offset) {
        return description.includesMin(offset);
    }
    public boolean includesMax(int offset) {
        return description.includesMax(offset);
    }
    public boolean includes1(int offset) {
        return description.includes1(offset);
    }
    public boolean includes2(int offset) {
        return description.includes2(offset);
    }
    public int minBlock(int[] offsets) {
        return description.minBlock(offsets);
    }
    public int maxBlock(int[] offsets) {
        return description.maxBlock(offsets);
    }
    public LocRelative shift(int offset) {
        return new LocListTerm((LocDescription)description.shift(offset));
    }
    public LocRelative cut(int orig, int dest) {
        return description.cut(orig, dest);
    }
    public LocRelative cut(int block, int[] offsets, String[] names) {
        LocRelative head = description.cut(block, offsets, names);
        if (head instanceof LocJoin) {
            return ((LocJoin)head).list();
        }
        else {
            return new LocListTerm((LocDescription)head);
        }
    }
    public LocVariable rename(java.util.Dictionary dict) {
        return new LocListTerm((LocDescription)description.rename(dict));
    }
    public boolean partial5() {
        return description.partial5();
    }
    public boolean partial3() {
        return description.partial3();
    }
    public String splice(String name, NucleotideSequencer sequencer, boolean normal) throws Exception {
        return description.splice(name, sequencer, normal);
    }
    public NucleotideFragment[] splice(String name, boolean normal) throws Exception {
        return description.splice(name, normal);
    }
    public int splice(LocDescription focus, boolean normal) throws Exception {
        return description.splice(focus, normal);
    }
    public int splice() throws Exception {
        return description.splice();
    }
    public static LocListTerm parseListTerm(Context context) {
        LocDescription description;
        Context subcontext = context.lookAhead();
        if (accept(description = LocDescription.parseDescription(subcontext)) &&
                                            !(description instanceof LocJoin)) {
            return new LocListTerm(context.takeApart(subcontext), description);
        }
        else {
            return null;
        }
    }
    public void accept(LocVisitor visitor) {
        if (visitor.visit(this)) {
            if (description != null) {
                description.accept(visitor);
            }
        }
    }
}
